# Supplementary material for: Whole-genome resequencing reveals positive selection and introgression signatures and genetic loci associated with early puberty traits in Chinese indigenous pigs
Source: Genet Sel Evol. 2025 Jun 10;57:29. doi: 10.1186/s12711-025-00975-1 (PMC12150574; doi:10.1186/s12711-025-00975-1)
Supplement: Supplementary file 1 — Additional file 1: Table S1. Description of the 493 pigs used in this study. [file 12711_2025_975_MOESM1_ESM.xlsx]

## Sheet: Sheet1
Additional file 1 Table S1. Description of the 493 pigs used in this study.
Sample	SRR	Bioproject	DOI	Breed	Acronyms	Sexual maturity time(day)	Geographic regions	Sampling locations	Categories	Depth	Coverage	Mapping ratio
ASD01	ERS485866	PRJEB1683	10.1038/nature11622	Meishan	MS	-	Asian	Shanghai and Jiangsu, China	Asian Domestic	7.80513	0.806317	0.9993
ASD02	ERS485867	PRJEB1683	10.1038/nature11622	Meishan	MS	-	Asian	Shanghai and Jiangsu, China	Asian Domestic	7.92629	0.809166	0.9993
ASD03	ERS485868	PRJEB1683	10.1038/nature11622	Meishan	MS	-	Asian	Shanghai and Jiangsu, China	Asian Domestic	5.81497	0.799852	0.9993
ASD04	ERS485869	PRJEB1683	10.1038/nature11622	Meishan	MS	-	Asian	Shanghai and Jiangsu, China	Asian Domestic	6.55036	0.804109	0.9992
ASD05	ERS485870	PRJEB1683	10.1038/nature11622	Meishan	MS	-	Asian	Shanghai and Jiangsu, China	Asian Domestic	8.071	0.808507	0.9992
ASD06	ERS485871	PRJEB1683	10.1038/nature11622	Meishan	MS	-	Asian	Shanghai and Jiangsu, China	Asian Domestic	6.8293	0.805306	0.9992
ASD07	ERS497905	PRJEB1683	10.1038/nature11622	Meishan	MS	-	Asian	Shanghai and Jiangsu, China	Asian Domestic	7.80513	0.806317	0.9993
ASD08	ERS497906	PRJEB1683	10.1038/nature11622	Meishan	MS	-	Asian	Shanghai and Jiangsu, China	Asian Domestic	7.92629	0.809166	0.9993
ASDWannan01	ERS804959	PRJEB9922	10.1038/ng.3394	Wannan	WN	-	Asian	Anhui, China	Asian Domestic	9.94079	0.975855	0.9933
ASDWannan02	ERS804960	PRJEB9922	10.1038/ng.3394	Wannan	WN	-	Asian	Anhui, China	Asian Domestic	9.43432	0.975402	0.9926
BM25	B25A	PRJNA1085266	From this lab	Bamei	BM	121	Asian	Qinghai, China	Asian Domestic	24.6072	0.97629	0.9962
BM28	B28A	PRJNA1085266	From this lab	Bamei	BM	121	Asian	Qinghai, China	Asian Domestic	20.1543	0.980241	0.9967
BM29	B29A	PRJNA1085266	From this lab	Bamei	BM	121	Asian	Qinghai, China	Asian Domestic	19.1464	0.976135	0.9966
BM35	B35A	PRJNA1085266	From this lab	Bamei	BM	121	Asian	Qinghai, China	Asian Domestic	21.5249	0.976134	0.9965
BM39	B39A	PRJNA1085266	From this lab	Bamei	BM	121	Asian	Qinghai, China	Asian Domestic	26.0375	0.976884	0.9964
BMX01	SRS465762	PRJNA213179	10.1038/ng.3199	Bamaxiang	BMX	90	Asian	Guangxi, China	Asian Domestic	25.6634	0.975865	0.995
BMX02	SRS465763	PRJNA213179	10.1038/ng.3199	Bamaxiang	BMX	90	Asian	Guangxi, China	Asian Domestic	27.3121	0.976317	0.9953
BMX03	SRS465764	PRJNA213179	10.1038/ng.3199	Bamaxiang	BMX	90	Asian	Guangxi, China	Asian Domestic	24.9284	0.976255	0.995
BMX04	SRS465765	PRJNA213179	10.1038/ng.3199	Bamaxiang	BMX	90	Asian	Guangxi, China	Asian Domestic	26.11	0.97665	0.9957
BMX05	SRS465766	PRJNA213179	10.1038/ng.3199	Bamaxiang	BMX	90	Asian	Guangxi, China	Asian Domestic	26.0092	0.976605	0.9947
BMX06	SRS465767	PRJNA213179	10.1038/ng.3199	Bamaxiang	BMX	90	Asian	Guangxi, China	Asian Domestic	26.1081	0.976691	0.9952
Daweizi2	SRR13786966	PRJNA531381	10.1111/1755-0998.13550	Daweizi	DWZ	90	Asian	Hunan, China	Asian Domestic	31.2355	0.978379	0.9954
Daweizi3	SRR13786965	PRJNA531381	10.1111/1755-0998.13550	Daweizi	DWZ	90	Asian	Hunan, China	Asian Domestic	32.0032	0.977506	0.9944
Daweizi4	SRR13786964	PRJNA531381	10.1111/1755-0998.13550	Daweizi	DWZ	90	Asian	Hunan, China	Asian Domestic	30.7218	0.978185	0.995
Daweizi5	SRR13786963	PRJNA531381	10.1111/1755-0998.13550	Daweizi	DWZ	90	Asian	Hunan, China	Asian Domestic	25.4368	0.978098	0.9948
Daweizi6	SRR13786962	PRJNA531381	10.1111/1755-0998.13550	Daweizi	DWZ	90	Asian	Hunan, China	Asian Domestic	27.5294	0.977649	0.9947
Daweizi7	SRR13786960	PRJNA531381	10.1111/1755-0998.13550	Daweizi	DWZ	90	Asian	Hunan, China	Asian Domestic	23.4872	0.977175	0.9948
Debao1	SRR13786995	PRJNA531381	10.1111/1755-0998.13550	Debao	DB	-	Asian	Guangxi, China	Asian Domestic	21.6087	0.97825	0.995
Debao2	SRR13786994	PRJNA531381	10.1111/1755-0998.13550	Debao	DB	-	Asian	Guangxi, China	Asian Domestic	21.3193	0.978043	0.9944
Debao3	SRR13786983	PRJNA531381	10.1111/1755-0998.13550	Debao	DB	-	Asian	Guangxi, China	Asian Domestic	19.7782	0.977875	0.9952
Debao4	SRR13786972	PRJNA531381	10.1111/1755-0998.13550	Debao	DB	-	Asian	Guangxi, China	Asian Domestic	24.4031	0.978135	0.9945
Debao5	SRR13786961	PRJNA531381	10.1111/1755-0998.13550	Debao	DB	-	Asian	Guangxi, China	Asian Domestic	20.8849	0.977936	0.9951
Debao7	SRR13786943	PRJNA531381	10.1111/1755-0998.13550	Debao	DB	-	Asian	Guangxi, China	Asian Domestic	22.2799	0.978251	0.9943
DNXEZ03	SRS2040686	PRJNA378496	10.1093/gbe/evaa142	DiannanXiaoer	DNXE	100	Asian	Yunnan, China	Asian Domestic	11.5491	0.973819	0.9959
DNXEZ04	SRS2040930	PRJNA378496	10.1093/gbe/evaa142	DiannanXiaoer	DNXE	100	Asian	Yunnan, China	Asian Domestic	11.9626	0.969708	0.9959
EHL01	SRS465714	PRJNA213179	10.1038/ng.3199	Erhualian	EHL	70	Asian	Jiangsu, China	Asian Domestic	26.1496	0.975628	0.9945
EHL02	SRS465715	PRJNA213179	10.1038/ng.3199	Erhualian	EHL	70	Asian	Jiangsu, China	Asian Domestic	25.804	0.975931	0.9949
EHL03	SRS465774	PRJNA213179	10.1038/ng.3199	Erhualian	EHL	70	Asian	Jiangsu, China	Asian Domestic	33.8028	0.875547	0.9814
EHL04	SRS465775	PRJNA213179	10.1038/ng.3199	Erhualian	EHL	70	Asian	Jiangsu, China	Asian Domestic	35.4661	0.830763	0.9878
EHL05	SRS465776	PRJNA213179	10.1038/ng.3199	Erhualian	EHL	70	Asian	Jiangsu, China	Asian Domestic	35.5959	0.888174	0.982
Hechuan6	SRR13786977	PRJNA531381	10.1111/1755-0998.13550	Hechuan	HC	90	Asian	Chongqing, China	Asian Domestic	22.0383	0.977602	0.9943
Hechuan7	SRR13786976	PRJNA531381	10.1111/1755-0998.13550	Hechuan	HC	90	Asian	Chongqing, China	Asian Domestic	24.5214	0.978191	0.9942
HJB1	H1A	PRJNA1035607	This study	Hanjiang black	HJB	75	Asian	Shanxi, China	Asian Domestic	18.3417	0.976172	0.9958
HJB10	H10A	PRJNA1035607	This study	Hanjiang black	HJB	75	Asian	Shanxi, China	Asian Domestic	14.3279	0.975298	0.9961
HJB11	H11A	PRJNA1035607	This study	Hanjiang black	HJB	75	Asian	Shanxi, China	Asian Domestic	15.3649	0.975246	0.9956
HJB12	H12A	PRJNA1035607	This study	Hanjiang black	HJB	75	Asian	Shanxi, China	Asian Domestic	16.8109	0.978921	0.9943
HJB13	H13A	PRJNA1035607	This study	Hanjiang black	HJB	75	Asian	Shanxi, China	Asian Domestic	15.8636	0.975704	0.9925
HJB14	H14A	PRJNA1035607	This study	Hanjiang black	HJB	75	Asian	Shanxi, China	Asian Domestic	14.9398	0.975533	0.9807
HJB15	H15A	PRJNA1035607	This study	Hanjiang black	HJB	75	Asian	Shanxi, China	Asian Domestic	13.9517	0.974651	0.9927
HJB16	H16A	PRJNA1035607	This study	Hanjiang black	HJB	75	Asian	Shanxi, China	Asian Domestic	18.94	0.975694	0.996
HJB17	H17A	PRJNA1035607	This study	Hanjiang black	HJB	75	Asian	Shanxi, China	Asian Domestic	15.5779	0.975708	0.9941
HJB18	H18A	PRJNA1035607	This study	Hanjiang black	HJB	75	Asian	Shanxi, China	Asian Domestic	15.2636	0.975629	0.995
HJB19	H19A	PRJNA1035607	This study	Hanjiang black	HJB	75	Asian	Shanxi, China	Asian Domestic	17.4122	0.976468	0.9945
HJB2	H2A	PRJNA1035607	This study	Hanjiang black	HJB	75	Asian	Shanxi, China	Asian Domestic	21.046	0.976598	0.9956
HJB20	H20A	PRJNA1035607	This study	Hanjiang black	HJB	75	Asian	Shanxi, China	Asian Domestic	16.7796	0.974883	0.9921
HJB21	H21A	PRJNA1035607	This study	Hanjiang black	HJB	75	Asian	Shanxi, China	Asian Domestic	16.1049	0.975012	0.996
HJB22	H22A	PRJNA1035607	This study	Hanjiang black	HJB	75	Asian	Shanxi, China	Asian Domestic	15.8819	0.97706	0.9938
HJB23	H23A	PRJNA1035607	This study	Hanjiang black	HJB	75	Asian	Shanxi, China	Asian Domestic	17.05	0.977015	0.9957
HJB24	H24A	PRJNA1035607	This study	Hanjiang black	HJB	75	Asian	Shanxi, China	Asian Domestic	18.6916	0.981026	0.9957
HJB25	H25A	PRJNA1035607	This study	Hanjiang black	HJB	75	Asian	Shanxi, China	Asian Domestic	18.0395	0.977269	0.9961
HJB26	H26A	PRJNA1035607	This study	Hanjiang black	HJB	75	Asian	Shanxi, China	Asian Domestic	24.3839	0.97787	0.9955
HJB27	H27A	PRJNA1035607	This study	Hanjiang black	HJB	75	Asian	Shanxi, China	Asian Domestic	22.1017	0.977823	0.9912
HJB29	H29A	PRJNA1035607	This study	Hanjiang black	HJB	75	Asian	Shanxi, China	Asian Domestic	17.1346	0.979085	0.9936
HJB3	H3A	PRJNA1035607	This study	Hanjiang black	HJB	75	Asian	Shanxi, China	Asian Domestic	17.1647	0.979169	0.9957
HJB30	H30A	PRJNA1035607	This study	Hanjiang black	HJB	75	Asian	Shanxi, China	Asian Domestic	15.2437	0.976023	0.9955
HJB31	H31A	PRJNA1035607	This study	Hanjiang black	HJB	75	Asian	Shanxi, China	Asian Domestic	13.5595	0.974691	0.9956
HJB32	H32A	PRJNA1035607	This study	Hanjiang black	HJB	75	Asian	Shanxi, China	Asian Domestic	14.32	0.978355	0.9954
HJB33	H33A	PRJNA1035607	This study	Hanjiang black	HJB	75	Asian	Shanxi, China	Asian Domestic	13.798	0.975072	0.996
HJB34	H34A	PRJNA1035607	This study	Hanjiang black	HJB	75	Asian	Shanxi, China	Asian Domestic	13.9002	0.978064	0.9949
HJB35	H35A	PRJNA1035607	This study	Hanjiang black	HJB	75	Asian	Shanxi, China	Asian Domestic	15.4773	0.978865	0.9955
HJB36	H36A	PRJNA1035607	This study	Hanjiang black	HJB	75	Asian	Shanxi, China	Asian Domestic	16.3778	0.97568	0.9955
HJB37	H37A	PRJNA1035607	This study	Hanjiang black	HJB	75	Asian	Shanxi, China	Asian Domestic	13.8263	0.974158	0.9945
HJB38	H38A	PRJNA1035607	This study	Hanjiang black	HJB	75	Asian	Shanxi, China	Asian Domestic	16.1984	0.979146	0.9955
HJB39	H39A	PRJNA1035607	This study	Hanjiang black	HJB	75	Asian	Shanxi, China	Asian Domestic	15.053	0.978793	0.9927
HJB4	H4A	PRJNA1035607	This study	Hanjiang black	HJB	75	Asian	Shanxi, China	Asian Domestic	14.7134	0.978598	0.9949
HJB40	H40A	PRJNA1035607	This study	Hanjiang black	HJB	75	Asian	Shanxi, China	Asian Domestic	15.9488	0.975216	0.9946
HJB41	H41A	PRJNA1035607	This study	Hanjiang black	HJB	75	Asian	Shanxi, China	Asian Domestic	16.094	0.975635	0.9946
HJB42	H42A	PRJNA1035607	This study	Hanjiang black	HJB	75	Asian	Shanxi, China	Asian Domestic	15.0882	0.975311	0.9954
HJB43	H43A	PRJNA1035607	This study	Hanjiang black	HJB	75	Asian	Shanxi, China	Asian Domestic	13.8965	0.97793	0.9947
HJB44	H44A	PRJNA1035607	This study	Hanjiang black	HJB	75	Asian	Shanxi, China	Asian Domestic	12.4077	0.973864	0.9946
HJB45	H45A	PRJNA1035607	This study	Hanjiang black	HJB	75	Asian	Shanxi, China	Asian Domestic	13.2625	0.974145	0.9937
HJB46	H46A	PRJNA1035607	This study	Hanjiang black	HJB	75	Asian	Shanxi, China	Asian Domestic	11.6884	0.976745	0.9949
HJB47	H47A	PRJNA1035607	This study	Hanjiang black	HJB	75	Asian	Shanxi, China	Asian Domestic	15.4587	0.978638	0.9952
HJB48	H48A	PRJNA1035607	This study	Hanjiang black	HJB	75	Asian	Shanxi, China	Asian Domestic	14.491	0.975034	0.9922
HJB49	H49A	PRJNA1035607	This study	Hanjiang black	HJB	75	Asian	Shanxi, China	Asian Domestic	14.4182	0.974638	0.9936
HJB5	H5A	PRJNA1035607	This study	Hanjiang black	HJB	75	Asian	Shanxi, China	Asian Domestic	16.909	0.975738	0.9959
HJB50	H50A	PRJNA1035607	This study	Hanjiang black	HJB	75	Asian	Shanxi, China	Asian Domestic	12.5711	0.97712	0.9925
HJB51	H51A	PRJNA1035607	This study	Hanjiang black	HJB	75	Asian	Shanxi, China	Asian Domestic	16.4407	0.975979	0.9957
HJB52	H52A	PRJNA1035607	This study	Hanjiang black	HJB	75	Asian	Shanxi, China	Asian Domestic	12.8611	0.97414	0.9943
HJB53	H53A	PRJNA1035607	This study	Hanjiang black	HJB	75	Asian	Shanxi, China	Asian Domestic	13.4912	0.977556	0.9923
HJB54	H54A	PRJNA1035607	This study	Hanjiang black	HJB	75	Asian	Shanxi, China	Asian Domestic	14.3308	0.975638	0.9955
HJB55	H55A	PRJNA1035607	This study	Hanjiang black	HJB	75	Asian	Shanxi, China	Asian Domestic	11.7175	0.974868	0.9955
HJB56	H56A	PRJNA1035607	This study	Hanjiang black	HJB	75	Asian	Shanxi, China	Asian Domestic	18.5056	0.976794	0.9905
HJB57	H57A	PRJNA1035607	This study	Hanjiang black	HJB	75	Asian	Shanxi, China	Asian Domestic	15.912	0.97607	0.9942
HJB58	H58A	PRJNA1035607	This study	Hanjiang black	HJB	75	Asian	Shanxi, China	Asian Domestic	13.2983	0.975452	0.9912
HJB59	H59A	PRJNA1035607	This study	Hanjiang black	HJB	75	Asian	Shanxi, China	Asian Domestic	13.5991	0.975317	0.9947
HJB6	H6A	PRJNA1035607	This study	Hanjiang black	HJB	75	Asian	Shanxi, China	Asian Domestic	16.8237	0.975772	0.9959
HJB60	H60A	PRJNA1035607	This study	Hanjiang black	HJB	75	Asian	Shanxi, China	Asian Domestic	14.1118	0.974826	0.9952
HJB7	H7A	PRJNA1035607	This study	Hanjiang black	HJB	75	Asian	Shanxi, China	Asian Domestic	16.1567	0.978927	0.9957
HJB8	H8A	PRJNA1035607	This study	Hanjiang black	HJB	75	Asian	Shanxi, China	Asian Domestic	13.7059	0.974899	0.9957
HJB9	H9A	PRJNA1035607	This study	Hanjiang black	HJB	75	Asian	Shanxi, China	Asian Domestic	16.4285	0.9791	0.9952
HTDE01	SRS465750	PRJNA213179	10.1038/ng.3199	Hetao	HTDE	150	Asian	Nei Mongol, China	Asian Domestic	24.691	0.974488	0.9951
HTDE02	SRS465751	PRJNA213179	10.1038/ng.3199	Hetao	HTDE	150	Asian	Nei Mongol, China	Asian Domestic	23.948	0.974479	0.9957
HTDE03	SRS465752	PRJNA213179	10.1038/ng.3199	Hetao	HTDE	150	Asian	Nei Mongol, China	Asian Domestic	19.8131	0.978163	0.9949
HTDE04	SRS465753	PRJNA213179	10.1038/ng.3199	Hetao	HTDE	150	Asian	Nei Mongol, China	Asian Domestic	23.5612	0.979045	0.9958
HTDE05	SRS465754	PRJNA213179	10.1038/ng.3199	Hetao	HTDE	150	Asian	Nei Mongol, China	Asian Domestic	24.3405	0.975523	0.9949
HTDE06	SRS465755	PRJNA213179	10.1038/ng.3199	Hetao	HTDE	150	Asian	Nei Mongol, China	Asian Domestic	23.5108	0.972439	0.9963
Jiangquhai01	ERS177311	PRJEB1683	10.1038/nature11622	Jiangquhai	JQH	100	Asian	Jiangsu, China	Asian Domestic	7.91382	0.796007	0.9993
Jiangquhai02	ERS804944	PRJEB9922	10.1038/ng.3394	Jiangquhai	JQH	120	Asian	Jiangsu, China	Asian Domestic	10.9265	0.962553	0.9958
Jiangquhai03	ERS804945	PRJEB9922	10.1038/ng.3394	Jiangquhai	JQH	120	Asian	Jiangsu, China	Asian Domestic	8.16128	0.974648	0.9909
Jiangquhai04	ERS804946	PRJEB9922	10.1038/ng.3394	Jiangquhai	JQH	120	Asian	Jiangsu, China	Asian Domestic	8.61061	0.975605	0.9923
Jinhua01	ERS804942	PRJEB9922	10.1038/ng.3394	Jinhua	JH	60	Asian	Zhejiang, China	Asian Domestic	9.1685	0.977167	0.9932
Jinhua02	ERS804943	PRJEB9922	10.1038/ng.3394	Jinhua	JH	60	Asian	Zhejiang, China	Asian Domestic	10.0909	0.975085	0.9942
Leping01	ERS804947	PRJEB9922	10.1038/ng.3394	Leping	LP	120	Asian	Jiangxi, China	Asian Domestic	10.9277	0.976739	0.9927
Leping02	ERS804948	PRJEB9922	10.1038/ng.3394	Leping	LP	120	Asian	Jiangxi, China	Asian Domestic	13.8564	0.978055	0.9927
LEWE01	ERS2648205	PRJEB27654	10.1186/s12864-018-5009-y	LEWEmini	LEWE	-	Asian	Vietnam	Asian Domestic	13.8584	0.968818	0.9957
LEWE02	ERS2648206	PRJEB27654	10.1186/s12864-018-5009-y	LEWEmini	LEWE	-	Asian	Vietnam	Asian Domestic	14.4741	0.973209	0.9951
LEWE03	ERS2648207	PRJEB27654	10.1186/s12864-018-5009-y	LEWEmini	LEWE	-	Asian	Vietnam	Asian Domestic	13.286	0.972945	0.994
LUC01	SRS465722	PRJNA213179	10.1038/ng.3199	Luchuan	LUC	126	Asian	Guangxi, China	Asian Domestic	22.4068	0.971112	0.9963
LUC02	SRS465723	PRJNA213179	10.1038/ng.3199	Luchuan	LUC	126	Asian	Guangxi, China	Asian Domestic	26.0311	0.973213	0.9962
LUC03	SRS465724	PRJNA213179	10.1038/ng.3199	Luchuan	LUC	126	Asian	Guangxi, China	Asian Domestic	25.8475	0.97575	0.9954
LUC04	SRS465725	PRJNA213179	10.1038/ng.3199	Luchuan	LUC	126	Asian	Guangxi, China	Asian Domestic	25.4711	0.977046	0.9939
LUC05	SRS465726	PRJNA213179	10.1038/ng.3199	Luchuan	LUC	126	Asian	Guangxi, China	Asian Domestic	27.0859	0.977422	0.9953
LUC06	SRS465727	PRJNA213179	10.1038/ng.3199	Luchuan	LUC	126	Asian	Guangxi, China	Asian Domestic	23.6541	0.976896	0.9956
LWH01	SRS465768	PRJNA213179	10.1038/ng.3199	LaiwuBlack	LWB	120	Asian	Shandong, China	Asian Domestic	24.6224	0.978947	0.9942
LWH02	SRS465769	PRJNA213179	10.1038/ng.3199	LaiwuBlack	LWB	120	Asian	Shandong, China	Asian Domestic	23.222	0.978872	0.9949
LWH03	SRS465770	PRJNA213179	10.1038/ng.3199	LaiwuBlack	LWB	120	Asian	Shandong, China	Asian Domestic	26.6291	0.979172	0.9954
LWH04	SRS465771	PRJNA213179	10.1038/ng.3199	LaiwuBlack	LWB	120	Asian	Shandong, China	Asian Domestic	25.5627	0.979272	0.9944
LWH05	SRS465772	PRJNA213179	10.1038/ng.3199	LaiwuBlack	LWB	120	Asian	Shandong, China	Asian Domestic	25.5425	0.979752	0.992
LWH06	SRS465773	PRJNA213179	10.1038/ng.3199	LaiwuBlack	LWB	120	Asian	Shandong, China	Asian Domestic	25.1686	0.979932	0.9928
Meishan01	ERS804949	PRJEB9922	10.1038/ng.3394	Meishan	MS	95	Asian	Shanghai and Jiangsu, China	Asian Domestic	10.9339	0.979244	0.9923
Meishan02	ERS804950	PRJEB9922	10.1038/ng.3394	Meishan	MS	95	Asian	Shanghai and Jiangsu, China	Asian Domestic	11.5143	0.980101	0.9868
Meishan03	ERS804951	PRJEB9922	10.1038/ng.3394	Meishan	MS	95	Asian	Shanghai and Jiangsu, China	Asian Domestic	9.61111	0.971252	0.9947
Meishan04	ERS804952	PRJEB9922	10.1038/ng.3394	Meishan	MS	95	Asian	Shanghai and Jiangsu, China	Asian Domestic	9.39868	0.96893	0.9948
Meishan05	ERS804953	PRJEB9922	10.1038/ng.3394	Meishan	MS	95	Asian	Shanghai and Jiangsu, China	Asian Domestic	8.34869	0.977108	0.9933
Meishan06	ERS804954	PRJEB9922	10.1038/ng.3394	Meishan	MS	95	Asian	Shanghai and Jiangsu, China	Asian Domestic	9.561	0.978206	0.9911
Meishan07	ERS804955	PRJEB9922	10.1038/ng.3394	Meishan	MS	95	Asian	Shanghai and Jiangsu, China	Asian Domestic	11.6976	0.979733	0.9921
Meishan08	ERS804956	PRJEB9922	10.1038/ng.3394	Meishan	MS	95	Asian	Shanghai and Jiangsu, China	Asian Domestic	9.90736	0.974347	0.969
Meishan09	ERS804957	PRJEB9922	10.1038/ng.3394	Meishan	MS	95	Asian	Shanghai and Jiangsu, China	Asian Domestic	9.96216	0.978264	0.9915
Meishan10	ERS804958	PRJEB9922	10.1038/ng.3394	Meishan	MS	95	Asian	Shanghai and Jiangsu, China	Asian Domestic	14.8216	0.972442	0.9964
Meishan12	SRS2040260	PRJNA378496	10.1093/gbe/evaa142	Meishan	MS	95	Asian	Shanghai and Jiangsu, China	Asian Domestic	9.29954	0.971566	0.9941
Meishan13	SRS2040900	PRJNA378496	10.1093/gbe/evaa142	Meishan	MS	95	Asian	Shanghai and Jiangsu, China	Asian Domestic	8.89569	0.972442	0.9935
Meishan14	SRS2043291	PRJNA378496	10.1093/gbe/evaa142	Meishan	MS	95	Asian	Shanghai and Jiangsu, China	Asian Domestic	5.09692	0.949471	0.9945
Meishan15	SRS2043292	PRJNA378496	10.1093/gbe/evaa142	Meishan	MS	95	Asian	Shanghai and Jiangsu, China	Asian Domestic	11.453	0.971367	0.9955
Meishan16	SRS2043301	PRJNA378496	10.1093/gbe/evaa142	Meishan	MS	95	Asian	Shanghai and Jiangsu, China	Asian Domestic	9.98423	0.972742	0.9926
Meishan17	SRS2043302	PRJNA378496	10.1093/gbe/evaa142	Meishan	MS	95	Asian	Shanghai and Jiangsu, China	Asian Domestic	12.0438	0.970978	0.9959
Meishan18	SRS2043609	PRJNA378496	10.1093/gbe/evaa142	Meishan	MS	95	Asian	Shanghai and Jiangsu, China	Asian Domestic	10.2817	0.973903	0.9943
Meishan19	SRS2043845	PRJNA378496	10.1093/gbe/evaa142	Meishan	MS	95	Asian	Shanghai and Jiangsu, China	Asian Domestic	6.05122	0.963414	0.9933
Meishan20	SRS2043849	PRJNA378496	10.1093/gbe/evaa142	Meishan	MS	95	Asian	Shanghai and Jiangsu, China	Asian Domestic	11.4138	0.973018	0.9947
Meishan21	SRS2043852	PRJNA378496	10.1093/gbe/evaa142	Meishan	MS	95	Asian	Shanghai and Jiangsu, China	Asian Domestic	10.0603	0.973154	0.9945
Meishan22	SRS2043854	PRJNA378496	10.1093/gbe/evaa142	Meishan	MS	95	Asian	Shanghai and Jiangsu, China	Asian Domestic	10.4595	0.973935	0.994
Meishan23	SRS2043856	PRJNA378496	10.1093/gbe/evaa142	Meishan	MS	95	Asian	Shanghai and Jiangsu, China	Asian Domestic	10.8852	0.971761	0.9955
Meishan24	SRS2043915	PRJNA378496	10.1093/gbe/evaa142	Meishan	MS	95	Asian	Shanghai and Jiangsu, China	Asian Domestic	11.6836	0.975028	0.994
Meishan25	SRS2043995	PRJNA378496	10.1093/gbe/evaa142	Meishan	MS	95	Asian	Shanghai and Jiangsu, China	Asian Domestic	10.5078	0.974193	0.9928
Meishan26	SRS2044030	PRJNA378496	10.1093/gbe/evaa142	Meishan	MS	95	Asian	Shanghai and Jiangsu, China	Asian Domestic	12.2001	0.975052	0.9944
Meishan27	SRS2044055	PRJNA378496	10.1093/gbe/evaa142	Meishan	MS	95	Asian	Shanghai and Jiangsu, China	Asian Domestic	8.6585	0.971451	0.9941
Meishan28	SRS2044542	PRJNA378496	10.1093/gbe/evaa142	Meishan	MS	95	Asian	Shanghai and Jiangsu, China	Asian Domestic	10.012	0.973426	0.9942
Meishan29	SRS2046192	PRJNA378496	10.1093/gbe/evaa142	Meishan	MS	95	Asian	Shanghai and Jiangsu, China	Asian Domestic	9.39724	0.972375	0.9947
Meishan31	SRS2046488	PRJNA378496	10.1093/gbe/evaa142	Meishan	MS	95	Asian	Shanghai and Jiangsu, China	Asian Domestic	10.4601	0.971459	0.9954
Meishan32	SRS2048171	PRJNA378496	10.1093/gbe/evaa142	Meishan	MS	95	Asian	Shanghai and Jiangsu, China	Asian Domestic	9.69194	0.971071	0.9943
Meishan33	SRS2048172	PRJNA378496	10.1093/gbe/evaa142	Meishan	MS	95	Asian	Shanghai and Jiangsu, China	Asian Domestic	10.0802	0.97348	0.9935
Meishan34	SRS2048245	PRJNA378496	10.1093/gbe/evaa142	Meishan	MS	95	Asian	Shanghai and Jiangsu, China	Asian Domestic	11.107	0.972493	0.9958
Meishan36	SRS2048284	PRJNA378496	10.1093/gbe/evaa142	Meishan	MS	95	Asian	Shanghai and Jiangsu, China	Asian Domestic	10.7347	0.972455	0.9953
Meishan37	SRS2048767	PRJNA378496	10.1093/gbe/evaa142	Meishan	MS	95	Asian	Shanghai and Jiangsu, China	Asian Domestic	6.25277	0.959401	0.9953
Meishan38	SRS2048848	PRJNA378496	10.1093/gbe/evaa142	Meishan	MS	95	Asian	Shanghai and Jiangsu, China	Asian Domestic	11.2192	0.97314	0.9951
Meishan40	SRS2051325	PRJNA378496	10.1093/gbe/evaa142	Meishan	MS	95	Asian	Shanghai and Jiangsu, China	Asian Domestic	7.73769	0.970391	0.994
Meishan41	SRS2052083	PRJNA378496	10.1093/gbe/evaa142	Meishan	MS	95	Asian	Shanghai and Jiangsu, China	Asian Domestic	10.3624	0.97331	0.994
Meishan42	SRS2053229	PRJNA378496	10.1093/gbe/evaa142	Meishan	MS	95	Asian	Shanghai and Jiangsu, China	Asian Domestic	9.67294	0.972569	0.9946
Meishan43	SRS2053343	PRJNA378496	10.1093/gbe/evaa142	Meishan	MS	95	Asian	Shanghai and Jiangsu, China	Asian Domestic	11.9309	0.974375	0.9941
Meishan44	ERS177331	PRJEB1683	10.1038/nature11622	Meishan	MS	95	Asian	Shanghai and Jiangsu, China	Asian Domestic	6.71164	0.802281	0.9993
Meishan45	ERS177332	PRJEB1683	10.1038/nature11622	Meishan	MS	95	Asian	Shanghai and Jiangsu, China	Asian Domestic	6.59286	0.799633	0.9993
Meishan46	ERS177333	PRJEB1683	10.1038/nature11622	Meishan	MS	95	Asian	Shanghai and Jiangsu, China	Asian Domestic	5.97935	0.788811	0.9991
Meishan47	ERS177334	PRJEB1683	10.1038/nature11622	Meishan	MS	95	Asian	Shanghai and Jiangsu, China	Asian Domestic	7.6671	0.796014	0.9993
Neijiang01	SRS387304	PRJNA186497	10.1038/ng.2811	Neijiang	NJ	120	Asian	Sichuan, China	Asian Domestic	5.23722	0.941092	0.9965
Neijiang02	SRS387306	PRJNA186497	10.1038/ng.2811	Neijiang	NJ	120	Asian	Sichuan, China	Asian Domestic	6.16599	0.94606	0.9962
Ningxiang1	SRR13786952	PRJNA531381	10.1111/1755-0998.13550	Ningxiang	NX	75	Asian	Hunan, China	Asian Domestic	23.771	0.977806	0.9946
Ningxiang3	SRR13786949	PRJNA531381	10.1111/1755-0998.13550	Ningxiang	NX	75	Asian	Hunan, China	Asian Domestic	21.8852	0.977375	0.9943
Ningxiang4	SRR13786948	PRJNA531381	10.1111/1755-0998.13550	Ningxiang	NX	75	Asian	Hunan, China	Asian Domestic	24.6855	0.978342	0.9921
Ningxiang5	SRR13786947	PRJNA531381	10.1111/1755-0998.13550	Ningxiang	NX	75	Asian	Hunan, China	Asian Domestic	22.1935	0.978122	0.9924
Ningxiang6	SRR13786946	PRJNA531381	10.1111/1755-0998.13550	Ningxiang	NX	75	Asian	Hunan, China	Asian Domestic	22.5408	0.977857	0.9949
Ningxiang7	SRR13786945	PRJNA531381	10.1111/1755-0998.13550	Ningxiang	NX	75	Asian	Hunan, China	Asian Domestic	25.4612	0.978053	0.9941
Qinshaohua1	SRR13786942	PRJNA531381	10.1111/1755-0998.13550	Qianshaohua	QSH	120	Asian	Hunan, China	Asian Domestic	24.3692	0.978546	0.995
Qinshaohua2	SRR13786941	PRJNA531381	10.1111/1755-0998.13550	Qianshaohua	QSH	120	Asian	Hunan, China	Asian Domestic	24.3128	0.978443	0.9949
Qinshaohua3	SRR13786940	PRJNA531381	10.1111/1755-0998.13550	Qianshaohua	QSH	120	Asian	Hunan, China	Asian Domestic	27.1657	0.979373	0.987
Qinshaohua6	SRR13786991	PRJNA531381	10.1111/1755-0998.13550	Qianshaohua	QSH	120	Asian	Hunan, China	Asian Domestic	22.6596	0.97797	0.9948
Qinshaohua7	SRR13786990	PRJNA531381	10.1111/1755-0998.13550	Qianshaohua	QSH	120	Asian	Hunan, China	Asian Domestic	22.6037	0.978179	0.9948
Rongchang06	SRS2040441	PRJNA378496	10.1093/gbe/evaa142	Rongchang	RC	60	Asian	Chongqing, China	Asian Domestic	17.534	0.975668	0.9957
Rongchang07	SRS2040573	PRJNA378496	10.1093/gbe/evaa142	Rongchang	RC	60	Asian	Chongqing, China	Asian Domestic	22.5296	0.975966	0.9954
Shaziling1	SRR13786959	PRJNA531381	10.1111/1755-0998.13550	Shaziling	SZL	100	Asian	Hunan, China	Asian Domestic	26.5846	0.978061	0.9879
Shaziling2	SRR13786958	PRJNA531381	10.1111/1755-0998.13550	Shaziling	SZL	100	Asian	Hunan, China	Asian Domestic	25.1792	0.978207	0.9934
Shaziling3	SRR13786957	PRJNA531381	10.1111/1755-0998.13550	Shaziling	SZL	100	Asian	Hunan, China	Asian Domestic	27.5124	0.978439	0.9935
Shaziling4	SRR13786956	PRJNA531381	10.1111/1755-0998.13550	Shaziling	SZL	100	Asian	Hunan, China	Asian Domestic	26.7362	0.978042	0.9939
Shaziling5	SRR13786955	PRJNA531381	10.1111/1755-0998.13550	Shaziling	SZL	100	Asian	Hunan, China	Asian Domestic	25.3377	0.978164	0.9931
Shaziling6	SRR13786954	PRJNA531381	10.1111/1755-0998.13550	Shaziling	SZL	100	Asian	Hunan, China	Asian Domestic	24.7629	0.977769	0.9931
Shaziling7	SRR13786953	PRJNA531381	10.1111/1755-0998.13550	Shaziling	SZL	100	Asian	Hunan, China	Asian Domestic	28.5292	0.978303	0.9925
Tibetan04	SRS387202	PRJNA186497	10.1038/ng.2811	Tibetan	TT	-	Asian	Tibetan Plateau, China	Asian Domestic	5.37451	0.958968	0.9955
Tibetan06	SRS387211	PRJNA186497	10.1038/ng.2811	Tibetan	TT	-	Asian	Tibetan Plateau, China	Asian Domestic	5.93541	0.961689	0.9964
Tibetan07	SRS387217	PRJNA186497	10.1038/ng.2811	Tibetan	TT	-	Asian	Tibetan Plateau, China	Asian Domestic	6.66853	0.965428	0.9961
Tibetan10	SRS387238	PRJNA186497	10.1038/ng.2811	Tibetan	TT	-	Asian	Tibetan Plateau, China	Asian Domestic	7.13948	0.9674	0.9962
Tibetan13	SRS387244	PRJNA186497	10.1038/ng.2811	Tibetan	TT	-	Asian	Tibetan Plateau, China	Asian Domestic	6.68058	0.9577	0.9966
Tibetan19	SRS387265	PRJNA186497	10.1038/ng.2811	Tibetan	TT	-	Asian	Tibetan Plateau, China	Asian Domestic	5.8247	0.954226	0.9967
Tibetan25	SRS387278	PRJNA186497	10.1038/ng.2811	Tibetan	TT	-	Asian	Tibetan Plateau, China	Asian Domestic	6.92423	0.961747	0.9959
Tibetan26	SRS387280	PRJNA186497	10.1038/ng.2811	Tibetan	TT	-	Asian	Tibetan Plateau, China	Asian Domestic	5.38313	0.948531	0.9961
Tibetan27	SRS387282	PRJNA186497	10.1038/ng.2811	Tibetan	TT	-	Asian	Tibetan Plateau, China	Asian Domestic	6.44988	0.950919	0.9968
Tibetan28	SRS387284	PRJNA186497	10.1038/ng.2811	Tibetan	TT	-	Asian	Tibetan Plateau, China	Asian Domestic	5.36733	0.938545	0.9958
Tibetan30	ERS804963	PRJEB9922	10.1038/ng.3394	Tibetan	TT	-	Asian	Tibetan Plateau, China	Asian Domestic	10.074	0.980628	0.9919
Tiegu1	SRR13786975	PRJNA531381	10.1111/1755-0998.13550	Tiegu	TG	-	Asian	Hunan, China	Asian Domestic	23.9239	0.981749	0.995
Tiegu2	SRR13786974	PRJNA531381	10.1111/1755-0998.13550	Tiegu	TG	-	Asian	Hunan, China	Asian Domestic	21.9918	0.977767	0.9949
Tiegu3	SRR13786973	PRJNA531381	10.1111/1755-0998.13550	Tiegu	TG	-	Asian	Hunan, China	Asian Domestic	21.8539	0.978749	0.9934
Tiegu4	SRR13786971	PRJNA531381	10.1111/1755-0998.13550	Tiegu	TG	-	Asian	Hunan, China	Asian Domestic	21.9882	0.981574	0.994
Tiegu5	SRR13786970	PRJNA531381	10.1111/1755-0998.13550	Tiegu	TG	-	Asian	Hunan, China	Asian Domestic	26.2949	0.977725	0.9947
Tiegu6	SRR13786969	PRJNA531381	10.1111/1755-0998.13550	Tiegu	TG	-	Asian	Hunan, China	Asian Domestic	29.7653	0.978483	0.9953
Tiegu7	SRR13786968	PRJNA531381	10.1111/1755-0998.13550	Tiegu	TG	-	Asian	Hunan, China	Asian Domestic	27.2164	0.979153	0.9929
Tongcheng01	SRS559499	PRJNA238851	10.1111/1755-0998.12311	Tongcheng	TC	90	Asian	Hubei, China	Asian Domestic	7.74908	0.962059	0.9954
Tongcheng02	SRS559500	PRJNA238851	10.1111/1755-0998.12311	Tongcheng	TC	90	Asian	Hubei, China	Asian Domestic	8.54775	0.970618	0.9945
Tongcheng03	SRS559501	PRJNA238851	10.1111/1755-0998.12311	Tongcheng	TC	90	Asian	Hubei, China	Asian Domestic	6.27119	0.956836	0.9944
Tongcheng04	SRS559502	PRJNA238851	10.1111/1755-0998.12311	Tongcheng	TC	90	Asian	Hubei, China	Asian Domestic	6.04261	0.963409	0.9921
Wujin01	SRS387291	PRJNA186497	10.1038/ng.2811	Wujin	WJ	-	Asian	Yunnan, Guizhou and Sichuan, China	Asian Domestic	5.6276	0.948718	0.9837
Wujin02	SRS387294	PRJNA186497	10.1038/ng.2811	Wujin	WJ	-	Asian	Yunnan, Guizhou and Sichuan, China	Asian Domestic	5.13999	0.93325	0.9966
WZS01	SRS465708	PRJNA213179	10.1038/ng.3199	Wuzhishan	WZS	61	Asian	Hainan, China	Asian Domestic	25.0016	0.976811	0.9947
WZS02	SRS465709	PRJNA213179	10.1038/ng.3199	Wuzhishan	WZS	61	Asian	Hainan, China	Asian Domestic	24.9563	0.975566	0.9959
WZS03	SRS465710	PRJNA213179	10.1038/ng.3199	Wuzhishan	WZS	61	Asian	Hainan, China	Asian Domestic	24.6478	0.976009	0.9955
WZS04	SRS465711	PRJNA213179	10.1038/ng.3199	Wuzhishan	WZS	61	Asian	Hainan, China	Asian Domestic	24.6073	0.980346	0.9951
WZS05	SRS465712	PRJNA213179	10.1038/ng.3199	Wuzhishan	WZS	61	Asian	Hainan, China	Asian Domestic	25.2263	0.980413	0.9947
WZS06	SRS465713	PRJNA213179	10.1038/ng.3199	Wuzhishan	WZS	61	Asian	Hainan, China	Asian Domestic	25.616	0.974904	0.9957
Xiang01	ERS804961	PRJEB9922	10.1038/ng.3394	Xiang	X	30	Asian	Guizhou, China	Asian Domestic	8.93963	0.969402	0.9956
Xiang02	ERS804962	PRJEB9922	10.1038/ng.3394	Xiang	X	30	Asian	Guizhou, China	Asian Domestic	8.74182	0.969681	0.9957
Xiang03	ERS177355	PRJEB1683	10.1038/nature11622	Xiang	X	30	Asian	Guizhou, China	Asian Domestic	6.27543	0.794592	0.9993
Xiang04	ERS177356	PRJEB1683	10.1038/nature11622	Xiang	X	30	Asian	Guizhou, China	Asian Domestic	6.12094	0.794841	0.9993
Xiaoer1	SRR13786989	PRJNA531381	10.1111/1755-0998.13550	DiannanXiaoer	DNXE	100	Asian	Yunnan, China	Asian Domestic	20.4838	0.97726	0.9945
Xiaoer2	SRR13786988	PRJNA531381	10.1111/1755-0998.13550	DiannanXiaoer	DNXE	100	Asian	Yunnan, China	Asian Domestic	24.0046	0.977952	0.9952
Xiaoer3	SRR13786987	PRJNA531381	10.1111/1755-0998.13550	DiannanXiaoer	DNXE	100	Asian	Yunnan, China	Asian Domestic	22.2158	0.978156	0.9939
Xiaoer4	SRR13786986	PRJNA531381	10.1111/1755-0998.13550	DiannanXiaoer	DNXE	100	Asian	Yunnan, China	Asian Domestic	35.4562	0.978828	0.9923
Xiaoer5	SRR13786985	PRJNA531381	10.1111/1755-0998.13550	DiannanXiaoer	DNXE	100	Asian	Yunnan, China	Asian Domestic	25.2062	0.978005	0.9885
Xiaoer6	SRR13786984	PRJNA531381	10.1111/1755-0998.13550	DiannanXiaoer	DNXE	100	Asian	Yunnan, China	Asian Domestic	20.1926	0.977478	0.992
Xiaoer7	SRR13786944	PRJNA531381	10.1111/1755-0998.13550	DiannanXiaoer	DNXE	100	Asian	Yunnan, China	Asian Domestic	28.6623	0.977361	0.9932
YaNan03	SRS387302	PRJNA186497	10.1038/ng.2811	YaNan	YN	90	Asian	Sichuan, China	Asian Domestic	5.00883	0.94641	0.9964
GoettingenMinipig01	ERS2648195	PRJEB27654	10.1186/s12864-018-5009-y	GoettingenMinipig	GTG	60	European	Germany	Asian Domestic	13.2018	0.966676	0.9953
GoettingenMinipig02	ERS2648196	PRJEB27654	10.1186/s12864-018-5009-y	GoettingenMinipig	GTG	60	European	Germany	Asian Domestic	13.4908	0.973398	0.9947
GoettingenMinipig03	ERS2648197	PRJEB27654	10.1186/s12864-018-5009-y	GoettingenMinipig	GTG	60	European	Germany	Asian Domestic	13.3404	0.965044	0.9956
GoettingenMinipig04	ERS2648198	PRJEB27654	10.1186/s12864-018-5009-y	GoettingenMinipig	GTG	60	European	Germany	Asian Domestic	13.4514	0.965793	0.9951
GoettingenMinipig05	ERS2648199	PRJEB27654	10.1186/s12864-018-5009-y	GoettingenMinipig	GTG	60	European	Germany	Asian Domestic	13.4831	0.968416	0.9948
GoettingenMinipig06	ERS2648200	PRJEB27654	10.1186/s12864-018-5009-y	GoettingenMinipig	GTG	60	European	Germany	Asian Domestic	12.904	0.973151	0.9942
GoettingenMinipig07	ERS2648201	PRJEB27654	10.1186/s12864-018-5009-y	GoettingenMinipig	GTG	60	European	Germany	Asian Domestic	14.5982	0.967205	0.996
GoettingenMinipig08	ERS2648202	PRJEB27654	10.1186/s12864-018-5009-y	GoettingenMinipig	GTG	60	European	Germany	Asian Domestic	12.2664	0.97092	0.9942
GoettingenMinipig09	ERS2648203	PRJEB27654	10.1186/s12864-018-5009-y	GoettingenMinipig	GTG	60	European	Germany	Asian Domestic	13.5103	0.969654	0.9947
GoettingenMinipig10	ERS2648204	PRJEB27654	10.1186/s12864-018-5009-y	GoettingenMinipig	GTG	60	European	Germany	Asian Domestic	12.0502	0.965163	0.9941
ASW01	ERS485878	PRJEB1683	10.1038/nature11622	SouthChinaWild	SCW	-	Asian	China	Asian Wild	6.82562	0.806553	0.9993
ASW02	ERS485879	PRJEB1683	10.1038/nature11622	SouthChinaWild	SCW	-	Asian	China	Asian Wild	9.66627	0.812625	0.9993
ASW03	ERS485880	PRJEB1683	10.1038/nature11622	NorthChinaWild	NCW	-	Asian	China	Asian Wild	8.48749	0.812134	0.9993
ASW04	SRS2043996	PRJNA378496	10.1093/gbe/evaa142	SouthChinaWild	SCW	-	Asian	China	Asian Wild	15.6638	0.9733	0.9953
ChinaWild01	SRS465717	PRJNA213179	10.1038/ng.3199	SouthChinaWild	SCW	-	Asian	China	Asian Wild	27.2101	0.980419	0.9942
ChinaWild02	SRS465718	PRJNA213179	10.1038/ng.3199	SouthChinaWild	SCW	-	Asian	China	Asian Wild	26.0985	0.976579	0.9955
ChinaWild03	SRS465719	PRJNA213179	10.1038/ng.3199	SouthChinaWild	SCW	-	Asian	China	Asian Wild	20.3704	0.978899	0.996
ChinaWild04	SRS465720	PRJNA213179	10.1038/ng.3199	SouthChinaWild	SCW	-	Asian	China	Asian Wild	19.2308	0.974317	0.9954
ChinaWild05	SRS465721	PRJNA213179	10.1038/ng.3199	SouthChinaWild	SCW	-	Asian	China	Asian Wild	20.4478	0.974331	0.9939
ChinaWild06	SRS465716	PRJNA213179	10.1038/ng.3199	SouthChinaWild	SCW	-	Asian	China	Asian Wild	25.0063	0.976835	0.994
KoreanWild01	SRS703307	PRJNA260763	10.1093/dnares/dsv011	KoreanWild	KW	-	Asian	Korea	Asian Wild	12.061	0.967483	0.9968
KoreanWild02	SRS703309	PRJNA260763	10.1093/dnares/dsv011	KoreanWild	KW	-	Asian	Korea	Asian Wild	11.4937	0.963945	0.997
KoreanWild03	SRS703310	PRJNA260763	10.1093/dnares/dsv011	KoreanWild	KW	-	Asian	Korea	Asian Wild	12.2945	0.968448	0.9963
KoreanWild04	SRS703311	PRJNA260763	10.1093/dnares/dsv011	KoreanWild	KW	-	Asian	Korea	Asian Wild	11.2272	0.965628	0.9963
KoreanWild05	SRS703312	PRJNA260763	10.1093/dnares/dsv011	KoreanWild	KW	-	Asian	Korea	Asian Wild	10.5298	0.967896	0.9963
KoreanWild06	SRS703313	PRJNA260763	10.1093/dnares/dsv011	KoreanWild	KW	-	Asian	Korea	Asian Wild	8.25175	0.972083	0.9934
KoreanWild07	SRS703314	PRJNA260763	10.1093/dnares/dsv011	KoreanWild	KW	-	Asian	Korea	Asian Wild	11.1234	0.974514	0.9961
KoreanWild08	SRS703316	PRJNA260763	10.1093/dnares/dsv011	KoreanWild	KW	-	Asian	Korea	Asian Wild	10.0134	0.96827	0.9969
KoreanWild09	SRS703308	PRJNA260763	10.1093/dnares/dsv011	KoreanWild	KW	-	Asian	Korea	Asian Wild	8.59371	0.973002	0.9941
KoreanWild10	SRS703315	PRJNA260763	10.1093/dnares/dsv011	KoreanWild	KW	-	Asian	Korea	Asian Wild	11.1352	0.974947	0.9943
NChinaWild01	ERS804969	PRJEB9922	10.1038/ng.3394	NorthChinaWild	NCW	-	Asian	China	Asian Wild	6.35779	0.906272	0.9814
NChinaWild02	ERS804970	PRJEB9922	10.1038/ng.3394	NorthChinaWild	NCW	-	Asian	China	Asian Wild	10.3065	0.966486	0.992
NChinaWild03	ERS804971	PRJEB9922	10.1038/ng.3394	NorthChinaWild	NCW	-	Asian	China	Asian Wild	13.3812	0.981686	0.9699
NChinaWild05	ERS177354	PRJEB1683	10.1038/nature11622	NorthChinaWild	NCW	-	Asian	China	Asian Wild	7.41939	0.795324	0.9993
SChinaWild01	ERS804964	PRJEB9922	10.1038/ng.3394	SouthChinaWild	SCW	-	Asian	China	Asian Wild	6.6727	0.932742	0.9959
SChinaWild02	ERS804965	PRJEB9922	10.1038/ng.3394	SouthChinaWild	SCW	-	Asian	China	Asian Wild	10.6436	0.968348	0.9906
SChinaWild03	ERS804967	PRJEB9922	10.1038/ng.3394	SouthChinaWild	SCW	-	Asian	China	Asian Wild	32.5495	0.978961	0.9929
SChinaWild04	ERS804968	PRJEB9922	10.1038/ng.3394	SouthChinaWild	SCW	-	Asian	China	Asian Wild	13.8461	0.97847	0.9925
SChinaWild06	ERS177352	PRJEB1683	10.1038/nature11622	SouthChinaWild	SCW	-	Asian	China	Asian Wild	7.61876	0.797931	0.9993
Wildboar04	SRS387323	PRJNA186497	10.1038/ng.2811	SouthChinaWild	SCW	-	Asian	China	Asian Wild	5.85343	0.959574	0.9949
Wildboar05	SRS387324	PRJNA186497	10.1038/ng.2811	SouthChinaWild	SCW	-	Asian	China	Asian Wild	5.74271	0.957625	0.9963
Bentheimer01	ERS804975	PRJEB9922	10.1038/ng.3394	Bentheimer	BThM	-	European	Bentheim, Germany	European Domestic	15.181	0.978845	0.9958
Berkshire01	ERS804976	PRJEB9922	10.1038/ng.3394	Berkshire	BS	180	European	Berkshire and Wiltshire, U.K.	European Domestic	12.6846	0.974725	0.9963
Berkshire02	ERS804977	PRJEB9922	10.1038/ng.3394	Berkshire	BS	180	European	Berkshire and Wiltshire, U.K.	European Domestic	10.5214	0.97559	0.996
Berkshire04	SRS962750	PRJNA281548	10.1186/s12863-015-0265-1	Berkshire	BS	180	European	Berkshire and Wiltshire, U.K.	European Domestic	9.20592	0.975774	0.9943
Berkshire05	SRS962753	PRJNA281548	10.1186/s12863-015-0265-1	Berkshire	BS	180	European	Berkshire and Wiltshire, U.K.	European Domestic	9.87924	0.976422	0.9954
Berkshire06	SRS962759	PRJNA281548	10.1186/s12863-015-0265-1	Berkshire	BS	180	European	Berkshire and Wiltshire, U.K.	European Domestic	11.0288	0.976279	0.9951
Berkshire07	SRS965762	PRJNA281548	10.1186/s12863-015-0265-1	Berkshire	BS	180	European	Berkshire and Wiltshire, U.K.	European Domestic	15.2718	0.977672	0.9962
Berkshire08	SRS965765	PRJNA281548	10.1186/s12863-015-0265-1	Berkshire	BS	180	European	Berkshire and Wiltshire, U.K.	European Domestic	10.9846	0.97704	0.9956
Berkshire09	SRS965773	PRJNA281548	10.1186/s12863-015-0265-1	Berkshire	BS	180	European	Berkshire and Wiltshire, U.K.	European Domestic	10.4472	0.97612	0.9957
Berkshire10	SRS971671	PRJNA281548	10.1186/s12863-015-0265-1	Berkshire	BS	180	European	Berkshire and Wiltshire, U.K.	European Domestic	11.1415	0.977536	0.9952
Casertana01	ERS804984	PRJEB9922	10.1038/ng.3394	Casertana	CSTN	-	European	Italy	European Domestic	11.4995	0.977193	0.9941
Casertana02	ERS804985	PRJEB9922	10.1038/ng.3394	Casertana	CSTN	-	European	Italy	European Domestic	9.01286	0.978371	0.994
Gloucester01	ERS804990	PRJEB9922	10.1038/ng.3394	Gloucester	GST	-	European	Gloucester, U.K.	European Domestic	15.2832	0.976908	0.9921
Gloucester02	ERS804991	PRJEB9922	10.1038/ng.3394	Gloucester	GST	-	European	Gloucester, U.K.	European Domestic	9.40244	0.960953	0.993
Hampshire01	ERS804992	PRJEB9922	10.1038/ng.3394	Hampshire	HP	-	European	Hampshire, U.K.	European Domestic	10.0315	0.97857	0.9826
Hampshire02	ERS804993	PRJEB9922	10.1038/ng.3394	Hampshire	HP	-	European	Hampshire, U.K.	European Domestic	9.42482	0.974284	0.9833
Hampshire03	ERS177306	PRJEB1683	10.1038/nature11622	Hampshire	HP	-	European	Hampshire, U.K.	European Domestic	7.29713	0.779052	0.9993
Hampshire04	ERS177307	PRJEB1683	10.1038/nature11622	Hampshire	HP	-	European	Hampshire, U.K.	European Domestic	6.46796	0.761966	0.9991
Hampshire05	ERS804994	PRJEB9922	10.1038/ng.3394	Hampshire	HP	-	European	Hampshire, U.K.	European Domestic	16.8569	0.977102	0.9836
Landrace01	ERS177314	PRJEB1683	10.1038/nature11622	Landrace	LR	198	European	Denmark	European Domestic	5.80511	0.754232	0.9991
Landrace02	ERS177315	PRJEB1683	10.1038/nature11622	Landrace	LR	198	European	Denmark	European Domestic	5.4575	0.749481	0.9992
Landrace03	ERS177316	PRJEB1683	10.1038/nature11622	Landrace	LR	198	European	Denmark	European Domestic	5.75876	0.795869	0.9994
Landrace04	ERS804996	PRJEB9922	10.1038/ng.3394	Landrace	LR	198	European	Denmark	European Domestic	9.69032	0.96713	0.9971
Landrace05	ERS804997	PRJEB9922	10.1038/ng.3394	Landrace	LR	198	European	Denmark	European Domestic	16.916	0.983077	0.9604
Landrace06	ERS804999	PRJEB9922	10.1038/ng.3394	Landrace	LR	198	European	Denmark	European Domestic	7.93579	0.96855	0.9952
Landrace07	ERS805000	PRJEB9922	10.1038/ng.3394	Landrace	LR	198	European	Denmark	European Domestic	10.6259	0.977639	0.984
Landrace08	SRS1725708	PRJNA343658	10.1093/jas/skz185	Landrace	LR	198	European	Denmark	European Domestic	20.4625	0.982354	0.9849
Landrace09	SRS1725709	PRJNA343658	10.1093/jas/skz185	Landrace	LR	198	European	Denmark	European Domestic	19.2682	0.982416	0.9848
Landrace10	SRS1725710	PRJNA343658	10.1093/jas/skz185	Landrace	LR	198	European	Denmark	European Domestic	13.7142	0.982499	0.9886
Landrace12	SRS1725713	PRJNA343658	10.1093/jas/skz185	Landrace	LR	198	European	Denmark	European Domestic	18.8366	0.983286	0.9832
Landrace13	SRS1725720	PRJNA343658	10.1093/jas/skz185	Landrace	LR	198	European	Denmark	European Domestic	13.4893	0.981916	0.9851
Landrace14	SRS1725731	PRJNA343658	10.1093/jas/skz185	Landrace	LR	198	European	Denmark	European Domestic	15.4175	0.982514	0.9857
Landrace15	SRS1725743	PRJNA343658	10.1093/jas/skz185	Landrace	LR	198	European	Denmark	European Domestic	21.2541	0.982713	0.9843
Landrace16	SRS1725753	PRJNA343658	10.1093/jas/skz185	Landrace	LR	198	European	Denmark	European Domestic	22.9407	0.982661	0.9853
Landrace17	SRS1725764	PRJNA343658	10.1093/jas/skz185	Landrace	LR	198	European	Denmark	European Domestic	13.1362	0.981952	0.9878
Landrace18	SRS1725775	PRJNA343658	10.1093/jas/skz185	Landrace	LR	198	European	Denmark	European Domestic	16.3965	0.982299	0.9834
Landrace19	SRS1725778	PRJNA343658	10.1093/jas/skz185	Landrace	LR	198	European	Denmark	European Domestic	21.358	0.983054	0.9889
Landrace26	SRS2043847	PRJNA378496	10.1093/gbe/evaa142	Landrace	LR	198	European	Denmark	European Domestic	11.177	0.97076	0.9958
Landrace29	SRS703281	PRJNA260763	10.1093/dnares/dsv011	Landrace	LR	198	European	Denmark	European Domestic	12.3194	0.965443	0.997
Landrace30	SRS703282	PRJNA260763	10.1093/dnares/dsv011	Landrace	LR	198	European	Denmark	European Domestic	12.3876	0.965772	0.9971
Landrace31	SRS703283	PRJNA260763	10.1093/dnares/dsv011	Landrace	LR	198	European	Denmark	European Domestic	11.8132	0.9686	0.997
Landrace32	SRS703284	PRJNA260763	10.1093/dnares/dsv011	Landrace	LR	198	European	Denmark	European Domestic	11.4353	0.967008	0.9969
Landrace33	SRS703285	PRJNA260763	10.1093/dnares/dsv011	Landrace	LR	198	European	Denmark	European Domestic	9.56474	0.969202	0.9971
Landrace34	SRS703286	PRJNA260763	10.1093/dnares/dsv011	Landrace	LR	198	European	Denmark	European Domestic	8.44142	0.957934	0.9971
Landrace35	SRS703287	PRJNA260763	10.1093/dnares/dsv011	Landrace	LR	198	European	Denmark	European Domestic	9.28147	0.948223	0.9924
Landrace36	SRS703288	PRJNA260763	10.1093/dnares/dsv011	Landrace	LR	198	European	Denmark	European Domestic	9.30414	0.963466	0.9933
Landrace37	SRS703289	PRJNA260763	10.1093/dnares/dsv011	Landrace	LR	198	European	Denmark	European Domestic	11.0498	0.969924	0.9972
Landrace38	SRS703290	PRJNA260763	10.1093/dnares/dsv011	Landrace	LR	198	European	Denmark	European Domestic	10.5451	0.974124	0.9936
Landrace39	SRS703291	PRJNA260763	10.1093/dnares/dsv011	Landrace	LR	198	European	Denmark	European Domestic	11.422	0.969077	0.9971
Landrace40	SRS703292	PRJNA260763	10.1093/dnares/dsv011	Landrace	LR	198	European	Denmark	European Domestic	11.3578	0.965702	0.9968
Landrace41	SRS703293	PRJNA260763	10.1093/dnares/dsv011	Landrace	LR	198	European	Denmark	European Domestic	11.7662	0.964495	0.9968
Landrace42	ERS177312	PRJEB1683	10.1038/nature11622	Landrace	LR	198	European	Denmark	European Domestic	7.06627	0.796515	0.9994
Landrace43	ERS177313	PRJEB1683	10.1038/nature11622	Landrace	LR	198	European	Denmark	European Domestic	8.56244	0.786978	0.9992
Leicoma01	ERS804995	PRJEB9922	10.1038/ng.3394	Leicoma	LCM	-	European	Germany	European Domestic	11.1498	0.976744	0.9934
Linderodsvin01	ERS805001	PRJEB9922	10.1038/ng.3394	Linderodsvin	LDS	-	European	Scania, Sweden	European Domestic	12.3902	0.970464	0.9966
Mangalica01	ERS805003	PRJEB9922	10.1038/ng.3394	Mangalica	MGLC	-	European	Hungary	European Domestic	9.64471	0.975689	0.9941
Mangalica02	ERS805004	PRJEB9922	10.1038/ng.3394	Mangalica	MGLC	-	European	Hungary	European Domestic	10.9123	0.979913	0.9933
Mangalica03	SRS562609	PRJNA239399	10.1186/1471-2164-15-761	Mangalica	MGLC	-	European	Hungary	European Domestic	13.6264	0.978253	0.9918
Mangalica04	SRS562610	PRJNA239399	10.1186/1471-2164-15-761	Mangalica	MGLC	-	European	Hungary	European Domestic	18.5376	0.97977	0.978
Mangalica05	SRS562611	PRJNA239399	10.1186/1471-2164-15-761	Mangalica	MGLC	-	European	Hungary	European Domestic	14.1934	0.97909	0.9923
MiddleWhite01	ERS805005	PRJEB9922	10.1038/ng.3394	MiddleWhite	MW	-	European	Yorkshire, U.K.	European Domestic	12.5415	0.974616	0.9957
MiddleWhite02	ERS805006	PRJEB9922	10.1038/ng.3394	MiddleWhite	MW	-	European	Yorkshire, U.K.	European Domestic	8.31927	0.972223	0.996
Murciano01	ERS804981	PRJEB9922	10.1038/ng.3394	Murciano	MCN	-	European	Murcia, Spain	European Domestic	10.9489	0.975964	0.9955
Pietrain02	ERS177337	PRJEB1683	10.1038/nature11622	Pietrain	PT	220	European	Pietrain, Belgium	European Domestic	8.05069	0.801845	0.9993
Pietrain03	ERS177338	PRJEB1683	10.1038/nature11622	Pietrain	PT	220	European	Pietrain, Belgium	European Domestic	6.13969	0.782455	0.9991
Pietrain06	ERS718607	PRJEB9326	10.1038/srep04678	Pietrain	PT	220	European	Pietrain, Belgium	European Domestic	5.69985	0.90295	0.9941
Pietrain07	ERS718608	PRJEB9326	10.1038/srep04678	Pietrain	PT	220	European	Pietrain, Belgium	European Domestic	10.9452	0.970104	0.9961
Pietrain08	ERS718609	PRJEB9326	10.1038/srep04678	Pietrain	PT	220	European	Pietrain, Belgium	European Domestic	12.9603	0.967078	0.997
Pietrain09	ERS718610	PRJEB9326	10.1038/srep04678	Pietrain	PT	220	European	Pietrain, Belgium	European Domestic	13.4915	0.966535	0.9969
Pietrain10	ERS718611	PRJEB9326	10.1038/srep04678	Pietrain	PT	220	European	Pietrain, Belgium	European Domestic	14.4968	0.975686	0.9959
Pietrain11	ERS718612	PRJEB9326	10.1038/srep04678	Pietrain	PT	220	European	Pietrain, Belgium	European Domestic	10.408	0.980174	0.9921
Pietrain12	ERS718613	PRJEB9326	10.1038/srep04678	Pietrain	PT	220	European	Pietrain, Belgium	European Domestic	10.066	0.966685	0.9829
Pietrain13	ERS718614	PRJEB9326	10.1038/srep04678	Pietrain	PT	220	European	Pietrain, Belgium	European Domestic	10.7155	0.979497	0.993
Pietrain14	ERS718615	PRJEB9326	10.1038/srep04678	Pietrain	PT	220	European	Pietrain, Belgium	European Domestic	10.8398	0.979136	0.9954
Pietrain15	ERS718616	PRJEB9326	10.1038/srep04678	Pietrain	PT	220	European	Pietrain, Belgium	European Domestic	10.5914	0.975181	0.9906
Pietrain16	ERS804940	PRJEB9922	10.1038/ng.3394	Pietrain	PT	220	European	Pietrain, Belgium	European Domestic	8.1281	0.973456	0.9694
Pietrain17	ERS805009	PRJEB9922	10.1038/ng.3394	Pietrain	PT	220	European	Pietrain, Belgium	European Domestic	7.08406	0.940984	0.9958
Saddleback01	ERS804978	PRJEB9922	10.1038/ng.3394	Saddleback	SDB	-	European	Hampshire, U.K.	European Domestic	7.71648	0.969641	0.9963
Saddleback02	ERS804979	PRJEB9922	10.1038/ng.3394	Saddleback	SDB	-	European	Hampshire, U.K.	European Domestic	12.1031	0.974669	0.9956
Sattleschwein01	ERS804973	PRJEB9922	10.1038/ng.3394	Sattleschwein	STSW	-	European	Anglia, Germany	European Domestic	12.5825	0.975275	0.996
Tamworth02	ERS805011	PRJEB9922	10.1038/ng.3394	Tamworth	TW	-	European	Staffordshire, U.K.	European Domestic	11.4139	0.976559	0.9937
Tamworth03	ERS805012	PRJEB9922	10.1038/ng.3394	Tamworth	TW	-	European	Staffordshire, U.K.	European Domestic	13.1103	0.980535	0.9936
Yorkshire02	ERS177318	PRJEB1683	10.1038/nature11622	Yorkshire	LW	234	European	Yorkshire, U.K.	European Domestic	7.40872	0.806188	0.9994
Yorkshire03	ERS177319	PRJEB1683	10.1038/nature11622	Yorkshire	LW	234	European	Yorkshire, U.K.	European Domestic	7.42604	0.805033	0.9994
Yorkshire04	ERS177320	PRJEB1683	10.1038/nature11622	Yorkshire	LW	234	European	Yorkshire, U.K.	European Domestic	7.53234	0.806405	0.9994
Yorkshire05	ERS177321	PRJEB1683	10.1038/nature11622	Yorkshire	LW	234	European	Yorkshire, U.K.	European Domestic	6.93964	0.804837	0.9993
Yorkshire06	ERS177322	PRJEB1683	10.1038/nature11622	Yorkshire	LW	234	European	Yorkshire, U.K.	European Domestic	6.4617	0.800096	0.9993
Yorkshire07	ERS177323	PRJEB1683	10.1038/nature11622	Yorkshire	LW	234	European	Yorkshire, U.K.	European Domestic	7.06419	0.79943	0.9993
Yorkshire09	ERS177325	PRJEB1683	10.1038/nature11622	Yorkshire	LW	234	European	Yorkshire, U.K.	European Domestic	7.42098	0.806718	0.9993
Yorkshire10	ERS177326	PRJEB1683	10.1038/nature11622	Yorkshire	LW	234	European	Yorkshire, U.K.	European Domestic	5.92873	0.798479	0.9993
Yorkshire11	ERS177327	PRJEB1683	10.1038/nature11622	Yorkshire	LW	234	European	Yorkshire, U.K.	European Domestic	6.03957	0.798843	0.9994
Yorkshire12	ERS177328	PRJEB1683	10.1038/nature11622	Yorkshire	LW	234	European	Yorkshire, U.K.	European Domestic	6.584	0.799606	0.9994
Yorkshire13	ERS177329	PRJEB1683	10.1038/nature11622	Yorkshire	LW	234	European	Yorkshire, U.K.	European Domestic	6.05507	0.798672	0.9994
Yorkshire14	ERS177330	PRJEB1683	10.1038/nature11622	Yorkshire	LW	234	European	Yorkshire, U.K.	European Domestic	6.07517	0.799195	0.9994
Yorkshire16	ERS804939	PRJEB9922	10.1038/ng.3394	Yorkshire	LW	234	European	Yorkshire, U.K.	European Domestic	10.298	0.978495	0.9919
Yorkshire17	ERS805002	PRJEB9922	10.1038/ng.3394	Yorkshire	LW	234	European	Yorkshire, U.K.	European Domestic	9.96105	0.970013	0.9969
Yorkshire21	SRS2043916	PRJNA378496	10.1093/gbe/evaa142	Yorkshire	LW	234	European	Yorkshire, U.K.	European Domestic	11.5484	0.972684	0.9954
Yorkshire23	SRS703317	PRJNA260763	10.1093/dnares/dsv011	Yorkshire	LW	234	European	Yorkshire, U.K.	European Domestic	9.92752	0.97585	0.993
Yorkshire24	SRS703319	PRJNA260763	10.1093/dnares/dsv011	Yorkshire	LW	234	European	Yorkshire, U.K.	European Domestic	10.3957	0.976372	0.9929
Yorkshire25	SRS703320	PRJNA260763	10.1093/dnares/dsv011	Yorkshire	LW	234	European	Yorkshire, U.K.	European Domestic	9.93101	0.975565	0.9958
Yorkshire26	SRS703321	PRJNA260763	10.1093/dnares/dsv011	Yorkshire	LW	234	European	Yorkshire, U.K.	European Domestic	8.9043	0.975342	0.9937
Yorkshire27	SRS703322	PRJNA260763	10.1093/dnares/dsv011	Yorkshire	LW	234	European	Yorkshire, U.K.	European Domestic	8.788	0.97328	0.9962
Yorkshire28	SRS703323	PRJNA260763	10.1093/dnares/dsv011	Yorkshire	LW	234	European	Yorkshire, U.K.	European Domestic	10.3811	0.973605	0.9948
Yorkshire29	SRS703324	PRJNA260763	10.1093/dnares/dsv011	Yorkshire	LW	234	European	Yorkshire, U.K.	European Domestic	10.4014	0.975502	0.9961
Yorkshire30	SRS703325	PRJNA260763	10.1093/dnares/dsv011	Yorkshire	LW	234	European	Yorkshire, U.K.	European Domestic	7.45326	0.970105	0.995
Yorkshire31	SRS703326	PRJNA260763	10.1093/dnares/dsv011	Yorkshire	LW	234	European	Yorkshire, U.K.	European Domestic	7.93178	0.968452	0.9915
Yorkshire32	SRS703327	PRJNA260763	10.1093/dnares/dsv011	Yorkshire	LW	234	European	Yorkshire, U.K.	European Domestic	5.43966	0.922535	0.9905
Yorkshire33	SRS703331	PRJNA260763	10.1093/dnares/dsv011	Yorkshire	LW	234	European	Yorkshire, U.K.	European Domestic	11.624	0.967899	0.9962
Yorkshire34	SRS703332	PRJNA260763	10.1093/dnares/dsv011	Yorkshire	LW	234	European	Yorkshire, U.K.	European Domestic	12.6299	0.969313	0.9967
Yorkshire35	SRS703333	PRJNA260763	10.1093/dnares/dsv011	Yorkshire	LW	234	European	Yorkshire, U.K.	European Domestic	12.3915	0.9706	0.9968
Yorkshire36	SRS703334	PRJNA260763	10.1093/dnares/dsv011	Yorkshire	LW	234	European	Yorkshire, U.K.	European Domestic	12.2602	0.97308	0.9964
Yorkshire37	SRS703336	PRJNA260763	10.1093/dnares/dsv011	Yorkshire	LW	234	European	Yorkshire, U.K.	European Domestic	12.0993	0.967841	0.9967
EUWSwitzerland01	ERS805026	PRJEB9922	10.1038/ng.3394	SwitzerlandMalcantoneWild	SW	-	European	Switzerland	European Wild	9.38865	0.977876	0.9792
SwitzerlandMalcantoneWild01	ERS177350	PRJEB1683	10.1038/nature11622	SwitzerlandMalcantoneWild	SW	-	European	Switzerland	European Wild	6.18653	0.800924	0.9993
EUW01	ERS485872	PRJEB1683	10.1038/nature11622	NetherlandWild	NW	-	European	Netherlands	European Wild	7.92604	0.809103	0.9993
EUW02	ERS485873	PRJEB1683	10.1038/nature11622	NetherlandWild	NW	-	European	Netherlands	European Wild	9.49263	0.812615	0.9993
EUW03	ERS485874	PRJEB1683	10.1038/nature11622	NetherlandWild	NW	-	European	Netherlands	European Wild	10.955	0.812555	0.9992
EUW04	ERS485875	PRJEB1683	10.1038/nature11622	NetherlandWild	NW	-	European	Netherlands	European Wild	7.0616	0.806627	0.9993
EUW05	ERS485876	PRJEB1683	10.1038/nature11622	NetherlandWild	NW	-	European	Netherlands	European Wild	6.76374	0.80567	0.9992
EUW06	ERS485877	PRJEB1683	10.1038/nature11622	NetherlandWild	NW	-	European	Netherlands	European Wild	8.9904	0.811318	0.9992
EUW07	ERS485881	PRJEB1683	10.1038/nature11622	GreeceWild	GW	-	European	Greece	European Wild	8.59901	0.811115	0.9993
EUW08	ERS485882	PRJEB1683	10.1038/nature11622	GreeceWild	GW	-	European	Greece	European Wild	7.89314	0.811781	0.9993
EUW09	ERS485883	PRJEB1683	10.1038/nature11622	ItalyWild	IW	-	European	Italy	European Wild	9.70501	0.814801	0.9993
EUW10	ERS485884	PRJEB1683	10.1038/nature11622	ItalyWild	IW	-	European	Italy	European Wild	9.34444	0.813557	0.9993
EUW11	ERS805033	PRJEB9922	10.1038/ng.3394	GreeceWild	GW	-	European	Greece	European Wild	12.2519	0.97992	0.9938
EUW12	ERS805034	PRJEB9922	10.1038/ng.3394	GreeceWild	GW	-	European	Greece	European Wild	11.3284	0.976996	0.9901
EUW13	ERS485885	PRJEB1683	10.1038/nature11622	ItalyWild	IW	-	European	Italy	European Wild	8.22606	0.811384	0.9993
FranceWild01	ERS805025	PRJEB9922	10.1038/ng.3394	FranceWild	FW	-	European	France	European Wild	10.0805	0.971458	0.9954
FranceWild02	ERS177349	PRJEB1683	10.1038/nature11622	FranceWild	FW	-	European	France	European Wild	7.19411	0.796461	0.9993
GreeceWild01	ERS805029	PRJEB9922	10.1038/ng.3394	GreeceWild	GW	-	European	Greece	European Wild	6.90448	0.963051	0.9966
ItalyWild01	ERS805027	PRJEB9922	10.1038/ng.3394	ItalyWild	IW	-	European	Italy	European Wild	14.4439	0.970137	0.9953
ItalyWild02	ERS805028	PRJEB9922	10.1038/ng.3394	ItalyWild	IW	-	European	Italy	European Wild	12.4054	0.974967	0.9966
ItalyWild03	ERS805035	PRJEB9922	10.1038/ng.3394	ItalyWild	IW	-	European	Italy	European Wild	13.6871	0.977765	0.9928
ItalyWild04	ERS805036	PRJEB9922	10.1038/ng.3394	ItalyWild	IW	-	European	Italy	European Wild	13.2182	0.977692	0.9819
ItalyWild05	ERS805037	PRJEB9922	10.1038/ng.3394	ItalyWild	IW	-	European	Italy	European Wild	11.8174	0.976341	0.9943
NetherlandWild01	ERS805013	PRJEB9922	10.1038/ng.3394	NetherlandWild	NW	-	European	Netherlands	European Wild	11.5059	0.975514	0.9838
NetherlandWild03	ERS805015	PRJEB9922	10.1038/ng.3394	NetherlandWild	NW	-	European	Netherlands	European Wild	9.78291	0.973409	0.9937
NetherlandWild04	ERS805016	PRJEB9922	10.1038/ng.3394	NetherlandWild	NW	-	European	Netherlands	European Wild	12.8279	0.975989	0.9962
NetherlandWild05	ERS805017	PRJEB9922	10.1038/ng.3394	NetherlandWild	NW	-	European	Netherlands	European Wild	11.3785	0.978942	0.9766
NetherlandWild06	ERS805018	PRJEB9922	10.1038/ng.3394	NetherlandWild	NW	-	European	Netherlands	European Wild	19.7746	0.981671	0.9858
NetherlandWild07	ERS805019	PRJEB9922	10.1038/ng.3394	NetherlandWild	NW	-	European	Netherlands	European Wild	6.92468	0.946558	0.9965
NetherlandWild08	ERS805020	PRJEB9922	10.1038/ng.3394	NetherlandWild	NW	-	European	Netherlands	European Wild	8.2703	0.966833	0.9966
NetherlandWild09	ERS805021	PRJEB9922	10.1038/ng.3394	NetherlandWild	NW	-	European	Netherlands	European Wild	10.156	0.974516	0.9951
NetherlandWild10	ERS805022	PRJEB9922	10.1038/ng.3394	NetherlandWild	NW	-	European	Netherlands	European Wild	9.67808	0.9747	0.9944
NetherlandWild11	ERS805023	PRJEB9922	10.1038/ng.3394	NetherlandWild	NW	-	European	Netherlands	European Wild	14.8728	0.980501	0.9948
NetherlandWild12	ERS805024	PRJEB9922	10.1038/ng.3394	NetherlandWild	NW	-	European	Netherlands	European Wild	12.9431	0.980031	0.9947
NetherlandWild13	ERS177345	PRJEB1683	10.1038/nature11622	NetherlandWild	NW	-	European	Netherlands	European Wild	7.03672	0.799334	0.9994
NetherlandWild14	ERS177346	PRJEB1683	10.1038/nature11622	NetherlandWild	NW	-	European	Netherlands	European Wild	7.21548	0.803371	0.9993
NetherlandWild16	ERS177348	PRJEB1683	10.1038/nature11622	NetherlandWild	NW	-	European	Netherlands	European Wild	5.98345	0.796112	0.9994
UkraineWild01	ERS805039	PRJEB9922	10.1038/ng.3394	UkraineWild	UW	-	European	Ukraine	European Wild	9.11283	0.976533	0.9933
Duroc02	ERS177302	PRJEB1683	10.1038/nature11622	Duroc	DU	192	North America	State of New Jersey and State of New York, U.S.	North America Domestic	5.8707	0.802935	0.9993
Duroc03	ERS177303	PRJEB1683	10.1038/nature11622	Duroc	DU	192	North America	State of New Jersey and State of New York, U.S.	North America Domestic	6.84005	0.79836	0.9994
Duroc05	ERS177305	PRJEB1683	10.1038/nature11622	Duroc	DU	192	North America	State of New Jersey and State of New York, U.S.	North America Domestic	5.56988	0.740653	0.9993
Duroc06	ERS804986	PRJEB9922	10.1038/ng.3394	Duroc	DU	192	North America	State of New Jersey and State of New York, U.S.	North America Domestic	13.6884	0.979644	0.9895
Duroc07	ERS804987	PRJEB9922	10.1038/ng.3394	Duroc	DU	192	North America	State of New Jersey and State of New York, U.S.	North America Domestic	13.2079	0.971216	0.9974
Duroc08	ERS804988	PRJEB9922	10.1038/ng.3394	Duroc	DU	192	North America	State of New Jersey and State of New York, U.S.	North America Domestic	6.27497	0.96367	0.9954
Duroc09	ERS804989	PRJEB9922	10.1038/ng.3394	Duroc	DU	192	North America	State of New Jersey and State of New York, U.S.	North America Domestic	7.91348	0.965825	0.9961
Duroc11	SRS1725712	PRJNA343658	10.1093/jas/skz185	Duroc	DU	192	North America	State of New Jersey and State of New York, U.S.	North America Domestic	14.3156	0.983291	0.9897
Duroc13	SRS1725715	PRJNA343658	10.1093/jas/skz185	Duroc	DU	192	North America	State of New Jersey and State of New York, U.S.	North America Domestic	12.3742	0.982624	0.9843
Duroc14	SRS1725716	PRJNA343658	10.1093/jas/skz185	Duroc	DU	192	North America	State of New Jersey and State of New York, U.S.	North America Domestic	16.0391	0.983231	0.987
Duroc15	SRS1725717	PRJNA343658	10.1093/jas/skz185	Duroc	DU	192	North America	State of New Jersey and State of New York, U.S.	North America Domestic	20.7213	0.983106	0.9874
Duroc16	SRS1725718	PRJNA343658	10.1093/jas/skz185	Duroc	DU	192	North America	State of New Jersey and State of New York, U.S.	North America Domestic	23.3789	0.983273	0.9854
Duroc17	SRS1725719	PRJNA343658	10.1093/jas/skz185	Duroc	DU	192	North America	State of New Jersey and State of New York, U.S.	North America Domestic	12.9963	0.981988	0.9865
Duroc18	SRS1725721	PRJNA343658	10.1093/jas/skz185	Duroc	DU	192	North America	State of New Jersey and State of New York, U.S.	North America Domestic	14.1868	0.982494	0.9844
Duroc19	SRS1725722	PRJNA343658	10.1093/jas/skz185	Duroc	DU	192	North America	State of New Jersey and State of New York, U.S.	North America Domestic	10.502	0.981146	0.9848
Duroc20	SRS1725723	PRJNA343658	10.1093/jas/skz185	Duroc	DU	192	North America	State of New Jersey and State of New York, U.S.	North America Domestic	9.32232	0.980044	0.9848
Duroc21	SRS1725724	PRJNA343658	10.1093/jas/skz185	Duroc	DU	192	North America	State of New Jersey and State of New York, U.S.	North America Domestic	13.9923	0.982538	0.9805
Duroc26	SRS2037594	PRJNA378496	10.1093/gbe/evaa142	Duroc	DU	192	North America	State of New Jersey and State of New York, U.S.	North America Domestic	5.52317	0.963805	0.9956
Duroc31	SRS2043289	PRJNA378496	10.1093/gbe/evaa142	Duroc	DU	192	North America	State of New Jersey and State of New York, U.S.	North America Domestic	12.9017	0.977406	0.9936
Duroc34	SRS2043303	PRJNA378496	10.1093/gbe/evaa142	Duroc	DU	192	North America	State of New Jersey and State of New York, U.S.	North America Domestic	5.15979	0.954396	0.9944
Duroc37	SRS2043844	PRJNA378496	10.1093/gbe/evaa142	Duroc	DU	192	North America	State of New Jersey and State of New York, U.S.	North America Domestic	11.9236	0.976516	0.9938
Duroc39	SRS2043851	PRJNA378496	10.1093/gbe/evaa142	Duroc	DU	192	North America	State of New Jersey and State of New York, U.S.	North America Domestic	5.977	0.967149	0.9948
Duroc40	SRS2043855	PRJNA378496	10.1093/gbe/evaa142	Duroc	DU	192	North America	State of New Jersey and State of New York, U.S.	North America Domestic	12.0962	0.976824	0.9949
Duroc42	SRS2043859	PRJNA378496	10.1093/gbe/evaa142	Duroc	DU	192	North America	State of New Jersey and State of New York, U.S.	North America Domestic	11.3224	0.976144	0.9951
Duroc43	SRS2043983	PRJNA378496	10.1093/gbe/evaa142	Duroc	DU	192	North America	State of New Jersey and State of New York, U.S.	North America Domestic	11.0226	0.972152	0.9964
Duroc44	SRS2043998	PRJNA378496	10.1093/gbe/evaa142	Duroc	DU	192	North America	State of New Jersey and State of New York, U.S.	North America Domestic	7.95189	0.97241	0.9944
Duroc47	SRS2045986	PRJNA378496	10.1093/gbe/evaa142	Duroc	DU	192	North America	State of New Jersey and State of New York, U.S.	North America Domestic	10.2246	0.975385	0.995
Duroc48	SRS2051177	PRJNA378496	10.1093/gbe/evaa142	Duroc	DU	192	North America	State of New Jersey and State of New York, U.S.	North America Domestic	7.57218	0.970945	0.995
Duroc49	SRS2053398	PRJNA378496	10.1093/gbe/evaa142	Duroc	DU	192	North America	State of New Jersey and State of New York, U.S.	North America Domestic	6.65057	0.96906	0.9941
Duroc51	SRS2058801	PRJNA378496	10.1093/gbe/evaa142	Duroc	DU	192	North America	State of New Jersey and State of New York, U.S.	North America Domestic	10.4526	0.974294	0.9951
Duroc58	SRS703257	PRJNA260763	10.1093/dnares/dsv011	Duroc	DU	192	North America	State of New Jersey and State of New York, U.S.	North America Domestic	6.79922	0.971241	0.9955
Duroc59	SRS703258	PRJNA260763	10.1093/dnares/dsv011	Duroc	DU	192	North America	State of New Jersey and State of New York, U.S.	North America Domestic	14.5727	0.978011	0.9956
Duroc62	SRS703262	PRJNA260763	10.1093/dnares/dsv011	Duroc	DU	192	North America	State of New Jersey and State of New York, U.S.	North America Domestic	13.2153	0.977486	0.9952
Duroc63	SRS703263	PRJNA260763	10.1093/dnares/dsv011	Duroc	DU	192	North America	State of New Jersey and State of New York, U.S.	North America Domestic	13.0836	0.976719	0.9922
Duroc64	SRS703264	PRJNA260763	10.1093/dnares/dsv011	Duroc	DU	192	North America	State of New Jersey and State of New York, U.S.	North America Domestic	13.5903	0.978147	0.9913
Duroc65	SRS703265	PRJNA260763	10.1093/dnares/dsv011	Duroc	DU	192	North America	State of New Jersey and State of New York, U.S.	North America Domestic	12.5022	0.976263	0.9957
Duroc66	SRS703266	PRJNA260763	10.1093/dnares/dsv011	Duroc	DU	192	North America	State of New Jersey and State of New York, U.S.	North America Domestic	12.2353	0.975981	0.9948
Duroc67	SRS703267	PRJNA260763	10.1093/dnares/dsv011	Duroc	DU	192	North America	State of New Jersey and State of New York, U.S.	North America Domestic	14.117	0.978008	0.996
Duroc68	SRS703271	PRJNA260763	10.1093/dnares/dsv011	Duroc	DU	192	North America	State of New Jersey and State of New York, U.S.	North America Domestic	12.1802	0.976672	0.9964
Duroc69	SRS703272	PRJNA260763	10.1093/dnares/dsv011	Duroc	DU	192	North America	State of New Jersey and State of New York, U.S.	North America Domestic	12.3973	0.977512	0.9965
Duroc70	SRS703273	PRJNA260763	10.1093/dnares/dsv011	Duroc	DU	192	North America	State of New Jersey and State of New York, U.S.	North America Domestic	12.5344	0.977196	0.995
Duroc71	SRS703274	PRJNA260763	10.1093/dnares/dsv011	Duroc	DU	192	North America	State of New Jersey and State of New York, U.S.	North America Domestic	13.482	0.977558	0.9956
Duroc72	SRS703275	PRJNA260763	10.1093/dnares/dsv011	Duroc	DU	192	North America	State of New Jersey and State of New York, U.S.	North America Domestic	12.4848	0.976757	0.9952
Duroc73	SRS703276	PRJNA260763	10.1093/dnares/dsv011	Duroc	DU	192	North America	State of New Jersey and State of New York, U.S.	North America Domestic	12.9624	0.977574	0.995
Duroc74	SRS703277	PRJNA260763	10.1093/dnares/dsv011	Duroc	DU	192	North America	State of New Jersey and State of New York, U.S.	North America Domestic	12.5098	0.97725	0.9952
Duroc75	SRS703278	PRJNA260763	10.1093/dnares/dsv011	Duroc	DU	192	North America	State of New Jersey and State of New York, U.S.	North America Domestic	13.1162	0.976763	0.9945
Duroc76	SRS703279	PRJNA260763	10.1093/dnares/dsv011	Duroc	DU	192	North America	State of New Jersey and State of New York, U.S.	North America Domestic	12.651	0.976438	0.9947
Duroc77	SRS3279681	PRJNA378496	10.1093/gbe/evaa142	Duroc	DU	192	North America	State of New Jersey and State of New York, U.S.	North America Domestic	9.71558	0.975041	0.9948
Duroc79	SRS562607	PRJNA239399	10.1186/1471-2164-15-761	Duroc	DU	192	North America	State of New Jersey and State of New York, U.S.	North America Domestic	10.9487	0.978968	0.9928
Duroc80	SRS703259	PRJNA260763	10.1093/dnares/dsv011	Duroc	DU	192	North America	State of New Jersey and State of New York, U.S.	North America Domestic	13.9915	0.979667	0.9959
Warhog01	ERS177335	PRJEB1683	10.1038/nature11622	Warhog	OG	-	Africa	Africa	Outgroup	8.38197	0.765145	0.9994
Sumatranwildboar01	ERS177308	PRJEB1683	10.1038/nature11622	Sumatranwildboar	OG	-	Asian	Sumatra Island, Indonesia	Outgroup	7.95604	0.759032	0.9989
Sumatranwildboar02	ERS177310	PRJEB1683	10.1038/nature11622	Sumatranwildboar	OG	-	Asian	Sumatra Island, Indonesia	Outgroup	8.13033	0.790086	0.9994
YucatanMinipig02	SRS703294	PRJNA260763	10.1093/dnares/dsv011	YucatanMinipig	YCT	130	Southeast America	Yucatan Peninsula, Mexico	Southeast America Domestic	12.7493	0.975469	0.9965
YucatanMinipig03	SRS703295	PRJNA260763	10.1093/dnares/dsv011	YucatanMinipig	YCT	130	Southeast America	Yucatan Peninsula, Mexico	Southeast America Domestic	13.4337	0.976065	0.9964
YucatanMinipig04	SRS703296	PRJNA260763	10.1093/dnares/dsv011	YucatanMinipig	YCT	130	Southeast America	Yucatan Peninsula, Mexico	Southeast America Domestic	11.5917	0.976016	0.9962
YucatanMinipig05	SRS703298	PRJNA260763	10.1093/dnares/dsv011	YucatanMinipig	YCT	130	Southeast America	Yucatan Peninsula, Mexico	Southeast America Domestic	12.8213	0.97599	0.9966
YucatanMinipig06	SRS703299	PRJNA260763	10.1093/dnares/dsv011	YucatanMinipig	YCT	130	Southeast America	Yucatan Peninsula, Mexico	Southeast America Domestic	12.0535	0.974991	0.9965
YucatanMinipig07	SRS703300	PRJNA260763	10.1093/dnares/dsv011	YucatanMinipig	YCT	130	Southeast America	Yucatan Peninsula, Mexico	Southeast America Domestic	11.5586	0.975566	0.9961
YucatanMinipig08	SRS703301	PRJNA260763	10.1093/dnares/dsv011	YucatanMinipig	YCT	130	Southeast America	Yucatan Peninsula, Mexico	Southeast America Domestic	11.937	0.975173	0.9962
YucatanMinipig09	SRS703302	PRJNA260763	10.1093/dnares/dsv011	YucatanMinipig	YCT	130	Southeast America	Yucatan Peninsula, Mexico	Southeast America Domestic	12.9109	0.976172	0.9963
YucatanMinipig10	SRS703303	PRJNA260763	10.1093/dnares/dsv011	YucatanMinipig	YCT	130	Southeast America	Yucatan Peninsula, Mexico	Southeast America Domestic	9.53707	0.974573	0.9958
YucatanMinipig11	SRS703304	PRJNA260763	10.1093/dnares/dsv011	YucatanMinipig	YCT	130	Southeast America	Yucatan Peninsula, Mexico	Southeast America Domestic	7.79435	0.973324	0.9965
YucatanMinipig12	SRS703305	PRJNA260763	10.1093/dnares/dsv011	YucatanMinipig	YCT	130	Southeast America	Yucatan Peninsula, Mexico	Southeast America Domestic	11.3674	0.97537	0.9964
YucatanMinipig13	SRS703306	PRJNA260763	10.1093/dnares/dsv011	YucatanMinipig	YCT	130	Southeast America	Yucatan Peninsula, Mexico	Southeast America Domestic	12.7703	0.976025	0.9964

## Sheet: Sheet2
Project	Title	DOI
PRJNA213179	Adaptation and possible ancient interspecies introgression in pigs identified by whole-genome sequencing	10.1038/ng.3199
PRJEB1683	Analyses of pig genomes provide insight into porcine demography and evolution	10.1038/nature11622
PRJEB27654	Analysis of porcine body size variation using re-sequencing data of miniature and large pigs	10.1186/s12864-018-5009-y
PRJNA343658	Evaluation of genotype quality parameters for SowPro90, a new genotyping array for swine1	10.1093/jas/skz185
PRJEB9922	Evidence of long-term gene flow and selection during domestication from analyses of Eurasian wild and domestic pig genomes	10.1038/ng.3394
PRJNA281548	Exploring evidence of positive selection reveals genetic basis of meat quality traits in Berkshire pigs through whole genome sequencing	10.1186/s12863-015-0265-1
PRJNA239399	Genome sequencing and analysis of Mangalica, a fatty local pig of Hungary	10.1186/1471-2164-15-761
PRJNA238851	Genome‐wide analysis reveals artificial selection on coat colour and reproductive traits in <span style="font-variant:small-caps;">C</span> hinese domestic pigs	10.1111/1755-0998.12311
PRJNA186497	Genomic analyses identify distinct patterns of selection in domesticated pigs and Tibetan wild boars	10.1038/ng.2811
PRJNA531381	Long‐read assembly of the Chinese indigenous Ningxiang pig genome and identification of genetic variations in fat metabolism among different breeds	10.1111/1755-0998.13550
PRJNA378496	PRE-1 Revealed Previous Unknown Introgression Events in Eurasian Boars during the Middle Pleistocene	10.1093/gbe/evaa142
PRJNA260763	Whole-genome resequencing analyses of five pig breeds, including Korean wild and native, and three European origin breeds	10.1093/dnares/dsv011
PRJEB9326	Whole-genome sequencing of Berkshire (European native pig) provides insights into its origin and domestication	10.1038/srep04678
