# Supplementary material for: Whole-genome resequencing reveals positive selection and introgression signatures and genetic loci associated with early puberty traits in Chinese indigenous pigs
Source: Genet Sel Evol. 2025 Jun 10;57:29. doi: 10.1186/s12711-025-00975-1 (PMC12150574; doi:10.1186/s12711-025-00975-1)
Supplement: Supplementary file 2 — Additional file 2: Table S2. The population information of the early and late puberty to conduct selection signal analysis. [file 12711_2025_975_MOESM2_ESM.xlsx]

## Sheet: Sheet1
Additional file 2 Table S2. The population information of the early and late puberty to conduct selection signal analysis.
ID	Project	Run	sample_name	Group	Breed	Depth
1	PRJNA213179	SRS465762	BMX01	EP	Bama xiang	25.6634
2	PRJNA213179	SRS465763	BMX02	EP	Bama xiang	27.3121
3	PRJNA213179	SRS465764	BMX03	EP	Bama xiang	24.9284
4	PRJNA213179	SRS465765	BMX04	EP	Bama xiang	26.11
5	PRJNA213179	SRS465766	BMX05	EP	Bama xiang	26.0092
6	PRJNA213179	SRS465767	BMX06	EP	Bama xiang	26.1081
7	PRJNA531381	SRR13786966	Daweizi2	EP	Daweizi	31.2355
8	PRJNA531381	SRR13786965	Daweizi3	EP	Daweizi	32.0032
9	PRJNA531381	SRR13786964	Daweizi4	EP	Daweizi	30.7218
10	PRJNA531381	SRR13786963	Daweizi5	EP	Daweizi	25.4368
11	PRJNA531381	SRR13786962	Daweizi6	EP	Daweizi	27.5294
12	PRJNA531381	SRR13786960	Daweizi7	EP	Daweizi	23.4872
13	PRJEB1683	ERS177302	Duroc02	LP	Duroc	5.8707
14	PRJEB1683	ERS177303	Duroc03	LP	Duroc	6.84005
15	PRJEB1683	ERS177305	Duroc05	LP	Duroc	5.56988
16	PRJEB9922	ERS804986	Duroc06	LP	Duroc	13.6884
17	PRJEB9922	ERS804987	Duroc07	LP	Duroc	13.2079
18	PRJEB9922	ERS804988	Duroc08	LP	Duroc	6.27497
19	PRJEB9922	ERS804989	Duroc09	LP	Duroc	7.91348
20	PRJNA343658	SRS1725712	Duroc11	LP	Duroc	14.3156
21	PRJNA343658	SRS1725715	Duroc13	LP	Duroc	12.3742
22	PRJNA343658	SRS1725716	Duroc14	LP	Duroc	16.0391
23	PRJNA343658	SRS1725717	Duroc15	LP	Duroc	20.7213
24	PRJNA343658	SRS1725718	Duroc16	LP	Duroc	23.3789
25	PRJNA343658	SRS1725719	Duroc17	LP	Duroc	12.9963
26	PRJNA343658	SRS1725721	Duroc18	LP	Duroc	14.1868
27	PRJNA343658	SRS1725722	Duroc19	LP	Duroc	10.502
28	PRJNA343658	SRS1725723	Duroc20	LP	Duroc	9.32232
29	PRJNA343658	SRS1725724	Duroc21	LP	Duroc	13.9923
30	PRJNA378496	SRS2037594	Duroc26	LP	Duroc	5.52317
31	PRJNA378496	SRS2043289	Duroc31	LP	Duroc	12.9017
32	PRJNA378496	SRS2043303	Duroc34	LP	Duroc	5.15979
33	PRJNA378496	SRS2043844	Duroc37	LP	Duroc	11.9236
34	PRJNA378496	SRS2043851	Duroc39	LP	Duroc	5.977
35	PRJNA378496	SRS2043855	Duroc40	LP	Duroc	12.0962
36	PRJNA378496	SRS2043859	Duroc42	LP	Duroc	11.3224
37	PRJNA378496	SRS2043983	Duroc43	LP	Duroc	11.0226
38	PRJNA378496	SRS2043998	Duroc44	LP	Duroc	7.95189
39	PRJNA378496	SRS2045986	Duroc47	LP	Duroc	10.2246
40	PRJNA378496	SRS2051177	Duroc48	LP	Duroc	7.57218
41	PRJNA378496	SRS2053398	Duroc49	LP	Duroc	6.65057
42	PRJNA378496	SRS2058801	Duroc51	LP	Duroc	10.4526
43	PRJNA213179	SRS465714	EHL01	EP	Erhualian	26.1496
44	PRJNA213179	SRS465715	EHL02	EP	Erhualian	25.804
45	PRJNA213179	SRS465774	EHL03	EP	Erhualian	33.8028
46	PRJNA213179	SRS465775	EHL04	EP	Erhualian	35.4661
47	PRJNA213179	SRS465776	EHL05	EP	Erhualian	35.5959
48	PRJNA531381	SRR13786977	Hechuan6	EP	Hechuan	22.0383
49	PRJNA531381	SRR13786976	Hechuan7	EP	Hechuan	24.5214
50	This study	H1A	HJB1	EP	Hanjiang black	18.3417
51	This study	H10A	HJB10	EP	Hanjiang black	14.3279
52	This study	H11A	HJB11	EP	Hanjiang black	15.3649
53	This study	H12A	HJB12	EP	Hanjiang black	16.8109
54	This study	H13A	HJB13	EP	Hanjiang black	15.8636
55	This study	H14A	HJB14	EP	Hanjiang black	14.9398
56	This study	H15A	HJB15	EP	Hanjiang black	13.9517
57	This study	H16A	HJB16	EP	Hanjiang black	18.94
58	This study	H17A	HJB17	EP	Hanjiang black	15.5779
59	This study	H18A	HJB18	EP	Hanjiang black	15.2636
60	This study	H19A	HJB19	EP	Hanjiang black	17.4122
61	This study	H2A	HJB2	EP	Hanjiang black	21.046
62	This study	H20A	HJB20	EP	Hanjiang black	16.7796
63	This study	H21A	HJB21	EP	Hanjiang black	16.1049
64	This study	H22A	HJB22	EP	Hanjiang black	15.8819
65	This study	H23A	HJB23	EP	Hanjiang black	17.05
66	This study	H24A	HJB24	EP	Hanjiang black	18.6916
67	This study	H25A	HJB25	EP	Hanjiang black	18.0395
68	This study	H26A	HJB26	EP	Hanjiang black	24.3839
69	This study	H27A	HJB27	EP	Hanjiang black	22.1017
70	This study	H29A	HJB29	EP	Hanjiang black	17.1346
71	This study	H3A	HJB3	EP	Hanjiang black	17.1647
72	This study	H30A	HJB30	EP	Hanjiang black	15.2437
73	This study	H31A	HJB31	EP	Hanjiang black	13.5595
74	This study	H32A	HJB32	EP	Hanjiang black	14.32
75	This study	H33A	HJB33	EP	Hanjiang black	13.798
76	This study	H34A	HJB34	EP	Hanjiang black	13.9002
77	This study	H35A	HJB35	EP	Hanjiang black	15.4773
78	This study	H36A	HJB36	EP	Hanjiang black	16.3778
79	This study	H37A	HJB37	EP	Hanjiang black	13.8263
80	This study	H38A	HJB38	EP	Hanjiang black	16.1984
81	This study	H39A	HJB39	EP	Hanjiang black	15.053
82	This study	H4A	HJB4	EP	Hanjiang black	14.7134
83	This study	H40A	HJB40	EP	Hanjiang black	15.9488
84	This study	H41A	HJB41	EP	Hanjiang black	16.094
85	This study	H42A	HJB42	EP	Hanjiang black	15.0882
86	This study	H43A	HJB43	EP	Hanjiang black	13.8965
87	This study	H44A	HJB44	EP	Hanjiang black	12.4077
88	This study	H45A	HJB45	EP	Hanjiang black	13.2625
89	This study	H46A	HJB46	EP	Hanjiang black	11.6884
90	This study	H47A	HJB47	EP	Hanjiang black	15.4587
91	This study	H48A	HJB48	EP	Hanjiang black	14.491
92	This study	H49A	HJB49	EP	Hanjiang black	14.4182
93	This study	H5A	HJB5	EP	Hanjiang black	16.909
94	This study	H50A	HJB50	EP	Hanjiang black	12.5711
95	This study	H51A	HJB51	EP	Hanjiang black	16.4407
96	This study	H52A	HJB52	EP	Hanjiang black	12.8611
97	This study	H53A	HJB53	EP	Hanjiang black	13.4912
98	This study	H54A	HJB54	EP	Hanjiang black	14.3308
99	This study	H55A	HJB55	EP	Hanjiang black	11.7175
100	This study	H56A	HJB56	EP	Hanjiang black	18.5056
101	This study	H57A	HJB57	EP	Hanjiang black	15.912
102	This study	H58A	HJB58	EP	Hanjiang black	13.2983
103	This study	H59A	HJB59	EP	Hanjiang black	13.5991
104	This study	H6A	HJB6	EP	Hanjiang black	16.8237
105	This study	H60A	HJB60	EP	Hanjiang black	14.1118
106	This study	H7A	HJB7	EP	Hanjiang black	16.1567
107	This study	H8A	HJB8	EP	Hanjiang black	13.7059
108	This study	H9A	HJB9	EP	Hanjiang black	16.4285
109	PRJEB9922	ERS804942	Jinhua01	EP	Jinhua	9.1685
110	PRJEB9922	ERS804943	Jinhua02	EP	Jinhua	10.0909
111	PRJEB1683	ERS177314	Landrace01	LP	Landrace	5.80511
112	PRJEB1683	ERS177315	Landrace02	LP	Landrace	5.4575
113	PRJEB1683	ERS177316	Landrace03	LP	Landrace	5.75876
114	PRJEB9922	ERS804996	Landrace04	LP	Landrace	9.69032
115	PRJEB9922	ERS804997	Landrace05	LP	Landrace	16.916
116	PRJEB9922	ERS804999	Landrace06	LP	Landrace	7.93579
117	PRJEB9922	ERS805000	Landrace07	LP	Landrace	10.6259
118	PRJNA343658	SRS1725708	Landrace08	LP	Landrace	20.4625
119	PRJNA343658	SRS1725709	Landrace09	LP	Landrace	19.2682
120	PRJNA343658	SRS1725710	Landrace10	LP	Landrace	13.7142
121	PRJNA343658	SRS1725713	Landrace12	LP	Landrace	18.8366
122	PRJNA343658	SRS1725720	Landrace13	LP	Landrace	13.4893
123	PRJNA343658	SRS1725731	Landrace14	LP	Landrace	15.4175
124	PRJNA343658	SRS1725743	Landrace15	LP	Landrace	21.2541
125	PRJNA343658	SRS1725753	Landrace16	LP	Landrace	22.9407
126	PRJNA343658	SRS1725764	Landrace17	LP	Landrace	13.1362
127	PRJNA343658	SRS1725775	Landrace18	LP	Landrace	16.3965
128	PRJNA343658	SRS1725778	Landrace19	LP	Landrace	21.358
129	PRJNA378496	SRS2043847	Landrace26	LP	Landrace	11.177
130	PRJNA260763	SRS703281	Landrace29	LP	Landrace	12.3194
131	PRJNA260763	SRS703282	Landrace30	LP	Landrace	12.3876
132	PRJNA260763	SRS703283	Landrace31	LP	Landrace	11.8132
133	PRJNA260763	SRS703284	Landrace32	LP	Landrace	11.4353
134	PRJNA260763	SRS703285	Landrace33	LP	Landrace	9.56474
135	PRJNA260763	SRS703286	Landrace34	LP	Landrace	8.44142
136	PRJNA260763	SRS703287	Landrace35	LP	Landrace	9.28147
137	PRJNA260763	SRS703288	Landrace36	LP	Landrace	9.30414
138	PRJNA260763	SRS703289	Landrace37	LP	Landrace	11.0498
139	PRJNA260763	SRS703290	Landrace38	LP	Landrace	10.5451
140	PRJNA260763	SRS703291	Landrace39	LP	Landrace	11.422
141	PRJNA531381	SRR13786952	Ningxiang1	EP	Ningxiang	23.771
142	PRJNA531381	SRR13786949	Ningxiang3	EP	Ningxiang	21.8852
143	PRJNA531381	SRR13786948	Ningxiang4	EP	Ningxiang	24.6855
144	PRJNA531381	SRR13786947	Ningxiang5	EP	Ningxiang	22.1935
145	PRJNA531381	SRR13786946	Ningxiang6	EP	Ningxiang	22.5408
146	PRJNA531381	SRR13786945	Ningxiang7	EP	Ningxiang	25.4612
147	PRJEB1683	ERS177337	Pietrain02	LP	Pietrain	8.05069
148	PRJEB1683	ERS177338	Pietrain03	LP	Pietrain	6.13969
149	PRJEB9326	ERS718607	Pietrain06	LP	Pietrain	5.69985
150	PRJEB9326	ERS718608	Pietrain07	LP	Pietrain	10.9452
151	PRJEB9326	ERS718609	Pietrain08	LP	Pietrain	12.9603
152	PRJEB9326	ERS718610	Pietrain09	LP	Pietrain	13.4915
153	PRJEB9326	ERS718611	Pietrain10	LP	Pietrain	14.4968
154	PRJEB9326	ERS718612	Pietrain11	LP	Pietrain	10.408
155	PRJEB9326	ERS718613	Pietrain12	LP	Pietrain	10.066
156	PRJEB9326	ERS718614	Pietrain13	LP	Pietrain	10.7155
157	PRJEB9326	ERS718615	Pietrain14	LP	Pietrain	10.8398
158	PRJEB9326	ERS718616	Pietrain15	LP	Pietrain	10.5914
159	PRJEB9922	ERS804940	Pietrain16	LP	Pietrain	8.1281
160	PRJNA378496	SRS2040441	Rongchang06	EP	Rongchang	17.534
161	PRJNA378496	SRS2040573	Rongchang07	EP	Rongchang	22.5296
162	PRJNA238851	SRS559499	Tongcheng01	EP	Rongchang	7.74908
163	PRJNA238851	SRS559500	Tongcheng02	EP	Rongchang	8.54775
164	PRJNA238851	SRS559501	Tongcheng03	EP	Rongchang	6.27119
165	PRJNA238851	SRS559502	Tongcheng04	EP	Rongchang	6.04261
166	PRJNA213179	SRS465708	WZS01	EP	Wuzhishan	25.0016
167	PRJNA213179	SRS465709	WZS02	EP	Wuzhishan	24.9563
168	PRJNA213179	SRS465710	WZS03	EP	Wuzhishan	24.6478
169	PRJNA213179	SRS465711	WZS04	EP	Wuzhishan	24.6073
170	PRJNA213179	SRS465712	WZS05	EP	Wuzhishan	25.2263
171	PRJNA213179	SRS465713	WZS06	EP	Wuzhishan	25.616
172	PRJEB9922	ERS804961	Xiang01	EP	Xiang	8.93963
173	PRJEB9922	ERS804962	Xiang02	EP	Xiang	8.74182
174	PRJEB1683	ERS177355	Xiang03	EP	Xiang	6.27543
175	PRJEB1683	ERS177356	Xiang04	EP	Xiang	6.12094
176	PRJNA186497	SRS387302	YaNan03	EP	Yanan	5.00883
177	PRJEB1683	ERS177318	Yorkshire02	LP	Large white	7.40872
178	PRJEB1683	ERS177319	Yorkshire03	LP	Large white	7.42604
179	PRJEB1683	ERS177320	Yorkshire04	LP	Large white	7.53234
180	PRJEB1683	ERS177321	Yorkshire05	LP	Large white	6.93964
181	PRJEB1683	ERS177322	Yorkshire06	LP	Large white	6.4617
182	PRJEB1683	ERS177323	Yorkshire07	LP	Large white	7.06419
183	PRJEB1683	ERS177325	Yorkshire09	LP	Large white	7.42098
184	PRJEB1683	ERS177326	Yorkshire10	LP	Large white	5.92873
185	PRJEB1683	ERS177327	Yorkshire11	LP	Large white	6.03957
186	PRJEB1683	ERS177328	Yorkshire12	LP	Large white	6.584
187	PRJEB1683	ERS177329	Yorkshire13	LP	Large white	6.05507
188	PRJEB1683	ERS177330	Yorkshire14	LP	Large white	6.07517
189	PRJEB9922	ERS804939	Yorkshire16	LP	Large white	10.298
190	PRJEB9922	ERS805002	Yorkshire17	LP	Large white	9.96105
191	PRJNA378496	SRS2043916	Yorkshire21	LP	Large white	11.5484
192	PRJNA260763	SRS703317	Yorkshire23	LP	Large white	9.92752
193	PRJNA260763	SRS703319	Yorkshire24	LP	Large white	10.3957
194	PRJNA260763	SRS703320	Yorkshire25	LP	Large white	9.93101
195	PRJNA260763	SRS703321	Yorkshire26	LP	Large white	8.9043
196	PRJNA260763	SRS703322	Yorkshire27	LP	Large white	8.788
197	PRJNA260763	SRS703323	Yorkshire28	LP	Large white	10.3811
198	PRJNA260763	SRS703324	Yorkshire29	LP	Large white	10.4014
199	PRJNA260763	SRS703325	Yorkshire30	LP	Large white	7.45326
200	PRJNA260763	SRS703326	Yorkshire31	LP	Large white	7.93178
201	PRJNA260763	SRS703327	Yorkshire32	LP	Large white	5.43966
202	PRJNA260763	SRS703331	Yorkshire33	LP	Large white	11.624
203	PRJNA260763	SRS703332	Yorkshire34	LP	Large white	12.6299
204	PRJNA260763	SRS703333	Yorkshire35	LP	Large white	12.3915
205	PRJNA260763	SRS703334	Yorkshire36	LP	Large white	12.2602
206	PRJNA260763	SRS703336	Yorkshire37	LP	Large white	12.0993
