# Supplementary material for: Whole-genome resequencing reveals positive selection and introgression signatures and genetic loci associated with early puberty traits in Chinese indigenous pigs
Source: Genet Sel Evol. 2025 Jun 10;57:29. doi: 10.1186/s12711-025-00975-1 (PMC12150574; doi:10.1186/s12711-025-00975-1)
Supplement: Supplementary file 3 — Additional file 3: Table S3. The RNA-seq data information between BMX and LW. [file 12711_2025_975_MOESM3_ESM.xlsx]

## Sheet: Sheet1
Additional file 3 Table S3. The RNA-seq data information between BMX and LW.
ID	Project	Run	sample_accession	sample_name	Tissue	Breed	Age	Age unit	Sex
1	PRJCA000714	CRR029706	SAMC030029	bmxpit1	pituitary	Bama xiang	85	day	female
2	PRJCA000714	CRR029705	SAMC030030	bmxpit2	pituitary	Bama xiang	85	day	female
3	PRJCA000714	CRR029707	SAMC030031	bmxpit3	pituitary	Bama xiang	85	day	female
4	PRJCA000714	CRR029708	SAMC030032	lwpit1	pituitary	Large white	85	day	female
5	PRJCA000714	CRR029709	SAMC030033	lwpit2	pituitary	Large white	85	day	female
6	PRJCA000714	CRR029710	SAMC030034	lwpit3	pituitary	Large white	85	day	female
