# Supplementary material for: Whole-genome resequencing reveals positive selection and introgression signatures and genetic loci associated with early puberty traits in Chinese indigenous pigs
Source: Genet Sel Evol. 2025 Jun 10;57:29. doi: 10.1186/s12711-025-00975-1 (PMC12150574; doi:10.1186/s12711-025-00975-1)
Supplement: Supplementary file 6 — Additional file 6: Table S4. Nucleotide diversity value among different pig breeds or populations. [file 12711_2025_975_MOESM6_ESM.xlsx]

## Sheet: HJB_inbreeding_ROH
Additional file 6 Table S4. Nucleotide diversity value among different pig breeds or populations.
Number	Population	Abbreviation	nucleotide diversity value
1	Rongchang	RC	0.00470455
2	Qianshaohua	QSH	0.00405121
3	Wuzhishan	WZS	0.00398961
4	Tibetan	TT	0.0032743
5	Hanjiang black	HJB	0.00366719
6	Linderodsvin	LDS	0.00504026
7	Shaziling	SZL	0.00380269
8	Hetaodaer	HTDE	0.00367036
9	South China wild	SCW	0.00371934
10	Debao	DB	0.00381415
11	Bentheimer	BThM	0.00508597
12	Diannanxiaoer	DNXE	0.0040251
13	Murciano	MCN	0.0050055
14	Leping	LP	0.0038187
15	Bamaxiang	BMX	0.00361933
16	Tiegu	TG	0.00361269
17	Ningxiang	NX	0.00355507
18	Sattleschwein	STSW	0.00504291
19	Wannan	WN	0.00372746
20	Leicoma	LCM	0.00495636
21	Bamei	BM	0.00353693
22	Erhualian	EHL	0.00300495
23	Meishan	MS	0.00253573
24	Hechuan	HC	0.00377383
25	Daweizi	DWZ	0.0032871
26	Tongcheng	TC	0.00290232
27	Laiwu black	LWB	0.00330956
28	LEWE	LEWE	0.00325756
29	Wujin	WJ	0.00275594
30	Yanan	YN	0.00353447
31	Luchuan	LUC	0.00318734
32	North China wild	NCW	0.00261503
33	Neijiang	NJ	0.00273936
34	Xiang	X	0.0025579
35	Ukraine wild	UW	0.00423829
36	Jiangquhai	JQH	0.00258088
37	Jinhua	JH	0.0032377
38	Korean wild	KW	0.00284671
39	Goettingen	GTG	0.00276258
40	Saddleback	SDB	0.00321996
41	Middle white	MW	0.00317549
42	Landrace	LR	0.00228221
43	Gloucester	GST	0.00307455
44	Casertana	CSTN	0.00307595
45	Yorkshire	LW	0.00214462
46	Pirtrain	PT	0.00216394
47	Greece wild	GW	0.00241745
48	Berkshire	BS	0.0023718
49	Tamworth	TW	0.0029725
50	Duroc	DU	0.00211095
51	Hampshire	HP	0.00221316
52	Mangalica	MGLC	0.00223299
53	Yucatan	YCT	0.00200525
54	France wild	FW	0.00234968
55	Italy wild	IW	0.00190369
56	Netherland wild	NW	0.00163584
57	Switzerland wild	SW	0.00232631
58	Sumatra	SMT	0.00224077
59	Warhog	W	0.00290952
