# Supplementary material for: Whole-genome resequencing reveals positive selection and introgression signatures and genetic loci associated with early puberty traits in Chinese indigenous pigs
Source: Genet Sel Evol. 2025 Jun 10;57:29. doi: 10.1186/s12711-025-00975-1 (PMC12150574; doi:10.1186/s12711-025-00975-1)
Supplement: Supplementary file 7 — Additional file 7: Table S5. Linkage disequilibrium decay distance among different pig clades. [file 12711_2025_975_MOESM7_ESM.xlsx]

## Sheet: Sheet1
Additional file 7 Table S5. Linkage disequilibrium decay distance among different pig clades.
Number	Clade name	Distance(bp)	LD(r2) Median
1	clade1	2760	0.3088
2	clade2	2367	0.3317
3	clade3	4439	0.32745
4	clade4	6765	0.3445
5	clade5	7019	0.39795
6	clade6	12829	0.3356
7	clade7	286	0.24755
8	clade8	215	0.22695
9	clade9	467	0.21955
10	clade10	807	0.244
