# Supplementary material for: Whole-genome resequencing reveals positive selection and introgression signatures and genetic loci associated with early puberty traits in Chinese indigenous pigs
Source: Genet Sel Evol. 2025 Jun 10;57:29. doi: 10.1186/s12711-025-00975-1 (PMC12150574; doi:10.1186/s12711-025-00975-1)
Supplement: Supplementary file 8 — Additional file 8: Table S6. The population information for F-branch analysis. [file 12711_2025_975_MOESM8_ESM.xlsx]

## Sheet: Sheet1
Additional file 8 Table S6. The population information for F-branch analysis.
ID	Project	Run	sample_name	Group	Breed
1	PRJNA1085266	B35A	BM35	AD	Bamei
2	PRJNA1085266	B39A	BM39	AD	Bamei
3	PRJNA213179	SRS465762	BMX01	AD	Bama xiang
4	PRJNA213179	SRS465763	BMX02	AD	Bama xiang
5	PRJNA213179	SRS465764	BMX03	AD	Bama xiang
6	PRJNA213179	SRS465765	BMX04	AD	Bama xiang
7	PRJNA213179	SRS465766	BMX05	AD	Bama xiang
8	PRJNA213179	SRS465767	BMX06	AD	Bama xiang
9	PRJNA343658	SRS1725716	Duroc14	ED	Duroc
10	PRJNA343658	SRS1725717	Duroc15	ED	Duroc
11	PRJNA343658	SRS1725718	Duroc16	ED	Duroc
12	PRJNA343658	SRS1725724	Duroc21	ED	Duroc
13	PRJNA378496	SRS2037594	Duroc26	ED	Duroc
14	PRJNA378496	SRS2043289	Duroc31	ED	Duroc
15	PRJNA378496	SRS2043983	Duroc43	ED	Duroc
16	PRJNA378496	SRS2043998	Duroc44	ED	Duroc
17	PRJNA378496	SRS2045986	Duroc47	ED	Duroc
18	PRJNA378496	SRS2051177	Duroc48	ED	Duroc
19	PRJNA213179	SRS465714	EHL01	AD	Erhualian
20	PRJNA213179	SRS465774	EHL03	AD	Erhualian
21	PRJNA213179	SRS465775	EHL04	AD	Erhualian
22	PRJNA213179	SRS465776	EHL05	AD	Erhualian
23	PRJEB9922	ERS805018	NetherlandWild06	EW	European wild
24	PRJEB9922	ERS805019	NetherlandWild07	EW	European wild
25	PRJEB9922	ERS805020	NetherlandWild08	EW	European wild
26	PRJEB9922	ERS805021	NetherlandWild09	EW	European wild
27	PRJEB9922	ERS805022	NetherlandWild10	EW	European wild
28	PRJEB9922	ERS805023	NetherlandWild11	EW	European wild
29	PRJEB9922	ERS805024	NetherlandWild12	EW	European wild
30	PRJEB1683	ERS177345	NetherlandWild13	EW	European wild
31	PRJEB1683	ERS177346	NetherlandWild14	EW	European wild
32	PRJEB1683	ERS177348	NetherlandWild16	EW	European wild
33	PRJNA1035607	H23A	HJB23	AD	HJB2
34	PRJNA1035607	H24A	HJB24	AD	HJB2
35	PRJNA1035607	H25A	HJB25	AD	HJB2
36	PRJNA1035607	H26A	HJB26	AD	HJB2
37	PRJNA1035607	H1A	HJB1	AD	HJB1
38	PRJNA1035607	H2A	HJB2	AD	HJB1
39	PRJNA1035607	H3A	HJB3	AD	HJB1
40	PRJNA1035607	H4A	HJB4	AD	HJB1
41	PRJNA1035607	H5A	HJB5	AD	HJB1
42	PRJEB9922	ERS804992	Hampshire01	ED	Hampshire
43	PRJEB9922	ERS804993	Hampshire02	ED	Hampshire
44	PRJEB1683	ERS177306	Hampshire03	ED	Hampshire
45	PRJEB1683	ERS177307	Hampshire04	ED	Hampshire
46	PRJEB9922	ERS804994	Hampshire05	ED	Hampshire
47	PRJNA343658	SRS1725713	Landrace12	ED	Landrace
48	PRJNA343658	SRS1725720	Landrace13	ED	Landrace
49	PRJNA343658	SRS1725731	Landrace14	ED	Landrace
50	PRJNA343658	SRS1725743	Landrace15	ED	Landrace
51	PRJNA343658	SRS1725753	Landrace16	ED	Landrace
52	PRJNA343658	SRS1725764	Landrace17	ED	Landrace
53	PRJNA343658	SRS1725775	Landrace18	ED	Landrace
54	PRJNA343658	SRS1725778	Landrace19	ED	Landrace
55	PRJNA378496	SRS2043847	Landrace26	ED	Landrace
56	PRJNA260763	SRS703281	Landrace29	ED	Landrace
57	PRJNA213179	SRS465722	LUC01	AD	Luchuan
58	PRJNA213179	SRS465723	LUC02	AD	Luchuan
59	PRJNA213179	SRS465724	LUC03	AD	Luchuan
60	PRJNA213179	SRS465725	LUC04	AD	Luchuan
61	PRJNA213179	SRS465726	LUC05	AD	Luchuan
62	PRJNA213179	SRS465727	LUC06	AD	Luchuan
63	PRJEB1683	ERS177318	Yorkshire02	ED	Large white
64	PRJEB1683	ERS177319	Yorkshire03	ED	Large white
65	PRJEB1683	ERS177320	Yorkshire04	ED	Large white
66	PRJNA260763	SRS703322	Yorkshire27	ED	Large white
67	PRJNA260763	SRS703323	Yorkshire28	ED	Large white
68	PRJNA260763	SRS703324	Yorkshire29	ED	Large white
69	PRJNA260763	SRS703325	Yorkshire30	ED	Large white
70	PRJNA260763	SRS703326	Yorkshire31	ED	Large white
71	PRJNA260763	SRS703327	Yorkshire32	ED	Large white
72	PRJNA260763	SRS703331	Yorkshire33	ED	Large white
73	PRJEB9922	ERS804956	Meishan08	AD	Meishan
74	PRJEB9922	ERS804957	Meishan09	AD	Meishan
75	PRJEB9922	ERS804958	Meishan10	AD	Meishan
76	PRJNA378496	SRS2040260	Meishan12	AD	Meishan
77	PRJNA378496	SRS2040900	Meishan13	AD	Meishan
78	PRJNA378496	SRS2043291	Meishan14	AD	Meishan
79	PRJNA378496	SRS2043292	Meishan15	AD	Meishan
80	PRJNA378496	SRS2043301	Meishan16	AD	Meishan
81	PRJNA378496	SRS2043302	Meishan17	AD	Meishan
82	PRJNA378496	SRS2043609	Meishan18	AD	Meishan
83	PRJEB1683	ERS485880	ASW03	AW	North China wild
84	PRJEB9922	ERS804969	NChinaWild01	AW	North China wild
85	PRJEB9922	ERS804970	NChinaWild02	AW	North China wild
86	PRJEB9922	ERS804971	NChinaWild03	AW	North China wild
87	PRJEB1683	ERS177354	NChinaWild05	AW	North China wild
88	PRJNA531381	SRR13786952	Ningxiang1	AD	Ningxiang
89	PRJNA531381	SRR13786949	Ningxiang3	AD	Ningxiang
90	PRJNA531381	SRR13786948	Ningxiang4	AD	Ningxiang
91	PRJNA531381	SRR13786947	Ningxiang5	AD	Ningxiang
92	PRJNA531381	SRR13786946	Ningxiang6	AD	Ningxiang
93	PRJNA531381	SRR13786945	Ningxiang7	AD	Ningxiang
94	PRJEB1683	ERS177335	Warhog01	W	Outgroup
95	PRJNA213179	SRS465718	ChinaWild02	AW	South China wild
96	PRJNA213179	SRS465719	ChinaWild03	AW	South China wild
97	PRJNA213179	SRS465720	ChinaWild04	AW	South China wild
98	PRJNA213179	SRS465721	ChinaWild05	AW	South China wild
99	PRJNA213179	SRS465716	ChinaWild06	AW	South China wild
100	PRJEB9922	ERS804964	SChinaWild01	AW	South China wild
101	PRJEB9922	ERS804965	SChinaWild02	AW	South China wild
102	PRJEB9922	ERS804967	SChinaWild03	AW	South China wild
103	PRJEB9922	ERS804968	SChinaWild04	AW	South China wild
104	PRJEB1683	ERS177352	SChinaWild06	AW	South China wild
105	PRJNA531381	SRR13786959	Shaziling1	AD	Shaziling
106	PRJNA531381	SRR13786958	Shaziling2	AD	Shaziling
107	PRJNA531381	SRR13786957	Shaziling3	AD	Shaziling
108	PRJNA531381	SRR13786956	Shaziling4	AD	Shaziling
109	PRJNA531381	SRR13786955	Shaziling5	AD	Shaziling
110	PRJNA531381	SRR13786954	Shaziling6	AD	Shaziling
111	PRJNA531381	SRR13786953	Shaziling7	AD	Shaziling
112	PRJNA186497	SRS387202	Tibetan04	AD	Tibetan
113	PRJNA186497	SRS387265	Tibetan19	AD	Tibetan
114	PRJNA186497	SRS387278	Tibetan25	AD	Tibetan
115	PRJNA186497	SRS387280	Tibetan26	AD	Tibetan
116	PRJNA186497	SRS387282	Tibetan27	AD	Tibetan
117	PRJNA186497	SRS387284	Tibetan28	AD	Tibetan
118	PRJNA260763	SRS703294	YucatanMinipig02	ED	Yucatan
119	PRJNA260763	SRS703295	YucatanMinipig03	ED	Yucatan
120	PRJNA260763	SRS703298	YucatanMinipig05	ED	Yucatan
121	PRJNA260763	SRS703299	YucatanMinipig06	ED	Yucatan
122	PRJNA260763	SRS703300	YucatanMinipig07	ED	Yucatan
123	PRJNA260763	SRS703301	YucatanMinipig08	ED	Yucatan
124	PRJNA260763	SRS703302	YucatanMinipig09	ED	Yucatan
125	PRJNA260763	SRS703304	YucatanMinipig11	ED	Yucatan
126	PRJNA260763	SRS703305	YucatanMinipig12	ED	Yucatan
127	PRJNA260763	SRS703306	YucatanMinipig13	ED	Yucatan
