# Supplementary material for: Whole-genome resequencing reveals positive selection and introgression signatures and genetic loci associated with early puberty traits in Chinese indigenous pigs
Source: Genet Sel Evol. 2025 Jun 10;57:29. doi: 10.1186/s12711-025-00975-1 (PMC12150574; doi:10.1186/s12711-025-00975-1)
Supplement: Supplementary file 9 — Additional file 9: Table S7. The information of significant loci associated with introgression loci. [file 12711_2025_975_MOESM9_ESM.xlsx]

## Sheet: Zfdm
Additional file 9 Table S7. The information of significant loci associated with introgression loci.
Number	Chr	POS	END	Gene by ANNOVAR annotation	Region
1	1	44519023	44530981	gene-ROS1	exonic
2	1	184014226	184060614	gene-SAMD4A	exonic
3	1	209994687	210020125	gene-TYRP1(dist=249546),gene-PTPRD(dist=1812284)	intergenic
4	1	210004995	210028852	gene-TYRP1(dist=259854),gene-PTPRD(dist=1803557)	intergenic
5	1	215806076	215846035	gene-TPD52L3,gene-UHRF2	exonic
6	1	215824204	215860680	gene-TPD52L3	exonic
7	1	215846585	215879004	gene-TPD52L3(dist=3979),gene-IL33(dist=20826)	intergenic
8	1	215861689	215894896	gene-TPD52L3(dist=19083),gene-IL33(dist=4934)	intergenic
9	1	215879022	215921690	gene-IL33	exonic
10	1	215895006	215941327	gene-IL33	exonic
11	1	215923119	215976418	gene-TRNAG-CCC	ncRNA_exonic
12	1	215976633	216138943	gene-KIAA2026,gene-RANBP6	exonic
13	1	216101076	216168941	gene-KIAA2026,gene-RANBP6	exonic
14	1	216139259	216201265	gene-KIAA2026	exonic
15	1	216722653	216741611	gene-PLGRKT	exonic
16	1	216741774	216763521	gene-CD274	intronic
17	1	216752276	216774904	gene-RLN2	exonic
18	1	216946038	216978929	gene-JAK2	exonic
19	1	216959175	216991481	gene-JAK2(rna-XM_021082806.1:c.8354_8198delins0)	UTR5
20	1	216979017	217004316	gene-JAK2(rna-XM_021082809.1:c.104303_103714delins0,rna-XM_021082802.1:c.51180_50673delins0,rna-XM_021082799.1:c.51333_50561delins0,rna-NM_214113.1:c.50851_50561delins0)	UTR5
21	1	216991718	217014251	gene-JAK2(rna-XM_021082809.1:c.104303_103714delins0,rna-XM_021082802.1:c.51180_50673delins0,rna-XM_021082799.1:c.51333_50561delins0,rna-NM_214113.1:c.50851_50561delins0)	UTR5
22	1	217004520	217021345	gene-JAK2(dist=2210),gene-RCL1(dist=121620)	intergenic
23	1	217014290	217032267	gene-JAK2(dist=11980),gene-RCL1(dist=110698)	intergenic
24	1	217021621	217048322	gene-JAK2(dist=19311),gene-RCL1(dist=94643)	intergenic
25	1	238264350	238273363	gene-FBXO10	intronic
26	1	255953361	255971611	gene-TNC(dist=322980),gene-PAPPA(dist=572885)	intergenic
27	2	33918144	33931042	gene-ANO3	intronic
28	2	89908697	89934407	gene-ACOT12(dist=3592),gene-SSBP2(dist=25726)	intergenic
29	2	89917056	89956169	gene-ACOT12(dist=11951),gene-SSBP2(dist=3964)	intergenic
30	2	93566853	93581357	gene-EDIL3(dist=1012502),gene-COX7C(dist=764079)	intergenic
31	2	93778446	93800599	gene-EDIL3(dist=1224095),gene-COX7C(dist=544837)	intergenic
32	2	95199630	95209696	gene-CCNH(dist=180577),gene-TMEM161B(dist=415748)	intergenic
33	2	96327784	96372954	gene-MEF2C(dist=30857),gene-CETN3(dist=1201049)	intergenic
34	2	104561910	104591462	gene-RIOK2(dist=738344),gene-RGMB(dist=451017)	intergenic
35	2	104573633	104603855	gene-RIOK2(dist=750067),gene-RGMB(dist=438624)	intergenic
36	2	104702077	104755141	gene-RIOK2(dist=878511),gene-RGMB(dist=287338)	intergenic
37	2	106059345	106131020	gene-CHD1(dist=854042),gene-FAM174A(dist=424222)	intergenic
38	2	106090622	106141014	gene-CHD1(dist=885319),gene-FAM174A(dist=414228)	intergenic
39	2	106131101	106150849	gene-CHD1(dist=925798),gene-FAM174A(dist=404393)	intergenic
40	2	106141609	106159678	gene-CHD1(dist=936306),gene-FAM174A(dist=395564)	intergenic
41	2	106150852	106175173	gene-CHD1(dist=945549),gene-FAM174A(dist=380069)	intergenic
42	2	106159724	106193197	gene-CHD1(dist=954421),gene-FAM174A(dist=362045)	intergenic
43	2	106193216	106223871	gene-CHD1(dist=987913),gene-FAM174A(dist=331371)	intergenic
44	2	106198463	106235367	gene-CHD1(dist=993160),gene-FAM174A(dist=319875)	intergenic
45	2	107807841	107817417	gene-SLCO4C1(rna-XM_003480882.4:c.*2389_*30delins0)	UTR3
46	2	109864254	109945338	gene-NUDT12(dist=804533),NONE(dist=NONE)	intergenic
47	2	109929728	109971487	gene-NUDT12(dist=870007),NONE(dist=NONE)	intergenic
48	2	109945944	110010445	gene-NUDT12(dist=886223),NONE(dist=NONE)	intergenic
49	2	109971798	110035929	gene-NUDT12(dist=912077),NONE(dist=NONE)	intergenic
50	2	110968577	111086009	gene-NUDT12(dist=1908856),gene-EFNA5(dist=1447115)	intergenic
51	2	111071621	111136866	NONE(dist=NONE),gene-EFNA5(dist=1396258)	intergenic
52	2	115577290	115618554	gene-SLC25A46(dist=21849),gene-TSLP(dist=213598)	intergenic
53	3	47926916	47953337	gene-GCC2(dist=167856),gene-SLC5A7(dist=40779)	intergenic
54	3	47942296	47961665	gene-GCC2(dist=183236),gene-SLC5A7(dist=32451)	intergenic
55	3	48494620	48508144	gene-SLC5A7(dist=473876),gene-ST6GAL2(dist=139967)	intergenic
56	3	48849385	48865100	gene-TRNAS-AGA	ncRNA_exonic
57	3	48854760	48881002	gene-UXS1	exonic
58	3	49119854	49132107	gene-NCK2	intronic
59	3	61233112	61241602	gene-SUCLG1(dist=1055615),gene-CTNNA2(dist=1963471)	intergenic
60	3	68573053	68641425	gene-C3H2orf81,gene-INO80B,gene-MOGS,gene-RTKN,gene-WBP1,gene-WDR54	exonic
61	3	80055458	80113744	gene-FAM161A(dist=76874),gene-XPO1(dist=141272)	intergenic
62	3	80100726	80156762	gene-FAM161A(dist=122142),gene-XPO1(dist=98254)	intergenic
63	3	83127484	83195954	gene-FANCL(rna-XM_021088212.1:c.-218608_-218415delins0)	UTR5
64	3	119354018	119443083	gene-OSR1(dist=588911),gene-RDH14(dist=10903)	intergenic
65	3	119425810	119459168	gene-RDH14	exonic
66	3	119483007	119523479	gene-RDH14(dist=24220),gene-KCNS3(dist=427631)	intergenic
67	3	119539822	119576302	gene-RDH14(dist=81035),gene-KCNS3(dist=374808)	intergenic
68	3	119947378	119998098	gene-KCNS3	exonic
69	3	119990246	120003224	gene-KCNS3(dist=705)	upstream
70	3	120086517	120106307	gene-GEN1,gene-SMC6	exonic
71	3	120117427	120131945	gene-SMC6	exonic
72	3	120122090	120142084	gene-SMC6	exonic
73	3	120152521	120179284	gene-SMC6,gene-VSNL1	exonic
74	3	120214481	120232210	gene-VSNL1	intronic
75	3	120446854	120462323	gene-RAD51AP2(dist=119804),gene-FAM49A(dist=505693)	intergenic
76	3	120455174	120476780	gene-RAD51AP2(dist=128124),gene-FAM49A(dist=491236)	intergenic
77	3	120690715	120704107	gene-RAD51AP2(dist=363665),gene-FAM49A(dist=263909)	intergenic
78	4	10935487	10952009	gene-FAM49B(dist=292092),gene-MYC(dist=1503132)	intergenic
79	4	10962152	10971718	gene-FAM49B(dist=318757),gene-MYC(dist=1483423)	intergenic
80	4	81614086	81632369	gene-BLZF1	exonic
81	6	22012410	22027637	gene-GOT2(dist=1580561),gene-CDH8(dist=895328)	intergenic
82	6	43818244	43846507	gene-KCTD15(dist=272410),gene-LSM14A(dist=1375)	intergenic
83	6	43827935	43883244	gene-LSM14A	exonic
84	6	75512132	75543558	gene-NECAP2,gene-SPATA21	exonic
85	6	112343345	112428647	gene-CDH2	exonic
86	6	112375365	112446323	gene-CDH2	exonic
87	6	112429201	112467073	gene-CDH2	exonic
88	6	113692536	113756009	gene-CDH2(dist=1063463),gene-DSC3(dist=1160750)	intergenic
89	6	113820644	113919221	gene-CDH2(dist=1191571),gene-DSC3(dist=997538)	intergenic
90	6	114385425	114572050	gene-CDH2(dist=1756352),gene-DSC3(dist=344709)	intergenic
91	6	116451551	116477957	gene-GAREM1(dist=126698),gene-KLHL14(dist=32897)	intergenic
92	6	122446411	122508170	gene-CELF4(dist=1065359),NONE(dist=NONE)	intergenic
93	6	126363517	126401504	gene-PIK3C3(dist=324764),gene-SYT4(dist=980744)	intergenic
94	6	128693664	128707799	gene-PDZK1IP1(dist=50506),gene-MCOLN2(dist=65110)	intergenic
95	6	150755649	150780570	gene-TM2D1(dist=100718),gene-NFIA(dist=53432)	intergenic
96	8	104630436	104653980	gene-SEC24D	intronic
97	11	54845575	54857002	NONE(dist=NONE),gene-SLITRK1(dist=93667)	intergenic
98	11	54850418	54860450	NONE(dist=NONE),gene-SLITRK1(dist=90219)	intergenic
99	11	58396772	58421450	gene-SLITRK5(dist=595920),NONE(dist=NONE)	intergenic
100	11	58690963	58705357	gene-SLITRK5(dist=890111),NONE(dist=NONE)	intergenic
101	11	58696001	58710314	gene-SLITRK5(dist=895149),NONE(dist=NONE)	intergenic
102	11	58705418	58715643	gene-SLITRK5(dist=904566),NONE(dist=NONE)	intergenic
103	11	69646433	69664656	gene-TMTC4(dist=203664),gene-NALCN(dist=45699)	intergenic
104	13	34990156	35016863	gene-ITIH4(dist=41906),gene-SFMBT1(dist=3764)	intergenic
105	13	35003423	35052662	gene-SFMBT1	exonic
106	13	35016996	35090756	gene-SFMBT1	exonic
107	13	35052831	35129251	gene-SFMBT1	exonic
108	13	101587690	101610698	gene-OTOL1(dist=393980),NONE(dist=NONE)	intergenic
109	13	109426659	109440025	gene-SLC7A14(dist=194947),gene-RPL22L1(dist=55746)	intergenic
110	13	109431705	109473761	gene-SLC7A14(dist=199993),gene-RPL22L1(dist=22010)	intergenic
111	13	110164953	110202083	gene-PLD1	exonic
112	13	110180227	110255613	gene-PLD1	exonic
113	13	112043674	112093678	gene-NLGN1	intronic
114	13	112074924	112127444	gene-NLGN1	intronic
115	13	112093833	112164590	gene-NLGN1	intronic
116	13	121336067	121358957	gene-MCF2L2	exonic
117	13	125387333	125462306	gene-BCL6	exonic
118	13	125410087	125475846	gene-BCL6(dist=8759),gene-LPP(dist=306527)	intergenic
119	13	125462340	125493173	gene-BCL6(dist=61012),gene-LPP(dist=289200)	intergenic
120	13	182948082	182962046	gene-TMPRSS15	exonic
121	14	17589229	17604557	gene-GALNTL6	intronic
122	14	19120588	19144294	gene-GALNTL6(dist=972864),gene-AADAT(dist=624522)	intergenic
123	14	22389312	22398360	gene-SPOCK3(dist=268261),gene-ZNF10(dist=79147)	intergenic
124	14	22393424	22404337	gene-SPOCK3(dist=272373),gene-ZNF10(dist=73170)	intergenic
125	14	25422998	25431826	gene-TMEM132D	intronic
126	14	28712886	28735486	gene-NCOR2	exonic
127	14	29140018	29158669	gene-DNAH10	exonic
128	14	34163639	34186923	gene-SRRM4(dist=344780),gene-SUDS3(dist=54297)	intergenic
129	14	34175988	34193488	gene-SRRM4(dist=357129),gene-SUDS3(dist=47732)	intergenic
130	14	34187019	34201630	gene-SRRM4(dist=368160),gene-SUDS3(dist=39590)	intergenic
131	14	35176753	35197352	gene-NOS1	intronic
132	14	35189065	35204599	gene-NOS1	exonic
133	14	35197508	35211540	gene-NOS1	exonic
134	14	35204743	35218300	gene-NOS1	exonic
135	14	35438280	35517937	gene-FBXW8	exonic
136	14	35852464	35907508	gene-C14H12orf49	exonic
137	14	37851580	37897278	gene-TBX5(dist=25565),gene-RBM19(dist=184764)	intergenic
138	14	38226238	38246197	gene-RBM19(dist=23690),gene-LHX5(dist=200584)	intergenic
139	14	57453203	57464300	gene-MAP3K21	exonic
140	14	89532389	89539213	gene-WDFY4	exonic
141	14	89569775	89593535	gene-LRRC18	exonic
142	14	89581610	89597463	gene-WDFY4	exonic
143	14	101800517	101840868	gene-KIF20B(dist=205814),gene-HTR7(dist=603255)	intergenic
144	14	107233666	107265770	gene-TCTN3	exonic
145	14	107251301	107281469	gene-TCTN3	exonic
146	14	107265784	107298374	gene-ENTPD1	exonic
147	14	118076841	118089736	gene-SORCS1(dist=67356),NONE(dist=NONE)	intergenic
148	14	118081504	118093941	gene-SORCS1(dist=72019),NONE(dist=NONE)	intergenic
149	14	118363774	118377087	gene-SORCS1(dist=354289),gene-XPNPEP1(dist=1939491)	intergenic
150	14	118625785	118637088	gene-SORCS1(dist=616300),gene-XPNPEP1(dist=1679490)	intergenic
151	14	118633159	118642290	gene-SORCS1(dist=623674),gene-XPNPEP1(dist=1674288)	intergenic
152	14	118637358	118660091	gene-SORCS1(dist=627873),gene-XPNPEP1(dist=1656487)	intergenic
153	14	118642298	118664653	gene-SORCS1(dist=632813),gene-XPNPEP1(dist=1651925)	intergenic
154	14	118660169	118674677	gene-SORCS1(dist=650684),gene-XPNPEP1(dist=1641901)	intergenic
155	14	119048612	119081758	gene-SORCS1(dist=1039127),gene-XPNPEP1(dist=1234820)	intergenic
156	14	119219137	119238057	gene-SORCS1(dist=1209652),gene-XPNPEP1(dist=1078521)	intergenic
157	14	120510730	120545398	gene-ADD3	splicing
158	14	120694403	120783343	gene-MXI1,gene-SMNDC1	exonic
159	14	124466055	124490136	gene-CCDC186	exonic
160	14	124478776	124503790	gene-CCDC186	exonic
161	14	124490580	124530347	gene-CCDC186,gene-TDRD1	exonic
162	14	124504049	124539854	gene-CCDC186,gene-TDRD1	exonic
163	14	124530372	124547923	gene-TDRD1	exonic
164	15	4390464	4415404	gene-ACVR2A(dist=131408),NONE(dist=NONE)	intergenic
165	15	11922779	11939104	gene-LRP1B(dist=422810),gene-NXPH2(dist=1013958)	intergenic
166	15	13176326	13196628	gene-SPOPL	intronic
167	15	18140506	18150095	gene-MGAT5(dist=221233),gene-NCKAP5(dist=260998)	intergenic
168	15	18144685	18155146	gene-MGAT5(dist=225412),gene-NCKAP5(dist=255947)	intergenic
169	15	28688020	28702150	gene-CNTNAP5(dist=947680),gene-TSN(dist=1002349)	intergenic
170	15	31328846	31344468	gene-PTPN4	exonic
171	16	24565364	24575259	gene-C9	intronic
172	16	42650197	42667026	gene-HTR1A(dist=165832),gene-RNF180(dist=19708)	intergenic
