# Supplementary material for: Whole-genome resequencing reveals positive selection and introgression signatures and genetic loci associated with early puberty traits in Chinese indigenous pigs
Source: Genet Sel Evol. 2025 Jun 10;57:29. doi: 10.1186/s12711-025-00975-1 (PMC12150574; doi:10.1186/s12711-025-00975-1)
Supplement: Supplementary file 10 — Additional file 10: Table S8. Genes located in significant introgression block in HJB2 and commercial pigs. [file 12711_2025_975_MOESM10_ESM.xlsx]

## Sheet: Sheet1
Additional file 10 Table S8. Genes located in significant introgression block in HJB2 and commercial pigs.
Number	Ensembl ID	Gene name
1	ENSSSCG00000009708	AADAT
2	ENSSSCG00000036095	ACOT12
3	ENSSSCG00000015669	ACVR2A
4	ENSSSCG00000010621	ADD3
5	ENSSSCG00000013339	ANO3
6	ENSSSCG00000011810	BCL6
7	ENSSSCG00000022396	BLZF1
8	ENSSSCG00000035873	C14H12orf49
9	ENSSSCG00000023156	C3H2orf81
10	ENSSSCG00000016856	C9
11	ENSSSCG00000010648	CCDC186
12	ENSSSCG00000014147	CCNH
13	ENSSSCG00000005211	CD274
14	ENSSSCG00000003722	CDH2
15	ENSSSCG00000040687	CDH8
16	ENSSSCG00000003748	CELF4
17	ENSSSCG00000014151	CETN3
18	ENSSSCG00000014177	CHD1
19	ENSSSCG00000015726	CNTNAP5
20	ENSSSCG00000040325	COX7C
21	ENSSSCG00000008250	CTNNA2
22	ENSSSCG00000009765	DNAH10
23	ENSSSCG00000057415	DSC3
24	ENSSSCG00000026780	EDIL3
25	ENSSSCG00000036520	EFNA5
26	ENSSSCG00000010497	ENTPD1
27	ENSSSCG00000008378	FAM161A
28	ENSSSCG00000014179	FAM174A
29	None	FAM49A
30	ENSSSCG00000005959	FAM49B
31	ENSSSCG00000008394	FANCL
32	ENSSSCG00000005350	FBXO10
33	ENSSSCG00000009860	FBXW8
34	ENSSSCG00000021805	GALNTL6
35	ENSSSCG00000003731	GAREM1
36	ENSSSCG00000008138	GCC2
37	ENSSSCG00000008613	GEN1
38	ENSSSCG00000032985	GOT2
39	ENSSSCG00000054440	HTR1A
40	ENSSSCG00000010459	HTR7
41	ENSSSCG00000005203	IL33
42	ENSSSCG00000008287	INO80B
43	ENSSSCG00000011453	ITIH4
44	ENSSSCG00000005215	JAK2
45	ENSSSCG00000031905	KCNS3
46	ENSSSCG00000033695	KCTD15
47	ENSSSCG00000005205	KIAA2026
48	ENSSSCG00000010457	KIF20B
49	ENSSSCG00000003733	KLHL14
50	ENSSSCG00000009869	LHX5
51	ENSSSCG00000011811	LPP
52	ENSSSCG00000023746	LRP1B
53	ENSSSCG00000010384	LRRC18
54	ENSSSCG00000002869	LSM14A
55	ENSSSCG00000010164	MAP3K21
56	ENSSSCG00000021749	MCF2L2
57	ENSSSCG00000003755	MCOLN2
58	ENSSSCG00000014149	MEF2C
59	ENSSSCG00000015701	MGAT5
60	ENSSSCG00000022786	MOGS
61	ENSSSCG00000022128	MXI1
62	ENSSSCG00000005965	MYC
63	ENSSSCG00000038949	NALCN
64	ENSSSCG00000008144	NCK2
65	ENSSSCG00000023479	NCKAP5
66	ENSSSCG00000009761	NCOR2
67	ENSSSCG00000003477	NECAP2
68	ENSSSCG00000023243	NFIA
69	ENSSSCG00000011756	NLGN1
70	ENSSSCG00000009856	NOS1
71	ENSSSCG00000014187	NUDT12
72	ENSSSCG00000040715	NXPH2
73	ENSSSCG00000060496	OSR1
74	ENSSSCG00000022248	OTOL1
75	ENSSSCG00000005498	PAPPA
76	ENSSSCG00000003753	PDZK1IP1
77	ENSSSCG00000003749	PIK3C3
78	ENSSSCG00000011750	PLD1
79	ENSSSCG00000005212	PLGRKT
80	ENSSSCG00000015743	PTPN4
81	ENSSSCG00000005194	PTPRD
82	ENSSSCG00000038058	RAD51AP2
83	ENSSSCG00000005204	RANBP6
84	ENSSSCG00000009868	RBM19
85	ENSSSCG00000005217	RCL1
86	ENSSSCG00000008608	RDH14
87	ENSSSCG00000014176	RGMB
88	None	RIOK2
89	ENSSSCG00000005216	RLN2
90	ENSSSCG00000016941	RNF180
91	ENSSSCG00000026978	ROS1
92	ENSSSCG00000036114	RPL22L1
93	ENSSSCG00000008281	RTKN
94	ENSSSCG00000023408	SAMD4A
95	ENSSSCG00000009112	SEC24D
96	ENSSSCG00000011454	SFMBT1
97	ENSSSCG00000014197	SLC25A46
98	ENSSSCG00000008140	SLC5A7
99	ENSSSCG00000011748	SLC7A14
100	ENSSSCG00000014182	SLCO4C1
101	ENSSSCG00000009485	SLITRK1
102	ENSSSCG00000009488	SLITRK5
103	ENSSSCG00000008614	SMC6
104	ENSSSCG00000030507	SMNDC1
105	ENSSSCG00000030026	SORCS1
106	ENSSSCG00000003476	SPATA21
107	ENSSSCG00000009722	SPOCK3
108	ENSSSCG00000032198	SPOPL
109	ENSSSCG00000009845	SRRM4
110	ENSSSCG00000035757	SSBP2
111	ENSSSCG00000008141	ST6GAL2
112	ENSSSCG00000008247	SUCLG1
113	ENSSSCG00000009849	SUDS3
114	ENSSSCG00000037079	SYT4
115	ENSSSCG00000009867	TBX5
116	ENSSSCG00000010496	TCTN3
117	ENSSSCG00000021075	TDRD1
118	ENSSSCG00000038861	TM2D1
119	ENSSSCG00000038915	TMEM132D
120	ENSSSCG00000014148	TMEM161B
121	ENSSSCG00000012019	TMPRSS15
122	ENSSSCG00000009524	TMTC4
123	ENSSSCG00000005494	TNC
124	ENSSSCG00000021136	TPD52L3
125	None	TRNAG
126	None	TRNAS
127	ENSSSCG00000014198	TSLP
128	ENSSSCG00000015729	TSN
129	ENSSSCG00000005193	TYRP1
130	ENSSSCG00000005201	UHRF2
131	ENSSSCG00000008143	UXS1
132	ENSSSCG00000008615	VSNL1
133	ENSSSCG00000035061	WBP1
134	ENSSSCG00000045502	WDFY4
135	ENSSSCG00000008282	WDR54
136	ENSSSCG00000010620	XPNPEP1
137	ENSSSCG00000028228	XPO1
138	ENSSSCG00000033616	ZNF10
