# Supplementary material for: Whole-genome resequencing reveals positive selection and introgression signatures and genetic loci associated with early puberty traits in Chinese indigenous pigs
Source: Genet Sel Evol. 2025 Jun 10;57:29. doi: 10.1186/s12711-025-00975-1 (PMC12150574; doi:10.1186/s12711-025-00975-1)
Supplement: Supplementary file 11 — Additional file 11: Table S9. Functional categories of the genes located in significant introgression block in HJB2 and commercial pigs. [file 12711_2025_975_MOESM11_ESM.xlsx]

## Sheet: Sheet1
Additional file 11 Table S9. Functional categories of the genes located in significant introgression block in HJB2 and commercial pigs.
Ontology	ID	Description	p value	Gene ratio	Count
GO:MF	GO:0005515	protein binding	4.2072e-22	0.616541	82
GO:MF	GO:0005488	binding	4.90528e-21	0.796992	106
GO:MF	GO:0003674	molecular_function	3.28669e-20	0.894737	119
GO:MF	GO:0043167	ion binding	6.60979e-05	0.293233	39
GO:MF	GO:0036094	small molecule binding	6.60979e-05	0.300752	40
GO:MF	GO:0005509	calcium ion binding	0.00118217	0.0827068	11
GO:MF	GO:0043169	cation binding	0.00130699	0.203008	27
GO:MF	GO:0042802	identical protein binding	0.00152781	0.135338	18
GO:MF	GO:0046872	metal ion binding	0.00176081	0.195489	26
GO:MF	GO:0003824	catalytic activity	0.00380634	0.278195	37
GO:MF	GO:0000217	DNA secondary structure binding	0.00561042	0.0225564	3
GO:MF	GO:0005102	signaling receptor binding	0.00865462	0.0977444	13
GO:MF	GO:0019899	enzyme binding	0.010453	0.120301	16
GO:MF	GO:0046983	protein dimerization activity	0.0154533	0.0827068	11
GO:MF	GO:0140096	catalytic activity, acting on a protein	0.0278092	0.135338	18
GO:MF	GO:0097159	organic cyclic compound binding	0.0391332	0.278195	37
GO:MF	GO:0050699	WW domain binding	0.0423513	0.0150376	2
GO:MF	GO:0003677	DNA binding	0.0436466	0.120301	16
GO:MF	GO:0004993	G protein-coupled serotonin receptor activity	0.0436466	0.0150376	2
GO:MF	GO:0005307	choline:sodium symporter activity	0.0463748	0.0075188	1
GO:MF	GO:1905761	SCF ubiquitin ligase complex binding	0.0463748	0.0075188	1
GO:MF	GO:0003986	acetyl-CoA hydrolase activity	0.0463748	0.0075188	1
GO:MF	GO:0050094	methionine-glyoxylate transaminase activity	0.0463748	0.0075188	1
GO:MF	GO:0048040	UDP-glucuronate decarboxylase activity	0.0463748	0.0075188	1
GO:MF	GO:0047958	glycine:2-oxoglutarate aminotransferase activity	0.0463748	0.0075188	1
GO:MF	GO:0035401	histone H3Y41 kinase activity	0.0463748	0.0075188	1
GO:MF	GO:0033265	choline binding	0.0463748	0.0075188	1
GO:MF	GO:0004573	Glc3Man9GlcNAc2 oligosaccharide glucosidase activity	0.0463748	0.0075188	1
GO:MF	GO:0005169	neurotrophin TRKB receptor binding	0.0463748	0.0075188	1
GO:MF	GO:0008483	transaminase activity	0.0463748	0.0150376	2
GO:MF	GO:0047536	2-aminoadipate transaminase activity	0.0463748	0.0075188	1
GO:MF	GO:0140297	DNA-binding transcription factor binding	0.0463748	0.0451128	6
GO:BP	GO:0009987	cellular process	1.92099e-14	0.849624	113
GO:BP	GO:0008150	biological_process	2.72462e-14	0.87218	116
GO:BP	GO:0065007	biological regulation	9.87116e-10	0.609023	81
GO:BP	GO:0050789	regulation of biological process	1.76347e-09	0.593985	79
GO:BP	GO:0048518	positive regulation of biological process	5.23955e-07	0.338346	45
GO:BP	GO:0050794	regulation of cellular process	1.12832e-06	0.533835	71
GO:BP	GO:0048522	positive regulation of cellular process	3.12803e-06	0.308271	41
GO:BP	GO:0007267	cell-cell signaling	9.85719e-06	0.142857	19
GO:BP	GO:0006807	nitrogen compound metabolic process	2.28147e-05	0.488722	65
GO:BP	GO:0044238	primary metabolic process	2.28147e-05	0.503759	67
GO:BP	GO:0007155	cell adhesion	7.08996e-05	0.12782	17
GO:BP	GO:0008152	metabolic process	7.88195e-05	0.533835	71
GO:BP	GO:0071704	organic substance metabolic process	7.88195e-05	0.518797	69
GO:BP	GO:1901890	positive regulation of cell junction assembly	0.000100146	0.0451128	6
GO:BP	GO:0007154	cell communication	0.000107122	0.353383	47
GO:BP	GO:0030182	neuron differentiation	0.000128411	0.120301	16
GO:BP	GO:0051965	positive regulation of synapse assembly	0.000134217	0.037594	5
GO:BP	GO:0006996	organelle organization	0.000134217	0.210526	28
GO:BP	GO:0051240	positive regulation of multicellular organismal process	0.000134217	0.12782	17
GO:BP	GO:0098609	cell-cell adhesion	0.000134217	0.0977444	13
GO:BP	GO:0023052	signaling	0.000134217	0.345865	46
GO:BP	GO:0099537	trans-synaptic signaling	0.000175539	0.0827068	11
GO:BP	GO:0099560	synaptic membrane adhesion	0.000196431	0.0300752	4
GO:BP	GO:0048699	generation of neurons	0.000208792	0.120301	16
GO:BP	GO:0099536	synaptic signaling	0.000223264	0.0827068	11
GO:BP	GO:0050807	regulation of synapse organization	0.000223264	0.0526316	7
GO:BP	GO:0051128	regulation of cellular component organization	0.000225262	0.157895	21
GO:BP	GO:0050803	regulation of synapse structure or activity	0.000225262	0.0526316	7
GO:BP	GO:0051171	regulation of nitrogen compound metabolic process	0.000236459	0.255639	34
GO:BP	GO:0019222	regulation of metabolic process	0.000241942	0.300752	40
GO:BP	GO:0050808	synapse organization	0.000300819	0.0676692	9
GO:BP	GO:0120036	plasma membrane bounded cell projection organization	0.000376361	0.120301	16
GO:BP	GO:0080090	regulation of primary metabolic process	0.000376361	0.255639	34
GO:BP	GO:0099054	presynapse assembly	0.000376361	0.0300752	4
GO:BP	GO:0098742	cell-cell adhesion via plasma-membrane adhesion molecules	0.000376361	0.0526316	7
GO:BP	GO:0065008	regulation of biological quality	0.00040448	0.165414	22
GO:BP	GO:0071840	cellular component organization or biogenesis	0.00040448	0.338346	45
GO:BP	GO:0030030	cell projection organization	0.00040448	0.120301	16
GO:BP	GO:0016043	cellular component organization	0.000428422	0.330827	44
GO:BP	GO:0060255	regulation of macromolecule metabolic process	0.000438892	0.278195	37
GO:BP	GO:0007416	synapse assembly	0.000444443	0.0451128	6
GO:BP	GO:0099172	presynapse organization	0.000501142	0.0300752	4
GO:BP	GO:0006810	transport	0.000501142	0.225564	30
GO:BP	GO:0044237	cellular metabolic process	0.000501142	0.466165	62
GO:BP	GO:0007268	chemical synaptic transmission	0.000552282	0.075188	10
GO:BP	GO:0098916	anterograde trans-synaptic signaling	0.000552282	0.075188	10
GO:BP	GO:0051963	regulation of synapse assembly	0.000588459	0.037594	5
GO:BP	GO:0043170	macromolecule metabolic process	0.000658078	0.443609	59
GO:BP	GO:2000809	positive regulation of synaptic vesicle clustering	0.000686827	0.0150376	2
GO:BP	GO:0051239	regulation of multicellular organismal process	0.000691512	0.165414	22
GO:BP	GO:0022008	neurogenesis	0.000691512	0.120301	16
GO:BP	GO:1901888	regulation of cell junction assembly	0.000855793	0.0451128	6
GO:BP	GO:1901564	organonitrogen compound metabolic process	0.000953727	0.270677	36
GO:BP	GO:0050896	response to stimulus	0.00106103	0.383459	51
GO:BP	GO:0008283	cell population proliferation	0.0010876	0.12782	17
GO:BP	GO:0051234	establishment of localization	0.00151351	0.225564	30
GO:BP	GO:0034330	cell junction organization	0.00154439	0.075188	10
GO:BP	GO:0007275	multicellular organism development	0.00164101	0.210526	28
GO:BP	GO:2000807	regulation of synaptic vesicle clustering	0.00170606	0.0150376	2
GO:BP	GO:0048812	neuron projection morphogenesis	0.00170606	0.0676692	9
GO:BP	GO:0048666	neuron development	0.00170606	0.0902256	12
GO:BP	GO:0031175	neuron projection development	0.00172513	0.0827068	11
GO:BP	GO:0051094	positive regulation of developmental process	0.00179857	0.0977444	13
GO:BP	GO:0120039	plasma membrane bounded cell projection morphogenesis	0.00205343	0.0676692	9
GO:BP	GO:0010604	positive regulation of macromolecule metabolic process	0.00206908	0.172932	23
GO:BP	GO:0048858	cell projection morphogenesis	0.00209451	0.0676692	9
GO:BP	GO:0051173	positive regulation of nitrogen compound metabolic process	0.00216636	0.157895	21
GO:BP	GO:0031323	regulation of cellular metabolic process	0.00218168	0.263158	35
GO:BP	GO:0010975	regulation of neuron projection development	0.00234349	0.0526316	7
GO:BP	GO:0009893	positive regulation of metabolic process	0.00239813	0.180451	24
GO:BP	GO:0000902	cell morphogenesis	0.00239813	0.0827068	11
GO:BP	GO:0097106	postsynaptic density organization	0.00244503	0.0225564	3
GO:BP	GO:0099068	postsynapse assembly	0.00244503	0.0225564	3
GO:BP	GO:0036211	protein modification process	0.00244503	0.150376	20
GO:BP	GO:0051962	positive regulation of nervous system development	0.00252762	0.0451128	6
GO:BP	GO:0048468	cell development	0.00252762	0.150376	20
GO:BP	GO:0097119	postsynaptic density protein 95 clustering	0.00260961	0.0150376	2
GO:BP	GO:0019538	protein metabolic process	0.00294564	0.225564	30
GO:BP	GO:0016192	vesicle-mediated transport	0.00346127	0.105263	14
GO:BP	GO:0042127	regulation of cell population proliferation	0.00362717	0.105263	14
GO:BP	GO:0048523	negative regulation of cellular process	0.00362717	0.225564	30
GO:BP	GO:0051247	positive regulation of protein metabolic process	0.0036744	0.0827068	11
GO:BP	GO:0099084	postsynaptic specialization organization	0.0036744	0.0225564	3
GO:BP	GO:0007166	cell surface receptor signaling pathway	0.0036744	0.150376	20
GO:BP	GO:0010628	positive regulation of gene expression	0.0036744	0.0902256	12
GO:BP	GO:0051716	cellular response to stimulus	0.00371925	0.330827	44
GO:BP	GO:0097104	postsynaptic membrane assembly	0.00377631	0.0150376	2
GO:BP	GO:0031326	regulation of cellular biosynthetic process	0.00377631	0.233083	31
GO:BP	GO:0097105	presynaptic membrane assembly	0.00377631	0.0150376	2
GO:BP	GO:0030154	cell differentiation	0.0038292	0.18797	25
GO:BP	GO:0048869	cellular developmental process	0.0038292	0.18797	25
GO:BP	GO:0048519	negative regulation of biological process	0.00384832	0.233083	31
GO:BP	GO:0032502	developmental process	0.00398371	0.24812	33
GO:BP	GO:0009889	regulation of biosynthetic process	0.00398371	0.233083	31
GO:BP	GO:0010468	regulation of gene expression	0.00408009	0.225564	30
GO:BP	GO:0034329	cell junction assembly	0.00434569	0.0526316	7
GO:BP	GO:0032989	cellular anatomical entity morphogenesis	0.00457899	0.0676692	9
GO:BP	GO:0008284	positive regulation of cell population proliferation	0.00457899	0.075188	10
GO:BP	GO:0051179	localization	0.00467979	0.233083	31
GO:BP	GO:0120035	regulation of plasma membrane bounded cell projection organization	0.00489274	0.0601504	8
GO:BP	GO:0097090	presynaptic membrane organization	0.00494944	0.0150376	2
GO:BP	GO:0010556	regulation of macromolecule biosynthetic process	0.00524898	0.225564	30
GO:BP	GO:0031344	regulation of cell projection organization	0.00524898	0.0601504	8
GO:BP	GO:0048856	anatomical structure development	0.00528628	0.233083	31
GO:BP	GO:0031328	positive regulation of cellular biosynthetic process	0.00528628	0.142857	19
GO:BP	GO:0009891	positive regulation of biosynthetic process	0.00573945	0.142857	19
GO:BP	GO:0043412	macromolecule modification	0.00600439	0.150376	20
GO:BP	GO:0007157	heterophilic cell-cell adhesion via plasma membrane cell adhesion molecules	0.00629274	0.0225564	3
GO:BP	GO:0002696	positive regulation of leukocyte activation	0.00656231	0.0451128	6
GO:BP	GO:0051246	regulation of protein metabolic process	0.00744595	0.105263	14
GO:BP	GO:0050793	regulation of developmental process	0.00746451	0.12782	17
GO:BP	GO:0051252	regulation of RNA metabolic process	0.00746451	0.172932	23
GO:BP	GO:0032501	multicellular organismal process	0.00759883	0.308271	41
GO:BP	GO:0048813	dendrite morphogenesis	0.00759883	0.0300752	4
GO:BP	GO:0050867	positive regulation of cell activation	0.00759883	0.0451128	6
GO:BP	GO:1905874	regulation of postsynaptic density organization	0.00793655	0.0150376	2
GO:BP	GO:0031325	positive regulation of cellular metabolic process	0.00793655	0.157895	21
GO:BP	GO:0050870	positive regulation of T cell activation	0.00799296	0.037594	5
GO:BP	GO:0010605	negative regulation of macromolecule metabolic process	0.00810618	0.142857	19
GO:BP	GO:2000026	regulation of multicellular organismal development	0.00835929	0.0902256	12
GO:BP	GO:0010646	regulation of cell communication	0.00921544	0.157895	21
GO:BP	GO:0010557	positive regulation of macromolecule biosynthetic process	0.00928234	0.135338	18
GO:BP	GO:0023051	regulation of signaling	0.00930317	0.157895	21
GO:BP	GO:0007399	nervous system development	0.00949933	0.120301	16
GO:BP	GO:0042428	serotonin metabolic process	0.00952773	0.0150376	2
GO:BP	GO:0051049	regulation of transport	0.0106714	0.0902256	12
GO:BP	GO:0071709	membrane assembly	0.0107691	0.0225564	3
GO:BP	GO:1903039	positive regulation of leukocyte cell-cell adhesion	0.0109746	0.037594	5
GO:BP	GO:1905209	positive regulation of cardiocyte differentiation	0.0111659	0.0150376	2
GO:BP	GO:0097091	synaptic vesicle clustering	0.0111659	0.0150376	2
GO:BP	GO:0051172	negative regulation of nitrogen compound metabolic process	0.0111659	0.112782	15
GO:BP	GO:0040019	positive regulation of embryonic development	0.0111659	0.0150376	2
GO:BP	GO:1901160	primary amino compound metabolic process	0.0111659	0.0150376	2
GO:BP	GO:0009790	embryo development	0.0114209	0.0827068	11
GO:BP	GO:0010558	negative regulation of macromolecule biosynthetic process	0.0114209	0.12782	17
GO:BP	GO:0044091	membrane biogenesis	0.0115005	0.0225564	3
GO:BP	GO:0071702	organic substance transport	0.0126568	0.120301	16
GO:BP	GO:0006486	protein glycosylation	0.0129146	0.037594	5
GO:BP	GO:0043413	macromolecule glycosylation	0.0129146	0.037594	5
GO:BP	GO:0006103	2-oxoglutarate metabolic process	0.0129332	0.0150376	2
GO:BP	GO:0031327	negative regulation of cellular biosynthetic process	0.0134861	0.12782	17
GO:BP	GO:0044089	positive regulation of cellular component biogenesis	0.0134861	0.0526316	7
GO:BP	GO:0009890	negative regulation of biosynthetic process	0.0137021	0.12782	17
GO:BP	GO:0035773	insulin secretion involved in cellular response to glucose stimulus	0.0139499	0.0225564	3
GO:BP	GO:0006725	cellular aromatic compound metabolic process	0.0147534	0.293233	39
GO:BP	GO:0009892	negative regulation of metabolic process	0.0150231	0.142857	19
GO:BP	GO:0048667	cell morphogenesis involved in neuron differentiation	0.0152524	0.0526316	7
GO:BP	GO:0009058	biosynthetic process	0.0161751	0.353383	47
GO:BP	GO:0019219	regulation of nucleobase-containing compound metabolic process	0.0169822	0.172932	23
GO:BP	GO:0010647	positive regulation of cell communication	0.0171822	0.0977444	13
GO:BP	GO:0007165	signal transduction	0.0171822	0.270677	36
GO:BP	GO:0070085	glycosylation	0.0172474	0.037594	5
GO:BP	GO:0051960	regulation of nervous system development	0.0172474	0.0451128	6
GO:BP	GO:0031324	negative regulation of cellular metabolic process	0.0174032	0.135338	18
GO:BP	GO:0023056	positive regulation of signaling	0.0174561	0.0977444	13
GO:BP	GO:0051254	positive regulation of RNA metabolic process	0.0178076	0.105263	14
GO:BP	GO:0022409	positive regulation of cell-cell adhesion	0.0182811	0.037594	5
GO:BP	GO:0034641	cellular nitrogen compound metabolic process	0.0182811	0.308271	41
GO:BP	GO:0099175	regulation of postsynapse organization	0.018587	0.0225564	3
GO:BP	GO:0097164	ammonium ion metabolic process	0.018587	0.0150376	2
GO:BP	GO:0030155	regulation of cell adhesion	0.0194312	0.0601504	8
GO:BP	GO:0046631	alpha-beta T cell activation	0.0195886	0.0300752	4
GO:BP	GO:1901360	organic cyclic compound metabolic process	0.0209364	0.293233	39
GO:BP	GO:0023061	signal release	0.0209364	0.0451128	6
GO:BP	GO:0043009	chordate embryonic development	0.021056	0.0601504	8
GO:BP	GO:0051649	establishment of localization in cell	0.021056	0.105263	14
GO:BP	GO:0051251	positive regulation of lymphocyte activation	0.0215451	0.037594	5
GO:BP	GO:0009792	embryo development ending in birth or egg hatching	0.0224517	0.0601504	8
GO:BP	GO:0000122	negative regulation of transcription by RNA polymerase II	0.0228057	0.0676692	9
GO:BP	GO:0045785	positive regulation of cell adhesion	0.0228748	0.0451128	6
GO:BP	GO:0007271	synaptic transmission, cholinergic	0.0228748	0.0150376	2
GO:BP	GO:0006355	regulation of DNA-templated transcription	0.0228748	0.150376	20
GO:BP	GO:0048731	system development	0.0228748	0.157895	21
GO:BP	GO:0042129	regulation of T cell proliferation	0.0228748	0.0300752	4
GO:BP	GO:0022407	regulation of cell-cell adhesion	0.0229759	0.0451128	6
GO:BP	GO:2001141	regulation of RNA biosynthetic process	0.0229759	0.150376	20
GO:BP	GO:0071705	nitrogen compound transport	0.0236839	0.0977444	13
GO:BP	GO:0022603	regulation of anatomical structure morphogenesis	0.0236839	0.0601504	8
GO:BP	GO:0009064	glutamine family amino acid metabolic process	0.0242422	0.0225564	3
GO:BP	GO:0072189	ureter development	0.0242422	0.0150376	2
GO:BP	GO:0098698	postsynaptic specialization assembly	0.0242422	0.0150376	2
GO:BP	GO:0050775	positive regulation of dendrite morphogenesis	0.0242422	0.0150376	2
GO:BP	GO:0045597	positive regulation of cell differentiation	0.0249369	0.0601504	8
GO:BP	GO:0098664	G protein-coupled serotonin receptor signaling pathway	0.0267649	0.0150376	2
GO:BP	GO:0010770	positive regulation of cell morphogenesis	0.0267649	0.0150376	2
GO:BP	GO:0007167	enzyme-linked receptor protein signaling pathway	0.0268178	0.0676692	9
GO:BP	GO:0099504	synaptic vesicle cycle	0.0268299	0.0300752	4
GO:BP	GO:0006357	regulation of transcription by RNA polymerase II	0.0268299	0.120301	16
GO:BP	GO:0044087	regulation of cellular component biogenesis	0.0273538	0.0676692	9
GO:BP	GO:0044271	cellular nitrogen compound biosynthetic process	0.0287356	0.195489	26
GO:BP	GO:0042430	indole-containing compound metabolic process	0.0287356	0.0150376	2
GO:BP	GO:0036037	CD8-positive, alpha-beta T cell activation	0.0287356	0.0150376	2
GO:BP	GO:0098815	modulation of excitatory postsynaptic potential	0.0287356	0.0150376	2
GO:BP	GO:0050769	positive regulation of neurogenesis	0.0294512	0.0300752	4
GO:BP	GO:0051253	negative regulation of RNA metabolic process	0.0302553	0.0827068	11
GO:BP	GO:0009065	glutamine family amino acid catabolic process	0.0306044	0.0150376	2
GO:BP	GO:0090066	regulation of anatomical structure size	0.0306044	0.0451128	6
GO:BP	GO:0048583	regulation of response to stimulus	0.0306044	0.157895	21
GO:BP	GO:1904861	excitatory synapse assembly	0.0306044	0.0150376	2
GO:BP	GO:0044249	cellular biosynthetic process	0.0306044	0.338346	45
GO:BP	GO:0043065	positive regulation of apoptotic process	0.0308682	0.0451128	6
GO:BP	GO:0010033	response to organic substance	0.0311778	0.112782	15
GO:BP	GO:1905207	regulation of cardiocyte differentiation	0.0322805	0.0150376	2
GO:BP	GO:1904892	regulation of receptor signaling pathway via STAT	0.0322805	0.0225564	3
GO:BP	GO:1903037	regulation of leukocyte cell-cell adhesion	0.0322805	0.037594	5
GO:BP	GO:0019438	aromatic compound biosynthetic process	0.0322805	0.165414	22
GO:BP	GO:0045935	positive regulation of nucleobase-containing compound metabolic process	0.0322805	0.105263	14
GO:BP	GO:0006312	mitotic recombination	0.0322805	0.0150376	2
GO:BP	GO:0044827	modulation by host of viral genome replication	0.0322805	0.0150376	2
GO:BP	GO:0006351	DNA-templated transcription	0.032281	0.150376	20
GO:BP	GO:0009101	glycoprotein biosynthetic process	0.032281	0.037594	5
GO:BP	GO:0099003	vesicle-mediated transport in synapse	0.0325855	0.0300752	4
GO:BP	GO:0046483	heterocycle metabolic process	0.0326839	0.278195	37
GO:BP	GO:1901576	organic substance biosynthetic process	0.0328145	0.338346	45
GO:BP	GO:0051726	regulation of cell cycle	0.0328145	0.0676692	9
GO:BP	GO:0046634	regulation of alpha-beta T cell activation	0.0328291	0.0225564	3
GO:BP	GO:0051851	modulation by host of symbiont process	0.0328291	0.0225564	3
GO:BP	GO:1905404	positive regulation of activated CD8-positive, alpha-beta T cell apoptotic process	0.0329831	0.0075188	1
GO:BP	GO:0061227	pattern specification involved in mesonephros development	0.0329831	0.0075188	1
GO:BP	GO:0050863	regulation of T cell activation	0.0329831	0.037594	5
GO:BP	GO:0071955	recycling endosome to Golgi transport	0.0329831	0.0075188	1
GO:BP	GO:2000515	negative regulation of CD4-positive, alpha-beta T cell activation	0.0329831	0.0150376	2
GO:BP	GO:0072258	metanephric interstitial fibroblast differentiation	0.0329831	0.0075188	1
GO:BP	GO:0018958	phenol-containing compound metabolic process	0.0329831	0.0225564	3
GO:BP	GO:0071326	cellular response to monosaccharide stimulus	0.0329831	0.0225564	3
GO:BP	GO:0072259	metanephric interstitial fibroblast development	0.0329831	0.0075188	1
GO:BP	GO:0071331	cellular response to hexose stimulus	0.0329831	0.0225564	3
GO:BP	GO:0006950	response to stress	0.0329831	0.150376	20
GO:BP	GO:0071333	cellular response to glucose stimulus	0.0329831	0.0225564	3
GO:BP	GO:0009653	anatomical structure morphogenesis	0.0329831	0.120301	16
GO:BP	GO:1905606	regulation of presynapse assembly	0.0329831	0.0150376	2
GO:BP	GO:0072168	specification of anterior mesonephric tubule identity	0.0329831	0.0075188	1
GO:BP	GO:0016339	calcium-dependent cell-cell adhesion via plasma membrane cell adhesion molecules	0.0329831	0.0150376	2
GO:BP	GO:0060399	positive regulation of growth hormone receptor signaling pathway	0.0329831	0.0075188	1
GO:BP	GO:0072167	specification of mesonephric tubule identity	0.0329831	0.0075188	1
GO:BP	GO:0009966	regulation of signal transduction	0.0329831	0.12782	17
GO:BP	GO:0072183	negative regulation of nephron tubule epithelial cell differentiation	0.0329831	0.0075188	1
GO:BP	GO:0072166	posterior mesonephric tubule development	0.0329831	0.0075188	1
GO:BP	GO:0060929	atrioventricular node cell fate commitment	0.0329831	0.0075188	1
GO:BP	GO:0016358	dendrite development	0.0329831	0.0300752	4
GO:BP	GO:0072165	anterior mesonephric tubule development	0.0329831	0.0075188	1
GO:BP	GO:0010810	regulation of cell-substrate adhesion	0.0329831	0.0300752	4
GO:BP	GO:0072098	anterior/posterior pattern specification involved in kidney development	0.0329831	0.0075188	1
GO:BP	GO:0072185	metanephric cap development	0.0329831	0.0075188	1
GO:BP	GO:0072186	metanephric cap morphogenesis	0.0329831	0.0075188	1
GO:BP	GO:0010840	regulation of circadian sleep/wake cycle, wakefulness	0.0329831	0.0075188	1
GO:BP	GO:0072169	specification of posterior mesonephric tubule identity	0.0329831	0.0075188	1
GO:BP	GO:0072184	renal vesicle progenitor cell differentiation	0.0329831	0.0075188	1
GO:BP	GO:0010841	positive regulation of circadian sleep/wake cycle, wakefulness	0.0329831	0.0075188	1
GO:BP	GO:0098924	retrograde trans-synaptic signaling by nitric oxide	0.0329831	0.0075188	1
GO:BP	GO:0097115	neurexin clustering involved in presynaptic membrane assembly	0.0329831	0.0075188	1
GO:BP	GO:0098923	retrograde trans-synaptic signaling by soluble gas	0.0329831	0.0075188	1
GO:BP	GO:0033319	UDP-D-xylose metabolic process	0.0329831	0.0075188	1
GO:BP	GO:0043438	acetoacetic acid metabolic process	0.0329831	0.0075188	1
GO:BP	GO:1902866	regulation of retina development in camera-type eye	0.0329831	0.0075188	1
GO:BP	GO:0032774	RNA biosynthetic process	0.0329831	0.150376	20
GO:BP	GO:0033320	UDP-D-xylose biosynthetic process	0.0329831	0.0075188	1
GO:BP	GO:0034050	symbiont-induced defense-related programmed cell death	0.0329831	0.0075188	1
GO:BP	GO:0097118	neuroligin clustering involved in postsynaptic membrane assembly	0.0329831	0.0075188	1
GO:BP	GO:0090094	metanephric cap mesenchymal cell proliferation involved in metanephros development	0.0329831	0.0075188	1
GO:BP	GO:0002843	regulation of tolerance induction to tumor cell	0.0329831	0.0075188	1
GO:BP	GO:0043068	positive regulation of programmed cell death	0.0329831	0.0451128	6
GO:BP	GO:0002845	positive regulation of tolerance induction to tumor cell	0.0329831	0.0075188	1
GO:BP	GO:0042746	circadian sleep/wake cycle, wakefulness	0.0329831	0.0075188	1
GO:BP	GO:1902897	regulation of postsynaptic density protein 95 clustering	0.0329831	0.0075188	1
GO:BP	GO:0045595	regulation of cell differentiation	0.0329831	0.0827068	11
GO:BP	GO:0042713	sperm ejaculation	0.0329831	0.0075188	1
GO:BP	GO:0006742	NADP catabolic process	0.0329831	0.0075188	1
GO:BP	GO:1903781	positive regulation of cardiac conduction	0.0329831	0.0075188	1
GO:BP	GO:0048789	cytoskeletal matrix organization at active zone	0.0329831	0.0075188	1
GO:BP	GO:0002413	tolerance induction to tumor cell	0.0329831	0.0075188	1
GO:BP	GO:0099174	regulation of presynapse organization	0.0329831	0.0150376	2
GO:BP	GO:0006366	transcription by RNA polymerase II	0.0329831	0.120301	16
GO:BP	GO:0042098	T cell proliferation	0.0329831	0.0300752	4
GO:BP	GO:0000165	MAPK cascade	0.0329831	0.0526316	7
GO:BP	GO:0002682	regulation of immune system process	0.0329831	0.0827068	11
GO:BP	GO:1900099	negative regulation of plasma cell differentiation	0.0329831	0.0075188	1
GO:BP	GO:0022604	regulation of cell morphogenesis	0.033081	0.0300752	4
GO:BP	GO:0030162	regulation of proteolysis	0.0331138	0.037594	5
GO:BP	GO:0009967	positive regulation of signal transduction	0.0334212	0.0827068	11
GO:BP	GO:0051260	protein homooligomerization	0.0334212	0.0300752	4
GO:BP	GO:0008219	cell death	0.0334611	0.0902256	12
GO:BP	GO:0012501	programmed cell death	0.0334611	0.0902256	12
GO:BP	GO:0001941	postsynaptic membrane organization	0.0336075	0.0150376	2
GO:BP	GO:1901362	organic cyclic compound biosynthetic process	0.034213	0.165414	22
GO:BP	GO:0007010	cytoskeleton organization	0.034213	0.0827068	11
GO:BP	GO:0002694	regulation of leukocyte activation	0.034213	0.0451128	6
GO:BP	GO:0045892	negative regulation of DNA-templated transcription	0.034213	0.075188	10
GO:BP	GO:0050670	regulation of lymphocyte proliferation	0.03434	0.0300752	4
GO:BP	GO:0010564	regulation of cell cycle process	0.03434	0.0526316	7
GO:BP	GO:1902679	negative regulation of RNA biosynthetic process	0.03434	0.075188	10
GO:BP	GO:0044085	cellular component biogenesis	0.0346153	0.180451	24
GO:BP	GO:1904894	positive regulation of receptor signaling pathway via STAT	0.0352039	0.0150376	2
GO:BP	GO:0071322	cellular response to carbohydrate stimulus	0.0354644	0.0225564	3
GO:BP	GO:0032944	regulation of mononuclear cell proliferation	0.0359976	0.0300752	4
GO:BP	GO:0042110	T cell activation	0.0360976	0.0451128	6
GO:BP	GO:0141124	intracellular signaling cassette	0.036547	0.0902256	12
GO:BP	GO:0034654	nucleobase-containing compound biosynthetic process	0.0370411	0.157895	21
GO:BP	GO:0045934	negative regulation of nucleobase-containing compound metabolic process	0.0370411	0.0827068	11
GO:BP	GO:0007159	leukocyte cell-cell adhesion	0.0374051	0.037594	5
GO:BP	GO:0031399	regulation of protein modification process	0.0378915	0.0601504	8
GO:BP	GO:0045893	positive regulation of DNA-templated transcription	0.0378915	0.0902256	12
GO:BP	GO:1902680	positive regulation of RNA biosynthetic process	0.0381917	0.0902256	12
GO:BP	GO:0006536	glutamate metabolic process	0.0392717	0.0150376	2
GO:BP	GO:0051702	biological process involved in interaction with symbiont	0.0399592	0.0225564	3
GO:BP	GO:0010720	positive regulation of cell development	0.0399732	0.037594	5
GO:BP	GO:0035115	embryonic forelimb morphogenesis	0.0415317	0.0150376	2
GO:BP	GO:0006793	phosphorus metabolic process	0.0415317	0.112782	15
GO:BP	GO:0030278	regulation of ossification	0.0418738	0.0225564	3
GO:BP	GO:0046640	regulation of alpha-beta T cell proliferation	0.0441038	0.0150376	2
GO:BP	GO:0070663	regulation of leukocyte proliferation	0.0446806	0.0300752	4
GO:BP	GO:0018130	heterocycle biosynthetic process	0.0451243	0.157895	21
GO:BP	GO:0051223	regulation of protein transport	0.0455237	0.037594	5
GO:BP	GO:0043067	regulation of programmed cell death	0.0456957	0.075188	10
GO:BP	GO:0050865	regulation of cell activation	0.0456957	0.0451128	6
GO:BP	GO:0050770	regulation of axonogenesis	0.0458174	0.0225564	3
GO:BP	GO:0032879	regulation of localization	0.0458174	0.0902256	12
GO:BP	GO:0046636	negative regulation of alpha-beta T cell activation	0.0458477	0.0150376	2
GO:BP	GO:0035296	regulation of tube diameter	0.0466803	0.0225564	3
GO:BP	GO:0097746	blood vessel diameter maintenance	0.0466803	0.0225564	3
GO:BP	GO:0033043	regulation of organelle organization	0.0467851	0.0676692	9
GO:BP	GO:0061024	membrane organization	0.0470809	0.0526316	7
GO:BP	GO:0009100	glycoprotein metabolic process	0.0471799	0.037594	5
GO:BP	GO:0001678	intracellular glucose homeostasis	0.0472562	0.0225564	3
GO:BP	GO:0035150	regulation of tube size	0.0472562	0.0225564	3
GO:BP	GO:0060284	regulation of cell development	0.0473551	0.0526316	7
GO:BP	GO:0030501	positive regulation of bone mineralization	0.0474428	0.0150376	2
GO:BP	GO:0048389	intermediate mesoderm development	0.0481554	0.0075188	1
GO:BP	GO:0048013	ephrin receptor signaling pathway	0.0481554	0.0150376	2
GO:BP	GO:0032222	regulation of synaptic transmission, cholinergic	0.0481554	0.0075188	1
GO:BP	GO:0031401	positive regulation of protein modification process	0.0481554	0.0451128	6
GO:BP	GO:0060391	positive regulation of SMAD protein signal transduction	0.0481554	0.0150376	2
GO:BP	GO:0031346	positive regulation of cell projection organization	0.0481554	0.0300752	4
GO:BP	GO:0006532	aspartate biosynthetic process	0.0481554	0.0075188	1
GO:BP	GO:0006533	aspartate catabolic process	0.0481554	0.0075188	1
GO:BP	GO:0006584	catecholamine metabolic process	0.0481554	0.0150376	2
GO:BP	GO:0060739	mesenchymal-epithelial cell signaling involved in prostate gland development	0.0481554	0.0075188	1
GO:BP	GO:1903436	regulation of mitotic cytokinetic process	0.0481554	0.0075188	1
GO:BP	GO:1903438	positive regulation of mitotic cytokinetic process	0.0481554	0.0075188	1
GO:BP	GO:0060927	cardiac pacemaker cell fate commitment	0.0481554	0.0075188	1
GO:BP	GO:0021937	cerebellar Purkinje cell-granule cell precursor cell signaling involved in regulation of granule cell precursor cell proliferation	0.0481554	0.0075188	1
GO:BP	GO:0019551	glutamate catabolic process to 2-oxoglutarate	0.0481554	0.0075188	1
GO:BP	GO:0019550	glutamate catabolic process to aspartate	0.0481554	0.0075188	1
GO:BP	GO:0061002	negative regulation of dendritic spine morphogenesis	0.0481554	0.0075188	1
GO:BP	GO:0008015	blood circulation	0.0481554	0.037594	5
GO:BP	GO:0009749	response to glucose	0.0481554	0.0225564	3
GO:BP	GO:2000302	positive regulation of synaptic vesicle exocytosis	0.0481554	0.0075188	1
GO:BP	GO:2000640	positive regulation of SREBP signaling pathway	0.0481554	0.0075188	1
GO:BP	GO:0072162	metanephric mesenchymal cell differentiation	0.0481554	0.0075188	1
GO:BP	GO:0072141	renal interstitial fibroblast development	0.0481554	0.0075188	1
GO:BP	GO:0009712	catechol-containing compound metabolic process	0.0481554	0.0150376	2
GO:BP	GO:0072071	kidney interstitial fibroblast differentiation	0.0481554	0.0075188	1
GO:BP	GO:0032434	regulation of proteasomal ubiquitin-dependent protein catabolic process	0.0481554	0.0225564	3
GO:BP	GO:0032764	negative regulation of mast cell cytokine production	0.0481554	0.0075188	1
GO:BP	GO:0032224	positive regulation of synaptic transmission, cholinergic	0.0481554	0.0075188	1
GO:BP	GO:0086054	bundle of His cell to Purkinje myocyte communication by electrical coupling	0.0481554	0.0075188	1
GO:BP	GO:0045578	negative regulation of B cell differentiation	0.0481554	0.0075188	1
GO:BP	GO:0002658	regulation of peripheral tolerance induction	0.0481554	0.0075188	1
GO:BP	GO:0045299	otolith mineralization	0.0481554	0.0075188	1
GO:BP	GO:0002654	positive regulation of tolerance induction dependent upon immune response	0.0481554	0.0075188	1
GO:BP	GO:0003218	cardiac left ventricle formation	0.0481554	0.0075188	1
GO:BP	GO:0006139	nucleobase-containing compound metabolic process	0.0481554	0.263158	35
GO:BP	GO:0090149	mitochondrial membrane fission	0.0481554	0.0075188	1
GO:BP	GO:0050671	positive regulation of lymphocyte proliferation	0.0481554	0.0225564	3
GO:BP	GO:1900244	positive regulation of synaptic vesicle endocytosis	0.0481554	0.0075188	1
GO:BP	GO:0045727	positive regulation of translation	0.0481554	0.0225564	3
GO:BP	GO:0071140	resolution of mitotic recombination intermediates	0.0481554	0.0075188	1
GO:BP	GO:0099163	synaptic signaling by nitric oxide	0.0481554	0.0075188	1
GO:BP	GO:0099177	regulation of trans-synaptic signaling	0.0481554	0.037594	5
GO:BP	GO:0002660	positive regulation of peripheral tolerance induction	0.0481554	0.0075188	1
GO:BP	GO:0050804	modulation of chemical synaptic transmission	0.0481554	0.037594	5
GO:BP	GO:0099543	trans-synaptic signaling by soluble gas	0.0481554	0.0075188	1
GO:BP	GO:0099548	trans-synaptic signaling by nitric oxide	0.0481554	0.0075188	1
GO:BP	GO:0072208	metanephric smooth muscle tissue development	0.0481554	0.0075188	1
GO:BP	GO:0072190	ureter urothelium development	0.0481554	0.0075188	1
GO:BP	GO:0032946	positive regulation of mononuclear cell proliferation	0.0481554	0.0225564	3
GO:BP	GO:0046633	alpha-beta T cell proliferation	0.0481554	0.0150376	2
GO:BP	GO:0007049	cell cycle	0.0484154	0.0827068	11
GO:BP	GO:0006915	apoptotic process	0.0484543	0.0827068	11
GO:BP	GO:2001222	regulation of neuron migration	0.0484543	0.0150376	2
GO:BP	GO:0009311	oligosaccharide metabolic process	0.0484543	0.0150376	2
GO:BP	GO:0050795	regulation of behavior	0.0484543	0.0150376	2
GO:BP	GO:0034284	response to monosaccharide	0.049421	0.0225564	3
GO:BP	GO:0009746	response to hexose	0.049421	0.0225564	3
GO:BP	GO:0022607	cellular component assembly	0.0498106	0.165414	22
GO:BP	GO:0035556	intracellular signal transduction	0.0498106	0.112782	15
GO:CC	GO:0110165	cellular anatomical entity	2.26875e-16	0.902256	120
GO:CC	GO:0005575	cellular_component	2.26875e-16	0.909774	121
GO:CC	GO:0005737	cytoplasm	1.07661e-09	0.526316	70
GO:CC	GO:0005622	intracellular anatomical structure	1.07661e-09	0.676692	90
GO:CC	GO:0043226	organelle	1.29386e-08	0.62406	83
GO:CC	GO:0043229	intracellular organelle	1.29386e-08	0.616541	82
GO:CC	GO:0043227	membrane-bounded organelle	3.70392e-07	0.56391	75
GO:CC	GO:0043231	intracellular membrane-bounded organelle	4.13486e-07	0.548872	73
GO:CC	GO:0012505	endomembrane system	5.115e-07	0.24812	33
GO:CC	GO:0030054	cell junction	2.16663e-05	0.150376	20
GO:CC	GO:0045202	synapse	2.19753e-05	0.120301	16
GO:CC	GO:0016020	membrane	3.66815e-05	0.458647	61
GO:CC	GO:0005654	nucleoplasm	0.000847182	0.203008	27
GO:CC	GO:0070013	intracellular organelle lumen	0.00133669	0.24812	33
GO:CC	GO:0043233	organelle lumen	0.00133669	0.24812	33
GO:CC	GO:0031974	membrane-enclosed lumen	0.00133669	0.24812	33
GO:CC	GO:0031981	nuclear lumen	0.00173583	0.233083	31
GO:CC	GO:0005794	Golgi apparatus	0.00397332	0.0977444	13
GO:CC	GO:0097431	mitotic spindle pole	0.00429004	0.0225564	3
GO:CC	GO:0005886	plasma membrane	0.00717956	0.24812	33
GO:CC	GO:0071944	cell periphery	0.0116811	0.255639	34
GO:CC	GO:0098984	neuron to neuron synapse	0.0154676	0.037594	5
GO:CC	GO:0005634	nucleus	0.0177863	0.330827	44
GO:CC	GO:0043232	intracellular non-membrane-bounded organelle	0.0183101	0.225564	30
GO:CC	GO:0043228	non-membrane-bounded organelle	0.0183101	0.225564	30
GO:CC	GO:0043235	receptor complex	0.0186129	0.0451128	6
GO:CC	GO:0031090	organelle membrane	0.022724	0.135338	18
GO:CC	GO:0098793	presynapse	0.022724	0.0451128	6
GO:CC	GO:0005576	extracellular region	0.0278655	0.105263	14
GO:CC	GO:0005694	chromosome	0.0285037	0.0827068	11
GO:CC	GO:0072686	mitotic spindle	0.0292065	0.0300752	4
GO:CC	GO:0098588	bounding membrane of organelle	0.030116	0.0827068	11
GO:CC	GO:0030057	desmosome	0.032285	0.0150376	2
GO:CC	GO:0005856	cytoskeleton	0.0328811	0.112782	15
GO:CC	GO:0071943	Myc-Max complex	0.0344407	0.0075188	1
GO:CC	GO:0030662	coated vesicle membrane	0.0344407	0.0225564	3
GO:CC	GO:0034272	phosphatidylinositol 3-kinase complex, class III, type II	0.0344407	0.0075188	1
GO:CC	GO:0034271	phosphatidylinositol 3-kinase complex, class III, type I	0.0344407	0.0075188	1
GO:CC	GO:0014069	postsynaptic density	0.0366924	0.0300752	4
GO:CC	GO:0012506	vesicle membrane	0.0366924	0.0526316	7
GO:CC	GO:0032279	asymmetric synapse	0.0411442	0.0300752	4
GO:CC	GO:0016604	nuclear body	0.0426457	0.0601504	8
GO:CC	GO:0099572	postsynaptic specialization	0.0482363	0.0300752	4
GO:CC	GO:0032991	protein-containing complex	0.0485676	0.270677	36
GO:CC	GO:0031982	vesicle	0.0492813	0.0902256	12
GO:CC	GO:0032391	photoreceptor connecting cilium	0.0492813	0.0150376	2
KEGG	KEGG:00000	KEGG root term	2.0827e-05	0.443609	59
KEGG	KEGG:04514	Cell adhesion molecules	0.00102049	0.0451128	6
KEGG	KEGG:01100	Metabolic pathways	0.00812414	0.120301	16
KEGG	KEGG:00510	N-Glycan biosynthesis	0.0372674	0.0225564	3
