# Supplementary material for: Whole-genome resequencing reveals positive selection and introgression signatures and genetic loci associated with early puberty traits in Chinese indigenous pigs
Source: Genet Sel Evol. 2025 Jun 10;57:29. doi: 10.1186/s12711-025-00975-1 (PMC12150574; doi:10.1186/s12711-025-00975-1)
Supplement: Supplementary file 13 — Additional file 13: Table S10. Genes located in the top 5% high nucleotide diversity regions in early puberty pig as compared to late puberty pigs. [file 12711_2025_975_MOESM13_ESM.xlsx]

## Sheet: Sheet1
Additional file 13 Table S10. Genes located in the top 5% high nucleotide diversity regions in early puberty pigs as compared to late puberty pigs.
Number	Ensembl ID	Gene name
1	ENSSSCG00000008337	AAK1
2	ENSSSCG00000037979	AARSD1
3	ENSSSCG00000005423	ABCA1
4	ENSSSCG00000008051	ABCA3
5	ENSSSCG00000015390	ABCB1
6	ENSSSCG00000000571	ABCC9
7	ENSSSCG00000038231	ABCD4
8	ENSSSCG00000040449	ABHD12
9	ENSSSCG00000005023	ABHD12B
10	ENSSSCG00000028010	ABHD3
11	ENSSSCG00000002051	ABHD4
12	ENSSSCG00000011470	ABHD6
13	ENSSSCG00000008721	ABLIM2
14	ENSSSCG00000001832	ACAN
15	ENSSSCG00000031147	ACAP2
16	ENSSSCG00000023969	ACER1
17	ENSSSCG00000002034	ACIN1
18	ENSSSCG00000002348	ACOT6
19	ENSSSCG00000011477	ACOX2
20	ENSSSCG00000037846	ACOXL
21	ENSSSCG00000032282	ACP5
22	ENSSSCG00000013536	ACSBG2
23	ENSSSCG00000004803	ACTC1
24	ENSSSCG00000011762	ACTL6A
25	ENSSSCG00000022299	ACTR10
26	ENSSSCG00000008358	ACTR2
27	ENSSSCG00000025682	ACTR6
28	ENSSSCG00000002378	ACYP1
29	ENSSSCG00000045907	ADAM2
30	ENSSSCG00000021241	ADAMTS13
31	ENSSSCG00000038452	ADAMTS17
32	ENSSSCG00000024043	ADAMTS2
33	ENSSSCG00000000795	ADAMTS20
34	ENSSSCG00000026425	ADAMTSL2
35	ENSSSCG00000013433	ADAMTSL5
36	ENSSSCG00000012089	ADARB1
37	ENSSSCG00000011160	ADARB2
38	ENSSSCG00000027952	ADCY5
39	ENSSSCG00000031717	ADCY8
40	ENSSSCG00000004114	ADGB
41	ENSSSCG00000004270	ADGRB3
42	ENSSSCG00000005591	ADGRD2
43	ENSSSCG00000001726	ADGRF1
44	ENSSSCG00000003761	ADGRL2
45	ENSSSCG00000026129	ADGRL3
46	ENSSSCG00000003762	ADGRL4
47	ENSSSCG00000006213	ADHFE1
48	ENSSSCG00000039103	ADIPOQ
49	ENSSSCG00000021059	ADORA1
50	ENSSSCG00000001925	ADPGK
51	ENSSSCG00000024103	ADPRHL1
52	ENSSSCG00000015821	ADRB3
53	ENSSSCG00000001048	ADTRP
54	ENSSSCG00000000587	AEBP2
55	ENSSSCG00000005102	AEN
56	ENSSSCG00000023907	AFAP1
57	ENSSSCG00000015772	AGA
58	ENSSSCG00000036551	AGBL1
59	None	AGBL4
60	ENSSSCG00000007664	AGFG2
61	ENSSSCG00000003630	AGO3
62	ENSSSCG00000004033	AGPAT4
63	ENSSSCG00000011695	AGTR1
64	ENSSSCG00000039188	AK8
65	ENSSSCG00000024517	AKAP6
66	ENSSSCG00000040608	AKR1B1
67	ENSSSCG00000016519	AKR1D1
68	ENSSSCG00000028996	ALDH1A1
69	ENSSSCG00000025578	ALDH1A2
70	ENSSSCG00000002357	ALDH6A1
71	ENSSSCG00000009360	ALG5
72	None	ALK
73	ENSSSCG00000024254	ALKBH7
74	ENSSSCG00000004918	ALPK2
75	ENSSSCG00000013262	AMBRA1
76	ENSSSCG00000035812	AMH
77	ENSSSCG00000034407	AMN1
78	ENSSSCG00000008105	ANAPC1
79	ENSSSCG00000002390	ANGEL1
80	ENSSSCG00000006035	ANGPT1
81	ENSSSCG00000015522	ANGPTL1
82	ENSSSCG00000014364	ANKHD1
83	ENSSSCG00000012917	ANKRD13D
84	ENSSSCG00000006065	ANKRD46
85	ENSSSCG00000016623	ANKRD7
86	ENSSSCG00000007939	ANKS3
87	ENSSSCG00000000873	ANO4
88	ENSSSCG00000008340	ANTXR1
89	ENSSSCG00000008336	ANXA4
90	ENSSSCG00000040157	AP3D1
91	ENSSSCG00000004634	AP4E1
92	ENSSSCG00000005065	AP5M1
93	ENSSSCG00000004849	APBA2
94	ENSSSCG00000013492	APBA3
95	ENSSSCG00000023329	APC2
96	ENSSSCG00000031750	APELA
97	ENSSSCG00000032949	APH1B
98	ENSSSCG00000008346	APLF
99	ENSSSCG00000008595	APOB
100	ENSSSCG00000011831	APOD
101	ENSSSCG00000017678	APPBP2
102	ENSSSCG00000004597	AQP9
103	ENSSSCG00000004802	AQR
104	ENSSSCG00000008963	AREG
105	ENSSSCG00000004806	ARHGAP11A
106	ENSSSCG00000015129	ARHGEF12
107	ENSSSCG00000014822	ARHGEF17
108	ENSSSCG00000013568	ARHGEF18
109	ENSSSCG00000028317	ARHGEF28
110	ENSSSCG00000030359	ARHGEF3
111	ENSSSCG00000022525	ARHGEF5
112	ENSSSCG00000009551	ARHGEF7
113	ENSSSCG00000030685	ARID2
114	ENSSSCG00000037642	ARID3A
115	ENSSSCG00000005073	ARID4A
116	ENSSSCG00000029985	ARL10
117	ENSSSCG00000017214	ARMC7
118	ENSSSCG00000053937	ARPP19
119	ENSSSCG00000014156	ARRDC3
120	ENSSSCG00000037183	ARRDC5
121	ENSSSCG00000002467	ASB2
122	ENSSSCG00000040177	ASIC2
123	ENSSSCG00000008869	ASIC5
124	ENSSSCG00000015513	ASTN1
125	ENSSSCG00000003736	ASXL3
126	ENSSSCG00000000612	ATF7IP
127	ENSSSCG00000013645	ATG4D
128	ENSSSCG00000005020	ATL1
129	ENSSSCG00000004830	ATP10A
130	ENSSSCG00000011772	ATP11B
131	ENSSSCG00000022638	ATP12A
132	ENSSSCG00000013930	ATP13A1
133	ENSSSCG00000011825	ATP13A3
134	ENSSSCG00000011821	ATP13A4
135	ENSSSCG00000026260	ATP13A5
136	ENSSSCG00000027898	ATP2B1
137	None	ATP5C1
138	None	ATP5L
139	None	ATP5S
140	ENSSSCG00000016990	ATP6V0E1
141	ENSSSCG00000004921	ATP8B1
142	ENSSSCG00000013440	ATP8B3
143	ENSSSCG00000004646	ATP8B4
144	None	ATPIF1
145	ENSSSCG00000001065	ATXN1
146	ENSSSCG00000054160	ATXN7L3B
147	ENSSSCG00000009591	AUH
148	ENSSSCG00000007727	AUTS2
149	ENSSSCG00000013415	AZU1
150	ENSSSCG00000004687	B2M
151	ENSSSCG00000038056	B3GALT5
152	ENSSSCG00000009335	B3GLCT
153	ENSSSCG00000008374	B3GNT2
154	ENSSSCG00000014035	B4GALT7
155	ENSSSCG00000012074	BACE2
156	ENSSSCG00000023045	BAHCC1
157	ENSSSCG00000001958	BAZ1A
158	ENSSSCG00000002356	BBOF1
159	ENSSSCG00000000523	BBS10
160	ENSSSCG00000001924	BBS4
161	ENSSSCG00000024754	BBS9
162	ENSSSCG00000017676	BCAS3
163	ENSSSCG00000004465	BCKDHB
164	ENSSSCG00000008392	BCL11A
165	ENSSSCG00000002507	BCL11B
166	ENSSSCG00000062696	BCL2
167	ENSSSCG00000060053	BCL2L11
168	ENSSSCG00000011810	BCL6
169	ENSSSCG00000007776	BCL7C
170	ENSSSCG00000016968	BDP1
171	ENSSSCG00000014556	BET1L
172	ENSSSCG00000000531	BICD1
173	ENSSSCG00000016756	BLVRA
174	ENSSSCG00000022396	BLZF1
175	ENSSSCG00000005045	BMP4
176	ENSSSCG00000004582	BNIP2
177	ENSSSCG00000016982	BOD1
178	ENSSSCG00000022101	BRCA1
179	ENSSSCG00000032820	BRD1
180	ENSSSCG00000005504	BRINP1
181	ENSSSCG00000015515	BRINP2
182	ENSSSCG00000010809	BRINP3
183	ENSSSCG00000027907	BSG
184	ENSSSCG00000013444	BTBD2
185	ENSSSCG00000020853	BTBD3
186	ENSSSCG00000038762	BTF3L4
187	ENSSSCG00000015020	BTG4
188	None	C10H1orf106
189	None	C12H17orf64
190	ENSSSCG00000062452	C13H21orf140
191	None	C13H21orf2
192	ENSSSCG00000037433	C13H3orf18
193	ENSSSCG00000035512	C16H5orf47
194	None	C17H20orf196
195	ENSSSCG00000030679	C1H14orf28
196	None	C1H14orf37
197	ENSSSCG00000005085	C1H14orf39
198	ENSSSCG00000026900	C1H15orf41
199	ENSSSCG00000054223	C1H15orf65
200	ENSSSCG00000022295	C1H9orf16
201	ENSSSCG00000031382	C1H9orf40
202	ENSSSCG00000025821	C2CD2
203	ENSSSCG00000004572	C2CD4B
204	ENSSSCG00000012886	C2H11orf24
205	ENSSSCG00000022265	C2H19orf25
206	None	C2H19orf60
207	None	C2H19orf70
208	None	C2H19orf71
209	ENSSSCG00000013551	C3
210	None	C3H16orf71
211	ENSSSCG00000007940	C3H16orf96
212	ENSSSCG00000008332	C3H2orf42
213	ENSSSCG00000034536	C3H2orf50
214	None	C3H2orf91
215	ENSSSCG00000038777	C3H7orf50
216	ENSSSCG00000035887	C4H8orf34
217	None	C4H8orf59
218	ENSSSCG00000059578	C6H16orf74
219	ENSSSCG00000002657	C6H16orf95
220	None	C6H1orf158
221	None	C6H1orf185
222	ENSSSCG00000003823	C6H1orf87
223	ENSSSCG00000002035	C7H14orf119
224	ENSSSCG00000001885	C7H15orf39
225	ENSSSCG00000001040	C7H6orf52
226	ENSSSCG00000009181	C8H4orf17
227	None	C8H4orf32
228	None	C9H11orf88
229	ENSSSCG00000003147	CA11
230	ENSSSCG00000004565	CA12
231	ENSSSCG00000006233	CA8
232	ENSSSCG00000005126	CAAP1
233	ENSSSCG00000040709	CACFD1
234	ENSSSCG00000015543	CACNA1E
235	ENSSSCG00000015402	CACNA2D1
236	ENSSSCG00000027019	CACNA2D3
237	ENSSSCG00000031831	CADM1
238	ENSSSCG00000011999	CADM2
239	ENSSSCG00000016535	CALD1
240	ENSSSCG00000011141	CALML5
241	ENSSSCG00000039535	CAMK2B
242	ENSSSCG00000027314	CAMSAP2
243	ENSSSCG00000028869	CAND1
244	ENSSSCG00000001068	CAP2
245	ENSSSCG00000034746	CAPN8
246	ENSSSCG00000013532	CAPS
247	ENSSSCG00000002012	CARMIL3
248	ENSSSCG00000005271	CARNMT1
249	ENSSSCG00000040550	CASC1
250	ENSSSCG00000023996	CASC4
251	ENSSSCG00000011878	CASR
252	ENSSSCG00000024045	CASTOR2
253	ENSSSCG00000035850	CATSPERE
254	ENSSSCG00000037954	CAVIN4
255	ENSSSCG00000034339	CBARP
256	ENSSSCG00000015115	CBL
257	ENSSSCG00000040652	CBLN1
258	ENSSSCG00000020859	CBLN2
259	ENSSSCG00000007490	CBLN4
260	ENSSSCG00000031111	CBR1
261	ENSSSCG00000012053	CBR3
262	ENSSSCG00000043051	CBY1
263	ENSSSCG00000032084	CCDC102B
264	ENSSSCG00000013834	CCDC105
265	ENSSSCG00000032261	CCDC117
266	ENSSSCG00000025349	CCDC14
267	ENSSSCG00000008270	CCDC142
268	ENSSSCG00000015412	CCDC146
269	ENSSSCG00000051840	CCDC153
270	ENSSSCG00000005182	CCDC171
271	ENSSSCG00000027678	CCDC175
272	ENSSSCG00000038703	CCDC178
273	ENSSSCG00000039340	CCDC184
274	ENSSSCG00000036423	CCDC50
275	ENSSSCG00000025107	CCDC58
276	ENSSSCG00000021439	CCDC66
277	ENSSSCG00000004534	CCDC68
278	ENSSSCG00000059202	CCDC71L
279	ENSSSCG00000008396	CCDC85A
280	ENSSSCG00000037284	CCDC85C
281	ENSSSCG00000024232	CCDC91
282	None	CCDC94
283	ENSSSCG00000028085	CCDC96
284	ENSSSCG00000039400	CCER1
285	ENSSSCG00000016734	CCM2
286	ENSSSCG00000038694	CCND2
287	ENSSSCG00000002855	CCNE1
288	ENSSSCG00000004610	CCPG1
289	ENSSSCG00000008319	CD207
290	ENSSSCG00000038398	CD226
291	ENSSSCG00000039946	CD34
292	ENSSSCG00000061957	CD36
293	ENSSSCG00000054409	CD3G
294	ENSSSCG00000039640	CDC34
295	ENSSSCG00000004885	CDH19
296	ENSSSCG00000003722	CDH2
297	ENSSSCG00000004903	CDH20
298	ENSSSCG00000002037	CDH24
299	ENSSSCG00000004886	CDH7
300	ENSSSCG00000020845	CDH9
301	ENSSSCG00000007941	CDIP1
302	ENSSSCG00000017504	CDK12
303	ENSSSCG00000015307	CDK14
304	ENSSSCG00000009578	CDK20
305	ENSSSCG00000028117	CDK5RAP2
306	ENSSSCG00000005047	CDKN3
307	ENSSSCG00000030123	CDS2
308	ENSSSCG00000000999	CDYL
309	ENSSSCG00000002033	CEBPE
310	ENSSSCG00000011121	CELF2
311	ENSSSCG00000003748	CELF4
312	None	CENPBD1
313	ENSSSCG00000008921	CENPC
314	ENSSSCG00000015496	CENPL
315	ENSSSCG00000002410	CEP128
316	ENSSSCG00000004657	CEP152
317	ENSSSCG00000008360	CEP68
318	ENSSSCG00000011949	CEP97
319	ENSSSCG00000014151	CETN3
320	ENSSSCG00000001826	CFAP100
321	ENSSSCG00000005618	CFAP157
322	ENSSSCG00000033574	CFAP54
323	ENSSSCG00000013418	CFD
324	ENSSSCG00000001959	CFL2
325	ENSSSCG00000035038	CGNL1
326	ENSSSCG00000000067	CHADL
327	ENSSSCG00000012056	CHAF1B
328	ENSSSCG00000016545	CHCHD3
329	ENSSSCG00000003366	CHD5
330	ENSSSCG00000007360	CHD6
331	ENSSSCG00000033591	CHD9
332	ENSSSCG00000039779	CHGB
333	ENSSSCG00000032645	CHIC2
334	ENSSSCG00000011997	CHMP2B
335	ENSSSCG00000033432	CHMP4A
336	ENSSSCG00000032532	CHRM2
337	ENSSSCG00000004839	CHRNA7
338	ENSSSCG00000003721	CHST9
339	ENSSSCG00000005640	CIZ1
340	ENSSSCG00000008089	CKAP2L
341	ENSSSCG00000012915	CLCF1
342	ENSSSCG00000040904	CLDN1
343	ENSSSCG00000020680	CLDN14
344	ENSSSCG00000034921	CLDN19
345	ENSSSCG00000015051	CLDN25
346	ENSSSCG00000012030	CLDN8
347	ENSSSCG00000011980	CLDND1
348	ENSSSCG00000034604	CLEC3A
349	ENSSSCG00000023258	CLEC4F
350	ENSSSCG00000028112	CLIC6
351	ENSSSCG00000038079	CLPP
352	ENSSSCG00000039398	CLUL1
353	ENSSSCG00000006230	CLVS1
354	ENSSSCG00000036161	CNBD1
355	ENSSSCG00000014009	CNOT6
356	ENSSSCG00000017420	CNP
357	ENSSSCG00000040824	CNTN2
358	ENSSSCG00000011527	CNTN4
359	ENSSSCG00000038152	CNTN6
360	ENSSSCG00000062427	CNTNAP2
361	ENSSSCG00000017968	CNTROB
362	ENSSSCG00000004484	COL12A1
363	ENSSSCG00000005380	COL15A1
364	ENSSSCG00000014029	COL23A1
365	ENSSSCG00000039813	COL25A1
366	ENSSSCG00000015342	COL28A1
367	ENSSSCG00000005751	COL5A1
368	ENSSSCG00000033641	COL8A2
369	ENSSSCG00000008376	COMMD1
370	ENSSSCG00000001884	COMMD4
371	ENSSSCG00000013916	COMP
372	ENSSSCG00000061452	COPRS
373	ENSSSCG00000004652	COPS2
374	ENSSSCG00000005375	CORO2A
375	ENSSSCG00000060790	COX6C
376	ENSSSCG00000040325	COX7C
377	ENSSSCG00000016559	CPA2
378	ENSSSCG00000006200	CPA6
379	ENSSSCG00000008854	CPE
380	ENSSSCG00000016981	CPEB4
381	ENSSSCG00000033682	CPLX2
382	ENSSSCG00000025128	CPN2
383	ENSSSCG00000002011	CPNE6
384	ENSSSCG00000000910	CRADD
385	ENSSSCG00000008026	CRAMP1
386	ENSSSCG00000013263	CREB3L1
387	ENSSSCG00000016690	CREB5
388	ENSSSCG00000016986	CREBRF
389	ENSSSCG00000006215	CRH
390	ENSSSCG00000006171	CRISPLD1
391	ENSSSCG00000013909	CRLF1
392	ENSSSCG00000017743	CRLF3
393	ENSSSCG00000013915	CRTC1
394	ENSSSCG00000040431	CRYGS
395	ENSSSCG00000009268	CRYL1
396	ENSSSCG00000025795	CSF3R
397	ENSSSCG00000031031	CSMD3
398	ENSSSCG00000040954	CSTF3
399	ENSSSCG00000035827	CTDSPL2
400	ENSSSCG00000008250	CTNNA2
401	ENSSSCG00000008867	CTSO
402	ENSSSCG00000016625	CTTNBP2
403	ENSSSCG00000005401	CYLC2
404	ENSSSCG00000030168	CYP19A1
405	ENSSSCG00000054479	CYP19A2
406	ENSSSCG00000000130	CYTH4
407	ENSSSCG00000005078	DAAM1
408	ENSSSCG00000009457	DACH1
409	ENSSSCG00000031856	DACT1
410	ENSSSCG00000002050	DAD1
411	ENSSSCG00000015492	DARS2
412	ENSSSCG00000020870	DBF4
413	ENSSSCG00000003148	DBP
414	ENSSSCG00000005356	DCAF10
415	ENSSSCG00000002008	DCAF11
416	ENSSSCG00000040393	DCAF16
417	ENSSSCG00000006303	DCAF6
418	ENSSSCG00000006388	DCAF8
419	ENSSSCG00000017340	DCAKD
420	ENSSSCG00000040836	DCC
421	ENSSSCG00000006761	DCLRE1B
422	ENSSSCG00000026536	DCUN1D2
423	ENSSSCG00000022009	DDC
424	ENSSSCG00000005043	DDHD1
425	ENSSSCG00000015712	DDX18
426	ENSSSCG00000032642	DDX41
427	ENSSSCG00000016745	DDX56
428	ENSSSCG00000002640	DEF8
429	ENSSSCG00000005585	DENND1A
430	ENSSSCG00000005170	DENND4C
431	ENSSSCG00000033443	DEPDC1
432	ENSSSCG00000010876	DESI2
433	ENSSSCG00000005103	DET1
434	ENSSSCG00000022550	DGKG
435	ENSSSCG00000002013	DHRS4
436	ENSSSCG00000017416	DHX58
437	ENSSSCG00000026806	DHX9
438	ENSSSCG00000009448	DIAPH3
439	ENSSSCG00000040638	DIO2
440	ENSSSCG00000011163	DIP2C
441	ENSSSCG00000038013	DIRAS1
442	ENSSSCG00000031694	DIRAS2
443	None	DIRC2
444	ENSSSCG00000004941	DIS3L
445	ENSSSCG00000032094	DKK2
446	ENSSSCG00000009387	DLEU7
447	ENSSSCG00000011833	DLG1
448	ENSSSCG00000033314	DLX6
449	ENSSSCG00000003900	DMBX1
450	ENSSSCG00000000103	DMC1
451	ENSSSCG00000005236	DMRT1
452	ENSSSCG00000005233	DMRT2
453	ENSSSCG00000040481	DMRT3
454	ENSSSCG00000005131	DMRTA1
455	ENSSSCG00000015393	DMTF1
456	ENSSSCG00000032517	DMXL2
457	ENSSSCG00000004608	DNAAF4
458	ENSSSCG00000028184	DNAH1
459	ENSSSCG00000020990	DNAH12
460	ENSSSCG00000002846	DNAJA2
461	ENSSSCG00000011798	DNAJB11
462	ENSSSCG00000033272	DNAJB6
463	ENSSSCG00000016653	DNAJB9
464	ENSSSCG00000003384	DNAJC11
465	ENSSSCG00000014356	DNAJC18
466	ENSSSCG00000011770	DNAJC19
467	ENSSSCG00000026083	DNAJC24
468	ENSSSCG00000013038	DNAJC4
469	ENSSSCG00000017419	DNAJC7
470	ENSSSCG00000038907	DNAJC8
471	ENSSSCG00000039469	DNAL1
472	ENSSSCG00000000093	DNAL4
473	ENSSSCG00000058884	DNALI1
474	ENSSSCG00000024587	DNASE1L2
475	ENSSSCG00000013630	DNM2
476	ENSSSCG00000038958	DNM3
477	ENSSSCG00000017008	DOCK2
478	ENSSSCG00000005240	DOCK8
479	ENSSSCG00000013478	DOHH
480	ENSSSCG00000063429	DOK3
481	ENSSSCG00000007488	DOK5
482	ENSSSCG00000028977	DOK6
483	None	DOPEY2
484	ENSSSCG00000013457	DOT1L
485	ENSSSCG00000002333	DPF3
486	ENSSSCG00000035254	DPH6
487	ENSSSCG00000015711	DPP10
488	ENSSSCG00000016423	DPP6
489	ENSSSCG00000004934	DPP8
490	ENSSSCG00000026063	DPP9
491	ENSSSCG00000016663	DPY19L2
492	ENSSSCG00000023972	DRAM1
493	ENSSSCG00000029037	DRD1
494	ENSSSCG00000015048	DRD2
495	ENSSSCG00000057415	DSC3
496	ENSSSCG00000012072	DSCAM
497	None	DSCR3
498	ENSSSCG00000035941	DSEL
499	ENSSSCG00000001062	DTNBP1
500	ENSSSCG00000004647	DTWD1
501	ENSSSCG00000004678	DUOX2
502	ENSSSCG00000040968	DUS3L
503	ENSSSCG00000031489	DUSP22
504	ENSSSCG00000037910	DUSP6
505	ENSSSCG00000038383	DYNC2LI1
506	ENSSSCG00000030480	DYRK1A
507	ENSSSCG00000008312	DYSF
508	ENSSSCG00000006145	E2F5
509	ENSSSCG00000008047	E4F1
510	ENSSSCG00000003854	ECHDC2
511	ENSSSCG00000052991	ECI1
512	ENSSSCG00000014351	ECSCR
513	ENSSSCG00000026780	EDIL3
514	ENSSSCG00000009477	EDNRB
515	ENSSSCG00000004489	EEF1A1
516	ENSSSCG00000059376	EEF1AKMT1
517	ENSSSCG00000032887	EFCAB1
518	ENSSSCG00000038701	EFNA2
519	ENSSSCG00000036520	EFNA5
520	ENSSSCG00000060151	EGR4
521	ENSSSCG00000008372	EHBP1
522	ENSSSCG00000020666	EHD4
523	ENSSSCG00000040296	EHHADH
524	ENSSSCG00000004656	EID1
525	ENSSSCG00000039061	EIF2AK4
526	ENSSSCG00000002377	EIF2B2
527	ENSSSCG00000039390	EIF3B
528	ENSSSCG00000006016	EIF3H
529	ENSSSCG00000004691	EIF3J
530	ENSSSCG00000040946	EIF5A2
531	ENSSSCG00000029130	ELANE
532	ENSSSCG00000005130	ELAVL2
533	ENSSSCG00000037291	ELAVL4
534	ENSSSCG00000000131	ELFN2
535	ENSSSCG00000040181	ELL
536	ENSSSCG00000014168	ELL2
537	ENSSSCG00000058042	ELMO1
538	ENSSSCG00000028080	ELOVL4
539	ENSSSCG00000013321	ELP4
540	ENSSSCG00000006032	EMC2
541	ENSSSCG00000027051	EMC7
542	ENSSSCG00000045808	EMC8
543	ENSSSCG00000008467	EML4
544	ENSSSCG00000002427	EML5
545	ENSSSCG00000008308	EMX1
546	ENSSSCG00000015715	EN1
547	ENSSSCG00000027169	ENOSF1
548	ENSSSCG00000017163	ENPP7
549	ENSSSCG00000004714	EPB42
550	ENSSSCG00000026130	EPHA3
551	ENSSSCG00000008919	EPHA5
552	ENSSSCG00000004336	EPHA7
553	ENSSSCG00000024492	EPHB1
554	ENSSSCG00000026516	EPHB3
555	ENSSSCG00000007675	EPHB4
556	ENSSSCG00000003872	EPS15
557	None	EQTN
558	ENSSSCG00000017497	ERBB2
559	ENSSSCG00000020725	ERBB3
560	ENSSSCG00000024417	ERC2
561	ENSSSCG00000016988	ERGIC1
562	ENSSSCG00000040634	ERP44
563	ENSSSCG00000003700	ESCO1
564	ENSSSCG00000005109	ESR2
565	ENSSSCG00000002388	ESRRB
566	ENSSSCG00000000379	ESYT1
567	ENSSSCG00000016406	ESYT2
568	ENSSSCG00000023908	ETAA1
569	ENSSSCG00000033843	ETFRF1
570	ENSSSCG00000039397	ETNK1
571	ENSSSCG00000015235	ETS1
572	ENSSSCG00000038948	ETS2
573	ENSSSCG00000033892	EVA1B
574	ENSSSCG00000021598	EVA1C
575	ENSSSCG00000003980	EXO5
576	ENSSSCG00000000985	EXOC2
577	ENSSSCG00000016543	EXOC4
578	ENSSSCG00000005066	EXOC5
579	ENSSSCG00000008310	EXOC6B
580	ENSSSCG00000009358	EXOSC8
581	ENSSSCG00000040728	EYA1
582	None	EYS
583	ENSSSCG00000009558	F10
584	ENSSSCG00000031274	F12
585	ENSSSCG00000029503	F7
586	ENSSSCG00000006153	FABP5
587	None	FAHD2B
588	ENSSSCG00000006240	FAM110B
589	ENSSSCG00000053285	FAM110C
590	ENSSSCG00000000014	FAM118A
591	ENSSSCG00000008079	FAM120A
592	ENSSSCG00000026446	FAM136A
593	ENSSSCG00000029125	FAM13B
594	ENSSSCG00000039996	FAM168A
595	None	FAM169B
596	None	FAM181A
597	ENSSSCG00000003954	FAM183A
598	ENSSSCG00000026232	FAM184B
599	ENSSSCG00000015414	FAM185A
600	None	FAM189A1
601	ENSSSCG00000014038	FAM193B
602	None	FAM196B
603	None	FAM198B
604	None	FAM19A1
605	None	FAM19A5
606	None	FAM205A
607	None	FAM205C
608	None	FAM208A
609	None	FAM214A
610	ENSSSCG00000035577	FAM227A
611	ENSSSCG00000004648	FAM227B
612	ENSSSCG00000011828	FAM43A
613	None	FAM46A
614	ENSSSCG00000004586	FAM81A
615	ENSSSCG00000025975	FAM83E
616	ENSSSCG00000037963	FAM92A
617	ENSSSCG00000001837	FANCI
618	ENSSSCG00000008394	FANCL
619	ENSSSCG00000022226	FASLG
620	ENSSSCG00000004349	FAXC
621	ENSSSCG00000008101	FBLN7
622	ENSSSCG00000004658	FBN1
623	ENSSSCG00000013670	FBXL12
624	ENSSSCG00000037822	FBXL13
625	ENSSSCG00000028186	FBXL19
626	ENSSSCG00000004347	FBXL4
627	ENSSSCG00000029485	FBXO11
628	ENSSSCG00000004873	FBXO15
629	ENSSSCG00000025096	FBXO24
630	ENSSSCG00000004989	FBXO33
631	ENSSSCG00000008302	FBXO41
632	ENSSSCG00000053859	FBXO43
633	ENSSSCG00000033030	FBXO45
634	ENSSSCG00000023307	FBXW11
635	ENSSSCG00000036618	FCGR3A
636	ENSSSCG00000037153	FEM1A
637	ENSSSCG00000005041	FERMT2
638	ENSSSCG00000013041	FERMT3
639	ENSSSCG00000000530	FGD4
640	ENSSSCG00000038584	FGF12
641	ENSSSCG00000016997	FGF18
642	ENSSSCG00000056997	FGF7
643	ENSSSCG00000009278	FGF9
644	ENSSSCG00000014047	FGFR4
645	ENSSSCG00000015413	FGL2
646	ENSSSCG00000035818	FHIT
647	ENSSSCG00000003644	FHL3
648	ENSSSCG00000023303	FIGNL1
649	ENSSSCG00000017422	FKBP10
650	ENSSSCG00000033757	FKBP2
651	ENSSSCG00000021217	FKBP3
652	ENSSSCG00000013905	FKBP8
653	ENSSSCG00000005426	FKTN
654	ENSSSCG00000011471	FLNB
655	ENSSSCG00000013044	FLRT1
656	ENSSSCG00000040166	FLRT2
657	ENSSSCG00000014007	FLT4
658	ENSSSCG00000038700	FMC1
659	ENSSSCG00000044690	FMN1
660	ENSSSCG00000011752	FNDC3B
661	ENSSSCG00000028406	FOCAD
662	ENSSSCG00000002383	FOS
663	ENSSSCG00000039756	FOXC1
664	ENSSSCG00000029296	FOXC2
665	ENSSSCG00000038460	FOXF1
666	ENSSSCG00000037195	FOXF2
667	ENSSSCG00000033761	FOXG1
668	ENSSSCG00000002658	FOXL1
669	ENSSSCG00000002429	FOXN3
670	ENSSSCG00000009370	FOXO1
671	ENSSSCG00000027675	FOXP1
672	ENSSSCG00000000991	FOXQ1
673	ENSSSCG00000009364	FREM2
674	ENSSSCG00000004434	FRK
675	ENSSSCG00000004694	FRMD5
676	ENSSSCG00000005027	FRMD6
677	ENSSSCG00000061989	FSCB
678	ENSSSCG00000013505	FSD1
679	ENSSSCG00000027183	FSTL5
680	ENSSSCG00000035949	FTO
681	ENSSSCG00000040556	FUT2A
682	ENSSSCG00000027139	FYTTD1
683	ENSSSCG00000013481	FZR1
684	ENSSSCG00000027558	GABBR2
685	ENSSSCG00000004645	GABPB1
686	ENSSSCG00000028922	GABRA2
687	ENSSSCG00000035621	GABRB1
688	ENSSSCG00000008809	GABRG1
689	ENSSSCG00000021902	GABRP
690	ENSSSCG00000032124	GABRR3
691	ENSSSCG00000037066	GADD45A
692	ENSSSCG00000022689	GADD45B
693	ENSSSCG00000035249	GADD45G
694	ENSSSCG00000017203	GALK1
695	ENSSSCG00000004651	GALK2
696	ENSSSCG00000016430	GALNT11
697	ENSSSCG00000016431	GALNTL5
698	ENSSSCG00000000121	GALR3
699	ENSSSCG00000023142	GAMT
700	ENSSSCG00000005602	GAPVD1
701	ENSSSCG00000011125	GATA3
702	ENSSSCG00000003702	GATA6
703	ENSSSCG00000012000	GBE1
704	ENSSSCG00000029945	GCAT
705	ENSSSCG00000021287	GCFC2
706	ENSSSCG00000035715	GCH1
707	ENSSSCG00000016751	GCK
708	ENSSSCG00000035562	GCM2
709	ENSSSCG00000006173	GDAP1
710	ENSSSCG00000028931	GDF7
711	ENSSSCG00000014074	GFM2
712	ENSSSCG00000014012	GFPT2
713	ENSSSCG00000009605	GFRA2
714	ENSSSCG00000017211	GGA3
715	ENSSSCG00000017407	GHDC
716	ENSSSCG00000016452	GIMAP8
717	ENSSSCG00000039563	GIMD1
718	ENSSSCG00000054746	GIPC3
719	ENSSSCG00000036219	GJD2
720	ENSSSCG00000026087	GKAP1
721	ENSSSCG00000035529	GKN1
722	ENSSSCG00000038802	GKN2
723	ENSSSCG00000037028	GKN3
724	ENSSSCG00000004632	GLDN
725	ENSSSCG00000016763	GLI3
726	ENSSSCG00000009698	GLRA3
727	ENSSSCG00000032722	GLRB
728	ENSSSCG00000007931	GLYR1
729	ENSSSCG00000000994	GMDS
730	ENSSSCG00000024420	GMNC
731	ENSSSCG00000026947	GMPR2
732	ENSSSCG00000029279	GNA11
733	ENSSSCG00000039336	GNA13
734	ENSSSCG00000013473	GNA15
735	ENSSSCG00000015407	GNAI1
736	ENSSSCG00000015406	GNAT3
737	ENSSSCG00000037583	GNB4
738	ENSSSCG00000008011	GNG13
739	ENSSSCG00000028092	GNG2
740	ENSSSCG00000033949	GNG7
741	ENSSSCG00000015323	GNGT1
742	ENSSSCG00000031631	GNL2
743	ENSSSCG00000000862	GNPTAB
744	None	GNRHR
745	ENSSSCG00000011882	GOLGB1
746	ENSSSCG00000031035	GP5
747	ENSSSCG00000003564	GPATCH3
748	ENSSSCG00000009489	GPC6
749	ENSSSCG00000007043	GPCPD1
750	ENSSSCG00000026422	GPER1
751	ENSSSCG00000005116	GPHB5
752	ENSSSCG00000053928	GPN2
753	ENSSSCG00000013552	GPR108
754	ENSSSCG00000032928	GPR135
755	ENSSSCG00000004787	GPR176
756	ENSSSCG00000055738	GPR25
757	ENSSSCG00000016642	GPR85
758	ENSSSCG00000002847	GPT2
759	ENSSSCG00000015631	GRB10
760	ENSSSCG00000003699	GREB1L
761	ENSSSCG00000033657	GREM1
762	ENSSSCG00000006060	GRHL2
763	ENSSSCG00000024685	GRIA2
764	ENSSSCG00000004361	GRIK2
765	ENSSSCG00000003640	GRIK3
766	ENSSSCG00000015131	GRIK4
767	ENSSSCG00000000614	GRIN2B
768	ENSSSCG00000005400	GRIN3A
769	ENSSSCG00000035028	GRK6
770	ENSSSCG00000015395	GRM3
771	ENSSSCG00000014027	GRM6
772	ENSSSCG00000022865	GRM8
773	ENSSSCG00000037300	GRP
774	ENSSSCG00000002396	GSTZ1
775	ENSSSCG00000004583	GTF2A2
776	ENSSSCG00000063377	GTF2E1
777	ENSSSCG00000013539	GTF2F1
778	ENSSSCG00000000095	GTPBP1
779	None	GUCY1A3
780	None	GUCY1B3
781	ENSSSCG00000025345	GUCY2D
782	ENSSSCG00000032810	GZMM
783	ENSSSCG00000005164	HACD4
784	ENSSSCG00000004364	HACE1
785	ENSSSCG00000017427	HAP1
786	ENSSSCG00000011884	HCLS1
787	ENSSSCG00000033442	HCN2
788	ENSSSCG00000017410	HCRT
789	ENSSSCG00000004432	HDAC2
790	ENSSSCG00000004644	HDC
791	ENSSSCG00000001820	HDDC3
792	ENSSSCG00000013511	HDGFL2
793	ENSSSCG00000036443	HECW1
794	ENSSSCG00000025272	HEMK1
795	ENSSSCG00000027389	HERPUD2
796	ENSSSCG00000031356	HES1
797	ENSSSCG00000014073	HEXB
798	ENSSSCG00000021227	HGD
799	ENSSSCG00000015403	HGF
800	ENSSSCG00000005096	HIF1A
801	ENSSSCG00000006760	HIPK1
802	ENSSSCG00000001049	HIVEP1
803	ENSSSCG00000014048	HK3
804	ENSSSCG00000005699	HMCN2
805	ENSSSCG00000040421	HMG20B
806	ENSSSCG00000007942	HMOX2
807	ENSSSCG00000014031	HNRNPAB
808	ENSSSCG00000014022	HNRNPH1
809	ENSSSCG00000020878	HNRNPLL
810	ENSSSCG00000013602	HNRNPM
811	ENSSSCG00000008898	HOPX
812	None	HRASLS
813	ENSSSCG00000055084	HRCT1
814	ENSSSCG00000059661	HRH4
815	ENSSSCG00000004433	HS3ST5
816	ENSSSCG00000034860	HSCB
817	ENSSSCG00000030546	HSD11B1L
818	ENSSSCG00000032369	HSD3B7
819	ENSSSCG00000022164	HSF2BP
820	ENSSSCG00000005601	HSPA5
821	ENSSSCG00000017413	HSPB9
822	ENSSSCG00000054440	HTR1A
823	ENSSSCG00000030227	HTR1F
824	ENSSSCG00000024497	HTR3A
825	ENSSSCG00000015053	HTR3B
826	ENSSSCG00000000582	IAPP
827	ENSSSCG00000005673	IER5L
828	ENSSSCG00000029763	IFI35
829	ENSSSCG00000036556	IFNAR2
830	ENSSSCG00000034378	IFNGR2
831	ENSSSCG00000008020	IFT140
832	ENSSSCG00000005124	IFT74
833	ENSSSCG00000000857	IGF1
834	ENSSSCG00000011795	IGF2BP2
835	ENSSSCG00000036695	IGF2BP3
836	ENSSSCG00000004044	IGF2R
837	ENSSSCG00000058216	IGFBP3
838	ENSSSCG00000008913	IGFBP7
839	ENSSSCG00000011906	IGSF11
840	ENSSSCG00000015644	IKBKE
841	ENSSSCG00000038345	IKZF1
842	ENSSSCG00000041289	IL10RB
843	ENSSSCG00000003799	IL12RB2
844	ENSSSCG00000025308	IL17D
845	ENSSSCG00000028331	IL1R2
846	ENSSSCG00000021206	IL1RAP
847	ENSSSCG00000036439	IL29
848	ENSSSCG00000005203	IL33
849	ENSSSCG00000013638	ILF3
850	ENSSSCG00000013322	IMMP1L
851	ENSSSCG00000061899	IMMP2L
852	ENSSSCG00000003713	IMPACT
853	None	IMPAD1
854	ENSSSCG00000035077	INHBA
855	ENSSSCG00000037446	INHBC
856	ENSSSCG00000004753	INO80
857	ENSSSCG00000008287	INO80B
858	ENSSSCG00000003642	INPP5B
859	ENSSSCG00000016420	INSIG1
860	ENSSSCG00000036229	INSIG2
861	ENSSSCG00000005388	INVS
862	ENSSSCG00000016938	IPO11
863	ENSSSCG00000002000	IPO4
864	ENSSSCG00000000534	IPO8
865	ENSSSCG00000027812	IQSEC1
866	ENSSSCG00000033381	IRF4
867	ENSSSCG00000034980	IRF8
868	ENSSSCG00000002002	IRF9
869	ENSSSCG00000034763	IRS2
870	ENSSSCG00000002831	IRX3
871	ENSSSCG00000032145	IRX5
872	ENSSSCG00000033527	ITFG1
873	ENSSSCG00000007754	ITGAM
874	ENSSSCG00000017204	ITGB4
875	ENSSSCG00000015375	ITGB8
876	ENSSSCG00000011129	ITIH5
877	ENSSSCG00000013455	IZUMO4
878	ENSSSCG00000007067	JAG1
879	ENSSSCG00000005215	JAK2
880	ENSSSCG00000015089	JAML
881	ENSSSCG00000001061	JARID2
882	ENSSSCG00000016691	JAZF1
883	ENSSSCG00000035895	JDP2
884	ENSSSCG00000034798	JKAMP
885	ENSSSCG00000013983	JMJD4
886	ENSSSCG00000039555	JOSD1
887	ENSSSCG00000006174	JPH1
888	ENSSSCG00000002014	JPH4
889	ENSSSCG00000008019	JPT2
890	ENSSSCG00000031899	JSRP1
891	ENSSSCG00000017428	JUP
892	None	KALRN
893	ENSSSCG00000005235	KANK1
894	ENSSSCG00000017414	KAT2A
895	ENSSSCG00000002245	KATNBL1
896	ENSSSCG00000035667	KBTBD13
897	ENSSSCG00000013330	KCNA4
898	ENSSSCG00000020749	KCNAB2
899	ENSSSCG00000006185	KCNB2
900	ENSSSCG00000000516	KCNC2
901	ENSSSCG00000006810	KCNC4
902	ENSSSCG00000012049	KCNE1
903	ENSSSCG00000033463	KCNF1
904	ENSSSCG00000034726	KCNH5
905	ENSSSCG00000017003	KCNIP1
906	ENSSSCG00000000573	KCNJ8
907	ENSSSCG00000011761	KCNMB2
908	ENSSSCG00000029240	KCNMB3
909	ENSSSCG00000031173	KCNMB4
910	ENSSSCG00000006021	KCNV1
911	ENSSSCG00000003719	KCTD1
912	ENSSSCG00000059342	KCTD12
913	ENSSSCG00000010811	KCTD3
914	ENSSSCG00000022131	KCTD6
915	ENSSSCG00000029637	KDM2A
916	ENSSSCG00000024570	KDM4B
917	ENSSSCG00000005198	KDM4C
918	ENSSSCG00000008844	KDR
919	ENSSSCG00000025744	KDSR
920	ENSSSCG00000023667	KEAP1
921	ENSSSCG00000005076	KIAA0586
922	ENSSSCG00000014060	KIAA1191
923	None	KIAA1324L
924	None	KIAA1468
925	None	KIAA1551
926	None	KIAA1644
927	ENSSSCG00000021706	KIF21B
928	ENSSSCG00000033095	KIN
929	ENSSSCG00000015234	KIRREL3
930	ENSSSCG00000013420	KISS1R
931	ENSSSCG00000008842	KIT
932	ENSSSCG00000035495	KITLG
933	ENSSSCG00000007108	KIZ
934	ENSSSCG00000026006	KLF13
935	ENSSSCG00000005437	KLF4
936	ENSSSCG00000032489	KLHDC1
937	ENSSSCG00000005009	KLHDC2
938	ENSSSCG00000009456	KLHL1
939	ENSSSCG00000008858	KLHL2
940	ENSSSCG00000015497	KLHL20
941	ENSSSCG00000008593	KLHL29
942	ENSSSCG00000015799	KLKB1
943	ENSSSCG00000023324	KMT2A
944	ENSSSCG00000020663	KMT2C
945	ENSSSCG00000029082	KMT2E
946	ENSSSCG00000058745	KNCN
947	ENSSSCG00000028475	KPNA1
948	ENSSSCG00000026969	KRAS
949	ENSSSCG00000034873	KRBA1
950	ENSSSCG00000033524	KRR1
951	ENSSSCG00000013906	KXD1
952	ENSSSCG00000005016	L2HGDH
953	ENSSSCG00000037854	L3HYPDH
954	ENSSSCG00000000066	L3MBTL2
955	ENSSSCG00000004569	LACTB
956	ENSSSCG00000006192	LACTB2
957	ENSSSCG00000033894	LAMA2
958	ENSSSCG00000003709	LAMA3
959	ENSSSCG00000040889	LAMTOR5
960	ENSSSCG00000011162	LARP4B
961	ENSSSCG00000036326	LATS2
962	ENSSSCG00000008278	LBX2
963	ENSSSCG00000025901	LCLAT1
964	ENSSSCG00000005638	LCN2
965	ENSSSCG00000008748	LCORL
966	ENSSSCG00000017006	LCP2
967	ENSSSCG00000025357	LDAH
968	ENSSSCG00000000576	LDHB
969	ENSSSCG00000015291	LEMD1
970	ENSSSCG00000004625	LEO1
971	ENSSSCG00000030005	LGALSL
972	ENSSSCG00000044583	LGR6
973	ENSSSCG00000035554	LHFPL3
974	ENSSSCG00000005586	LHX2
975	ENSSSCG00000055314	LIN52
976	ENSSSCG00000001872	LINGO1
977	ENSSSCG00000062233	LINGO2
978	ENSSSCG00000004596	LIPC
979	ENSSSCG00000026784	LMNB2
980	ENSSSCG00000027144	LMNTD1
981	ENSSSCG00000036499	LMO3
982	ENSSSCG00000040184	LMO7
983	ENSSSCG00000035968	LMX1B
984	ENSSSCG00000008838	LNX1
985	ENSSSCG00000027128	LONP1
986	ENSSSCG00000023391	LONP2
987	ENSSSCG00000013932	LPAR2
988	ENSSSCG00000002235	LPCAT4
989	ENSSSCG00000040631	LPL
990	ENSSSCG00000011811	LPP
991	ENSSSCG00000009021	LRBA
992	ENSSSCG00000011854	LRCH3
993	ENSSSCG00000007667	LRCH4
994	ENSSSCG00000004990	LRFN5
995	ENSSSCG00000013513	LRG1
996	ENSSSCG00000016542	LRGUK
997	ENSSSCG00000034581	LRIG2
998	ENSSSCG00000023746	LRP1B
999	ENSSSCG00000012885	LRP5
1000	ENSSSCG00000026868	LRRC15
1001	ENSSSCG00000036452	LRRC17
1002	ENSSSCG00000005125	LRRC19
1003	ENSSSCG00000004814	LRRC28
1004	ENSSSCG00000003449	LRRC38
1005	ENSSSCG00000034616	LRRC58
1006	ENSSSCG00000003793	LRRC7
1007	ENSSSCG00000038417	LRRC8D
1008	ENSSSCG00000006146	LRRCC1
1009	ENSSSCG00000000934	LRRIQ1
1010	ENSSSCG00000008259	LRRTM4
1011	ENSSSCG00000027941	LSAMP
1012	ENSSSCG00000013463	LSM7
1013	ENSSSCG00000021652	LSM8
1014	ENSSSCG00000002368	LTBP2
1015	ENSSSCG00000028488	LTC4S
1016	ENSSSCG00000006250	LYN
1017	ENSSSCG00000013973	LYPD8
1018	ENSSSCG00000004629	LYSMD2
1019	ENSSSCG00000028559	LZTS1
1020	ENSSSCG00000024802	MACC1
1021	ENSSSCG00000013043	MACROD1
1022	ENSSSCG00000040607	MAF
1023	ENSSSCG00000011787	MAGEF1
1024	ENSSSCG00000031780	MAGI2
1025	ENSSSCG00000001042	MAK
1026	ENSSSCG00000036722	MALSU1
1027	ENSSSCG00000014019	MAML1
1028	ENSSSCG00000004244	MAN1A1
1029	ENSSSCG00000001819	MAN2A2
1030	ENSSSCG00000035648	MANEA
1031	ENSSSCG00000002655	MAP1LC3B
1032	ENSSSCG00000004943	MAP2K1
1033	ENSSSCG00000004955	MAP2K5
1034	ENSSSCG00000004037	MAP3K4
1035	ENSSSCG00000008475	MAP4K3
1036	ENSSSCG00000008164	MAP4K4
1037	ENSSSCG00000003637	MAP7D1
1038	ENSSSCG00000008852	MAP9
1039	ENSSSCG00000004624	MAPK6
1040	ENSSSCG00000014010	MAPK9
1041	ENSSSCG00000029169	MAPKAP1
1042	None	#MARCH1
1043	None	#MARCH2
1044	ENSSSCG00000037803	MARCKS
1045	ENSSSCG00000013494	MATK
1046	ENSSSCG00000014343	MATR3
1047	None	MB21D1
1048	ENSSSCG00000011819	MB21D2
1049	ENSSSCG00000004528	MBD2
1050	ENSSSCG00000013435	MBD3
1051	ENSSSCG00000020924	MC1R
1052	ENSSSCG00000051798	MC4R
1053	ENSSSCG00000016971	MCCC2
1054	ENSSSCG00000021158	MCF2L
1055	ENSSSCG00000004356	MCHR2
1056	ENSSSCG00000007047	MCM8
1057	ENSSSCG00000005002	MDGA2
1058	ENSSSCG00000025751	MDH1
1059	ENSSSCG00000033006	MDP1
1060	ENSSSCG00000004522	ME2
1061	ENSSSCG00000034611	MEAF6
1062	ENSSSCG00000013416	MED16
1063	ENSSSCG00000005720	MED27
1064	ENSSSCG00000009331	MEDAG
1065	ENSSSCG00000028771	MEF2A
1066	ENSSSCG00000014149	MEF2C
1067	ENSSSCG00000004939	MEGF11
1068	ENSSSCG00000034152	MEI4
1069	ENSSSCG00000039161	MEIS1
1070	ENSSSCG00000004795	MEIS2
1071	ENSSSCG00000016554	MEST
1072	ENSSSCG00000030608	METAP2
1073	ENSSSCG00000015483	METTL13
1074	ENSSSCG00000013331	METTL15
1075	ENSSSCG00000034816	METTL4
1076	ENSSSCG00000034427	MEX3C
1077	ENSSSCG00000021750	MEX3D
1078	ENSSSCG00000039285	MFN1
1079	ENSSSCG00000026169	MFSD12
1080	ENSSSCG00000014538	MGAT1
1081	ENSSSCG00000014017	MGAT4B
1082	ENSSSCG00000025478	MIB1
1083	ENSSSCG00000024667	MICU2
1084	ENSSSCG00000014003	MIER2
1085	ENSSSCG00000017209	MIF4GD
1086	None	MIR125B
1087	ENSSSCG00000018826	MIR129B
1088	ENSSSCG00000018277	MIR148A
1089	ENSSSCG00000019092	MIR15A
1090	None	MIR181A
1091	None	MIR29B
1092	None	MIR365
1093	None	MIR9
1094	ENSSSCG00000038341	MIR9789
1095	ENSSSCG00000036489	MIR9792
1096	ENSSSCG00000039534	MIR9802
1097	ENSSSCG00000033599	MIR9803
1098	ENSSSCG00000031828	MIR9804
1099	None	MIRLET7A
1100	ENSSSCG00000019364	MIRLET7D
1101	None	MIRLET7F
1102	ENSSSCG00000004999	MIS18BP1
1103	ENSSSCG00000013425	MISP
1104	ENSSSCG00000008185	MITD1
1105	ENSSSCG00000016549	MKLN1
1106	ENSSSCG00000003898	MKNK1
1107	ENSSSCG00000013448	MKNK2
1108	ENSSSCG00000059095	MLF1
1109	ENSSSCG00000013534	MLLT1
1110	ENSSSCG00000005166	MLLT3
1111	ENSSSCG00000006132	MMP16
1112	ENSSSCG00000021569	MMP25
1113	ENSSSCG00000004344	MMS22L
1114	ENSSSCG00000005090	MNAT1
1115	ENSSSCG00000009009	MND1
1116	ENSSSCG00000004601	MNS1
1117	ENSSSCG00000032366	MOB3A
1118	ENSSSCG00000014861	MOGAT2
1119	ENSSSCG00000022786	MOGS
1120	ENSSSCG00000012055	MORC3
1121	ENSSSCG00000006304	MPC2
1122	ENSSSCG00000009570	MPHOSPH8
1123	ENSSSCG00000013507	MPND
1124	ENSSSCG00000013327	MPPED2
1125	ENSSSCG00000015091	MPZL2
1126	ENSSSCG00000015090	MPZL3
1127	ENSSSCG00000014015	MRNIP
1128	ENSSSCG00000004521	MRO
1129	ENSSSCG00000005105	MRPL46
1130	ENSSSCG00000011763	MRPL47
1131	ENSSSCG00000027974	MRPL50
1132	ENSSSCG00000057727	MRPL53
1133	ENSSSCG00000024242	MRPL54
1134	ENSSSCG00000037343	MRPS11
1135	ENSSSCG00000026981	MRPS6
1136	ENSSSCG00000035134	MRPS7
1137	ENSSSCG00000006187	MSC
1138	ENSSSCG00000020931	MSH6
1139	ENSSSCG00000008857	MSMO1
1140	ENSSSCG00000034500	MSX2
1141	ENSSSCG00000008464	MTA3
1142	ENSSSCG00000006084	MTDH
1143	ENSSSCG00000002660	MTHFSD
1144	ENSSSCG00000037313	MTIF3
1145	ENSSSCG00000035119	MTMR6
1146	ENSSSCG00000039290	MTPN
1147	ENSSSCG00000036926	MVB12B
1148	ENSSSCG00000061997	MYH10
1149	ENSSSCG00000011867	MYLK
1150	ENSSSCG00000022891	MYMK
1151	ENSSSCG00000009543	MYO16
1152	ENSSSCG00000004587	MYO1E
1153	ENSSSCG00000016742	MYO1G
1154	ENSSSCG00000004620	MYO5A
1155	ENSSSCG00000034654	MYOG
1156	ENSSSCG00000038739	MYPOP
1157	ENSSSCG00000004598	MYZAP
1158	ENSSSCG00000029239	MZB1
1159	ENSSSCG00000002841	N4BP1
1160	ENSSSCG00000031332	NAA30
1161	ENSSSCG00000023871	NAALADL2
1162	ENSSSCG00000016733	NACAD
1163	ENSSSCG00000008887	NAF1
1164	ENSSSCG00000015435	NAMPT
1165	ENSSSCG00000003096	NANOS2
1166	ENSSSCG00000000522	NAP1L1
1167	ENSSSCG00000022903	NAPEPLD
1168	ENSSSCG00000010915	NAV1
1169	ENSSSCG00000029249	NAV3
1170	ENSSSCG00000030211	NBR1
1171	ENSSSCG00000006059	NCALD
1172	ENSSSCG00000012020	NCAM2
1173	ENSSSCG00000032131	NCAN
1174	ENSSSCG00000008747	NCAPG
1175	ENSSSCG00000027323	NCBP2
1176	ENSSSCG00000023479	NCKAP5
1177	ENSSSCG00000006194	NCOA2
1178	ENSSSCG00000007284	NCOA6
1179	ENSSSCG00000009761	NCOR2
1180	ENSSSCG00000027307	NDUFA11
1181	ENSSSCG00000031913	NDUFB4
1182	ENSSSCG00000011764	NDUFB5
1183	ENSSSCG00000024144	NDUFS7
1184	ENSSSCG00000015125	NECTIN1
1185	ENSSSCG00000037499	NEDD4
1186	ENSSSCG00000004919	NEDD4L
1187	ENSSSCG00000031938	NEDD8
1188	ENSSSCG00000005587	NEK6
1189	ENSSSCG00000010904	NEK7
1190	ENSSSCG00000002381	NEK9
1191	ENSSSCG00000005011	NEMF
1192	ENSSSCG00000001921	NEO1
1193	ENSSSCG00000027654	NETO1
1194	ENSSSCG00000022951	NFASC
1195	ENSSSCG00000026894	NFE2L3
1196	ENSSSCG00000023243	NFIA
1197	ENSSSCG00000005190	NFIB
1198	ENSSSCG00000036537	NFIC
1199	ENSSSCG00000025007	NFU1
1200	ENSSSCG00000005030	NID2
1201	ENSSSCG00000040778	NIPA1
1202	None	NKX2
1203	ENSSSCG00000011756	NLGN1
1204	ENSSSCG00000015113	NLRX1
1205	ENSSSCG00000006294	NME7
1206	ENSSSCG00000015054	NNMT
1207	ENSSSCG00000024977	NOBOX
1208	ENSSSCG00000008305	NOTO
1209	ENSSSCG00000024396	NOVA1
1210	ENSSSCG00000035029	NOVA2
1211	ENSSSCG00000043640	NPAP1
1212	ENSSSCG00000001964	NPAS3
1213	ENSSSCG00000016746	NPC1L1
1214	ENSSSCG00000029843	NPHP4
1215	ENSSSCG00000016664	NPSR1
1216	ENSSSCG00000001918	NPTN
1217	ENSSSCG00000000092	NPTXR
1218	ENSSSCG00000008888	NPY1R
1219	ENSSSCG00000023658	NR2C2AP
1220	ENSSSCG00000014157	NR2F1
1221	ENSSSCG00000005385	NR4A3
1222	ENSSSCG00000005588	NR5A1
1223	ENSSSCG00000024975	NR5A2
1224	ENSSSCG00000005589	NR6A1
1225	ENSSSCG00000015839	NRG1
1226	ENSSSCG00000021082	NRG2
1227	ENSSSCG00000002010	NRL
1228	ENSSSCG00000023527	NRROS
1229	ENSSSCG00000033413	NRTN
1230	ENSSSCG00000026180	NRXN1
1231	ENSSSCG00000028942	NRXN3
1232	ENSSSCG00000014044	NSD1
1233	ENSSSCG00000006236	NSMAF
1234	None	NSMCE3
1235	ENSSSCG00000022912	NT5C3A
1236	ENSSSCG00000008092	NT5DC4
1237	ENSSSCG00000018052	NT5M
1238	ENSSSCG00000003146	NTN5
1239	ENSSSCG00000005106	NTRK3
1240	ENSSSCG00000001968	NUBPL
1241	ENSSSCG00000016747	NUDCD3
1242	ENSSSCG00000014187	NUDT12
1243	ENSSSCG00000013039	NUDT22
1244	ENSSSCG00000011610	NUP210
1245	ENSSSCG00000000860	NUP37
1246	ENSSSCG00000035318	NUP58
1247	ENSSSCG00000017207	NUP85
1248	ENSSSCG00000035544	NUSAP1
1249	None	NXPE2
1250	ENSSSCG00000011950	NXPE3
1251	ENSSSCG00000030337	NYAP1
1252	ENSSSCG00000004550	OAZ2
1253	ENSSSCG00000034569	OBSCN
1254	ENSSSCG00000014555	ODF3
1255	ENSSSCG00000016743	OGDH
1256	ENSSSCG00000004750	OIP5
1257	ENSSSCG00000004616	ONECUT1
1258	ENSSSCG00000013439	ONECUT3
1259	ENSSSCG00000011822	OPA1
1260	ENSSSCG00000007770	ORAI3
1261	ENSSSCG00000015427	ORC5
1262	ENSSSCG00000026753	OSBPL11
1263	ENSSSCG00000003712	OSBPL1A
1264	ENSSSCG00000021292	OSBPL9
1265	ENSSSCG00000060496	OSR1
1266	ENSSSCG00000006073	OSR2
1267	ENSSSCG00000031478	OSTN
1268	ENSSSCG00000000943	OTOGL
1269	ENSSSCG00000022248	OTOL1
1270	ENSSSCG00000004840	OTUD7A
1271	ENSSSCG00000037564	OTX1
1272	ENSSSCG00000005063	OTX2
1273	ENSSSCG00000023920	P3H1
1274	ENSSSCG00000011813	P3H2
1275	ENSSSCG00000017429	P3H4
1276	ENSSSCG00000000377	PA2G4
1277	ENSSSCG00000000856	PAH
1278	ENSSSCG00000026606	PAIP2
1279	ENSSSCG00000039575	PALM
1280	ENSSSCG00000015194	PANX3
1281	ENSSSCG00000002505	PAPOLA
1282	ENSSSCG00000015512	PAPPA2
1283	ENSSSCG00000027206	PARD6B
1284	ENSSSCG00000002143	PARP2
1285	ENSSSCG00000001942	PAX9
1286	ENSSSCG00000005604	PBX3
1287	ENSSSCG00000013933	PBX4
1288	ENSSSCG00000056128	PCBP1
1289	ENSSSCG00000023041	PCBP3
1290	ENSSSCG00000036125	PCDH10
1291	ENSSSCG00000009446	PCDH17
1292	ENSSSCG00000008765	PCDH7
1293	ENSSSCG00000038842	PCDH9
1294	ENSSSCG00000029281	PCDHA11
1295	ENSSSCG00000002009	PCK2
1296	ENSSSCG00000015401	PCLO
1297	ENSSSCG00000002330	PCNX1
1298	ENSSSCG00000005082	PCNX4
1299	ENSSSCG00000027466	PCOLCE
1300	ENSSSCG00000014169	PCSK1
1301	ENSSSCG00000024379	PCSK4
1302	ENSSSCG00000023520	PCSK5
1303	ENSSSCG00000005785	PCSK6
1304	ENSSSCG00000029790	PCYOX1
1305	ENSSSCG00000004926	PDCD7
1306	ENSSSCG00000011465	PDE12
1307	ENSSSCG00000028662	PDE3A
1308	ENSSSCG00000016929	PDE4D
1309	ENSSSCG00000030016	PDE9A
1310	ENSSSCG00000024960	PDGFC
1311	ENSSSCG00000008841	PDGFRA
1312	None	PDHA2
1313	ENSSSCG00000025881	PDHB
1314	ENSSSCG00000011870	PDIA5
1315	ENSSSCG00000006107	PDP1
1316	ENSSSCG00000009345	PDS5B
1317	ENSSSCG00000055811	PDX1
1318	None	PDZD3
1319	ENSSSCG00000032164	PEA15
1320	ENSSSCG00000028947	PELI1
1321	ENSSSCG00000033800	PELI2
1322	ENSSSCG00000006243	PENK
1323	ENSSSCG00000029967	PEX1
1324	ENSSSCG00000023091	PEX19
1325	ENSSSCG00000006168	PEX2
1326	ENSSSCG00000038493	PFDN1
1327	ENSSSCG00000011158	PFKP
1328	ENSSSCG00000058596	PFN3
1329	ENSSSCG00000017502	PGAP3
1330	ENSSSCG00000050616	PGF
1331	ENSSSCG00000001052	PHACTR1
1332	ENSSSCG00000027869	PHF13
1333	ENSSSCG00000026722	PHF14
1334	ENSSSCG00000008080	PHF2
1335	ENSSSCG00000023974	PHF21A
1336	ENSSSCG00000044141	PHLDA1
1337	ENSSSCG00000004896	PHLPP1
1338	ENSSSCG00000014030	PHYKPL
1339	ENSSSCG00000006172	PI15
1340	ENSSSCG00000000114	PICK1
1341	ENSSSCG00000032619	PIGB
1342	ENSSSCG00000059295	PIGBOS1
1343	ENSSSCG00000004901	PIGN
1344	ENSSSCG00000029291	PIGZ
1345	ENSSSCG00000000591	PIK3C2G
1346	ENSSSCG00000030413	PIK3CA
1347	ENSSSCG00000027161	PIP5K1B
1348	ENSSSCG00000013490	PIP5K1C
1349	ENSSSCG00000034708	PITX2
1350	ENSSSCG00000026421	PKD2L2
1351	ENSSSCG00000006025	PKHD1L1
1352	ENSSSCG00000006163	PKIA
1353	ENSSSCG00000030694	PKP1
1354	ENSSSCG00000000528	PKP2
1355	ENSSSCG00000005126	PLAA
1356	ENSSSCG00000007243	PLAGL2
1357	ENSSSCG00000034756	PLB1
1358	ENSSSCG00000013034	PLCB3
1359	ENSSSCG00000007356	PLCG1
1360	ENSSSCG00000011750	PLD1
1361	ENSSSCG00000014827	PLEKHB1
1362	ENSSSCG00000008456	PLEKHH2
1363	ENSSSCG00000013453	PLEKHJ1
1364	ENSSSCG00000038954	PLIN3
1365	ENSSSCG00000013512	PLIN4
1366	ENSSSCG00000013513	PLIN5
1367	ENSSSCG00000013434	PLK5
1368	ENSSSCG00000014004	PLPP2
1369	ENSSSCG00000005393	PLPPR1
1370	ENSSSCG00000037432	PLPPR3
1371	ENSSSCG00000026412	PLXNA2
1372	ENSSSCG00000021562	PLXNA4
1373	ENSSSCG00000000907	PLXNC1
1374	ENSSSCG00000033728	PMP2
1375	ENSSSCG00000062320	PNMA1
1376	ENSSSCG00000017501	PNMT
1377	ENSSSCG00000016548	PODXL
1378	ENSSSCG00000012916	POLD4
1379	ENSSSCG00000000039	POLDIP3
1380	ENSSSCG00000005008	POLE2
1381	ENSSSCG00000008098	POLR1B
1382	ENSSSCG00000021180	POLR2K
1383	ENSSSCG00000030605	POLR2M
1384	ENSSSCG00000005716	POMT1
1385	ENSSSCG00000002397	POMT2
1386	ENSSSCG00000006078	POP1
1387	ENSSSCG00000011996	POU1F1
1388	ENSSSCG00000006310	POU2F1
1389	ENSSSCG00000028237	POU2F3
1390	ENSSSCG00000056101	POU3F2
1391	ENSSSCG00000022096	POU3F3
1392	ENSSSCG00000037764	POU6F2
1393	ENSSSCG00000011579	PPARG
1394	ENSSSCG00000015474	PPFIA4
1395	ENSSSCG00000000793	PPHLN1
1396	ENSSSCG00000016737	PPIA
1397	ENSSSCG00000024999	PPIP5K2
1398	ENSSSCG00000005084	PPM1A
1399	ENSSSCG00000008540	PPP1CB
1400	ENSSSCG00000038973	PPP1R12A
1401	ENSSSCG00000037999	PPP1R14B
1402	ENSSSCG00000039249	PPP1R2
1403	ENSSSCG00000016640	PPP1R3A
1404	ENSSSCG00000015329	PPP1R9A
1405	ENSSSCG00000033185	PPP2R3A
1406	ENSSSCG00000026382	PPP2R5E
1407	None	PQLC3
1408	ENSSSCG00000033954	PRC1
1409	ENSSSCG00000012084	PRDM15
1410	ENSSSCG00000022742	PRDX6
1411	ENSSSCG00000006199	PREX2
1412	ENSSSCG00000002464	PRIMA1
1413	ENSSSCG00000033674	PRKCB
1414	ENSSSCG00000005095	PRKCH
1415	ENSSSCG00000011745	PRKCI
1416	ENSSSCG00000048919	PRNP
1417	ENSSSCG00000014347	PROB1
1418	ENSSSCG00000056682	PROK1
1419	ENSSSCG00000037063	PROKR2
1420	ENSSSCG00000029569	PROP1
1421	ENSSSCG00000040697	PROSER1
1422	ENSSSCG00000004997	PRPF39
1423	ENSSSCG00000005715	PRRC2B
1424	ENSSSCG00000030518	PRSS33
1425	ENSSSCG00000035798	PRTG
1426	ENSSSCG00000013417	PRTN3
1427	ENSSSCG00000002340	PSEN1
1428	ENSSSCG00000005072	PSMA3
1429	ENSSSCG00000003717	PSMA8
1430	ENSSSCG00000005590	PSMB7
1431	ENSSSCG00000062206	PSMG1
1432	ENSSSCG00000009569	PSPC1
1433	ENSSSCG00000013540	PSPN
1434	ENSSSCG00000013421	PTBP1
1435	ENSSSCG00000016975	PTCD2
1436	ENSSSCG00000006089	PTDSS1
1437	ENSSSCG00000035199	PTGES3L
1438	ENSSSCG00000039858	PTI
1439	ENSSSCG00000005672	PTPA
1440	ENSSSCG00000015735	PTPN18
1441	ENSSSCG00000001878	PTPN9
1442	ENSSSCG00000000504	PTPRB
1443	ENSSSCG00000005194	PTPRD
1444	ENSSSCG00000035849	PTPRF
1445	ENSSSCG00000011485	PTPRG
1446	ENSSSCG00000028612	PTPRS
1447	ENSSSCG00000005615	PTRH1
1448	ENSSSCG00000008600	PUM2
1449	ENSSSCG00000032464	PURB
1450	ENSSSCG00000008385	PUS10
1451	ENSSSCG00000011474	PXK
1452	ENSSSCG00000022815	PYGB
1453	ENSSSCG00000005024	PYGL
1454	ENSSSCG00000000583	PYROXD1
1455	ENSSSCG00000013637	QTRT1
1456	ENSSSCG00000026498	R3HDM2
1457	ENSSSCG00000013419	R3HDM4
1458	ENSSSCG00000032312	RAB11A
1459	ENSSSCG00000013600	RAB11B
1460	ENSSSCG00000022162	RAB11FIP5
1461	ENSSSCG00000008359	RAB1A
1462	ENSSSCG00000059025	RAB21
1463	ENSSSCG00000014043	RAB24
1464	ENSSSCG00000035243	RAB27B
1465	ENSSSCG00000031796	RAB3C
1466	ENSSSCG00000032467	RAB5C
1467	ENSSSCG00000014828	RAB6A
1468	ENSSSCG00000026571	RAB8B
1469	ENSSSCG00000005599	RABEPK
1470	ENSSSCG00000015499	RABGAP1L
1471	ENSSSCG00000001992	RABGGTA
1472	ENSSSCG00000029724	RACK1
1473	ENSSSCG00000011425	RAD54L2
1474	ENSSSCG00000015523	RALGPS2
1475	ENSSSCG00000006149	RALYL
1476	ENSSSCG00000017000	RANBP17
1477	ENSSSCG00000013533	RANBP3
1478	ENSSSCG00000005204	RANBP6
1479	ENSSSCG00000028202	RANGAP1
1480	ENSSSCG00000022353	RAP1GDS1
1481	ENSSSCG00000005719	RAPGEF1
1482	ENSSSCG00000011672	RASA2
1483	ENSSSCG00000015519	RASAL2
1484	ENSSSCG00000040707	RASEF
1485	ENSSSCG00000014011	RASGEF1C
1486	ENSSSCG00000004791	RASGRP1
1487	ENSSSCG00000038071	RASL12
1488	ENSSSCG00000032601	RASSF2
1489	ENSSSCG00000000559	RASSF8
1490	ENSSSCG00000032429	RAX2
1491	ENSSSCG00000024419	RBBP8
1492	ENSSSCG00000007917	RBFOX1
1493	ENSSSCG00000039498	RBFOX3
1494	ENSSSCG00000006110	RBM12B
1495	ENSSSCG00000006809	RBM15
1496	ENSSSCG00000028663	RBM25
1497	ENSSSCG00000015315	RBM48
1498	ENSSSCG00000038304	RBM4B
1499	ENSSSCG00000009400	RCBTB2
1500	ENSSSCG00000001822	RCCD1
1501	ENSSSCG00000013318	RCN1
1502	ENSSSCG00000008608	RDH14
1503	ENSSSCG00000002001	REC8
1504	ENSSSCG00000005338	RECK
1505	ENSSSCG00000023710	REEP1
1506	ENSSSCG00000026387	REEP6
1507	ENSSSCG00000008388	REL
1508	ENSSSCG00000014825	RELT
1509	ENSSSCG00000033708	REPIN1
1510	ENSSSCG00000040822	RERGL
1511	ENSSSCG00000040624	REXO1
1512	ENSSSCG00000015056	REXO2
1513	ENSSSCG00000011804	RFC4
1514	ENSSSCG00000035760	RFLNA
1515	ENSSSCG00000050324	RFPL4B
1516	None	RFWD2
1517	ENSSSCG00000035403	RFX2
1518	ENSSSCG00000005225	RFX3
1519	ENSSSCG00000004603	RFX7
1520	ENSSSCG00000036310	RFXANK
1521	ENSSSCG00000014176	RGMB
1522	ENSSSCG00000040300	RGS13
1523	ENSSSCG00000006069	RGS22
1524	ENSSSCG00000033093	RGS6
1525	ENSSSCG00000010840	RGS7
1526	ENSSSCG00000022804	RHOJ
1527	ENSSSCG00000014557	RIC8A
1528	ENSSSCG00000000167	RIC8B
1529	ENSSSCG00000039245	RIMS3
1530	None	RIOK2
1531	ENSSSCG00000012083	RIPK4
1532	ENSSSCG00000007470	RIPOR3
1533	ENSSSCG00000029460	RND2
1534	ENSSSCG00000031172	RNF11
1535	ENSSSCG00000057993	RNF130
1536	ENSSSCG00000004217	RNF146
1537	ENSSSCG00000004902	RNF152
1538	ENSSSCG00000034711	RNF168
1539	ENSSSCG00000006066	RNF19A
1540	ENSSSCG00000016414	RNF32
1541	ENSSSCG00000008048	RNPS1
1542	ENSSSCG00000012001	ROBO1
1543	ENSSSCG00000012002	ROBO2
1544	ENSSSCG00000021893	ROCK1
1545	ENSSSCG00000008629	ROCK2
1546	ENSSSCG00000007932	ROGDI
1547	ENSSSCG00000028717	ROPN1
1548	ENSSSCG00000009593	ROR2
1549	ENSSSCG00000004576	RORA
1550	ENSSSCG00000042752	RP1
1551	ENSSSCG00000003794	RPE65
1552	ENSSSCG00000005001	RPL10L
1553	ENSSSCG00000025928	RPL18
1554	ENSSSCG00000036114	RPL22L1
1555	ENSSSCG00000016989	RPL26L1
1556	ENSSSCG00000025507	RPL27
1557	ENSSSCG00000040494	RPL3
1558	ENSSSCG00000059007	RPL36
1559	ENSSSCG00000004945	RPL4
1560	ENSSSCG00000038507	RPS29
1561	ENSSSCG00000002375	RPS6KL1
1562	ENSSSCG00000033983	RRP7A
1563	ENSSSCG00000006214	RRS1
1564	ENSSSCG00000024983	RSL24D1
1565	ENSSSCG00000006034	RSPO2
1566	ENSSSCG00000027556	RSRC1
1567	ENSSSCG00000004747	RTF1
1568	ENSSSCG00000008281	RTKN
1569	ENSSSCG00000000022	RTL6
1570	ENSSSCG00000025013	RTN1
1571	ENSSSCG00000013052	RTN3
1572	ENSSSCG00000032574	RTTN
1573	ENSSSCG00000011853	RUBCN
1574	ENSSSCG00000014023	RUFY1
1575	ENSSSCG00000035057	RUNDC1
1576	ENSSSCG00000024485	RUNDC3B
1577	ENSSSCG00000035537	RUNX1
1578	ENSSSCG00000006115	RUNX1T1
1579	ENSSSCG00000008875	RXFP1
1580	ENSSSCG00000028460	S1PR5
1581	ENSSSCG00000035493	SACS
1582	ENSSSCG00000013522	SAFB
1583	ENSSSCG00000013523	SAFB2
1584	ENSSSCG00000022705	SALL2
1585	ENSSSCG00000023408	SAMD4A
1586	ENSSSCG00000048240	SAMD5
1587	ENSSSCG00000046279	SAP25
1588	ENSSSCG00000028517	SC5D
1589	ENSSSCG00000001865	SCAPER
1590	ENSSSCG00000009759	SCARB1
1591	ENSSSCG00000001973	SCFD1
1592	ENSSSCG00000004630	SCG3
1593	ENSSSCG00000004807	SCG5
1594	ENSSSCG00000014554	SCGB1C1
1595	ENSSSCG00000014008	SCGB3A1
1596	ENSSSCG00000003971	SCMH1
1597	None	SCP2
1598	ENSSSCG00000000029	SCUBE1
1599	ENSSSCG00000008601	SDC1
1600	ENSSSCG00000006088	SDC2
1601	ENSSSCG00000023850	SDHAF3
1602	ENSSSCG00000039332	SEC16B
1603	ENSSSCG00000024904	SEC22A
1604	ENSSSCG00000009142	SEC24B
1605	ENSSSCG00000038914	SEC61B
1606	ENSSSCG00000004653	SECISBP2L
1607	ENSSSCG00000002414	SEL1L
1608	ENSSSCG00000060858	SELENOK
1609	ENSSSCG00000052230	SEM1
1610	ENSSSCG00000015398	SEMA3A
1611	ENSSSCG00000023784	SEMA3C
1612	ENSSSCG00000015396	SEMA3D
1613	ENSSSCG00000015399	SEMA3E
1614	ENSSSCG00000011872	SEMA5B
1615	ENSSSCG00000004663	SEMA6D
1616	ENSSSCG00000011841	SENP5
1617	ENSSSCG00000025616	SENP8
1618	None	#SEPT12
1619	None	#SEPT9
1620	ENSSSCG00000003798	SERBP1
1621	ENSSSCG00000034350	SERHL2
1622	ENSSSCG00000001011	SERPINB1
1623	ENSSSCG00000004889	SERPINB10
1624	ENSSSCG00000022337	SERPINB11
1625	ENSSSCG00000039151	SERPINB12
1626	ENSSSCG00000004890	SERPINB2
1627	ENSSSCG00000004894	SERPINB5
1628	ENSSSCG00000004891	SERPINB7
1629	ENSSSCG00000031615	SERPINB9
1630	ENSSSCG00000037002	SERTAD2
1631	ENSSSCG00000029438	SESN2
1632	ENSSSCG00000004490	SETBP1
1633	ENSSSCG00000007782	SETD1A
1634	ENSSSCG00000028883	SETD4
1635	ENSSSCG00000035445	SEZ6
1636	ENSSSCG00000035812	SF3A2
1637	ENSSSCG00000003643	SF3A3
1638	ENSSSCG00000024480	SFMBT2
1639	ENSSSCG00000062214	SFN
1640	ENSSSCG00000008307	SFXN5
1641	ENSSSCG00000009281	SGCG
1642	ENSSSCG00000013467	SGTA
1643	ENSSSCG00000022380	SH2D3A
1644	ENSSSCG00000032015	SH3BGRL2
1645	ENSSSCG00000028892	SH3D21
1646	ENSSSCG00000027378	SH3PXD2B
1647	ENSSSCG00000023273	SH3YL1
1648	ENSSSCG00000033043	SHANK2
1649	ENSSSCG00000039841	SHC3
1650	ENSSSCG00000056133	SHC4
1651	ENSSSCG00000026983	SHCBP1L
1652	ENSSSCG00000013503	SHD
1653	ENSSSCG00000004674	SHF
1654	ENSSSCG00000016416	SHH
1655	ENSSSCG00000030113	SHISA2
1656	ENSSSCG00000025238	SHOX2
1657	ENSSSCG00000037263	SIAH1
1658	ENSSSCG00000004357	SIM1
1659	ENSSSCG00000014062	SIMC1
1660	ENSSSCG00000014558	SIRT3
1661	ENSSSCG00000005087	SIX1
1662	ENSSSCG00000005089	SIX4
1663	ENSSSCG00000005086	SIX6
1664	ENSSSCG00000004956	SKOR1
1665	ENSSSCG00000009475	SLAIN1
1666	ENSSSCG00000011860	SLC12A8
1667	ENSSSCG00000030305	SLC15A2
1668	ENSSSCG00000017215	SLC16A5
1669	ENSSSCG00000004486	SLC17A5
1670	ENSSSCG00000005222	SLC1A1
1671	ENSSSCG00000028282	SLC1A4
1672	ENSSSCG00000013833	SLC1A6
1673	ENSSSCG00000004041	SLC22A1
1674	ENSSSCG00000001004	SLC22A23
1675	ENSSSCG00000026423	SLC23A1
1676	ENSSSCG00000026466	SLC23A2
1677	ENSSSCG00000015336	SLC25A13
1678	ENSSSCG00000017208	SLC25A19
1679	ENSSSCG00000039317	SLC25A21
1680	ENSSSCG00000011498	SLC25A26
1681	ENSSSCG00000026177	SLC25A40
1682	ENSSSCG00000014197	SLC25A46
1683	ENSSSCG00000032554	SLC25A51
1684	ENSSSCG00000006116	SLC26A7
1685	ENSSSCG00000004643	SLC27A2
1686	ENSSSCG00000005648	SLC27A4
1687	ENSSSCG00000004673	SLC28A2
1688	ENSSSCG00000059879	SLC2A1
1689	ENSSSCG00000024166	SLC2A6
1690	ENSSSCG00000004668	SLC30A4
1691	ENSSSCG00000037535	SLC34A1
1692	ENSSSCG00000001033	SLC35B3
1693	ENSSSCG00000016541	SLC35B4
1694	ENSSSCG00000005068	SLC35F4
1695	ENSSSCG00000022317	SLC38A10
1696	ENSSSCG00000005092	SLC38A6
1697	ENSSSCG00000038013	SLC39A3
1698	ENSSSCG00000001825	SLC41A3
1699	ENSSSCG00000005425	SLC44A1
1700	ENSSSCG00000034167	SLC5A3
1701	ENSSSCG00000000936	SLC6A15
1702	ENSSSCG00000036418	SLC8A1
1703	ENSSSCG00000007466	SLC9A8
1704	ENSSSCG00000000584	SLCO1A2
1705	ENSSSCG00000021998	SLCO1B3
1706	ENSSSCG00000011641	SLCO2A1
1707	ENSSSCG00000014163	SLF1
1708	ENSSSCG00000008749	SLIT2
1709	ENSSSCG00000009485	SLITRK1
1710	ENSSSCG00000009486	SLITRK6
1711	ENSSSCG00000038873	SLMAP
1712	ENSSSCG00000004948	SMAD6
1713	ENSSSCG00000005232	SMARCA2
1714	ENSSSCG00000032971	SMC1B
1715	ENSSSCG00000005403	SMC2
1716	ENSSSCG00000061225	SMIM22
1717	None	SMIM23
1718	ENSSSCG00000038067	SMIM24
1719	ENSSSCG00000022034	SMYD3
1720	ENSSSCG00000013984	SNAP47
1721	ENSSSCG00000005097	SNAPC1
1722	ENSSSCG00000038941	SNAPC5
1723	ENSSSCG00000016590	SND1
1724	ENSSSCG00000029991	SNIP1
1725	ENSSSCG00000003701	SNRPD1
1726	ENSSSCG00000024776	SNRPG
1727	ENSSSCG00000022932	SNW1
1728	ENSSSCG00000006151	SNX16
1729	ENSSSCG00000006064	SNX31
1730	ENSSSCG00000040977	SNX8
1731	ENSSSCG00000032214	SOCS6
1732	ENSSSCG00000004679	SORD
1733	ENSSSCG00000005015	SOS2
1734	ENSSSCG00000039315	SOX10
1735	ENSSSCG00000060730	SOX17
1736	ENSSSCG00000062993	SOX2
1737	ENSSSCG00000000567	SOX5
1738	ENSSSCG00000025441	SPACA4
1739	ENSSSCG00000022250	SPACA9
1740	ENSSSCG00000027587	SPAG1
1741	ENSSSCG00000009293	SPATA13
1742	ENSSSCG00000038177	SPATA16
1743	ENSSSCG00000033324	SPATA2
1744	ENSSSCG00000014348	SPATA24
1745	ENSSSCG00000033805	SPATA31D1
1746	ENSSSCG00000003881	SPATA6
1747	ENSSSCG00000002424	SPATA7
1748	ENSSSCG00000008538	SPDYA
1749	ENSSSCG00000004684	SPG11
1750	ENSSSCG00000024756	SPG7
1751	ENSSSCG00000030425	SPHK2
1752	ENSSSCG00000000867	SPIC
1753	ENSSSCG00000006277	SPIDR
1754	ENSSSCG00000035901	SPIN1
1755	ENSSSCG00000004635	SPPL2A
1756	ENSSSCG00000013464	SPPL2B
1757	ENSSSCG00000008357	SPRED2
1758	ENSSSCG00000035940	SPSB1
1759	ENSSSCG00000005654	SPTAN1
1760	ENSSSCG00000038508	SPTBN2
1761	ENSSSCG00000004736	SPTBN5
1762	ENSSSCG00000007072	SPTLC3
1763	ENSSSCG00000004666	SQOR
1764	ENSSSCG00000014016	SQSTM1
1765	ENSSSCG00000015645	SRGAP2
1766	ENSSSCG00000003716	SS18
1767	ENSSSCG00000047097	SSH2
1768	ENSSSCG00000027956	SSH3
1769	ENSSSCG00000016562	SSMEM1
1770	None	SSPO
1771	ENSSSCG00000005943	ST3GAL1
1772	ENSSSCG00000032053	ST8SIA5
1773	ENSSSCG00000013506	STAP2
1774	ENSSSCG00000017499	STARD3
1775	ENSSSCG00000017403	STAT3
1776	ENSSSCG00000017402	STAT5A
1777	ENSSSCG00000017406	STAT5B
1778	ENSSSCG00000006179	STAU2
1779	ENSSSCG00000016983	STC2
1780	ENSSSCG00000021620	STIP1
1781	ENSSSCG00000022478	STK10
1782	ENSSSCG00000013429	STK11
1783	ENSSSCG00000016758	STK17A
1784	ENSSSCG00000006074	STK3
1785	ENSSSCG00000036832	STK40
1786	ENSSSCG00000058949	STOML3
1787	ENSSSCG00000002412	STON2
1788	ENSSSCG00000009188	STPG2
1789	ENSSSCG00000001909	STRA6
1790	ENSSSCG00000005582	STRBP
1791	ENSSSCG00000005386	STX17
1792	ENSSSCG00000021238	STX1B
1793	ENSSSCG00000005617	STXBP1
1794	ENSSSCG00000004113	STXBP5
1795	ENSSSCG00000039888	STXBP5L
1796	ENSSSCG00000011501	SUCLG2
1797	ENSSSCG00000035581	SUGCT
1798	ENSSSCG00000006197	SULF1
1799	ENSSSCG00000023280	SULT2B1
1800	ENSSSCG00000000026	SULT4A1
1801	ENSSSCG00000017212	SUMO2
1802	ENSSSCG00000000094	SUN2
1803	ENSSSCG00000017744	SUZ12
1804	ENSSSCG00000051558	SYCP2L
1805	ENSSSCG00000000863	SYCP3
1806	ENSSSCG00000025000	SYNDIG1L
1807	ENSSSCG00000005110	SYNE2
1808	ENSSSCG00000020873	SYNGR1
1809	ENSSSCG00000012035	SYNJ1
1810	ENSSSCG00000000948	SYT1
1811	ENSSSCG00000000527	SYT10
1812	ENSSSCG00000005098	SYT16
1813	ENSSSCG00000006758	SYT6
1814	ENSSSCG00000023592	TAC1
1815	ENSSSCG00000029624	TADA2B
1816	ENSSSCG00000011127	TAF3
1817	ENSSSCG00000003718	TAF4B
1818	ENSSSCG00000037867	TAL2
1819	ENSSSCG00000016457	TAS2R41
1820	ENSSSCG00000007074	TASP1
1821	ENSSSCG00000027349	TBC1D14
1822	ENSSSCG00000000955	TBC1D22A
1823	ENSSSCG00000030486	TBC1D23
1824	ENSSSCG00000004242	TBC1D32
1825	ENSSSCG00000011797	TBCCD1
1826	ENSSSCG00000011760	TBL1XR1
1827	ENSSSCG00000016732	TBRG4
1828	ENSSSCG00000016662	TBX20
1829	ENSSSCG00000033759	TBXA2R
1830	ENSSSCG00000017500	TCAP
1831	ENSSSCG00000004600	TCF12
1832	ENSSSCG00000036102	TCF25
1833	ENSSSCG00000013437	TCF3
1834	ENSSSCG00000004535	TCF4
1835	ENSSSCG00000056643	TCTEX1D2
1836	ENSSSCG00000008868	TDO2
1837	None	TDRD15
1838	ENSSSCG00000015527	TDRD5
1839	ENSSSCG00000024681	TECRL
1840	ENSSSCG00000005122	TEK
1841	ENSSSCG00000017018	TENM2
1842	ENSSSCG00000015774	TENM3
1843	ENSSSCG00000002142	TEP1
1844	ENSSSCG00000011424	TEX264
1845	ENSSSCG00000035315	TEX50
1846	ENSSSCG00000004602	TEX9
1847	ENSSSCG00000001036	TFAP2A
1848	ENSSSCG00000011848	TFRC
1849	ENSSSCG00000008326	TGFA
1850	ENSSSCG00000001993	TGM1
1851	ENSSSCG00000004713	TGM5
1852	ENSSSCG00000006251	TGS1
1853	ENSSSCG00000036876	THAP3
1854	ENSSSCG00000004789	THBS1
1855	ENSSSCG00000004012	THBS2
1856	ENSSSCG00000014002	THEG
1857	ENSSSCG00000014061	THOC3
1858	ENSSSCG00000013468	THOP1
1859	ENSSSCG00000029954	THRAP3
1860	ENSSSCG00000004980	THSD4
1861	ENSSSCG00000015350	THSD7A
1862	ENSSSCG00000023409	TIA1
1863	None	TIAF1
1864	ENSSSCG00000012034	TIAM1
1865	ENSSSCG00000024771	TICAM1
1866	ENSSSCG00000022757	TIMM13
1867	ENSSSCG00000027270	TIMM9
1868	ENSSSCG00000001994	TINF2
1869	ENSSSCG00000004942	TIPIN
1870	ENSSSCG00000013491	TJP3
1871	ENSSSCG00000004971	TLE3
1872	ENSSSCG00000005288	TLE4
1873	ENSSSCG00000024588	TLE6
1874	ENSSSCG00000008853	TLL1
1875	ENSSSCG00000024088	TLN2
1876	ENSSSCG00000016999	TLX3
1877	ENSSSCG00000028376	TM4SF19
1878	ENSSSCG00000054655	TM9SF1
1879	ENSSSCG00000007246	TM9SF4
1880	ENSSSCG00000000906	TMCC3
1881	ENSSSCG00000004794	TMCO5A
1882	ENSSSCG00000035684	TMED10
1883	ENSSSCG00000016744	TMED4
1884	ENSSSCG00000036028	TMED8
1885	ENSSSCG00000014036	TMED9
1886	ENSSSCG00000025856	TMEM106A
1887	ENSSSCG00000000801	TMEM117
1888	ENSSSCG00000009754	TMEM132B
1889	ENSSSCG00000009753	TMEM132C
1890	None	TMEM136
1891	ENSSSCG00000008874	TMEM144
1892	ENSSSCG00000014148	TMEM161B
1893	ENSSSCG00000026713	TMEM17
1894	None	TMEM173
1895	ENSSSCG00000015473	TMEM183A
1896	ENSSSCG00000020868	TMEM192
1897	ENSSSCG00000016563	TMEM209
1898	ENSSSCG00000011751	TMEM212
1899	ENSSSCG00000015151	TMEM225
1900	ENSSSCG00000028479	TMEM230
1901	ENSSSCG00000005062	TMEM260
1902	None	TMEM261
1903	ENSSSCG00000061900	TMEM30B
1904	ENSSSCG00000035189	TMEM37
1905	ENSSSCG00000039896	TMEM38B
1906	ENSSSCG00000011826	TMEM44
1907	ENSSSCG00000034624	TMEM50B
1908	ENSSSCG00000006108	TMEM67
1909	ENSSSCG00000006252	TMEM68
1910	ENSSSCG00000026954	TMEM87B
1911	ENSSSCG00000005325	TMEM8B
1912	ENSSSCG00000052810	TMIGD2
1913	ENSSSCG00000004628	TMOD2
1914	ENSSSCG00000004626	TMOD3
1915	ENSSSCG00000015049	TMPRSS5
1916	ENSSSCG00000028363	TMPRSS9
1917	ENSSSCG00000024065	TMTC2
1918	ENSSSCG00000038422	TMX1
1919	ENSSSCG00000004884	TMX3
1920	ENSSSCG00000031794	TNFAIP8L3
1921	ENSSSCG00000004898	TNFRSF11A
1922	ENSSSCG00000040134	TNFRSF13B
1923	ENSSSCG00000001727	TNFRSF21
1924	ENSSSCG00000026695	TNFSF14
1925	ENSSSCG00000015487	TNFSF18
1926	ENSSSCG00000015488	TNFSF4
1927	ENSSSCG00000022370	TNFSF9
1928	ENSSSCG00000015851	TNKS
1929	ENSSSCG00000023031	TNNT2
1930	ENSSSCG00000027293	TNPO1
1931	ENSSSCG00000016572	TNPO3
1932	ENSSSCG00000015508	TNR
1933	ENSSSCG00000034373	TNRC6C
1934	ENSSSCG00000016725	TNS3
1935	ENSSSCG00000005075	TOMM20L
1936	ENSSSCG00000000097	TOMM22
1937	ENSSSCG00000007355	TOP1
1938	ENSSSCG00000006235	TOX
1939	ENSSSCG00000025592	TP63
1940	ENSSSCG00000006156	TPD52
1941	ENSSSCG00000015462	TPK1
1942	ENSSSCG00000004570	TPM1
1943	ENSSSCG00000011812	TPRG1
1944	ENSSSCG00000037318	TRABD2B
1945	ENSSSCG00000036158	TRAM1L1
1946	ENSSSCG00000037213	TRAPPC3
1947	ENSSSCG00000000515	TRHDE
1948	ENSSSCG00000033222	TRIM14
1949	ENSSSCG00000016518	TRIM24
1950	ENSSSCG00000015126	TRIM29
1951	ENSSSCG00000032836	TRIM41
1952	ENSSSCG00000017199	TRIM47
1953	ENSSSCG00000035650	TRIM52
1954	ENSSSCG00000040066	TRIM58
1955	ENSSSCG00000017195	TRIM65
1956	ENSSSCG00000005025	TRIM9
1957	ENSSSCG00000020777	TRIOBP
1958	ENSSSCG00000013554	TRIP10
1959	ENSSSCG00000002445	TRIP11
1960	ENSSSCG00000037733	TRIQK
1961	ENSSSCG00000009180	TRMT10A
1962	ENSSSCG00000007046	TRMT6
1963	ENSSSCG00000006186	TRPA1
1964	ENSSSCG00000009362	TRPC4
1965	ENSSSCG00000004843	TRPM1
1966	ENSSSCG00000023762	TRPM2
1967	ENSSSCG00000005257	TRPM3
1968	ENSSSCG00000005269	TRPM6
1969	ENSSSCG00000004636	TRPM7
1970	ENSSSCG00000006018	TRPS1
1971	ENSSSCG00000013040	TRPT1
1972	ENSSSCG00000046003	TSC1
1973	ENSSSCG00000031771	TSHR
1974	ENSSSCG00000014198	TSLP
1975	ENSSSCG00000033112	TSPYL5
1976	ENSSSCG00000025470	TSSK4
1977	ENSSSCG00000004718	TTBK2
1978	ENSSSCG00000005616	TTC16
1979	ENSSSCG00000004813	TTC23
1980	None	TTC25
1981	ENSSSCG00000008275	TTC31
1982	ENSSSCG00000003875	TTC39A
1983	ENSSSCG00000005186	TTC39B
1984	ENSSSCG00000002145	TTC5
1985	ENSSSCG00000002428	TTC8
1986	ENSSSCG00000008097	TTL
1987	ENSSSCG00000000035	TTLL1
1988	ENSSSCG00000013545	TUBB4A
1989	ENSSSCG00000005128	TUSC1
1990	ENSSSCG00000004537	TXNL1
1991	ENSSSCG00000040678	TYMS
1992	ENSSSCG00000004973	UACA
1993	ENSSSCG00000013906	UBA52
1994	ENSSSCG00000023603	UBALD1
1995	ENSSSCG00000035506	UBAP1L
1996	ENSSSCG00000036711	UBE2D2
1997	ENSSSCG00000027457	UBE2Q2
1998	ENSSSCG00000022190	UBE2V2
[truncated: 143 more rows]
