# Supplementary material for: Whole-genome resequencing reveals positive selection and introgression signatures and genetic loci associated with early puberty traits in Chinese indigenous pigs
Source: Genet Sel Evol. 2025 Jun 10;57:29. doi: 10.1186/s12711-025-00975-1 (PMC12150574; doi:10.1186/s12711-025-00975-1)
Supplement: Supplementary file 14 — Additional file 14: Table S11. Genes located in top 5% FST regions in early puberty pig as compared to late puberty pig. [file 12711_2025_975_MOESM14_ESM.xlsx]

## Sheet: Sheet1
Additional file 14 Table S11. Genes located in top 5% FST regions in early puberty pig as compared to late puberty 客人童话故事v.
Number	Ensembl ID	Gene name
1	ENSSSCG00000008337	AAK1
2	ENSSSCG00000006013	AARD
3	ENSSSCG00000005423	ABCA1
4	ENSSSCG00000008051	ABCA3
5	ENSSSCG00000023121	ABCA7
6	ENSSSCG00000015390	ABCB1
7	ENSSSCG00000022813	ABCC12
8	ENSSSCG00000011782	ABCC5
9	ENSSSCG00000000571	ABCC9
10	ENSSSCG00000013442	ABHD17A
11	ENSSSCG00000001835	ABHD2
12	ENSSSCG00000008721	ABLIM2
13	ENSSSCG00000017943	ACAP1
14	ENSSSCG00000031147	ACAP2
15	ENSSSCG00000017198	ACOX1
16	ENSSSCG00000032282	ACP5
17	ENSSSCG00000013536	ACSBG2
18	ENSSSCG00000023866	ACSF3
19	ENSSSCG00000016923	ACTBL2
20	ENSSSCG00000004803	ACTC1
21	ENSSSCG00000007671	ACTL6B
22	ENSSSCG00000004595	ADAM10
23	ENSSSCG00000015297	ADAM22
24	ENSSSCG00000026994	ADAMTS10
25	ENSSSCG00000021241	ADAMTS13
26	ENSSSCG00000015250	ADAMTS15
27	ENSSSCG00000038452	ADAMTS17
28	ENSSSCG00000038627	ADAMTS18
29	ENSSSCG00000000795	ADAMTS20
30	ENSSSCG00000038180	ADAMTS3
31	ENSSSCG00000040366	ADAMTSL1
32	ENSSSCG00000011160	ADARB2
33	ENSSSCG00000038810	ADAT3
34	ENSSSCG00000007950	ADCY9
35	ENSSSCG00000004114	ADGB
36	ENSSSCG00000005591	ADGRD2
37	ENSSSCG00000013556	ADGRE1
38	ENSSSCG00000013787	ADGRE3
39	ENSSSCG00000013775	ADGRE5
40	ENSSSCG00000013773	ADGRL1
41	ENSSSCG00000026129	ADGRL3
42	ENSSSCG00000013408	ADM
43	ENSSSCG00000011896	ADPRH
44	ENSSSCG00000015821	ADRB3
45	ENSSSCG00000001048	ADTRP
46	ENSSSCG00000000587	AEBP2
47	None	AES
48	ENSSSCG00000023907	AFAP1
49	ENSSSCG00000040199	AFG1L
50	ENSSSCG00000008363	AFTPH
51	ENSSSCG00000015772	AGA
52	ENSSSCG00000036551	AGBL1
53	None	AGBL4
54	ENSSSCG00000003630	AGO3
55	ENSSSCG00000004033	AGPAT4
56	ENSSSCG00000062981	AIP
57	ENSSSCG00000002504	AK7
58	ENSSSCG00000013837	AKAP8
59	ENSSSCG00000013838	AKAP8L
60	ENSSSCG00000008948	ALB
61	ENSSSCG00000025578	ALDH1A2
62	ENSSSCG00000004822	ALDH1A3
63	ENSSSCG00000007919	ALG1
64	ENSSSCG00000026719	ALG10
65	ENSSSCG00000015023	ALG9
66	ENSSSCG00000004918	ALPK2
67	ENSSSCG00000036744	ALX1
68	ENSSSCG00000040329	ALX4
69	ENSSSCG00000008937	AMBN
70	ENSSSCG00000008057	AMDHD2
71	ENSSSCG00000022492	AMPD3
72	ENSSSCG00000008936	AMTN
73	ENSSSCG00000009125	ANK2
74	ENSSSCG00000004545	ANKDD1A
75	ENSSSCG00000015314	ANKIB1
76	ENSSSCG00000033732	ANKRD10
77	ENSSSCG00000012917	ANKRD13D
78	ENSSSCG00000024592	ANKRD17
79	ENSSSCG00000011194	ANKRD28
80	ENSSSCG00000006065	ANKRD46
81	ENSSSCG00000007939	ANKS3
82	ENSSSCG00000008340	ANTXR1
83	ENSSSCG00000005267	ANXA1
84	ENSSSCG00000004578	ANXA2
85	ENSSSCG00000008336	ANXA4
86	ENSSSCG00000024437	AP2M1
87	ENSSSCG00000030174	AP3S2
88	ENSSSCG00000004634	AP4E1
89	ENSSSCG00000012978	AP5B1
90	ENSSSCG00000005065	AP5M1
91	ENSSSCG00000004849	APBA2
92	ENSSSCG00000023329	APC2
93	ENSSSCG00000031750	APELA
94	ENSSSCG00000032949	APH1B
95	ENSSSCG00000008346	APLF
96	ENSSSCG00000015244	APLP2
97	ENSSSCG00000011831	APOD
98	ENSSSCG00000036787	APOLD1
99	ENSSSCG00000004597	AQP9
100	ENSSSCG00000004802	AQR
101	ENSSSCG00000005012	ARF6
102	ENSSSCG00000006201	ARFGEF1
103	ENSSSCG00000009536	ARGLU1
104	ENSSSCG00000009029	ARHGAP10
105	ENSSSCG00000004806	ARHGAP11A
106	ENSSSCG00000026224	ARHGAP31
107	ENSSSCG00000027565	ARHGAP45
108	ENSSSCG00000003040	ARHGEF1
109	ENSSSCG00000013568	ARHGEF18
110	ENSSSCG00000000435	ARHGEF25
111	ENSSSCG00000030359	ARHGEF3
112	ENSSSCG00000022525	ARHGEF5
113	ENSSSCG00000009551	ARHGEF7
114	ENSSSCG00000037642	ARID3A
115	ENSSSCG00000001905	ARID3B
116	ENSSSCG00000005073	ARID4A
117	ENSSSCG00000054126	ARIH1
118	ENSSSCG00000029985	ARL10
119	ENSSSCG00000039889	ARL14EP
120	ENSSSCG00000006220	ARMC1
121	ENSSSCG00000025245	ARMC5
122	ENSSSCG00000049430	ARMC6
123	ENSSSCG00000001850	ARPIN
124	ENSSSCG00000013893	ARRDC2
125	ENSSSCG00000004821	ASB7
126	ENSSSCG00000013772	ASF1B
127	ENSSSCG00000008869	ASIC5
128	ENSSSCG00000025087	ASPH
129	ENSSSCG00000008072	ASPN
130	ENSSSCG00000033099	ASPRV1
131	ENSSSCG00000005701	ASS1
132	ENSSSCG00000003736	ASXL3
133	ENSSSCG00000026754	ATCAY
134	ENSSSCG00000000612	ATF7IP
135	ENSSSCG00000005020	ATL1
136	ENSSSCG00000025606	ATM
137	ENSSSCG00000004830	ATP10A
138	ENSSSCG00000008812	ATP10D
139	ENSSSCG00000011772	ATP11B
140	ENSSSCG00000013930	ATP13A1
141	ENSSSCG00000011825	ATP13A3
142	ENSSSCG00000011821	ATP13A4
143	ENSSSCG00000006296	ATP1B1
144	ENSSSCG00000009561	ATP4B
145	ENSSSCG00000016990	ATP6V0E1
146	ENSSSCG00000004921	ATP8B1
147	ENSSSCG00000004646	ATP8B4
148	ENSSSCG00000054160	ATXN7L3B
149	ENSSSCG00000009591	AUH
150	ENSSSCG00000013886	B3GNT3
151	ENSSSCG00000000433	B4GALNT1
152	ENSSSCG00000011903	B4GALT4
153	ENSSSCG00000014035	B4GALT7
154	ENSSSCG00000003013	B9D2
155	ENSSSCG00000015079	BACE1
156	ENSSSCG00000013033	BAD
157	ENSSSCG00000008029	BAIAP3
158	ENSSSCG00000013337	BBOX1
159	ENSSSCG00000000523	BBS10
160	ENSSSCG00000001924	BBS4
161	ENSSSCG00000024754	BBS9
162	ENSSSCG00000029163	BCAT1
163	ENSSSCG00000033350	BCHE
164	ENSSSCG00000004465	BCKDHB
165	ENSSSCG00000062696	BCL2
166	ENSSSCG00000011810	BCL6
167	ENSSSCG00000007776	BCL7C
168	ENSSSCG00000024109	BDH1
169	ENSSSCG00000013333	BDNF
170	ENSSSCG00000059145	BHLHE22
171	ENSSSCG00000000531	BICD1
172	ENSSSCG00000027166	BICD2
173	ENSSSCG00000005045	BMP4
174	ENSSSCG00000005180	BNC2
175	ENSSSCG00000004582	BNIP2
176	ENSSSCG00000016982	BOD1
177	ENSSSCG00000022101	BRCA1
178	ENSSSCG00000032820	BRD1
179	ENSSSCG00000022227	BRD4
180	ENSSSCG00000001947	BRMS1L
181	ENSSSCG00000033453	BST2
182	ENSSSCG00000013444	BTBD2
183	ENSSSCG00000020853	BTBD3
184	ENSSSCG00000011193	BTD
185	ENSSSCG00000014071	BTF3
186	ENSSSCG00000015020	BTG4
187	ENSSSCG00000028567	BTNL9
188	None	C10H9orf72
189	None	C13H21orf33
190	ENSSSCG00000012038	C13H21orf62
191	None	C13H7orf73
192	ENSSSCG00000035512	C16H5orf47
193	ENSSSCG00000039331	C1D
194	ENSSSCG00000030679	C1H14orf28
195	None	C1H14orf37
196	ENSSSCG00000026900	C1H15orf41
197	ENSSSCG00000004670	C1H15orf48
198	ENSSSCG00000004500	C1H18orf25
199	ENSSSCG00000004531	C1H18orf54
200	ENSSSCG00000004874	C1H18orf63
201	ENSSSCG00000035668	C1H9orf135
202	None	C1H9orf57
203	None	C1H9orf66
204	ENSSSCG00000004572	C2CD4B
205	ENSSSCG00000022265	C2H19orf25
206	ENSSSCG00000013859	C2H19orf44
207	ENSSSCG00000013757	C2H19orf53
208	ENSSSCG00000013551	C3
209	None	C3H16orf71
210	ENSSSCG00000025072	C3H16orf89
211	ENSSSCG00000007940	C3H16orf96
212	ENSSSCG00000008332	C3H2orf42
213	None	C3H2orf91
214	ENSSSCG00000015662	C4BPA
215	ENSSSCG00000015661	C4BPB
216	ENSSSCG00000006344	C4H1orf226
217	ENSSSCG00000002657	C6H16orf95
218	ENSSSCG00000040533	C6H19orf54
219	ENSSSCG00000039905	C6H1orf109
220	None	C6H1orf185
221	ENSSSCG00000028492	C8H4orf46
222	ENSSSCG00000015027	C9H11orf1
223	ENSSSCG00000015035	C9H11orf52
224	ENSSSCG00000015008	C9H11orf65
225	ENSSSCG00000032446	C9H1orf116
226	None	C9H7orf72
227	ENSSSCG00000004565	CA12
228	ENSSSCG00000020764	CABP2
229	ENSSSCG00000012906	CABP4
230	ENSSSCG00000039238	CABS1
231	ENSSSCG00000004829	CACHD1
232	ENSSSCG00000013754	CACNA1A
233	ENSSSCG00000015543	CACNA1E
234	ENSSSCG00000015402	CACNA2D1
235	ENSSSCG00000027019	CACNA2D3
236	ENSSSCG00000032085	CACTIN
237	ENSSSCG00000015504	CACYBP
238	ENSSSCG00000011489	CADPS
239	ENSSSCG00000016535	CALD1
240	ENSSSCG00000013858	CALR3
241	ENSSSCG00000039535	CAMK2B
242	ENSSSCG00000008447	CAMKMT
243	ENSSSCG00000008077	CARD19
244	ENSSSCG00000012911	CARNS1
245	ENSSSCG00000031757	CARS2
246	ENSSSCG00000016972	CARTPT
247	ENSSSCG00000013527	CATSPERD
248	ENSSSCG00000013027	CATSPERZ
249	ENSSSCG00000037954	CAVIN4
250	ENSSSCG00000034339	CBARP
251	ENSSSCG00000020859	CBLN2
252	ENSSSCG00000004907	CCBE1
253	ENSSSCG00000032084	CCDC102B
254	ENSSSCG00000013891	CCDC124
255	ENSSSCG00000029174	CCDC126
256	None	CCDC129
257	ENSSSCG00000013755	CCDC130
258	ENSSSCG00000025349	CCDC14
259	ENSSSCG00000015412	CCDC146
260	ENSSSCG00000005182	CCDC171
261	ENSSSCG00000038703	CCDC178
262	ENSSSCG00000001908	CCDC33
263	ENSSSCG00000013336	CCDC34
264	ENSSSCG00000011768	CCDC39
265	ENSSSCG00000036423	CCDC50
266	ENSSSCG00000025107	CCDC58
267	ENSSSCG00000021439	CCDC66
268	ENSSSCG00000004534	CCDC68
269	ENSSSCG00000026433	CCDC73
270	ENSSSCG00000024232	CCDC91
271	ENSSSCG00000015714	CCDC93
272	ENSSSCG00000003016	CCDC97
273	ENSSSCG00000038694	CCND2
274	ENSSSCG00000026326	CCNF
275	ENSSSCG00000004610	CCPG1
276	ENSSSCG00000004485	CD109
277	ENSSSCG00000003051	CD177
278	ENSSSCG00000016957	CD180
279	ENSSSCG00000063084	CD27
280	ENSSSCG00000032833	CD320
281	ENSSSCG00000061957	CD36
282	ENSSSCG00000038506	CD46
283	ENSSSCG00000006379	CD48
284	ENSSSCG00000015664	CD55
285	ENSSSCG00000033684	CD79A
286	ENSSSCG00000011899	CD80
287	ENSSSCG00000029521	CD82
288	ENSSSCG00000004719	CDAN1
289	ENSSSCG00000002642	CDH15
290	ENSSSCG00000004885	CDH19
291	ENSSSCG00000003722	CDH2
292	ENSSSCG00000004903	CDH20
293	ENSSSCG00000004886	CDH7
294	ENSSSCG00000007941	CDIP1
295	ENSSSCG00000025401	CDK10
296	ENSSSCG00000037424	CDK19
297	ENSSSCG00000037597	CDK2
298	ENSSSCG00000012902	CDK2AP2
299	ENSSSCG00000017193	CDK3
300	ENSSSCG00000037144	CDKN1B
301	ENSSSCG00000034120	CDKN2B
302	ENSSSCG00000003876	CDKN2C
303	ENSSSCG00000005047	CDKN3
304	ENSSSCG00000039658	CDNF
305	ENSSSCG00000030123	CDS2
306	ENSSSCG00000028671	CEL
307	ENSSSCG00000003748	CELF4
308	ENSSSCG00000001928	CELF6
309	None	CENPBD1
310	ENSSSCG00000008921	CENPC
311	ENSSSCG00000008070	CENPP
312	ENSSSCG00000015785	CENPU
313	ENSSSCG00000057184	CENPW
314	ENSSSCG00000002410	CEP128
315	ENSSSCG00000004657	CEP152
316	ENSSSCG00000062714	CEP350
317	ENSSSCG00000016556	CEP41
318	ENSSSCG00000013928	CERS1
319	ENSSSCG00000013595	CERS4
320	ENSSSCG00000035038	CGNL1
321	ENSSSCG00000013509	CHAF1A
322	ENSSSCG00000032573	CHCHD7
323	ENSSSCG00000007360	CHD6
324	ENSSSCG00000033591	CHD9
325	ENSSSCG00000013860	CHERP
326	ENSSSCG00000032645	CHIC2
327	ENSSSCG00000016687	CHN2
328	ENSSSCG00000004839	CHRNA7
329	ENSSSCG00000003030	CIC
330	ENSSSCG00000013934	CILP2
331	ENSSSCG00000009839	CIT
332	ENSSSCG00000008089	CKAP2L
333	ENSSSCG00000004703	CKMT1A
334	ENSSSCG00000040904	CLDN1
335	ENSSSCG00000020680	CLDN14
336	ENSSSCG00000024788	CLDN16
337	ENSSSCG00000013777	CLEC17A
338	ENSSSCG00000014058	CLTB
339	ENSSSCG00000039398	CLUL1
340	ENSSSCG00000034733	CMAS
341	ENSSSCG00000036161	CNBD1
342	ENSSSCG00000038160	CNGA1
343	ENSSSCG00000014009	CNOT6
344	ENSSSCG00000005178	CNTLN
345	ENSSSCG00000062427	CNTNAP2
346	ENSSSCG00000015632	COBL
347	ENSSSCG00000004484	COL12A1
348	ENSSSCG00000038089	COL18A1
349	ENSSSCG00000014029	COL23A1
350	ENSSSCG00000005751	COL5A1
351	ENSSSCG00000040397	COLEC12
352	ENSSSCG00000053735	COLGALT1
353	ENSSSCG00000033373	COMMD8
354	ENSSSCG00000006386	COPA
355	ENSSSCG00000027840	COPE
356	ENSSSCG00000004652	COPS2
357	ENSSSCG00000055235	COQ8B
358	ENSSSCG00000008813	CORIN
359	ENSSSCG00000012920	CORO1B
360	ENSSSCG00000011893	COX17
361	ENSSSCG00000016557	CPA1
362	ENSSSCG00000016555	CPA4
363	ENSSSCG00000054055	CPA5
364	ENSSSCG00000008854	CPE
365	ENSSSCG00000016981	CPEB4
366	ENSSSCG00000037527	CPLX1
367	ENSSSCG00000025128	CPN2
368	ENSSSCG00000011178	CPNE4
369	ENSSSCG00000038031	CPSF6
370	None	CR1
371	ENSSSCG00000000910	CRADD
372	ENSSSCG00000008026	CRAMP1
373	ENSSSCG00000051897	CRB3
374	ENSSSCG00000008166	CREG2
375	ENSSSCG00000036724	CRYAB
376	ENSSSCG00000009268	CRYL1
377	ENSSSCG00000015748	CSMD1
378	ENSSSCG00000009262	CSN1S1
379	None	CSN1S2
380	ENSSSCG00000009261	CSN2
381	ENSSSCG00000009267	CSN3
382	ENSSSCG00000004558	CSNK1G1
383	ENSSSCG00000014240	CSNK1G3
384	ENSSSCG00000006202	CSPP1
385	ENSSSCG00000008867	CTSO
386	ENSSSCG00000040204	CTXN2
387	ENSSSCG00000037898	CXXC5
388	ENSSSCG00000004875	CYB5A
389	ENSSSCG00000031951	CYFIP1
390	ENSSSCG00000005401	CYLC2
391	ENSSSCG00000025273	CYP11A1
392	ENSSSCG00000030168	CYP19A1
393	ENSSSCG00000054479	CYP19A2
394	ENSSSCG00000030168	CYP19A3
395	ENSSSCG00000001906	CYP1A1
396	ENSSSCG00000002993	CYP2A19
397	None	CYP4F2
398	ENSSSCG00000062952	CYP4F55
399	None	CYP51
400	ENSSSCG00000014361	CYSTM1
401	ENSSSCG00000005078	DAAM1
402	ENSSSCG00000031856	DACT1
403	ENSSSCG00000021588	DAPK2
404	ENSSSCG00000032170	DAPK3
405	ENSSSCG00000013427	DAZAP1
406	ENSSSCG00000020870	DBF4
407	ENSSSCG00000002637	DBNDD1
408	ENSSSCG00000040393	DCAF16
409	ENSSSCG00000006303	DCAF6
410	ENSSSCG00000040836	DCC
411	ENSSSCG00000008651	DCDC2C
412	ENSSSCG00000026886	DCHS2
413	ENSSSCG00000008943	DCK
414	ENSSSCG00000009023	DCLK2
415	ENSSSCG00000006761	DCLRE1B
416	ENSSSCG00000015775	DCTD
417	ENSSSCG00000008831	DCUN1D4
418	ENSSSCG00000022009	DDC
419	ENSSSCG00000005043	DDHD1
420	ENSSSCG00000015712	DDX18
421	ENSSSCG00000013776	DDX39A
422	ENSSSCG00000025329	DDX49
423	ENSSSCG00000030182	DEDD2
424	ENSSSCG00000002640	DEF8
425	ENSSSCG00000027555	DEFB1
426	ENSSSCG00000013546	DENND1C
427	ENSSSCG00000022636	DENND5B
428	ENSSSCG00000033443	DEPDC1
429	ENSSSCG00000057381	DEPDC1B
430	ENSSSCG00000000370	DGKA
431	ENSSSCG00000033516	DHDDS
432	ENSSSCG00000007352	DHX35
433	ENSSSCG00000009448	DIAPH3
434	ENSSSCG00000040638	DIO2
435	None	DIRC2
436	ENSSSCG00000015036	DIXDC1
437	ENSSSCG00000032094	DKK2
438	ENSSSCG00000015030	DLAT
439	ENSSSCG00000011833	DLG1
440	ENSSSCG00000015746	DLGAP2
441	ENSSSCG00000040173	DLGAP3
442	ENSSSCG00000004755	DLL4
443	ENSSSCG00000005236	DMRT1
444	ENSSSCG00000005233	DMRT2
445	ENSSSCG00000005131	DMRTA1
446	ENSSSCG00000015393	DMTF1
447	ENSSSCG00000032517	DMXL2
448	ENSSSCG00000058931	DNAAF2
449	ENSSSCG00000004608	DNAAF4
450	ENSSSCG00000013784	DNAJB1
451	ENSSSCG00000011770	DNAJC19
452	ENSSSCG00000026083	DNAJC24
453	ENSSSCG00000006217	DNAJC5B
454	ENSSSCG00000017419	DNAJC7
455	ENSSSCG00000038907	DNAJC8
456	ENSSSCG00000017008	DOCK2
457	ENSSSCG00000025602	DOCK4
458	ENSSSCG00000007488	DOK5
459	ENSSSCG00000028977	DOK6
460	ENSSSCG00000005666	DOLK
461	ENSSSCG00000002333	DPF3
462	ENSSSCG00000035254	DPH6
463	ENSSSCG00000015711	DPP10
464	ENSSSCG00000035937	DPT
465	ENSSSCG00000006098	DPY19L4
466	ENSSSCG00000006878	DPYD
467	ENSSSCG00000023972	DRAM1
468	ENSSSCG00000029037	DRD1
469	ENSSSCG00000015048	DRD2
470	ENSSSCG00000011911	DRD3
471	ENSSSCG00000057415	DSC3
472	ENSSSCG00000004441	DSE
473	ENSSSCG00000035941	DSEL
474	ENSSSCG00000004647	DTWD1
475	ENSSSCG00000000449	DTX3
476	ENSSSCG00000040968	DUS3L
477	ENSSSCG00000031489	DUSP22
478	ENSSSCG00000025374	DVL3
479	ENSSSCG00000015335	DYNC1I1
480	ENSSSCG00000008312	DYSF
481	ENSSSCG00000011880	EAF2
482	ENSSSCG00000028549	ECM2
483	ENSSSCG00000009031	EDNRA
484	ENSSSCG00000009477	EDNRB
485	ENSSSCG00000025675	EEF2
486	ENSSSCG00000007920	EEF2KMT
487	ENSSSCG00000009535	EFNB2
488	ENSSSCG00000002995	EGLN2
489	ENSSSCG00000008372	EHBP1
490	ENSSSCG00000020666	EHD4
491	ENSSSCG00000004656	EID1
492	ENSSSCG00000017430	EIF1
493	ENSSSCG00000011783	EIF2B5
494	ENSSSCG00000006016	EIF3H
495	ENSSSCG00000013315	EIF3M
496	ENSSSCG00000022301	EIF4EBP1
497	ENSSSCG00000040946	EIF5A2
498	ENSSSCG00000024479	ELAC1
499	ENSSSCG00000005130	ELAVL2
500	ENSSSCG00000037291	ELAVL4
501	ENSSSCG00000058042	ELMO1
502	ENSSSCG00000008061	ELOB
503	ENSSSCG00000028080	ELOVL4
504	ENSSSCG00000040016	EMR4
505	ENSSSCG00000015715	EN1
506	ENSSSCG00000008938	ENAM
507	ENSSSCG00000014072	ENC1
508	ENSSSCG00000027169	ENOSF1
509	ENSSSCG00000003687	EPB41L3
510	ENSSSCG00000008919	EPHA5
511	ENSSSCG00000004336	EPHA7
512	ENSSSCG00000024492	EPHB1
513	ENSSSCG00000028144	EPHX3
514	ENSSSCG00000013857	EPS15L1
515	None	EQTN
516	ENSSSCG00000024417	ERC2
517	ENSSSCG00000032154	ERF
518	ENSSSCG00000016988	ERGIC1
519	ENSSSCG00000040634	ERP44
520	ENSSSCG00000035774	ERRFI1
521	ENSSSCG00000025777	ESR1
522	ENSSSCG00000005109	ESR2
523	ENSSSCG00000035227	ESRP2
524	ENSSSCG00000013028	ESRRA
525	ENSSSCG00000023908	ETAA1
526	ENSSSCG00000008877	ETFDH
527	ENSSSCG00000039397	ETNK1
528	ENSSSCG00000015235	ETS1
529	ENSSSCG00000017192	EVPL
530	ENSSSCG00000004752	EXD1
531	ENSSSCG00000023269	EXOC1
532	ENSSSCG00000000985	EXOC2
533	ENSSSCG00000005066	EXOC5
534	ENSSSCG00000003015	EXOSC5
535	ENSSSCG00000040728	EYA1
536	ENSSSCG00000003877	FAF1
537	ENSSSCG00000006240	FAM110B
538	ENSSSCG00000008079	FAM120A
539	None	FAM122A
540	ENSSSCG00000015386	FAM126A
541	None	FAM159A
542	ENSSSCG00000020717	FAM160A1
543	ENSSSCG00000026990	FAM162A
544	None	FAM169B
545	ENSSSCG00000026232	FAM184B
546	ENSSSCG00000015414	FAM185A
547	None	FAM189A1
548	None	FAM196B
549	None	FAM198B
550	None	FAM19A5
551	None	FAM208A
552	None	FAM214A
553	ENSSSCG00000004648	FAM227B
554	None	FAM46A
555	None	FAM69C
556	ENSSSCG00000014967	FAM76B
557	None	FAM84A
558	ENSSSCG00000037963	FAM92A
559	None	FAM96A
560	ENSSSCG00000004792	FAM98B
561	ENSSSCG00000024687	FANCA
562	ENSSSCG00000008394	FANCL
563	ENSSSCG00000000541	FAR2
564	ENSSSCG00000022226	FASLG
565	ENSSSCG00000004658	FBN1
566	ENSSSCG00000013594	FBN3
567	ENSSSCG00000025794	FBRS
568	ENSSSCG00000013670	FBXL12
569	ENSSSCG00000037822	FBXL13
570	ENSSSCG00000028186	FBXL19
571	ENSSSCG00000038786	FBXL22
572	ENSSSCG00000004873	FBXO15
573	ENSSSCG00000025096	FBXO24
574	ENSSSCG00000002654	FBXO31
575	ENSSSCG00000004989	FBXO33
576	ENSSSCG00000023307	FBXW11
577	ENSSSCG00000020879	FBXW7
578	ENSSSCG00000013885	FCHO1
579	ENSSSCG00000022661	FCHO2
580	ENSSSCG00000015656	FCMR
581	ENSSSCG00000021871	FDXACB1
582	ENSSSCG00000005041	FERMT2
583	ENSSSCG00000028185	FGD3
584	ENSSSCG00000000530	FGD4
585	ENSSSCG00000038584	FGF12
586	ENSSSCG00000061049	FGF3
587	ENSSSCG00000056997	FGF7
588	ENSSSCG00000009278	FGF9
589	ENSSSCG00000015815	FGFR1
590	ENSSSCG00000035818	FHIT
591	ENSSSCG00000023303	FIGNL1
592	ENSSSCG00000033757	FKBP2
593	ENSSSCG00000011471	FLNB
594	ENSSSCG00000040166	FLRT2
595	ENSSSCG00000009320	FLT1
596	ENSSSCG00000028381	FLYWCH1
597	ENSSSCG00000059318	FLYWCH2
598	ENSSSCG00000044690	FMN1
599	ENSSSCG00000022159	FNDC3A
600	ENSSSCG00000011752	FNDC3B
601	ENSSSCG00000031175	FNIP2
602	ENSSSCG00000028406	FOCAD
603	ENSSSCG00000035244	FOXB1
604	ENSSSCG00000039756	FOXC1
605	ENSSSCG00000029296	FOXC2
606	ENSSSCG00000038460	FOXF1
607	ENSSSCG00000037195	FOXF2
608	ENSSSCG00000033761	FOXG1
609	ENSSSCG00000002658	FOXL1
610	ENSSSCG00000000991	FOXQ1
611	ENSSSCG00000009364	FREM2
612	None	FREM3
613	ENSSSCG00000004434	FRK
614	ENSSSCG00000004694	FRMD5
615	ENSSSCG00000005027	FRMD6
616	ENSSSCG00000008826	FRYL
617	ENSSSCG00000061989	FSCB
618	ENSSSCG00000013328	FSHB
619	ENSSSCG00000029084	FSHR
620	ENSSSCG00000040418	FSIP1
621	ENSSSCG00000027183	FSTL5
622	ENSSSCG00000035949	FTO
623	ENSSSCG00000004421	FYN
624	ENSSSCG00000001974	G2E3
625	ENSSSCG00000009048	GAB1
626	ENSSSCG00000004645	GABPB1
627	ENSSSCG00000028922	GABRA2
628	ENSSSCG00000030515	GABRA4
629	ENSSSCG00000035621	GABRB1
630	ENSSSCG00000038547	GABRB3
631	ENSSSCG00000008809	GABRG1
632	ENSSSCG00000021902	GABRP
633	ENSSSCG00000037066	GADD45A
634	ENSSSCG00000004651	GALK2
635	ENSSSCG00000003743	GALNT1
636	ENSSSCG00000013403	GALNT18
637	ENSSSCG00000036984	GALR1
638	ENSSSCG00000023142	GAMT
639	ENSSSCG00000005602	GAPVD1
640	ENSSSCG00000002633	GAS8
641	ENSSSCG00000003702	GATA6
642	ENSSSCG00000004672	GATM
643	ENSSSCG00000021287	GCFC2
644	ENSSSCG00000036630	GCSAML
645	ENSSSCG00000034919	GDA
646	ENSSSCG00000006173	GDAP1
647	ENSSSCG00000013928	GDF1
648	ENSSSCG00000004985	GEMIN2
649	ENSSSCG00000008339	GFPT1
650	ENSSSCG00000014012	GFPT2
651	ENSSSCG00000032842	GIPC1
652	ENSSSCG00000054746	GIPC3
653	ENSSSCG00000036219	GJD2
654	ENSSSCG00000004632	GLDN
655	ENSSSCG00000039881	GLI4
656	ENSSSCG00000005224	GLIS3
657	ENSSSCG00000032722	GLRB
658	ENSSSCG00000033067	GLT1D1
659	ENSSSCG00000007931	GLYR1
660	ENSSSCG00000000994	GMDS
661	ENSSSCG00000024420	GMNC
662	ENSSSCG00000029279	GNA11
663	ENSSSCG00000015407	GNAI1
664	ENSSSCG00000034192	GNAO1
665	ENSSSCG00000015406	GNAT3
666	ENSSSCG00000036505	GNG12
667	ENSSSCG00000008011	GNG13
668	ENSSSCG00000028092	GNG2
669	ENSSSCG00000033949	GNG7
670	ENSSSCG00000015323	GNGT1
671	ENSSSCG00000031631	GNL2
672	ENSSSCG00000008808	GNPDA2
673	ENSSSCG00000005040	GNPNAT1
674	ENSSSCG00000000862	GNPTAB
675	ENSSSCG00000008031	GNPTG
676	None	GNRHR
677	ENSSSCG00000005597	GOLGA1
678	ENSSSCG00000011882	GOLGB1
679	ENSSSCG00000011741	GOLIM4
680	ENSSSCG00000006280	GORAB
681	None	GP1BA
682	ENSSSCG00000005116	GPHB5
683	ENSSSCG00000023328	GPM6A
684	ENSSSCG00000013552	GPR108
685	ENSSSCG00000013032	GPR137
686	ENSSSCG00000059139	GPR152
687	ENSSSCG00000033456	GPR157
688	ENSSSCG00000004787	GPR176
689	ENSSSCG00000025131	GPR33
690	ENSSSCG00000016642	GPR85
691	ENSSSCG00000024052	GPX4
692	ENSSSCG00000015144	GRAMD1B
693	ENSSSCG00000015631	GRB10
694	ENSSSCG00000017206	GRB2
695	ENSSSCG00000003699	GREB1L
696	ENSSSCG00000033657	GREM1
697	ENSSSCG00000006060	GRHL2
698	ENSSSCG00000024685	GRIA2
699	ENSSSCG00000004361	GRIK2
700	ENSSSCG00000003640	GRIK3
701	ENSSSCG00000015131	GRIK4
702	ENSSSCG00000000614	GRIN2B
703	ENSSSCG00000005400	GRIN3A
704	ENSSSCG00000009562	GRK1
705	ENSSSCG00000012918	GRK2
706	ENSSSCG00000015395	GRM3
707	ENSSSCG00000014027	GRM6
708	ENSSSCG00000037445	GRPEL1
709	ENSSSCG00000003035	GSK3A
710	ENSSSCG00000011889	GSK3B
711	ENSSSCG00000002396	GSTZ1
712	ENSSSCG00000008840	GSX2
713	ENSSSCG00000004583	GTF2A2
714	ENSSSCG00000032110	GTF3C5
715	None	GUCY1A3
716	None	GUCY1B3
717	ENSSSCG00000009046	GYPA
718	ENSSSCG00000004364	HACE1
719	ENSSSCG00000008012	HAGH
720	ENSSSCG00000035719	HAUS2
721	ENSSSCG00000007977	HBM
722	ENSSSCG00000038804	HBQ1
723	ENSSSCG00000007975	HBZ
724	ENSSSCG00000004644	HDC
725	ENSSSCG00000013511	HDGFL2
726	ENSSSCG00000004561	HERC1
727	ENSSSCG00000031356	HES1
728	ENSSSCG00000001927	HEXA
729	ENSSSCG00000021227	HGD
730	ENSSSCG00000015403	HGF
731	ENSSSCG00000009045	HHIP
732	ENSSSCG00000029179	HIGD2A
733	ENSSSCG00000006760	HIPK1
734	ENSSSCG00000013312	HIPK3
735	ENSSSCG00000001049	HIVEP1
736	ENSSSCG00000014048	HK3
737	ENSSSCG00000040421	HMG20B
738	ENSSSCG00000007942	HMOX2
739	ENSSSCG00000014031	HNRNPAB
740	ENSSSCG00000014022	HNRNPH1
741	ENSSSCG00000013602	HNRNPM
742	ENSSSCG00000013919	HOMER3
743	ENSSSCG00000008898	HOPX
744	ENSSSCG00000055084	HRCT1
745	ENSSSCG00000059661	HRH4
746	ENSSSCG00000004433	HS3ST5
747	ENSSSCG00000021739	HSD17B12
748	ENSSSCG00000011051	HSPA14
749	None	HSPB2
750	ENSSSCG00000011873	HSPBAP1
751	ENSSSCG00000054440	HTR1A
752	ENSSSCG00000024497	HTR3A
753	ENSSSCG00000015053	HTR3B
754	None	IARS
755	ENSSSCG00000004460	IBTK
756	ENSSSCG00000004577	ICE2
757	ENSSSCG00000001852	IDH2
758	ENSSSCG00000013753	IER2
759	None	IFN
760	ENSSSCG00000052950	IFNA1
761	ENSSSCG00000008020	IFT140
762	ENSSSCG00000009270	IFT88
763	ENSSSCG00000000857	IGF1
764	ENSSSCG00000030560	IGF1R
765	ENSSSCG00000036695	IGF2BP3
766	ENSSSCG00000008013	IGFALS
767	ENSSSCG00000058216	IGFBP3
768	ENSSSCG00000008913	IGFBP7
769	ENSSSCG00000011906	IGSF11
770	ENSSSCG00000038345	IKZF1
771	ENSSSCG00000011730	IL12A
772	ENSSSCG00000013894	IL12RB1
773	ENSSSCG00000008090	IL1A
774	ENSSSCG00000008087	IL1B
775	ENSSSCG00000008162	IL1R1
776	ENSSSCG00000021206	IL1RAP
777	ENSSSCG00000032795	IL1RL1
778	ENSSSCG00000023550	IL1RL2
779	ENSSSCG00000015655	IL24
780	ENSSSCG00000013766	IL27RA
781	ENSSSCG00000020970	IL6
782	ENSSSCG00000035124	ILDR2
783	None	IMPAD1
784	ENSSSCG00000004477	IMPG1
785	ENSSSCG00000034818	ING1
786	ENSSSCG00000035077	INHBA
787	ENSSSCG00000038610	INHBB
788	ENSSSCG00000004753	INO80
789	ENSSSCG00000009050	INPP4B
790	ENSSSCG00000003642	INPP5B
791	ENSSSCG00000036229	INSIG2
792	ENSSSCG00000013887	INSL3
793	ENSSSCG00000013566	INSR
794	ENSSSCG00000016938	IPO11
795	ENSSSCG00000000534	IPO8
796	ENSSSCG00000030204	IPPK
797	ENSSSCG00000011881	IQCB1
798	ENSSSCG00000035623	IQCM
799	ENSSSCG00000004472	IRAK1BP1
800	ENSSSCG00000033381	IRF4
801	ENSSSCG00000032145	IRX5
802	ENSSSCG00000002830	IRX6
803	ENSSSCG00000001910	ISLR
804	ENSSSCG00000036011	ISLR2
805	ENSSSCG00000036237	ITGA7
806	ENSSSCG00000054116	ITGAD
807	ENSSSCG00000003000	ITPKC
808	ENSSSCG00000005129	IZUMO3
809	ENSSSCG00000007067	JAG1
810	ENSSSCG00000013888	JAK3
811	ENSSSCG00000035379	JCHAIN
812	ENSSSCG00000035895	JDP2
813	ENSSSCG00000013983	JMJD4
814	ENSSSCG00000008019	JPT2
815	None	KALRN
816	ENSSSCG00000005235	KANK1
817	ENSSSCG00000013598	KANK3
818	ENSSSCG00000040434	KANSL3
819	ENSSSCG00000013330	KCNA4
820	ENSSSCG00000006185	KCNB2
821	ENSSSCG00000000516	KCNC2
822	ENSSSCG00000033463	KCNF1
823	ENSSSCG00000034726	KCNH5
824	ENSSSCG00000017003	KCNIP1
825	ENSSSCG00000008119	KCNIP3
826	ENSSSCG00000000573	KCNJ8
827	ENSSSCG00000013031	KCNK4
828	ENSSSCG00000011761	KCNMB2
829	ENSSSCG00000013892	KCNN1
830	ENSSSCG00000005228	KCNV2
831	ENSSSCG00000042089	KCTD11
832	ENSSSCG00000008058	KCTD5
833	ENSSSCG00000001074	KDM1B
834	ENSSSCG00000029637	KDM2A
835	ENSSSCG00000005198	KDM4C
836	ENSSSCG00000008844	KDR
837	ENSSSCG00000025744	KDSR
838	ENSSSCG00000013538	KHSRP
839	ENSSSCG00000037121	KIAA0319L
840	ENSSSCG00000005076	KIAA0586
841	ENSSSCG00000014060	KIAA1191
842	None	KIAA1324L
843	None	KIAA1551
844	None	KIAA1683
845	ENSSSCG00000008386	KIAA1841
846	ENSSSCG00000007080	KIF16B
847	ENSSSCG00000006282	KIFAP3
848	ENSSSCG00000015234	KIRREL3
849	ENSSSCG00000013420	KISS1R
850	ENSSSCG00000008842	KIT
851	ENSSSCG00000026006	KLF13
852	ENSSSCG00000024672	KLF16
853	ENSSSCG00000021646	KLF9
854	ENSSSCG00000032489	KLHDC1
855	ENSSSCG00000005009	KLHDC2
856	ENSSSCG00000008858	KLHL2
857	ENSSSCG00000015497	KLHL20
858	ENSSSCG00000027002	KLHL32
859	ENSSSCG00000038469	KLHL7
860	ENSSSCG00000015799	KLKB1
861	ENSSSCG00000031459	KMT5B
862	ENSSSCG00000042522	KNL1
863	ENSSSCG00000015313	KRIT1
864	ENSSSCG00000033524	KRR1
865	ENSSSCG00000005060	KTN1
866	ENSSSCG00000004569	LACTB
867	ENSSSCG00000006083	LAPTM4B
868	ENSSSCG00000004974	LARP6
869	ENSSSCG00000009119	LARP7
870	ENSSSCG00000058057	LBH
871	ENSSSCG00000025901	LCLAT1
872	ENSSSCG00000008748	LCORL
873	ENSSSCG00000029227	LDB2
874	ENSSSCG00000000576	LDHB
875	ENSSSCG00000026579	LEKR1
876	ENSSSCG00000004625	LEO1
877	ENSSSCG00000030005	LGALSL
878	ENSSSCG00000013335	LGR4
879	ENSSSCG00000004450	LGSN
880	ENSSSCG00000003557	LIN28A
881	ENSSSCG00000022806	LIN7C
882	ENSSSCG00000062233	LINGO2
883	ENSSSCG00000004596	LIPC
884	ENSSSCG00000004908	LMAN1
885	ENSSSCG00000008009	LMF1
886	ENSSSCG00000026784	LMNB2
887	ENSSSCG00000036499	LMO3
888	ENSSSCG00000008838	LNX1
889	ENSSSCG00000011811	LPP
890	ENSSSCG00000009021	LRBA
891	ENSSSCG00000011854	LRCH3
892	ENSSSCG00000007667	LRCH4
893	ENSSSCG00000004990	LRFN5
894	ENSSSCG00000013513	LRG1
895	ENSSSCG00000034465	LRP10
896	ENSSSCG00000012885	LRP5
897	ENSSSCG00000005004	LRR1
898	ENSSSCG00000016589	LRRC4
899	ENSSSCG00000004976	LRRC49
900	ENSSSCG00000034616	LRRC58
901	ENSSSCG00000008832	LRRC66
902	ENSSSCG00000003793	LRRC7
903	ENSSSCG00000029092	LRRD1
904	ENSSSCG00000000934	LRRIQ1
905	ENSSSCG00000004823	LRRK1
906	ENSSSCG00000008259	LRRTM4
907	ENSSSCG00000027941	LSAMP
908	ENSSSCG00000035973	LSM6
909	ENSSSCG00000002368	LTBP2
910	ENSSSCG00000000706	LTBR
911	ENSSSCG00000028488	LTC4S
912	ENSSSCG00000007979	LUC7L
913	ENSSSCG00000036360	LURAP1L
914	ENSSSCG00000006375	LY9
915	ENSSSCG00000006250	LYN
916	ENSSSCG00000003044	LYPD4
917	ENSSSCG00000013973	LYPD8
918	ENSSSCG00000004629	LYSMD2
919	ENSSSCG00000029886	LYVE1
920	None	MAATS1
921	ENSSSCG00000052676	MAB21L2
922	ENSSSCG00000030112	MACROD2
923	ENSSSCG00000006316	MAEL
924	ENSSSCG00000055131	MAGEL2
925	ENSSSCG00000031780	MAGI2
926	ENSSSCG00000036722	MALSU1
927	ENSSSCG00000030655	MAMDC2
928	ENSSSCG00000013720	MAN2B1
929	ENSSSCG00000001881	MAN2C1
930	ENSSSCG00000035648	MANEA
931	ENSSSCG00000004705	MAP1A
932	ENSSSCG00000016974	MAP1B
933	ENSSSCG00000002655	MAP1LC3B
934	ENSSSCG00000008852	MAP9
935	ENSSSCG00000004520	MAPK4
936	ENSSSCG00000004624	MAPK6
937	ENSSSCG00000008018	MAPK8IP3
938	ENSSSCG00000014010	MAPK9
939	None	#MARCH1
940	ENSSSCG00000037803	MARCKS
941	ENSSSCG00000013895	MAST3
942	ENSSSCG00000016956	MAST4
943	ENSSSCG00000014343	MATR3
944	None	MB21D1
945	ENSSSCG00000004528	MBD2
946	ENSSSCG00000001946	MBIP
947	ENSSSCG00000020924	MC1R
948	ENSSSCG00000051798	MC4R
949	ENSSSCG00000035696	MCEE
950	ENSSSCG00000004356	MCHR2
951	ENSSSCG00000006205	MCMDC2
952	ENSSSCG00000015754	MCPH1
953	ENSSSCG00000005002	MDGA2
954	ENSSSCG00000004454	ME1
955	ENSSSCG00000004522	ME2
956	ENSSSCG00000011743	MECOM
957	ENSSSCG00000029102	MED24
958	ENSSSCG00000013862	MED26
959	ENSSSCG00000030351	MEF2B
960	None	MEFV
961	None	MEGF8
962	ENSSSCG00000034152	MEI4
963	ENSSSCG00000025711	MEIOB
964	ENSSSCG00000004795	MEIS2
965	ENSSSCG00000008515	MEMO1
966	ENSSSCG00000006281	METTL11B
967	ENSSSCG00000013331	METTL15
968	ENSSSCG00000006285	METTL18
969	ENSSSCG00000036547	METTL7B
970	ENSSSCG00000034427	MEX3C
971	ENSSSCG00000001834	MFGE8
972	ENSSSCG00000026018	MFSD1
973	ENSSSCG00000026169	MFSD12
974	ENSSSCG00000014538	MGAT1
975	ENSSSCG00000035611	MGAT2
976	ENSSSCG00000014017	MGAT4B
977	ENSSSCG00000007930	MGRN1
978	ENSSSCG00000032580	MGST1
979	ENSSSCG00000002997	MIA
980	ENSSSCG00000025478	MIB1
981	ENSSSCG00000024131	MINDY2
982	ENSSSCG00000017917	MINK1
983	None	MIR124A
984	None	MIR129A
985	ENSSSCG00000019038	MIR137
986	None	MIR29B
987	ENSSSCG00000033040	MIR7143
988	ENSSSCG00000038341	MIR9789
989	ENSSSCG00000038318	MIR9799
990	ENSSSCG00000039534	MIR9802
991	ENSSSCG00000004999	MIS18BP1
992	ENSSSCG00000013425	MISP
993	ENSSSCG00000016549	MKLN1
994	ENSSSCG00000013448	MKNK2
995	ENSSSCG00000004836	MKRN3
996	ENSSSCG00000013534	MLLT1
997	ENSSSCG00000005166	MLLT3
998	ENSSSCG00000006132	MMP16
999	ENSSSCG00000021569	MMP25
1000	ENSSSCG00000004344	MMS22L
1001	ENSSSCG00000009009	MND1
1002	ENSSSCG00000004601	MNS1
1003	ENSSSCG00000047048	MOAP1
1004	ENSSSCG00000008942	MOB1B
1005	ENSSSCG00000023255	MOSPD3
1006	ENSSSCG00000005191	MPDZ
1007	ENSSSCG00000013507	MPND
1008	ENSSSCG00000013327	MPPED2
1009	ENSSSCG00000006306	MPZL1
1010	ENSSSCG00000013756	MRI1
1011	ENSSSCG00000014015	MRNIP
1012	ENSSSCG00000004521	MRO
1013	ENSSSCG00000030578	MRPL15
1014	ENSSSCG00000005105	MRPL46
1015	ENSSSCG00000023818	MRPS27
1016	ENSSSCG00000026981	MRPS6
1017	ENSSSCG00000020720	MRVI1
1018	ENSSSCG00000006187	MSC
1019	ENSSSCG00000008857	MSMO1
1020	ENSSSCG00000034500	MSX2
1021	ENSSSCG00000005135	MTAP
1022	ENSSSCG00000037516	MTF1
1023	ENSSSCG00000004543	MTFMT
1024	ENSSSCG00000002660	MTHFSD
1025	ENSSSCG00000036568	MVB12A
1026	ENSSSCG00000008334	MXD1
1027	ENSSSCG00000004661	MYEF2
1028	ENSSSCG00000062096	MYH4
1029	ENSSSCG00000013604	MYO1F
1030	ENSSSCG00000004620	MYO5A
1031	ENSSSCG00000004511	MYO5B
1032	ENSSSCG00000004478	MYO6
1033	ENSSSCG00000013876	MYO9B
1034	ENSSSCG00000004598	MYZAP
1035	ENSSSCG00000029239	MZB1
1036	ENSSSCG00000031332	NAA30
1037	ENSSSCG00000023871	NAALADL2
1038	ENSSSCG00000020830	NACA
1039	ENSSSCG00000013751	NACC1
1040	ENSSSCG00000008887	NAF1
1041	ENSSSCG00000007925	NAGPA
1042	ENSSSCG00000000522	NAP1L1
1043	ENSSSCG00000022903	NAPEPLD
1044	None	NARS
1045	ENSSSCG00000030211	NBR1
1046	ENSSSCG00000015045	NCAM1
1047	ENSSSCG00000008747	NCAPG
1048	ENSSSCG00000008125	NCAPH
1049	ENSSSCG00000027323	NCBP2
1050	ENSSSCG00000023479	NCKAP5
1051	ENSSSCG00000006194	NCOA2
1052	ENSSSCG00000006385	NCSTN
1053	ENSSSCG00000004834	NDN
1054	ENSSSCG00000024313	NDUFA4
1055	ENSSSCG00000041220	NDUFA7
1056	ENSSSCG00000053180	NDUFAF2
1057	ENSSSCG00000031913	NDUFB4
1058	ENSSSCG00000013778	NDUFB7
1059	ENSSSCG00000024144	NDUFS7
1060	ENSSSCG00000021991	NDUFV3
1061	ENSSSCG00000015125	NECTIN1
1062	ENSSSCG00000037499	NEDD4
1063	ENSSSCG00000004919	NEDD4L
1064	ENSSSCG00000023956	NEDD9
1065	ENSSSCG00000001882	NEIL1
1066	ENSSSCG00000015771	NEIL3
1067	ENSSSCG00000005011	NEMF
1068	ENSSSCG00000027654	NETO1
1069	ENSSSCG00000008124	NEURL3
1070	ENSSSCG00000017941	NEURL4
1071	ENSSSCG00000007477	NFATC2
1072	ENSSSCG00000029578	NFATC3
1073	ENSSSCG00000005190	NFIB
1074	ENSSSCG00000008816	NFXL1
1075	ENSSSCG00000005030	NID2
1076	ENSSSCG00000005022	NIN
1077	ENSSSCG00000031267	NIPAL2
1078	ENSSSCG00000059747	NKAIN3
1079	ENSSSCG00000017418	NKIRAS2
1080	None	NKX2
1081	ENSSSCG00000013940	NLRP3
1082	ENSSSCG00000007943	NMRAL1
1083	ENSSSCG00000040860	NMRK2
1084	ENSSSCG00000027954	NMU
1085	ENSSSCG00000008069	NOL8
1086	ENSSSCG00000014058	NOP16
1087	ENSSSCG00000025176	NOTCH3
1088	ENSSSCG00000024396	NOVA1
1089	ENSSSCG00000030069	NOXRED1
1090	ENSSSCG00000043640	NPAP1
1091	ENSSSCG00000016746	NPC1L1
1092	ENSSSCG00000007981	NPRL3
1093	ENSSSCG00000001918	NPTN
1094	ENSSSCG00000008888	NPY1R
1095	ENSSSCG00000008889	NPY5R
1096	ENSSSCG00000020758	NQO2
1097	ENSSSCG00000023658	NR2C2AP
1098	ENSSSCG00000013873	NR2F6
1099	ENSSSCG00000037766	NR3C2
1100	ENSSSCG00000005385	NR4A3
1101	ENSSSCG00000005588	NR5A1
1102	ENSSSCG00000005589	NR6A1
1103	ENSSSCG00000021082	NRG2
1104	ENSSSCG00000052301	NRG4
1105	ENSSSCG00000033413	NRTN
1106	ENSSSCG00000026180	NRXN1
1107	ENSSSCG00000014044	NSD1
1108	ENSSSCG00000015253	NTM
1109	ENSSSCG00000005106	NTRK3
1110	ENSSSCG00000001968	NUBPL
1111	ENSSSCG00000016747	NUDCD3
1112	ENSSSCG00000002697	NUDT7
1113	ENSSSCG00000006333	NUF2
1114	ENSSSCG00000023228	NUMBL
1115	ENSSSCG00000005667	NUP188
1116	ENSSSCG00000000860	NUP37
1117	None	NXPE2
1118	ENSSSCG00000004550	OAZ2
1119	ENSSSCG00000013874	OCEL1
1120	ENSSSCG00000009266	ODAM
1121	ENSSSCG00000016743	OGDH
1122	ENSSSCG00000034607	OGN
1123	ENSSSCG00000029715	OLFM1
1124	ENSSSCG00000009444	OLFM4
1125	ENSSSCG00000005593	OLFML2A
1126	ENSSSCG00000045712	OLFML3
1127	ENSSSCG00000012039	OLIG2
1128	ENSSSCG00000008073	OMD
1129	ENSSSCG00000004616	ONECUT1
1130	ENSSSCG00000004540	ONECUT2
1131	ENSSSCG00000013439	ONECUT3
1132	ENSSSCG00000003712	OSBPL1A
1133	ENSSSCG00000005273	OSTF1
1134	ENSSSCG00000031478	OSTN
1135	ENSSSCG00000009042	OTUD4
1136	ENSSSCG00000004840	OTUD7A
1137	ENSSSCG00000005063	OTX2
1138	ENSSSCG00000027361	OVOL1
1139	None	P14ARF
1140	ENSSSCG00000011813	P3H2
1141	ENSSSCG00000024027	PAFAH1B2
1142	ENSSSCG00000029070	PAFAH1B3
1143	ENSSSCG00000000856	PAH
1144	ENSSSCG00000026606	PAIP2
1145	ENSSSCG00000011843	PAK2
1146	ENSSSCG00000039575	PALM
1147	ENSSSCG00000013767	PALM3
1148	ENSSSCG00000009319	PAN3
1149	ENSSSCG00000002505	PAPOLA
1150	ENSSSCG00000015512	PAPPA2
1151	ENSSSCG00000000728	PARP11
1152	ENSSSCG00000011874	PARP14
1153	ENSSSCG00000000859	PARPBP
1154	ENSSSCG00000061621	PBX1
1155	ENSSSCG00000005604	PBX3
1156	ENSSSCG00000013933	PBX4
1157	ENSSSCG00000056128	PCBP1
1158	ENSSSCG00000009446	PCDH17
1159	ENSSSCG00000008765	PCDH7
1160	ENSSSCG00000029983	PCGF3
1161	ENSSSCG00000004554	PCLAF
1162	ENSSSCG00000015401	PCLO
1163	ENSSSCG00000006267	PCMTD1
1164	ENSSSCG00000056538	PCNA
1165	ENSSSCG00000005082	PCNX4
1166	ENSSSCG00000027466	PCOLCE
1167	ENSSSCG00000037110	PCP4
1168	ENSSSCG00000024379	PCSK4
1169	ENSSSCG00000023520	PCSK5
1170	ENSSSCG00000015072	PCSK7
1171	ENSSSCG00000011845	PCYT1A
1172	ENSSSCG00000008908	PDCL2
1173	ENSSSCG00000016668	PDE1C
1174	ENSSSCG00000028662	PDE3A
1175	ENSSSCG00000036363	PDE4C
1176	ENSSSCG00000016929	PDE4D
1177	ENSSSCG00000006218	PDE7A
1178	ENSSSCG00000024960	PDGFC
1179	ENSSSCG00000008841	PDGFRA
1180	ENSSSCG00000008633	PDIA6
1181	ENSSSCG00000037719	PDPK1
1182	ENSSSCG00000036168	PDSS2
1183	ENSSSCG00000001869	PEAK1
1184	ENSSSCG00000006243	PENK
1185	ENSSSCG00000013569	PEX11G
1186	ENSSSCG00000011766	PEX5L
1187	ENSSSCG00000015660	PFKFB2
1188	ENSSSCG00000011158	PFKP
1189	ENSSSCG00000050616	PGF
1190	ENSSSCG00000025560	PGLYRP2
1191	ENSSSCG00000005243	PGM5
1192	ENSSSCG00000004811	PGPEP1L
1193	ENSSSCG00000028973	PHACTR4
1194	ENSSSCG00000030467	PHC3
1195	ENSSSCG00000026722	PHF14
1196	ENSSSCG00000008080	PHF2
1197	ENSSSCG00000005296	PHF24
1198	ENSSSCG00000002844	PHKB
1199	ENSSSCG00000044141	PHLDA1
1200	ENSSSCG00000004896	PHLPP1
1201	ENSSSCG00000005665	PHYHD1
1202	ENSSSCG00000014030	PHYKPL
1203	ENSSSCG00000006172	PI15
1204	ENSSSCG00000022066	PIAS4
1205	ENSSSCG00000004548	PIF1
1206	ENSSSCG00000032619	PIGB
1207	ENSSSCG00000059295	PIGBOS1
1208	ENSSSCG00000015657	PIGR
1209	ENSSSCG00000029291	PIGZ
1210	ENSSSCG00000000591	PIK3C2G
1211	ENSSSCG00000016958	PIK3R1
1212	ENSSSCG00000000436	PIP4K2C
1213	ENSSSCG00000027161	PIP5K1B
1214	ENSSSCG00000013490	PIP5K1C
1215	ENSSSCG00000012903	PITPNM1
1216	ENSSSCG00000001930	PKM
1217	ENSSSCG00000013779	PKN1
1218	ENSSSCG00000000528	PKP2
1219	ENSSSCG00000011895	PLA1A
1220	ENSSSCG00000029578	PLA2G15
1221	ENSSSCG00000004737	PLA2G4B
1222	ENSSSCG00000037292	PLA2G4E
1223	ENSSSCG00000013034	PLCB3
1224	ENSSSCG00000000590	PLCZ1
1225	ENSSSCG00000003468	PLEKHM2
1226	ENSSSCG00000004547	PLEKHO2
1227	ENSSSCG00000032149	PLET1
1228	ENSSSCG00000013512	PLIN4
1229	ENSSSCG00000013513	PLIN5
1230	ENSSSCG00000016925	PLK2
1231	ENSSSCG00000005393	PLPPR1
1232	ENSSSCG00000037432	PLPPR3
1233	ENSSSCG00000029391	PLSCR3
1234	ENSSSCG00000037025	PLVAP
1235	ENSSSCG00000026454	PMAIP1
1236	ENSSSCG00000000371	PMEL
1237	ENSSSCG00000001912	PML
1238	ENSSSCG00000022828	PNN
1239	ENSSSCG00000012088	POFUT2
1240	ENSSSCG00000032313	POGLUT1
1241	ENSSSCG00000005008	POLE2
1242	ENSSSCG00000004529	POLI
1243	ENSSSCG00000022955	POLR2B
1244	ENSSSCG00000021472	POLR2E
1245	ENSSSCG00000030605	POLR2M
1246	ENSSSCG00000006078	POP1
1247	ENSSSCG00000011894	POPDC2
1248	ENSSSCG00000009361	POSTN
1249	ENSSSCG00000056101	POU3F2
1250	ENSSSCG00000025334	POU4F1
1251	ENSSSCG00000029275	PPARGC1A
1252	ENSSSCG00000015474	PPFIA4
1253	ENSSSCG00000016737	PPIA
1254	ENSSSCG00000004704	PPIP5K1
1255	ENSSSCG00000007927	PPL
1256	ENSSSCG00000008451	PPM1B
1257	ENSSSCG00000038973	PPP1R12A
1258	ENSSSCG00000037999	PPP1R14B
1259	ENSSSCG00000039249	PPP1R2
1260	ENSSSCG00000016640	PPP1R3A
1261	ENSSSCG00000029538	PPP2R1B
1262	ENSSSCG00000033185	PPP2R3A
1263	ENSSSCG00000026382	PPP2R5E
1264	ENSSSCG00000024810	PRAM1
1265	ENSSSCG00000015243	PRDM10
1266	ENSSSCG00000026662	PRDM7
1267	ENSSSCG00000013030	PRDX5
1268	ENSSSCG00000022742	PRDX6
1269	ENSSSCG00000006199	PREX2
1270	ENSSSCG00000034491	PRICKLE1
1271	ENSSSCG00000026055	PRIM1
1272	ENSSSCG00000002464	PRIMA1
1273	ENSSSCG00000015786	PRIMPOL
1274	ENSSSCG00000013771	PRKACA
1275	ENSSSCG00000005095	PRKCH
1276	ENSSSCG00000011745	PRKCI
1277	ENSSSCG00000001975	PRKD1
1278	ENSSSCG00000030045	PRMT5
1279	ENSSSCG00000014347	PROB1
1280	ENSSSCG00000037063	PROKR2
1281	ENSSSCG00000008118	PROM2
1282	ENSSSCG00000029569	PROP1
1283	ENSSSCG00000007790	PRR14
1284	ENSSSCG00000003024	PRR19
1285	None	PRR22
1286	None	PRR27
1287	ENSSSCG00000031503	PRRX1
1288	ENSSSCG00000030518	PRSS33
1289	ENSSSCG00000004452	PRSS35
1290	ENSSSCG00000013984	PRSS38
1291	ENSSSCG00000035798	PRTG
1292	ENSSSCG00000005287	PSAT1
1293	ENSSSCG00000029541	PSD2
1294	ENSSSCG00000001950	PSMA6
1295	ENSSSCG00000001867	PSTPIP1
1296	ENSSSCG00000013421	PTBP1
1297	ENSSSCG00000016975	PTCD2
1298	ENSSSCG00000021862	PTGDR
1299	ENSSSCG00000013782	PTGER1
1300	ENSSSCG00000036893	PTHLH
1301	ENSSSCG00000021704	PTPDC1
1302	ENSSSCG00000001878	PTPN9
1303	ENSSSCG00000012909	PTPRCAP
1304	ENSSSCG00000005194	PTPRD
1305	ENSSSCG00000028612	PTPRS
1306	ENSSSCG00000005227	PUM3
1307	ENSSSCG00000029627	PWP2
1308	ENSSSCG00000004607	PYGO1
1309	ENSSSCG00000034811	QDPR
1310	ENSSSCG00000013314	QSER1
1311	ENSSSCG00000052752	R1C1
1312	ENSSSCG00000026498	R3HDM2
1313	ENSSSCG00000035243	RAB27B
1314	ENSSSCG00000002996	RAB4B
1315	ENSSSCG00000037597	RAB5B
1316	ENSSSCG00000026571	RAB8B
1317	ENSSSCG00000015499	RABGAP1L
1318	ENSSSCG00000035258	RABL3
1319	ENSSSCG00000004766	RAD51
1320	ENSSSCG00000048439	RALA
1321	ENSSSCG00000005738	RALGDS
1322	ENSSSCG00000006149	RALYL
1323	ENSSSCG00000017000	RANBP17
1324	ENSSSCG00000005719	RAPGEF1
1325	ENSSSCG00000008881	RAPGEF2
1326	ENSSSCG00000015519	RASAL2
1327	ENSSSCG00000013839	RASAL3
1328	ENSSSCG00000014011	RASGEF1C
1329	ENSSSCG00000004791	RASGRP1
1330	ENSSSCG00000028423	RBBP4
1331	ENSSSCG00000024419	RBBP8
1332	ENSSSCG00000007917	RBFOX1
1333	ENSSSCG00000006110	RBM12B
1334	ENSSSCG00000026700	RBM23
1335	ENSSSCG00000028663	RBM25
1336	ENSSSCG00000008994	RBM46
1337	ENSSSCG00000004549	RBPMS2
1338	ENSSSCG00000015498	RC3H1
1339	ENSSSCG00000005217	RCL1
1340	ENSSSCG00000013318	RCN1
1341	ENSSSCG00000001866	RCN2
1342	ENSSSCG00000033669	RDH10
1343	ENSSSCG00000039508	REC114
1344	ENSSSCG00000026387	REEP6
1345	ENSSSCG00000031177	REG3G
1346	ENSSSCG00000031874	REM2
1347	ENSSSCG00000000602	RERG
1348	ENSSSCG00000040822	RERGL
1349	ENSSSCG00000023357	REST
1350	ENSSSCG00000040624	REXO1
1351	ENSSSCG00000015056	REXO2
1352	ENSSSCG00000023173	REXO4
1353	ENSSSCG00000008788	RFC1
1354	ENSSSCG00000009349	RFC3
1355	ENSSSCG00000050324	RFPL4B
1356	None	RFWD2
1357	ENSSSCG00000035403	RFX2
1358	ENSSSCG00000005225	RFX3
1359	ENSSSCG00000004603	RFX7
1360	ENSSSCG00000036310	RFXANK
1361	ENSSSCG00000006069	RGS22
1362	ENSSSCG00000033093	RGS6
1363	ENSSSCG00000015548	RGSL1
1364	ENSSSCG00000001841	RHCG
1365	ENSSSCG00000022726	RHOD
1366	ENSSSCG00000022804	RHOJ
1367	ENSSSCG00000031957	RIMS2
1368	ENSSSCG00000024096	RIPK2
1369	ENSSSCG00000001836	RLBP1
1370	ENSSSCG00000013765	RLN3
1371	ENSSSCG00000004765	RMDN3
1372	ENSSSCG00000015549	RNASEL
1373	ENSSSCG00000031172	RNF11
1374	ENSSSCG00000057993	RNF130
1375	ENSSSCG00000008168	RNF149
1376	ENSSSCG00000021822	RNF169
1377	ENSSSCG00000009572	RNF17
1378	ENSSSCG00000016941	RNF180
1379	ENSSSCG00000006066	RNF19A
1380	ENSSSCG00000015077	RNF214
1381	ENSSSCG00000016414	RNF32
1382	ENSSSCG00000021893	ROCK1
1383	ENSSSCG00000028717	ROPN1
1384	ENSSSCG00000004576	RORA
1385	ENSSSCG00000005268	RORB
1386	ENSSSCG00000042752	RP1
1387	ENSSSCG00000031652	RPGRIP1L
1388	ENSSSCG00000005001	RPL10L
1389	ENSSSCG00000025928	RPL18
1390	ENSSSCG00000013889	RPL18A
1391	ENSSSCG00000016989	RPL26L1
1392	ENSSSCG00000005006	RPL36AL
1393	ENSSSCG00000001888	RPP25
1394	ENSSSCG00000033169	RPS15
1395	ENSSSCG00000023158	RPS27L
1396	ENSSSCG00000013597	RPS28
1397	ENSSSCG00000038507	RPS29
1398	ENSSSCG00000012910	RPS6KB2
1399	ENSSSCG00000015586	RPS6KC1
1400	ENSSSCG00000002375	RPS6KL1
1401	ENSSSCG00000024983	RSL24D1
1402	ENSSSCG00000040224	RSPH1
1403	ENSSSCG00000032240	RSPO1
1404	ENSSSCG00000004747	RTF1
1405	ENSSSCG00000025013	RTN1
1406	ENSSSCG00000014023	RUFY1
1407	ENSSSCG00000025514	RUFY3
1408	ENSSSCG00000024485	RUNDC3B
1409	ENSSSCG00000035537	RUNX1
1410	ENSSSCG00000006115	RUNX1T1
1411	ENSSSCG00000004446	RWDD1
1412	ENSSSCG00000008875	RXFP1
1413	ENSSSCG00000038220	RXRA
1414	ENSSSCG00000011642	RYK
1415	ENSSSCG00000013523	SAFB2
1416	ENSSSCG00000004858	SALL3
1417	ENSSSCG00000033298	SAMD1
1418	ENSSSCG00000002400	SAMD15
1419	ENSSSCG00000012963	SART1
1420	ENSSSCG00000005021	SAV1
1421	ENSSSCG00000040408	SAXO1
1422	ENSSSCG00000013409	SBF2
1423	ENSSSCG00000030042	SBNO2
1424	ENSSSCG00000005598	SCAI
1425	ENSSSCG00000013446	SCAMP4
1426	ENSSSCG00000001887	SCAMP5
1427	ENSSSCG00000001865	SCAPER
1428	ENSSSCG00000004630	SCG3
1429	ENSSSCG00000004807	SCG5
1430	ENSSSCG00000000707	SCNN1A
1431	ENSSSCG00000029536	SCTR
1432	ENSSSCG00000023850	SDHAF3
1433	ENSSSCG00000006245	SDR16C5
1434	ENSSSCG00000007926	SEC14L5
1435	ENSSSCG00000039332	SEC16B
1436	ENSSSCG00000038914	SEC61B
1437	ENSSSCG00000004653	SECISBP2L
1438	ENSSSCG00000002414	SEL1L
1439	ENSSSCG00000006286	SELE
1440	ENSSSCG00000006287	SELL
1441	None	SELRC1
1442	ENSSSCG00000015398	SEMA3A
1443	ENSSSCG00000023784	SEMA3C
1444	ENSSSCG00000015396	SEMA3D
1445	ENSSSCG00000015399	SEMA3E
1446	ENSSSCG00000031719	SEMA4B
1447	ENSSSCG00000035176	SEMA6B
1448	ENSSSCG00000004663	SEMA6D
1449	ENSSSCG00000023165	SEMA7A
1450	ENSSSCG00000011841	SENP5
1451	ENSSSCG00000020702	SENP6
1452	ENSSSCG00000025616	SENP8
1453	None	45547
1454	ENSSSCG00000004889	SERPINB10
1455	ENSSSCG00000039151	SERPINB12
1456	ENSSSCG00000004890	SERPINB2
1457	ENSSSCG00000004894	SERPINB5
1458	ENSSSCG00000004891	SERPINB7
1459	ENSSSCG00000037002	SERTAD2
1460	ENSSSCG00000004490	SETBP1
1461	ENSSSCG00000028883	SETD4
1462	ENSSSCG00000009395	SETDB2
1463	ENSSSCG00000009004	SFRP2
1464	ENSSSCG00000031617	SFT2D2
1465	ENSSSCG00000014063	SFXN1
1466	ENSSSCG00000058015	SGCB
1467	ENSSSCG00000009281	SGCG
1468	ENSSSCG00000028558	SGPP1
1469	ENSSSCG00000032108	SH2D1B
1470	ENSSSCG00000032015	SH3BGRL2
1471	ENSSSCG00000025900	SH3BP5L
1472	ENSSSCG00000013508	SH3GL1
1473	ENSSSCG00000005668	SH3GLB2
1474	ENSSSCG00000023273	SH3YL1
1475	ENSSSCG00000039841	SHC3
1476	ENSSSCG00000056133	SHC4
1477	ENSSSCG00000002849	SHCBP1
1478	ENSSSCG00000016416	SHH
1479	ENSSSCG00000024429	SIDT1
1480	ENSSSCG00000015074	SIDT2
1481	ENSSSCG00000032941	SIK2
1482	ENSSSCG00000004357	SIM1
1483	ENSSSCG00000027179	SIM2
1484	ENSSSCG00000014062	SIMC1
1485	ENSSSCG00000001880	SIN3A
1486	ENSSSCG00000008821	SLAIN2
1487	ENSSSCG00000009035	SLC10A7
1488	ENSSSCG00000004659	SLC12A1
1489	ENSSSCG00000004491	SLC14A2
1490	ENSSSCG00000025820	SLC15A4
1491	ENSSSCG00000005222	SLC1A1
1492	ENSSSCG00000013833	SLC1A6
1493	ENSSSCG00000004399	SLC22A16
1494	ENSSSCG00000026423	SLC23A1
1495	ENSSSCG00000026466	SLC23A2
1496	ENSSSCG00000005167	SLC24A2
1497	ENSSSCG00000015336	SLC25A13
1498	ENSSSCG00000013550	SLC25A23
1499	ENSSSCG00000026177	SLC25A40
1500	ENSSSCG00000032785	SLC25A41
1501	ENSSSCG00000013927	SLC25A42
1502	ENSSSCG00000036029	SLC26A10
1503	ENSSSCG00000004643	SLC27A2
1504	ENSSSCG00000004673	SLC28A2
1505	ENSSSCG00000039651	SLC2A5
1506	ENSSSCG00000004668	SLC30A4
1507	ENSSSCG00000006011	SLC30A8
1508	ENSSSCG00000001033	SLC35B3
1509	ENSSSCG00000013861	SLC35E1
1510	ENSSSCG00000005068	SLC35F4
1511	ENSSSCG00000005092	SLC38A6
1512	ENSSSCG00000005425	SLC44A1
1513	ENSSSCG00000003388	SLC45A1
1514	ENSSSCG00000008943	SLC4A4
1515	ENSSSCG00000034167	SLC5A3
1516	ENSSSCG00000013890	SLC5A5
1517	ENSSSCG00000002827	SLC6A2
1518	ENSSSCG00000036418	SLC8A1
1519	ENSSSCG00000000584	SLCO1A2
1520	ENSSSCG00000021998	SLCO1B3
1521	ENSSSCG00000008749	SLIT2
1522	ENSSSCG00000017012	SLIT3
1523	ENSSSCG00000011736	SLITRK3
1524	ENSSSCG00000007066	SLX4IP
1525	ENSSSCG00000009040	SMAD1
1526	ENSSSCG00000004524	SMAD4
1527	ENSSSCG00000004948	SMAD6
1528	ENSSSCG00000005232	SMARCA2
1529	ENSSSCG00000009047	SMARCA5
1530	ENSSSCG00000053136	SMIM12
1531	ENSSSCG00000033814	SMIM15
1532	ENSSSCG00000061225	SMIM22
1533	ENSSSCG00000013863	SMIM7
1534	ENSSSCG00000004453	SNAP91
1535	ENSSSCG00000016590	SND1
1536	ENSSSCG00000002998	SNRPA
1537	ENSSSCG00000042703	SNX1
1538	ENSSSCG00000015252	SNX19
1539	ENSSSCG00000006064	SNX31
1540	ENSSSCG00000012975	SNX32
1541	ENSSSCG00000004379	SOBP
1542	ENSSSCG00000032214	SOCS6
1543	ENSSSCG00000037539	SORCS2
1544	ENSSSCG00000015135	SORL1
1545	ENSSSCG00000005015	SOS2
1546	ENSSSCG00000008649	SOX11
1547	ENSSSCG00000060730	SOX17
1548	ENSSSCG00000062993	SOX2
1549	ENSSSCG00000000567	SOX5
1550	ENSSSCG00000008834	SPATA18
1551	ENSSSCG00000014348	SPATA24
1552	ENSSSCG00000029339	SPATA2L
1553	ENSSSCG00000033805	SPATA31D1
1554	None	SPATA33
1555	ENSSSCG00000004671	SPATA5L1
1556	ENSSSCG00000005221	SPATA6L
1557	ENSSSCG00000015769	SPCS3
1558	ENSSSCG00000025965	SPDL1
1559	ENSSSCG00000004544	SPG21
1560	ENSSSCG00000024663	SPICE1
1561	ENSSSCG00000006277	SPIDR
1562	ENSSSCG00000038107	SPINK2
1563	ENSSSCG00000002635	SPIRE2
1564	ENSSSCG00000004635	SPPL2A
1565	ENSSSCG00000039393	SPRED1
1566	ENSSSCG00000004736	SPTBN5
1567	ENSSSCG00000007072	SPTLC3
1568	ENSSSCG00000004666	SQOR
1569	ENSSSCG00000014016	SQSTM1
1570	ENSSSCG00000008445	SRBD1
1571	ENSSSCG00000007789	SRCAP
1572	ENSSSCG00000008521	SRD5A2
1573	ENSSSCG00000032726	SREK1
1574	ENSSSCG00000015298	SRI
1575	ENSSSCG00000026110	SRPK2
1576	ENSSSCG00000023304	SRRM2
1577	ENSSSCG00000003716	SS18
1578	ENSSSCG00000027956	SSH3
1579	ENSSSCG00000001938	SSTR1
1580	ENSSSCG00000038971	ST8SIA3
1581	ENSSSCG00000011652	STAG1
1582	ENSSSCG00000008923	STAP1
1583	None	STARD9
1584	ENSSSCG00000053564	STATH
1585	ENSSSCG00000006179	STAU2
1586	ENSSSCG00000016983	STC2
1587	ENSSSCG00000008762	STIM2
1588	ENSSSCG00000022478	STK10
1589	ENSSSCG00000013429	STK11
1590	ENSSSCG00000006074	STK3
1591	ENSSSCG00000031407	STKLD1
1592	ENSSSCG00000002412	STON2
1593	ENSSSCG00000001909	STRA6
1594	ENSSSCG00000004702	STRC
1595	ENSSSCG00000013752	STX10
1596	ENSSSCG00000004113	STXBP5
1597	ENSSSCG00000039888	STXBP5L
1598	ENSSSCG00000001977	STXBP6
1599	ENSSSCG00000005039	STYX
1600	ENSSSCG00000015485	SUCO
1601	ENSSSCG00000035581	SUGCT
1602	ENSSSCG00000039341	SULT1E1
1603	ENSSSCG00000000376	SUOX
1604	ENSSSCG00000009359	SUPT20H
1605	ENSSSCG00000001709	SUPT3H
1606	ENSSSCG00000040710	SURF4
1607	ENSSSCG00000022237	SUSD3
1608	ENSSSCG00000013410	SWAP70
1609	ENSSSCG00000006750	SYCP1
1610	ENSSSCG00000021232	SYNC
1611	ENSSSCG00000005110	SYNE2
1612	ENSSSCG00000035223	SYNM
1613	ENSSSCG00000027617	SYNPR
1614	ENSSSCG00000000527	SYT10
1615	ENSSSCG00000015610	SYT14
1616	ENSSSCG00000006758	SYT6
1617	ENSSSCG00000023592	TAC1
1618	ENSSSCG00000015814	TACC1
1619	ENSSSCG00000003718	TAF4B
1620	ENSSSCG00000051585	TANGO6
1621	ENSSSCG00000009850	TAOK3
1622	None	TARSL2
1623	ENSSSCG00000007074	TASP1
1624	ENSSSCG00000009464	TBC1D4
1625	ENSSSCG00000011760	TBL1XR1
1626	ENSSSCG00000006299	TBX19
1627	ENSSSCG00000033759	TBXA2R
1628	ENSSSCG00000004600	TCF12
1629	ENSSSCG00000036102	TCF25
1630	ENSSSCG00000004535	TCF4
1631	ENSSSCG00000056643	TCTEX1D2
1632	ENSSSCG00000031299	TECR
1633	ENSSSCG00000024681	TECRL
1634	ENSSSCG00000017194	TEN1
1635	ENSSSCG00000015774	TENM3
1636	ENSSSCG00000061055	TEX29
1637	ENSSSCG00000013571	TEX45
1638	ENSSSCG00000035315	TEX50
1639	ENSSSCG00000004602	TEX9
1640	ENSSSCG00000009560	TFDP1
1641	ENSSSCG00000038138	TFEC
1642	ENSSSCG00000007671	TFR2
1643	ENSSSCG00000011848	TFRC
1644	ENSSSCG00000008326	TGFA
1645	ENSSSCG00000003017	TGFB1
1646	ENSSSCG00000006251	TGS1
1647	ENSSSCG00000038158	THAP5
1648	ENSSSCG00000004789	THBS1
1649	ENSSSCG00000032353	THEGL
1650	ENSSSCG00000025653	THOC1
1651	ENSSSCG00000014061	THOC3
1652	ENSSSCG00000013468	THOP1
1653	ENSSSCG00000035969	THRA
1654	ENSSSCG00000004980	THSD4
1655	ENSSSCG00000015350	THSD7A
1656	ENSSSCG00000040355	TICRR
1657	ENSSSCG00000022757	TIMM13
1658	ENSSSCG00000032494	TIMM21
1659	ENSSSCG00000027270	TIMM9
1660	ENSSSCG00000006301	TIPRL
1661	ENSSSCG00000004854	TJP1
1662	ENSSSCG00000026079	TKTL2
1663	ENSSSCG00000028995	TLE2
1664	ENSSSCG00000005288	TLE4
1665	ENSSSCG00000024588	TLE6
1666	ENSSSCG00000008853	TLL1
1667	ENSSSCG00000024088	TLN2
1668	ENSSSCG00000016999	TLX3
1669	ENSSSCG00000008890	TMA16
1670	ENSSSCG00000005266	TMC1
1671	ENSSSCG00000032562	TMC6
1672	ENSSSCG00000009563	TMCO3
1673	ENSSSCG00000004794	TMCO5A
1674	ENSSSCG00000036028	TMED8
1675	ENSSSCG00000014036	TMED9
1676	ENSSSCG00000025856	TMEM106A
1677	ENSSSCG00000000801	TMEM117
1678	ENSSSCG00000009007	TMEM131L
1679	ENSSSCG00000009754	TMEM132B
1680	ENSSSCG00000009753	TMEM132C
1681	ENSSSCG00000012905	TMEM134
1682	ENSSSCG00000003022	TMEM145
1683	ENSSSCG00000009012	TMEM154
1684	ENSSSCG00000033168	TMEM161A
1685	ENSSSCG00000032234	TMEM165
1686	ENSSSCG00000015473	TMEM183A
1687	ENSSSCG00000020868	TMEM192
1688	ENSSSCG00000001926	TMEM202
1689	ENSSSCG00000022341	TMEM207
1690	ENSSSCG00000028479	TMEM230
1691	ENSSSCG00000025326	TMEM243
1692	None	TMEM251
1693	ENSSSCG00000005062	TMEM260
1694	None	TMEM261
1695	ENSSSCG00000001863	TMEM266
1696	ENSSSCG00000061900	TMEM30B
1697	ENSSSCG00000035189	TMEM37
1698	ENSSSCG00000013864	TMEM38A
1699	ENSSSCG00000011901	TMEM39A
1700	ENSSSCG00000004716	TMEM62
1701	ENSSSCG00000006252	TMEM68
1702	ENSSSCG00000004730	TMEM87A
1703	ENSSSCG00000005325	TMEM8B
1704	ENSSSCG00000028794	TMEM91
1705	ENSSSCG00000017945	TMEM95
1706	ENSSSCG00000028363	TMPRSS9
1707	ENSSSCG00000027447	TMTC1
1708	ENSSSCG00000038422	TMX1
1709	ENSSSCG00000004884	TMX3
1710	ENSSSCG00000004898	TNFRSF11A
1711	ENSSSCG00000000708	TNFRSF1A
1712	ENSSSCG00000026695	TNFSF14
1713	ENSSSCG00000015487	TNFSF18
1714	ENSSSCG00000015488	TNFSF4
1715	ENSSSCG00000022370	TNFSF9
1716	ENSSSCG00000026142	TNK1
1717	ENSSSCG00000011849	TNK2
1718	ENSSSCG00000027293	TNPO1
1719	ENSSSCG00000015508	TNR
1720	ENSSSCG00000034373	TNRC6C
1721	ENSSSCG00000016725	TNS3
1722	ENSSSCG00000005075	TOMM20L
1723	ENSSSCG00000015384	TOMM7
1724	ENSSSCG00000006958	TOP1MT
1725	ENSSSCG00000006235	TOX
1726	ENSSSCG00000025592	TP63
1727	ENSSSCG00000004458	TPBG
1728	ENSSSCG00000015462	TPK1
1729	ENSSSCG00000004570	TPM1
1730	ENSSSCG00000011812	TPRG1
1731	ENSSSCG00000015387	TRA2A
1732	ENSSSCG00000006193	TRAM1
1733	ENSSSCG00000004986	TRAPPC6B
1734	ENSSSCG00000000515	TRHDE
1735	ENSSSCG00000039080	TRIB2
1736	ENSSSCG00000015126	TRIM29
1737	ENSSSCG00000035650	TRIM52
1738	ENSSSCG00000006216	TRIM55
1739	ENSSSCG00000040066	TRIM58
1740	ENSSSCG00000004552	TRIP4
1741	ENSSSCG00000037733	TRIQK
1742	ENSSSCG00000013744	TRMT1
1743	ENSSSCG00000013029	TRMT112
1744	ENSSSCG00000006186	TRPA1
1745	ENSSSCG00000005257	TRPM3
1746	ENSSSCG00000006018	TRPS1
1747	ENSSSCG00000012964	TSGA10IP
1748	ENSSSCG00000006749	TSHB
1749	ENSSSCG00000004861	TSHZ1
1750	ENSSSCG00000014051	TSPAN17
1751	ENSSSCG00000001868	TSPAN3
1752	ENSSSCG00000022988	TSPEAR
1753	ENSSSCG00000004438	TSPYL1
1754	ENSSSCG00000008030	TSR3
1755	ENSSSCG00000004718	TTBK2
1756	ENSSSCG00000015047	TTC12
1757	ENSSSCG00000011767	TTC14
1758	ENSSSCG00000013284	TTC17
1759	ENSSSCG00000004813	TTC23
1760	ENSSSCG00000040272	TTC29
1761	ENSSSCG00000003875	TTC39A
1762	ENSSSCG00000001939	TTC6
1763	ENSSSCG00000008097	TTL
1764	ENSSSCG00000013545	TUBB4A
1765	ENSSSCG00000005128	TUSC1
1766	ENSSSCG00000000798	TWF1
1767	ENSSSCG00000004537	TXNL1
1768	ENSSSCG00000040678	TYMS
1769	ENSSSCG00000005193	TYRP1
1770	ENSSSCG00000004973	UACA
1771	ENSSSCG00000008924	UBA6
1772	ENSSSCG00000023603	UBALD1
1773	ENSSSCG00000029511	UBASH3A
1774	ENSSSCG00000004832	UBE3A
1775	ENSSSCG00000026346	UBE3D
1776	ENSSSCG00000001907	UBL7
1777	ENSSSCG00000007924	UBN1
1778	ENSSSCG00000004717	UBR1
1779	ENSSSCG00000022479	UBR5
1780	ENSSSCG00000006239	UBXN2B
1781	ENSSSCG00000013510	UBXN6
1782	ENSSSCG00000008368	UGP2
1783	ENSSSCG00000039276	UGT2B31
1784	ENSSSCG00000006342	UHMK1
1785	ENSSSCG00000022508	UIMC1
1786	ENSSSCG00000036169	UMAD1
1787	ENSSSCG00000013880	UNC13A
1788	ENSSSCG00000004614	UNC13C
1789	ENSSSCG00000014049	UNC5A
1790	ENSSSCG00000038851	UNC79
1791	ENSSSCG00000022963	UNKL
1792	ENSSSCG00000039301	UPF1
1793	ENSSSCG00000011904	UPK1B
1794	ENSSSCG00000013875	USE1
1795	ENSSSCG00000022559	USP14
1796	ENSSSCG00000028737	USP3
1797	ENSSSCG00000004638	USP50
1798	ENSSSCG00000004639	USP8
1799	ENSSSCG00000028466	UTP3
1800	ENSSSCG00000013553	VAV1
1801	ENSSSCG00000005743	VAV2
1802	ENSSSCG00000006209	VCPIP1
1803	ENSSSCG00000005015	VCPKMT
1804	ENSSSCG00000054506	VEGFB
1805	ENSSSCG00000015770	VEGFC
1806	ENSSSCG00000005229	VLDLR
1807	ENSSSCG00000006071	VPS13B
1808	ENSSSCG00000036431	VPS13C
1809	ENSSSCG00000004757	VPS18
1810	ENSSSCG00000004731	VPS39
1811	ENSSSCG00000004893	VPS4B
1812	ENSSSCG00000022982	VPS50
1813	ENSSSCG00000027509	VPS54
1814	ENSSSCG00000022310	VPS9D1
1815	ENSSSCG00000023921	VSTM2B
1816	ENSSSCG00000015626	VWC2
1817	ENSSSCG00000011013	WAC
1818	ENSSSCG00000000611	WBP11
1819	ENSSSCG00000057114	WDPCP
1820	ENSSSCG00000023078	WDR4
1821	ENSSSCG00000004538	WDR7
1822	ENSSSCG00000004615	WDR72
1823	ENSSSCG00000013721	WDR83OS
1824	ENSSSCG00000013411	WEE1
1825	ENSSSCG00000030998	WIF1
1826	ENSSSCG00000013836	WIZ
1827	ENSSSCG00000003795	WLS
1828	ENSSSCG00000034154	WNK2
1829	ENSSSCG00000035859	WNT5A
1830	ENSSSCG00000027365	WNT7B
1831	ENSSSCG00000021731	WWC2
1832	ENSSSCG00000031813	XKR4
1833	ENSSSCG00000006191	XKR9
1834	ENSSSCG00000031942	YES1
1835	ENSSSCG00000013935	YJEFN3
1836	ENSSSCG00000015659	YOD1
1837	ENSSSCG00000035505	YTHDC1
1838	ENSSSCG00000033144	YTHDF3
1839	ENSSSCG00000006062	YWHAZ
1840	ENSSSCG00000032488	ZADH2
1841	ENSSSCG00000023393	ZBBX
1842	ENSSSCG00000033411	ZBED5
1843	ENSSSCG00000030095	ZBTB16
1844	ENSSSCG00000026113	ZBTB20
1845	ENSSSCG00000029236	ZBTB7A
1846	ENSSSCG00000029799	ZBTB8OS
1847	ENSSSCG00000037815	ZC3H12A
1848	ENSSSCG00000002656	ZCCHC14
1849	ENSSSCG00000004897	ZCCHC2
1850	ENSSSCG00000011847	ZDHHC19
1851	ENSSSCG00000030268	ZFAND5
1852	ENSSSCG00000000509	ZFC3H1
1853	ENSSSCG00000014539	ZFP62
1854	ENSSSCG00000013495	ZFR2
1855	ENSSSCG00000002337	ZFYVE1
1856	ENSSSCG00000023820	ZMIZ2
1857	ENSSSCG00000003627	ZMYM4
1858	ENSSSCG00000011858	ZNF148
1859	ENSSSCG00000007958	ZNF174
1860	ENSSSCG00000007965	ZNF200
1861	ENSSSCG00000029375	ZNF205
1862	ENSSSCG00000007967	ZNF213
1863	ENSSSCG00000007963	ZNF263
1864	ENSSSCG00000029228	ZNF276
1865	ENSSSCG00000025910	ZNF277
1866	ENSSSCG00000026960	ZNF280D
1867	ENSSSCG00000032506	ZNF317
1868	ENSSSCG00000013786	ZNF333
1869	ENSSSCG00000014046	ZNF346
1870	ENSSSCG00000053800	ZNF354A
1871	ENSSSCG00000016976	ZNF366
1872	ENSSSCG00000028051	ZNF385C
1873	None	ZNF407
1874	ENSSSCG00000024810	ZNF414
1875	ENSSSCG00000008066	ZNF484
1876	ENSSSCG00000036756	ZNF496
1877	None	ZNF500
1878	ENSSSCG00000004859	ZNF516
1879	ENSSSCG00000003715	ZNF521
1880	ENSSSCG00000034704	ZNF532
1881	ENSSSCG00000038635	ZNF554
1882	ENSSSCG00000029035	ZNF558
1883	ENSSSCG00000004551	ZNF609
1884	ENSSSCG00000022708	ZNF638
1885	ENSSSCG00000056174	ZNF706
1886	ENSSSCG00000021361	ZNF710
1887	ENSSSCG00000004799	ZNF770
1888	ENSSSCG00000009037	ZNF827
1889	ENSSSCG00000009971	ZNRF3
1890	ENSSSCG00000059446	ZNRF4
1891	ENSSSCG00000029641	ZSCAN10
1892	ENSSSCG00000013758	ZSWIM4
1893	ENSSSCG00000025194	ZSWIM6
