# Supplementary material for: Whole-genome resequencing reveals positive selection and introgression signatures and genetic loci associated with early puberty traits in Chinese indigenous pigs
Source: Genet Sel Evol. 2025 Jun 10;57:29. doi: 10.1186/s12711-025-00975-1 (PMC12150574; doi:10.1186/s12711-025-00975-1)
Supplement: Supplementary file 15 — Additional file 15: Table S12. Genes with top 5% XP-CLR score in early puberty pig as compared to late puberty pig. [file 12711_2025_975_MOESM15_ESM.xlsx]

## Sheet: Sheet1
Additional file 15 Table S12. Genes with top 5% XP-CLR score in early puberty pigs as compared to late puberty pigs.
Number	Ensembl ID	Gene name
1	ENSSSCG00000009755	AACS
2	ENSSSCG00000009708	AADAT
3	ENSSSCG00000004951	AAGAB
4	ENSSSCG00000008337	AAK1
5	ENSSSCG00000006013	AARD
6	ENSSSCG00000005423	ABCA1
7	ENSSSCG00000015390	ABCB1
8	ENSSSCG00000022813	ABCC12
9	ENSSSCG00000017561	ABCC3
10	ENSSSCG00000013378	ABCC8
11	ENSSSCG00000000781	ABCD2
12	ENSSSCG00000009215	ABCG2
13	ENSSSCG00000008453	ABCG8
14	ENSSSCG00000009541	ABHD13
15	ENSSSCG00000021802	ABHD17B
16	ENSSSCG00000011297	ABHD5
17	ENSSSCG00000024674	ABL2
18	ENSSSCG00000017804	ABR
19	ENSSSCG00000013303	ABTB2
20	ENSSSCG00000061436	ACACB
21	ENSSSCG00000009836	ACAD10
22	ENSSSCG00000023354	ACAD9
23	ENSSSCG00000004049	ACAT2
24	ENSSSCG00000036223	ACKR1
25	ENSSSCG00000015699	ACMSD
26	ENSSSCG00000023807	ACO1
27	ENSSSCG00000017198	ACOX1
28	ENSSSCG00000032282	ACP5
29	ENSSSCG00000001760	ACSBG1
30	ENSSSCG00000015784	ACSL1
31	ENSSSCG00000007286	ACSS2
32	ENSSSCG00000007585	ACTB
33	ENSSSCG00000016923	ACTBL2
34	ENSSSCG00000008358	ACTR2
35	ENSSSCG00000016426	ACTR3B
36	ENSSSCG00000015669	ACVR2A
37	ENSSSCG00000011257	ACVR2B
38	ENSSSCG00000025224	ACYP2
39	ENSSSCG00000015297	ADAM22
40	ENSSSCG00000007009	ADAM3A
41	ENSSSCG00000009646	ADAM7
42	ENSSSCG00000016816	ADAMTS12
43	ENSSSCG00000015250	ADAMTS15
44	ENSSSCG00000038452	ADAMTS17
45	ENSSSCG00000038627	ADAMTS18
46	ENSSSCG00000014259	ADAMTS19
47	ENSSSCG00000000795	ADAMTS20
48	ENSSSCG00000038180	ADAMTS3
49	ENSSSCG00000012027	ADAMTS5
50	ENSSSCG00000011496	ADAMTS9
51	ENSSSCG00000017738	ADAP2
52	ENSSSCG00000011160	ADARB2
53	ENSSSCG00000002408	ADCK1
54	ENSSSCG00000016496	ADCK2
55	ENSSSCG00000031717	ADCY8
56	ENSSSCG00000035186	ADCYAP1
57	ENSSSCG00000020736	ADD2
58	ENSSSCG00000004114	ADGB
59	ENSSSCG00000008753	ADGRA3
60	ENSSSCG00000004270	ADGRB3
61	ENSSSCG00000013787	ADGRE3
62	ENSSSCG00000013775	ADGRE5
63	ENSSSCG00000022089	ADGRF4
64	ENSSSCG00000004139	ADGRG6
65	ENSSSCG00000003761	ADGRL2
66	ENSSSCG00000026129	ADGRL3
67	ENSSSCG00000003762	ADGRL4
68	ENSSSCG00000035025	ADGRV1
69	ENSSSCG00000006213	ADHFE1
70	ENSSSCG00000007346	ADIG
71	ENSSSCG00000013408	ADM
72	ENSSSCG00000008122	ADRA2B
73	ENSSSCG00000000077	ADSL
74	ENSSSCG00000001048	ADTRP
75	ENSSSCG00000000587	AEBP2
76	ENSSSCG00000023593	AFF1
77	ENSSSCG00000015772	AGA
78	ENSSSCG00000036551	AGBL1
79	None	AGBL4
80	ENSSSCG00000006872	AGL
81	ENSSSCG00000015356	AGMO
82	ENSSSCG00000003630	AGO1
83	ENSSSCG00000003630	AGO3
84	None	AGO4
85	ENSSSCG00000004033	AGPAT4
86	ENSSSCG00000015363	AGR2
87	ENSSSCG00000016829	AGXT2
88	ENSSSCG00000010863	AHCTF1
89	ENSSSCG00000004166	AHI1
90	ENSSSCG00000033010	AHNAK
91	ENSSSCG00000030484	AHR
92	ENSSSCG00000032341	AIF1
93	ENSSSCG00000024168	AIMP1
94	ENSSSCG00000022026	AIPL1
95	ENSSSCG00000031344	AJAP1
96	ENSSSCG00000003773	AK5
97	ENSSSCG00000002504	AK7
98	ENSSSCG00000056207	AKAIN1
99	ENSSSCG00000009430	AKAP11
100	ENSSSCG00000002259	AKAP13
101	None	AKAP2
102	ENSSSCG00000024517	AKAP6
103	ENSSSCG00000033335	AKIP1
104	ENSSSCG00000016519	AKR1D1
105	ENSSSCG00000036941	AKR1E2
106	ENSSSCG00000008948	ALB
107	ENSSSCG00000011946	ALCAM
108	ENSSSCG00000025578	ALDH1A2
109	ENSSSCG00000004822	ALDH1A3
110	ENSSSCG00000005361	ALDH1B1
111	ENSSSCG00000006324	ALDH9A1
112	ENSSSCG00000015023	ALG9
113	None	ALK
114	ENSSSCG00000040937	ALKBH3
115	ENSSSCG00000060177	ALOX12
116	ENSSSCG00000017923	ALOX15
117	ENSSSCG00000040329	ALX4
118	ENSSSCG00000008937	AMBN
119	ENSSSCG00000013262	AMBRA1
120	ENSSSCG00000022492	AMPD3
121	ENSSSCG00000024136	AMPH
122	ENSSSCG00000028277	AMY2
123	ENSSSCG00000008105	ANAPC1
124	ENSSSCG00000025902	ANAPC4
125	ENSSSCG00000015753	ANGPT2
126	ENSSSCG00000007022	ANK1
127	ENSSSCG00000009125	ANK2
128	ENSSSCG00000014083	ANKDD1B
129	ENSSSCG00000017609	ANKFN1
130	ENSSSCG00000016784	ANKH
131	ENSSSCG00000024592	ANKRD17
132	ENSSSCG00000008200	ANKRD23
133	ENSSSCG00000011194	ANKRD28
134	ENSSSCG00000037823	ANKRD34A
135	ENSSSCG00000015798	ANKRD37
136	ENSSSCG00000038760	ANKRD40
137	ENSSSCG00000006065	ANKRD46
138	ENSSSCG00000022173	ANKRD50
139	ENSSSCG00000016917	ANKRD55
140	ENSSSCG00000016623	ANKRD7
141	ENSSSCG00000001534	ANKS1A
142	ENSSSCG00000022083	ANKS1B
143	ENSSSCG00000016658	ANLN
144	ENSSSCG00000000712	ANO2
145	ENSSSCG00000013339	ANO3
146	ENSSSCG00000000873	ANO4
147	ENSSSCG00000013344	ANO5
148	ENSSSCG00000008340	ANTXR1
149	ENSSSCG00000009256	ANTXR2
150	ENSSSCG00000005267	ANXA1
151	ENSSSCG00000030058	ANXA10
152	ENSSSCG00000004578	ANXA2
153	ENSSSCG00000055372	ANXA2R
154	ENSSSCG00000016657	AOAH
155	ENSSSCG00000013856	AP1M1
156	ENSSSCG00000037595	AP3S1
157	ENSSSCG00000006762	AP4B1
158	ENSSSCG00000013492	APBA3
159	ENSSSCG00000014207	APC
160	ENSSSCG00000031750	APELA
161	ENSSSCG00000032949	APH1B
162	ENSSSCG00000013285	API5
163	ENSSSCG00000015244	APLP2
164	ENSSSCG00000036286	APMAP
165	ENSSSCG00000011831	APOD
166	ENSSSCG00000003088	APOE
167	ENSSSCG00000033190	AQP1
168	ENSSSCG00000035965	AQP4
169	ENSSSCG00000004597	AQP9
170	ENSSSCG00000008963	AREG
171	ENSSSCG00000031893	ARF2
172	ENSSSCG00000016593	ARF5
173	ENSSSCG00000007460	ARFGEF2
174	ENSSSCG00000022968	ARFGEF3
175	None	ARGFX
176	ENSSSCG00000009536	ARGLU1
177	ENSSSCG00000009029	ARHGAP10
178	ENSSSCG00000004806	ARHGAP11A
179	ENSSSCG00000015015	ARHGAP20
180	ENSSSCG00000018058	ARHGAP23
181	ENSSSCG00000008344	ARHGAP25
182	ENSSSCG00000021612	ARHGAP28
183	ENSSSCG00000003040	ARHGEF1
184	ENSSSCG00000006461	ARHGEF11
185	ENSSSCG00000028317	ARHGEF28
186	ENSSSCG00000030359	ARHGEF3
187	ENSSSCG00000022525	ARHGEF5
188	ENSSSCG00000003559	ARID1A
189	ENSSSCG00000004064	ARID1B
190	ENSSSCG00000010971	ARID3C
191	ENSSSCG00000054126	ARIH1
192	None	ARIH2OS
193	ENSSSCG00000056934	ARL14
194	ENSSSCG00000039889	ARL14EP
195	ENSSSCG00000056110	ARL14EPL
196	ENSSSCG00000016894	ARL15
197	ENSSSCG00000034387	ARL2
198	ENSSSCG00000032709	ARL4A
199	ENSSSCG00000011535	ARL8B
200	ENSSSCG00000006220	ARMC1
201	ENSSSCG00000011069	ARMC4
202	ENSSSCG00000017214	ARMC7
203	ENSSSCG00000040288	ARNT2
204	ENSSSCG00000013397	ARNTL
205	ENSSSCG00000001850	ARPIN
206	ENSSSCG00000011238	ARPP21
207	ENSSSCG00000014156	ARRDC3
208	ENSSSCG00000009122	ARSJ
209	ENSSSCG00000028759	ASAP1
210	ENSSSCG00000004821	ASB7
211	ENSSSCG00000060761	ASCL1
212	ENSSSCG00000004247	ASF1A
213	ENSSSCG00000021898	ASH2L
214	ENSSSCG00000000216	ASIC1
215	ENSSSCG00000040177	ASIC2
216	ENSSSCG00000015340	ASNS
217	ENSSSCG00000005701	ASS1
218	ENSSSCG00000011182	ASTE1
219	ENSSSCG00000005502	ASTN2
220	ENSSSCG00000008575	ASXL2
221	ENSSSCG00000059058	ATF4
222	ENSSSCG00000006346	ATF6
223	ENSSSCG00000000278	ATF7
224	ENSSSCG00000020675	ATF7IP2
225	ENSSSCG00000002502	ATG2B
226	ENSSSCG00000008230	ATOH8
227	ENSSSCG00000004830	ATP10A
228	ENSSSCG00000008812	ATP10D
229	ENSSSCG00000011772	ATP11B
230	ENSSSCG00000000453	ATP23
231	ENSSSCG00000027898	ATP2B1
232	ENSSSCG00000011183	ATP2C1
233	ENSSSCG00000002671	ATP2C2
234	None	ATP5O
235	None	ATP5S
236	ENSSSCG00000017401	ATP6V0A1
237	ENSSSCG00000016516	ATP6V0A4
238	ENSSSCG00000006138	ATP6V0D2
239	ENSSSCG00000016990	ATP6V0E1
240	ENSSSCG00000006054	ATP6V1C1
241	ENSSSCG00000008441	ATP6V1E2
242	ENSSSCG00000036270	ATP6V1G3
243	ENSSSCG00000008803	ATP8A1
244	ENSSSCG00000004921	ATP8B1
245	ENSSSCG00000004646	ATP8B4
246	ENSSSCG00000054160	ATXN7L3B
247	ENSSSCG00000009591	AUH
248	ENSSSCG00000007727	AUTS2
249	ENSSSCG00000007163	AVP
250	ENSSSCG00000033383	AVPR1A
251	ENSSSCG00000038806	AXL
252	ENSSSCG00000023873	AZIN1
253	ENSSSCG00000038056	B3GALT5
254	ENSSSCG00000059124	BAALC
255	ENSSSCG00000026465	BABAM2
256	ENSSSCG00000034468	BAG4
257	ENSSSCG00000011014	BAMBI
258	ENSSSCG00000056481	BANF2
259	ENSSSCG00000005730	BARHL1
260	ENSSSCG00000006914	BARHL2
261	ENSSSCG00000008081	BARX1
262	ENSSSCG00000036157	BARX2
263	ENSSSCG00000039222	BASP1
264	ENSSSCG00000023178	BATF2
265	ENSSSCG00000001958	BAZ1A
266	ENSSSCG00000013337	BBOX1
267	ENSSSCG00000025417	BBS2
268	ENSSSCG00000024754	BBS9
269	ENSSSCG00000007485	BCAS1
270	ENSSSCG00000029163	BCAT1
271	ENSSSCG00000004465	BCKDHB
272	ENSSSCG00000008392	BCL11A
273	ENSSSCG00000002507	BCL11B
274	ENSSSCG00000062696	BCL2
275	ENSSSCG00000060053	BCL2L11
276	ENSSSCG00000038970	BCL2L15
277	ENSSSCG00000011810	BCL6
278	ENSSSCG00000006698	BCL9
279	ENSSSCG00000024109	BDH1
280	ENSSSCG00000002501	BDKRB1
281	ENSSSCG00000013333	BDNF
282	ENSSSCG00000008802	BEND4
283	ENSSSCG00000001498	BEND6
284	ENSSSCG00000000499	BEST3
285	ENSSSCG00000059145	BHLHE22
286	ENSSSCG00000014108	BHMT
287	ENSSSCG00000015720	BIN1
288	ENSSSCG00000063164	BLCAP
289	ENSSSCG00000039442	BMP2
290	ENSSSCG00000027722	BMP2K
291	ENSSSCG00000005045	BMP4
292	ENSSSCG00000001478	BMP5
293	ENSSSCG00000032082	BMP8A
294	ENSSSCG00000016665	BMPER
295	ENSSSCG00000029621	BMPR1B
296	ENSSSCG00000005180	BNC2
297	ENSSSCG00000004582	BNIP2
298	ENSSSCG00000025826	BOC
299	ENSSSCG00000008735	BOD1L1
300	ENSSSCG00000007260	BPIFA1
301	ENSSSCG00000024787	BPIFA3
302	ENSSSCG00000007261	BPIFB1
303	ENSSSCG00000007262	BPIFB5
304	ENSSSCG00000033528	BPTF
305	ENSSSCG00000029039	BRCA2
306	ENSSSCG00000001471	BRD2
307	ENSSSCG00000022227	BRD4
308	ENSSSCG00000054264	BRI3BP
309	ENSSSCG00000005504	BRINP1
310	ENSSSCG00000015515	BRINP2
311	ENSSSCG00000010809	BRINP3
312	ENSSSCG00000001947	BRMS1L
313	ENSSSCG00000013395	BTBD10
314	ENSSSCG00000059713	BTBD17
315	ENSSSCG00000020853	BTBD3
316	ENSSSCG00000037507	BTBD9
317	ENSSSCG00000035790	BTG1
318	ENSSSCG00000015020	BTG4
319	None	BTLA
320	ENSSSCG00000030469	BUB1
321	ENSSSCG00000015065	BUD13
322	None	C10H10orf113
323	None	C10H9orf3
324	None	C10H9orf72
325	None	C12H17orf105
326	None	C13H21orf59
327	ENSSSCG00000012038	C13H21orf62
328	None	C13H3orf58
329	ENSSSCG00000011482	C13H3orf67
330	ENSSSCG00000038724	C13H3orf70
331	ENSSSCG00000035873	C14H12orf49
332	ENSSSCG00000010074	C14H22orf15
333	None	C16H5orf58
334	ENSSSCG00000007212	C17H20orf96
335	None	C18H7orf71
336	ENSSSCG00000039331	C1D
337	ENSSSCG00000038187	C1GALT1
338	None	C1H14orf105
339	ENSSSCG00000030679	C1H14orf28
340	None	C1H14orf37
341	None	C1H6orf118
342	None	C1H6orf203
343	None	C1H9orf57
344	ENSSSCG00000016823	C1QTNF3
345	ENSSSCG00000008737	C1QTNF7
346	ENSSSCG00000015111	C2CD2L
347	ENSSSCG00000014835	C2CD3
348	ENSSSCG00000004572	C2CD4B
349	ENSSSCG00000021540	C2CD4D
350	ENSSSCG00000000570	C2CD5
351	None	C2H11orf74
352	None	C2H11orf95
353	None	C2H11orf96
354	None	C2H19orf35
355	None	C3H16orf62
356	None	C3H16orf72
357	ENSSSCG00000034536	C3H2orf50
358	None	C3H2orf91
359	ENSSSCG00000006284	C4H1orf112
360	ENSSSCG00000006555	C4H1orf189
361	ENSSSCG00000006344	C4H1orf226
362	ENSSSCG00000006554	C4H1orf43
363	ENSSSCG00000035887	C4H8orf34
364	ENSSSCG00000000723	C5H12orf4
365	ENSSSCG00000000924	C5H12orf50
366	ENSSSCG00000031661	C5H12orf75
367	ENSSSCG00000059578	C6H16orf74
368	ENSSSCG00000002657	C6H16orf95
369	None	C6H1orf185
370	ENSSSCG00000003823	C6H1orf87
371	ENSSSCG00000003623	C6H1orf94
372	None	C7H14orf1
373	ENSSSCG00000033807	C7H14orf132
374	None	C7H14orf159
375	None	C7H14orf53
376	None	C7H6orf106
377	ENSSSCG00000001388	C7H6orf15
378	ENSSSCG00000001040	C7H6orf52
379	ENSSSCG00000038752	C7H6orf62
380	None	C8H4orf22
381	None	C8H4orf32
382	ENSSSCG00000008709	C8H4orf50
383	ENSSSCG00000014634	C9H11orf42
384	None	C9H11orf53
385	ENSSSCG00000036943	C9H11orf87
386	None	C9H7orf72
387	ENSSSCG00000006233	CA8
388	ENSSSCG00000056057	CABP1
389	ENSSSCG00000003711	CABYR
390	ENSSSCG00000004829	CACHD1
391	ENSSSCG00000013754	CACNA1A
392	ENSSSCG00000011455	CACNA1D
393	ENSSSCG00000015402	CACNA2D1
394	ENSSSCG00000027019	CACNA2D3
395	ENSSSCG00000033551	CACNG2
396	ENSSSCG00000036255	CACNG3
397	ENSSSCG00000031831	CADM1
398	ENSSSCG00000011489	CADPS
399	ENSSSCG00000015320	CALCR
400	ENSSSCG00000016535	CALD1
401	ENSSSCG00000008433	CALM2
402	ENSSSCG00000013858	CALR3
403	ENSSSCG00000039535	CAMK2B
404	ENSSSCG00000009123	CAMK2D
405	ENSSSCG00000024009	CAMK2N1
406	ENSSSCG00000037019	CAMK4
407	ENSSSCG00000008447	CAMKMT
408	ENSSSCG00000027314	CAMSAP2
409	ENSSSCG00000036772	CAMTA1
410	ENSSSCG00000028869	CAND1
411	ENSSSCG00000024781	CAPN14
412	ENSSSCG00000031959	CAPSL
413	ENSSSCG00000003493	CAPZB
414	ENSSSCG00000008077	CARD19
415	ENSSSCG00000026710	CARHSP1
416	ENSSSCG00000016972	CARTPT
417	ENSSSCG00000011878	CASR
418	ENSSSCG00000014170	CAST
419	ENSSSCG00000024045	CASTOR2
420	ENSSSCG00000013302	CAT
421	ENSSSCG00000035446	CAVIN1
422	ENSSSCG00000037954	CAVIN4
423	ENSSSCG00000022486	CBLB
424	ENSSSCG00000020859	CBLN2
425	ENSSSCG00000007490	CBLN4
426	ENSSSCG00000004907	CCBE1
427	ENSSSCG00000029866	CCDC112
428	ENSSSCG00000029174	CCDC126
429	None	CCDC129
430	ENSSSCG00000013755	CCDC130
431	ENSSSCG00000015412	CCDC146
432	ENSSSCG00000016867	CCDC152
433	ENSSSCG00000005182	CCDC171
434	ENSSSCG00000049079	CCDC179
435	ENSSSCG00000006336	CCDC190
436	ENSSSCG00000011913	CCDC191
437	ENSSSCG00000031514	CCDC28B
438	ENSSSCG00000003965	CCDC30
439	ENSSSCG00000013336	CCDC34
440	ENSSSCG00000011768	CCDC39
441	ENSSSCG00000036423	CCDC50
442	ENSSSCG00000031231	CCDC54
443	ENSSSCG00000004534	CCDC68
444	ENSSSCG00000009383	CCDC70
445	ENSSSCG00000011378	CCDC71
446	ENSSSCG00000026433	CCDC73
447	ENSSSCG00000014972	CCDC82
448	ENSSSCG00000008396	CCDC85A
449	ENSSSCG00000014903	CCDC90B
450	ENSSSCG00000015714	CCDC93
451	ENSSSCG00000039400	CCER1
452	ENSSSCG00000001391	CCHCR1
453	ENSSSCG00000061661	CCKAR
454	ENSSSCG00000044762	CCL11
455	ENSSSCG00000010966	CCL19
456	ENSSSCG00000017723	CCL2
457	ENSSSCG00000038162	CCL21
458	ENSSSCG00000010967	CCL27
459	ENSSSCG00000009354	CCNA1
460	ENSSSCG00000060144	CCNA2
461	ENSSSCG00000004588	CCNB2
462	ENSSSCG00000004353	CCNC
463	ENSSSCG00000038694	CCND2
464	ENSSSCG00000008988	CCNG2
465	ENSSSCG00000004610	CCPG1
466	ENSSSCG00000017392	CCR10
467	ENSSSCG00000024311	CCR2
468	ENSSSCG00000024311	CCR3
469	ENSSSCG00000052616	CCR8
470	ENSSSCG00000011316	CCR9
471	ENSSSCG00000022986	CCSER1
472	ENSSSCG00000000496	CCT2
473	ENSSSCG00000020808	CCT6A
474	ENSSSCG00000016957	CD180
475	ENSSSCG00000011925	CD200R1
476	ENSSSCG00000011925	CD200R1L
477	ENSSSCG00000006374	CD244
478	ENSSSCG00000015093	CD3D
479	ENSSSCG00000040140	CD3E
480	ENSSSCG00000054409	CD3G
481	ENSSSCG00000013297	CD44
482	ENSSSCG00000038506	CD46
483	ENSSSCG00000006379	CD48
484	ENSSSCG00000006455	CD5L
485	ENSSSCG00000033684	CD79A
486	ENSSSCG00000029521	CD82
487	ENSSSCG00000011877	CD86
488	ENSSSCG00000021259	CDA
489	ENSSSCG00000006864	CDC14A
490	ENSSSCG00000003520	CDC42
491	ENSSSCG00000001708	CDC5L
492	ENSSSCG00000015380	CDCA7L
493	ENSSSCG00000016802	CDH10
494	ENSSSCG00000002795	CDH11
495	ENSSSCG00000016799	CDH12
496	ENSSSCG00000002684	CDH13
497	ENSSSCG00000006106	CDH17
498	ENSSSCG00000026842	CDH18
499	ENSSSCG00000004885	CDH19
500	ENSSSCG00000003722	CDH2
501	ENSSSCG00000004903	CDH20
502	ENSSSCG00000023162	CDH3
503	ENSSSCG00000035772	CDH5
504	ENSSSCG00000032931	CDH6
505	ENSSSCG00000004886	CDH7
506	ENSSSCG00000040687	CDH8
507	ENSSSCG00000020845	CDH9
508	ENSSSCG00000015433	CDHR3
509	ENSSSCG00000015307	CDK14
510	ENSSSCG00000028182	CDK17
511	ENSSSCG00000015290	CDK18
512	ENSSSCG00000017193	CDK3
513	ENSSSCG00000028117	CDK5RAP2
514	ENSSSCG00000001080	CDKAL1
515	ENSSSCG00000034516	CDKL1
516	ENSSSCG00000034120	CDKN2B
517	ENSSSCG00000005047	CDKN3
518	ENSSSCG00000039658	CDNF
519	ENSSSCG00000032340	CDR2
520	ENSSSCG00000009231	CDS1
521	ENSSSCG00000030903	CDSN
522	ENSSSCG00000034207	CEBPB
523	ENSSSCG00000003459	CELA2A
524	ENSSSCG00000011121	CELF2
525	ENSSSCG00000003748	CELF4
526	ENSSSCG00000008921	CENPC
527	ENSSSCG00000008070	CENPP
528	ENSSSCG00000018034	CENPV
529	ENSSSCG00000057184	CENPW
530	ENSSSCG00000023992	CEP112
531	ENSSSCG00000014239	CEP120
532	ENSSSCG00000014979	CEP126
533	ENSSSCG00000002410	CEP128
534	ENSSSCG00000004657	CEP152
535	ENSSSCG00000004289	CEP162
536	ENSSSCG00000015080	CEP164
537	ENSSSCG00000021138	CEP250
538	ENSSSCG00000014946	CEP295
539	ENSSSCG00000062714	CEP350
540	ENSSSCG00000024563	CEP83
541	ENSSSCG00000002825	CES1
542	ENSSSCG00000034721	CES5A
543	ENSSSCG00000028613	CETN1
544	ENSSSCG00000014151	CETN3
545	ENSSSCG00000023957	CFAP126
546	ENSSSCG00000004302	CFAP206
547	ENSSSCG00000021271	CFAP44
548	ENSSSCG00000005727	CFAP77
549	ENSSSCG00000015791	CFAP97
550	ENSSSCG00000009138	CFI
551	ENSSSCG00000035038	CGNL1
552	ENSSSCG00000013509	CHAF1A
553	ENSSSCG00000031557	CHCHD6
554	ENSSSCG00000014177	CHD1
555	ENSSSCG00000000697	CHD4
556	ENSSSCG00000032645	CHIC2
557	ENSSSCG00000011524	CHL1
558	ENSSSCG00000031212	CHML
559	ENSSSCG00000012018	CHODL
560	ENSSSCG00000014934	CHORDC1
561	ENSSSCG00000026176	CHRM3
562	ENSSSCG00000004839	CHRNA7
563	ENSSSCG00000024428	CHRNA9
564	ENSSSCG00000026363	CHRNB3
565	None	CHRNB4
566	ENSSSCG00000000837	CHST11
567	ENSSSCG00000035222	CHST8
568	ENSSSCG00000003721	CHST9
569	ENSSSCG00000035069	CHSY3
570	ENSSSCG00000022107	CHTOP
571	ENSSSCG00000011557	CIDEC
572	ENSSSCG00000007901	CIITA
573	ENSSSCG00000009839	CIT
574	ENSSSCG00000000171	CKAP4
575	ENSSSCG00000004703	CKMT1A
576	None	CLDN12
577	ENSSSCG00000012030	CLDN8
578	ENSSSCG00000023760	CLEC14A
579	None	CLEC20A
580	ENSSSCG00000026360	CLGN
581	ENSSSCG00000037416	CLIC5
582	ENSSSCG00000022961	CLMP
583	ENSSSCG00000004957	CLN6
584	ENSSSCG00000022448	CLNK
585	ENSSSCG00000031442	CLP1
586	ENSSSCG00000023941	CLRN2
587	ENSSSCG00000011666	CLSTN2
588	ENSSSCG00000039398	CLUL1
589	ENSSSCG00000034733	CMAS
590	ENSSSCG00000041813	CMC1
591	ENSSSCG00000031346	CMKLR1
592	ENSSSCG00000008647	CMPK2
593	ENSSSCG00000026098	CMYA5
594	ENSSSCG00000036161	CNBD1
595	ENSSSCG00000007313	CNBD2
596	ENSSSCG00000038160	CNGA1
597	ENSSSCG00000034972	CNIH3
598	ENSSSCG00000008201	CNNM3
599	ENSSSCG00000008202	CNNM4
600	ENSSSCG00000006983	CNOT7
601	ENSSSCG00000005178	CNTLN
602	ENSSSCG00000011522	CNTN3
603	ENSSSCG00000011527	CNTN4
604	ENSSSCG00000014975	CNTN5
605	ENSSSCG00000038152	CNTN6
606	ENSSSCG00000017393	CNTNAP1
607	ENSSSCG00000062427	CNTNAP2
608	ENSSSCG00000023125	CNTNAP4
609	ENSSSCG00000015726	CNTNAP5
610	ENSSSCG00000017398	COASY
611	ENSSSCG00000015632	COBL
612	ENSSSCG00000006857	COL11A1
613	ENSSSCG00000005997	COL14A1
614	ENSSSCG00000005380	COL15A1
615	ENSSSCG00000044472	COL19A1
616	ENSSSCG00000014029	COL23A1
617	ENSSSCG00000031738	COL24A1
618	ENSSSCG00000039813	COL25A1
619	ENSSSCG00000044700	COL4A1
620	None	COL4A3BP
621	ENSSSCG00000004274	COL9A1
622	ENSSSCG00000023322	COL9A2
623	None	COLCA1
624	ENSSSCG00000029324	COLEC10
625	ENSSSCG00000028911	COLQ
626	ENSSSCG00000014223	COMMD10
627	ENSSSCG00000033373	COMMD8
628	ENSSSCG00000011662	COPB2
629	ENSSSCG00000006203	COPS5
630	ENSSSCG00000008813	CORIN
631	ENSSSCG00000004962	CORO2B
632	ENSSSCG00000018023	COX10
633	ENSSSCG00000011893	COX17
634	ENSSSCG00000006200	CPA6
635	ENSSSCG00000017799	CPD
636	ENSSSCG00000008854	CPE
637	ENSSSCG00000038410	CPEB2
638	ENSSSCG00000025128	CPN2
639	ENSSSCG00000011178	CPNE4
640	ENSSSCG00000000778	CPNE8
641	ENSSSCG00000006087	CPQ
642	ENSSSCG00000038031	CPSF6
643	ENSSSCG00000013083	CPSF7
644	ENSSSCG00000016688	CPVL
645	ENSSSCG00000000910	CRADD
646	ENSSSCG00000013263	CREB3L1
647	ENSSSCG00000016520	CREB3L2
648	ENSSSCG00000016690	CREB5
649	ENSSSCG00000017313	CRHR1
650	ENSSSCG00000008504	CRIM1
651	ENSSSCG00000024347	CRISP3
652	ENSSSCG00000006403	CRP
653	ENSSSCG00000015137	CRTAM
654	ENSSSCG00000043809	CRYBA4
655	ENSSSCG00000025534	CSE1L
656	ENSSSCG00000037449	CSF1
657	ENSSSCG00000025795	CSF3R
658	ENSSSCG00000015748	CSMD1
659	ENSSSCG00000003622	CSMD2
660	ENSSSCG00000031031	CSMD3
661	ENSSSCG00000009262	CSN1S1
662	ENSSSCG00000009261	CSN2
663	ENSSSCG00000004558	CSNK1G1
664	ENSSSCG00000014240	CSNK1G3
665	ENSSSCG00000006202	CSPP1
666	ENSSSCG00000007131	CST7
667	ENSSSCG00000040954	CSTF3
668	ENSSSCG00000028740	CTDSPL
669	None	CTGF
670	ENSSSCG00000003789	CTH
671	ENSSSCG00000006051	CTHRC1
672	ENSSSCG00000014339	CTNNA1
673	ENSSSCG00000008250	CTNNA2
674	ENSSSCG00000011274	CTNNB1
675	ENSSSCG00000016780	CTNND2
676	ENSSSCG00000054068	CTRC
677	ENSSSCG00000014924	CTSC
678	ENSSSCG00000008867	CTSO
679	ENSSSCG00000011171	CTSV
680	ENSSSCG00000040204	CTXN2
681	ENSSSCG00000011030	CUBN
682	ENSSSCG00000008830	CWH43
683	ENSSSCG00000024024	CX3CR1
684	ENSSSCG00000032702	CXADR
685	ENSSSCG00000008959	CXCL2
686	ENSSSCG00000008953	CXCL8
687	ENSSSCG00000011318	CXCR6
688	ENSSSCG00000062602	CXXC4
689	ENSSSCG00000004875	CYB5A
690	ENSSSCG00000033944	CYB5B
691	ENSSSCG00000010929	CYB5R1
692	ENSSSCG00000005401	CYLC2
693	ENSSSCG00000001906	CYP1A1
694	ENSSSCG00000001901	CYP1A2
695	ENSSSCG00000002993	CYP2A19
696	None	CYP2B22
697	ENSSSCG00000062158	CYP4A24
698	None	CYR61
699	ENSSSCG00000009399	CYSLTR2
700	ENSSSCG00000014361	CYSTM1
701	ENSSSCG00000005078	DAAM1
702	ENSSSCG00000016857	DAB2
703	ENSSSCG00000005524	DAB2IP
704	ENSSSCG00000009457	DACH1
705	ENSSSCG00000031856	DACT1
706	ENSSSCG00000002050	DAD1
707	ENSSSCG00000021588	DAPK2
708	ENSSSCG00000020870	DBF4
709	ENSSSCG00000016721	DBNL
710	ENSSSCG00000013350	DBX1
711	ENSSSCG00000011417	DCAF1
712	ENSSSCG00000024384	DCAF12
713	ENSSSCG00000028159	DCAF4
714	ENSSSCG00000017340	DCAKD
715	ENSSSCG00000040836	DCC
716	ENSSSCG00000022014	DCDC2B
717	ENSSSCG00000008651	DCDC2C
718	ENSSSCG00000026886	DCHS2
719	ENSSSCG00000008943	DCK
720	ENSSSCG00000033919	DCLK1
721	ENSSSCG00000009023	DCLK2
722	ENSSSCG00000006761	DCLRE1B
723	ENSSSCG00000014204	DCP2
724	ENSSSCG00000008274	DCTN1
725	ENSSSCG00000010972	DCTN3
726	ENSSSCG00000040943	DCTN5
727	ENSSSCG00000007854	DCUN1D3
728	ENSSSCG00000008831	DCUN1D4
729	ENSSSCG00000013094	DDB1
730	ENSSSCG00000005043	DDHD1
731	ENSSSCG00000015818	DDHD2
732	ENSSSCG00000025240	DDIT4L
733	ENSSSCG00000001382	DDR1
734	ENSSSCG00000015011	DDX10
735	ENSSSCG00000015712	DDX18
736	ENSSSCG00000024444	DDX59
737	ENSSSCG00000001538	DEF6
738	ENSSSCG00000036460	DEFB112
739	ENSSSCG00000022636	DENND5B
740	ENSSSCG00000033443	DEPDC1
741	ENSSSCG00000057381	DEPDC1B
742	ENSSSCG00000049630	DEPTOR
743	ENSSSCG00000014943	DEUP1
744	ENSSSCG00000009431	DGKH
745	ENSSSCG00000016521	DGKI
746	ENSSSCG00000013259	DGKZ
747	ENSSSCG00000033516	DHDDS
748	ENSSSCG00000031117	DHFR
749	ENSSSCG00000017996	DHRS7C
750	ENSSSCG00000016907	DHX29
751	ENSSSCG00000007352	DHX35
752	ENSSSCG00000017378	DHX8
753	ENSSSCG00000014387	DIAPH1
754	ENSSSCG00000009448	DIAPH3
755	ENSSSCG00000040638	DIO2
756	ENSSSCG00000029196	DIP2B
757	ENSSSCG00000003797	DIRAS3
758	None	DIRC2
759	ENSSSCG00000015036	DIXDC1
760	ENSSSCG00000032094	DKK2
761	ENSSSCG00000015030	DLAT
762	ENSSSCG00000011833	DLG1
763	ENSSSCG00000014904	DLG2
764	ENSSSCG00000003690	DLGAP1
765	ENSSSCG00000015746	DLGAP2
766	ENSSSCG00000027726	DLL1
767	ENSSSCG00000005233	DMRT2
768	ENSSSCG00000005131	DMRTA1
769	ENSSSCG00000003043	DMRTC2
770	ENSSSCG00000032517	DMXL2
771	ENSSSCG00000058931	DNAAF2
772	ENSSSCG00000004608	DNAAF4
773	ENSSSCG00000015379	DNAH11
774	ENSSSCG00000032827	DNAH5
775	ENSSSCG00000045529	DNAH6
776	ENSSSCG00000016653	DNAJB9
777	ENSSSCG00000026001	DNAJC1
778	ENSSSCG00000014356	DNAJC18
779	ENSSSCG00000011770	DNAJC19
780	ENSSSCG00000026083	DNAJC24
781	ENSSSCG00000028192	DNAJC28
782	ENSSSCG00000006217	DNAJC5B
783	ENSSSCG00000017419	DNAJC7
784	ENSSSCG00000032019	DNASE1L3
785	ENSSSCG00000013659	DNMT1
786	ENSSSCG00000017008	DOCK2
787	ENSSSCG00000011416	DOCK3
788	ENSSSCG00000025602	DOCK4
789	ENSSSCG00000013478	DOHH
790	ENSSSCG00000007488	DOK5
791	ENSSSCG00000005666	DOLK
792	None	DOPEY2
793	ENSSSCG00000015110	DPAGT1
794	ENSSSCG00000002333	DPF3
795	ENSSSCG00000015711	DPP10
796	ENSSSCG00000031524	DPPA2
797	ENSSSCG00000044778	DPPA4
798	ENSSSCG00000027063	DPY19L1
799	ENSSSCG00000006098	DPY19L4
800	ENSSSCG00000006878	DPYD
801	ENSSSCG00000006040	DPYS
802	ENSSSCG00000030130	DPYSL2
803	ENSSSCG00000029037	DRD1
804	ENSSSCG00000015048	DRD2
805	ENSSSCG00000057415	DSC3
806	ENSSSCG00000012072	DSCAM
807	ENSSSCG00000015082	DSCAML1
808	None	DSCR3
809	ENSSSCG00000004441	DSE
810	ENSSSCG00000035941	DSEL
811	ENSSSCG00000001499	DST
812	ENSSSCG00000028047	DTNA
813	ENSSSCG00000008576	DTNB
814	ENSSSCG00000014225	DTWD2
815	ENSSSCG00000010831	DUSP10
816	ENSSSCG00000033585	DUSP23
817	ENSSSCG00000020744	DUSP3
818	ENSSSCG00000015850	DUSP4
819	ENSSSCG00000037910	DUSP6
820	ENSSSCG00000032141	DUT
821	ENSSSCG00000015335	DYNC1I1
822	ENSSSCG00000033937	DYNC2H1
823	ENSSSCG00000033107	DYNLT1
824	ENSSSCG00000027197	DYRK1B
825	ENSSSCG00000008312	DYSF
826	ENSSSCG00000040178	E2F3
827	ENSSSCG00000003513	ECE1
828	ENSSSCG00000052048	ECE2
829	ENSSSCG00000034197	EDEM1
830	ENSSSCG00000035598	EDN1
831	ENSSSCG00000009031	EDNRA
832	ENSSSCG00000014915	EED
833	ENSSSCG00000036257	EEF1E1
834	ENSSSCG00000007839	EEF2K
835	ENSSSCG00000007920	EEF2KMT
836	ENSSSCG00000011619	EEFSEC
837	ENSSSCG00000039703	EEPD1
838	ENSSSCG00000002430	EFCAB11
839	ENSSSCG00000017794	EFCAB5
840	ENSSSCG00000003458	EFHD2
841	ENSSSCG00000036520	EFNA5
842	ENSSSCG00000009535	EFNB2
843	ENSSSCG00000005955	EFR3A
844	ENSSSCG00000017346	EFTUD2
845	ENSSSCG00000016848	EGFLAM
846	ENSSSCG00000002995	EGLN2
847	ENSSSCG00000001963	EGLN3
848	ENSSSCG00000014336	EGR1
849	ENSSSCG00000000141	EIF3D
850	ENSSSCG00000003612	EIF3I
851	ENSSSCG00000013315	EIF3M
852	ENSSSCG00000011516	EIF4E3
853	ENSSSCG00000022301	EIF4EBP1
854	ENSSSCG00000030255	EIF4G1
855	ENSSSCG00000003512	EIF4G3
856	ENSSSCG00000028755	EIPR1
857	ENSSSCG00000028465	ELAC2
858	ENSSSCG00000005130	ELAVL2
859	ENSSSCG00000037291	ELAVL4
860	ENSSSCG00000009440	ELF1
861	ENSSSCG00000058042	ELMO1
862	ENSSSCG00000024149	ELOVL5
863	ENSSSCG00000029484	EMB
864	ENSSSCG00000026812	EMG1
865	ENSSSCG00000007358	EMILIN3
866	ENSSSCG00000002427	EML5
867	ENSSSCG00000014868	EMSY
868	ENSSSCG00000015715	EN1
869	ENSSSCG00000038646	ENAH
870	ENSSSCG00000014072	ENC1
871	ENSSSCG00000022343	ENO1
872	ENSSSCG00000017904	ENO3
873	ENSSSCG00000021818	ENOX1
874	ENSSSCG00000025788	ENPP4
875	ENSSSCG00000015781	ENPP6
876	ENSSSCG00000040057	EOMES
877	ENSSSCG00000003687	EPB41L3
878	ENSSSCG00000029860	EPB41L4A
879	ENSSSCG00000063288	EPGN
880	ENSSSCG00000026130	EPHA3
881	ENSSSCG00000008919	EPHA5
882	ENSSSCG00000033898	EPHA6
883	ENSSSCG00000004336	EPHA7
884	ENSSSCG00000003523	EPHA8
885	ENSSSCG00000024492	EPHB1
886	ENSSSCG00000032057	EPHX4
887	ENSSSCG00000061592	EPM2A
888	ENSSSCG00000007673	EPO
889	ENSSSCG00000003872	EPS15
890	ENSSSCG00000013857	EPS15L1
891	ENSSSCG00000024417	ERC2
892	ENSSSCG00000007881	ERCC4
893	ENSSSCG00000010941	ERCC6L2
894	ENSSSCG00000022318	ERG
895	None	ERICH3
896	ENSSSCG00000039909	ERN1
897	ENSSSCG00000015200	ESAM
898	ENSSSCG00000025777	ESR1
899	ENSSSCG00000005109	ESR2
900	ENSSSCG00000002388	ESRRB
901	ENSSSCG00000023908	ETAA1
902	ENSSSCG00000014337	ETF1
903	ENSSSCG00000001862	ETFA
904	ENSSSCG00000015235	ETS1
905	ENSSSCG00000038948	ETS2
906	ENSSSCG00000024591	ETV1
907	ENSSSCG00000017379	ETV4
908	ENSSSCG00000023229	ETV5
909	ENSSSCG00000024152	ETV6
910	ENSSSCG00000017192	EVPL
911	ENSSSCG00000000985	EXOC2
912	ENSSSCG00000016543	EXOC4
913	ENSSSCG00000005066	EXOC5
914	ENSSSCG00000008310	EXOC6B
915	ENSSSCG00000011258	EXOG
916	ENSSSCG00000009096	EXOSC9
917	ENSSSCG00000009680	EXTL3
918	ENSSSCG00000040728	EYA1
919	ENSSSCG00000007453	EYA2
920	None	EYS
921	ENSSSCG00000017382	EZH1
922	ENSSSCG00000004058	EZR
923	ENSSSCG00000006153	FABP5
924	ENSSSCG00000003877	FAF1
925	ENSSSCG00000001780	FAH
926	ENSSSCG00000039658	FAM107B
927	ENSSSCG00000006240	FAM110B
928	ENSSSCG00000029697	FAM120B
929	ENSSSCG00000015386	FAM126A
930	None	FAM129A
931	ENSSSCG00000026196	FAM13A
932	ENSSSCG00000040130	FAM155A
933	ENSSSCG00000020717	FAM160A1
934	ENSSSCG00000033352	FAM163A
935	ENSSSCG00000039996	FAM168A
936	ENSSSCG00000011047	FAM171A1
937	ENSSSCG00000027608	FAM172A
938	ENSSSCG00000014179	FAM174A
939	None	FAM189A1
940	None	FAM196B
941	None	FAM198B
942	None	FAM19A1
943	None	FAM19A2
944	None	FAM19A4
945	ENSSSCG00000015524	FAM20B
946	ENSSSCG00000009822	FAM216A
947	ENSSSCG00000029776	FAM219B
948	ENSSSCG00000009927	FAM222A
949	ENSSSCG00000033189	FAM3D
950	None	FAM46A
951	None	FAM46B
952	ENSSSCG00000005959	FAM49B
953	None	FAM69C
954	ENSSSCG00000016583	FAM71F2
955	ENSSSCG00000028172	FAM78A
956	ENSSSCG00000026175	FAM81B
957	None	FAM84A
958	None	FAM84B
959	ENSSSCG00000037963	FAM92A
960	None	FAM96A
961	ENSSSCG00000008508	FAM98A
962	ENSSSCG00000004792	FAM98B
963	ENSSSCG00000037501	FANCF
964	ENSSSCG00000008394	FANCL
965	ENSSSCG00000021170	FAR1
966	ENSSSCG00000022226	FASLG
967	ENSSSCG00000007000	FAT1
968	None	FAT3
969	ENSSSCG00000036155	FAT4
970	ENSSSCG00000027057	FAU
971	ENSSSCG00000004349	FAXC
972	ENSSSCG00000004658	FBN1
973	ENSSSCG00000031174	FBP1
974	ENSSSCG00000014190	FBXL17
975	ENSSSCG00000038526	FBXL18
976	ENSSSCG00000017506	FBXL20
977	ENSSSCG00000014314	FBXL21
978	ENSSSCG00000004347	FBXL4
979	ENSSSCG00000028239	FBXL7
980	ENSSSCG00000004873	FBXO15
981	ENSSSCG00000061790	FBXO22
982	ENSSSCG00000002654	FBXO31
983	ENSSSCG00000004989	FBXO33
984	ENSSSCG00000020879	FBXW7
985	ENSSSCG00000006413	FCER1A
986	ENSSSCG00000006458	FCRL4
987	ENSSSCG00000006397	FCRL6
988	ENSSSCG00000022419	FEM1B
989	ENSSSCG00000027074	FER
990	ENSSSCG00000015371	FERD3L
991	ENSSSCG00000005041	FERMT2
992	ENSSSCG00000011487	FEZF2
993	ENSSSCG00000000530	FGD4
994	ENSSSCG00000000901	FGD6
995	ENSSSCG00000024954	FGF1
996	ENSSSCG00000016878	FGF10
997	ENSSSCG00000038584	FGF12
998	ENSSSCG00000009527	FGF14
999	ENSSSCG00000006980	FGF20
1000	ENSSSCG00000015815	FGFR1
1001	ENSSSCG00000003828	FGGY
1002	ENSSSCG00000035335	FGL1
1003	ENSSSCG00000035818	FHIT
1004	ENSSSCG00000004479	FILIP1
1005	ENSSSCG00000037912	FITM2
1006	ENSSSCG00000037575	FKBP14
1007	ENSSSCG00000005426	FKTN
1008	ENSSSCG00000040166	FLRT2
1009	ENSSSCG00000021606	FLVCR2
1010	ENSSSCG00000022159	FNDC3A
1011	ENSSSCG00000011752	FNDC3B
1012	ENSSSCG00000031175	FNIP2
1013	ENSSSCG00000002281	FNTB
1014	ENSSSCG00000028406	FOCAD
1015	ENSSSCG00000035244	FOXB1
1016	ENSSSCG00000005279	FOXB2
1017	ENSSSCG00000035878	FOXD1
1018	ENSSSCG00000034880	FOXD2
1019	ENSSSCG00000032215	FOXD3
1020	ENSSSCG00000033761	FOXG1
1021	ENSSSCG00000017009	FOXI1
1022	ENSSSCG00000036354	FOXI3
1023	ENSSSCG00000017125	FOXK2
1024	ENSSSCG00000002658	FOXL1
1025	ENSSSCG00000002429	FOXN3
1026	ENSSSCG00000009370	FOXO1
1027	ENSSSCG00000004387	FOXO3
1028	ENSSSCG00000027675	FOXP1
1029	ENSSSCG00000001619	FOXP4
1030	ENSSSCG00000000991	FOXQ1
1031	ENSSSCG00000003783	FPGT
1032	ENSSSCG00000039025	FREM1
1033	ENSSSCG00000009364	FREM2
1034	ENSSSCG00000006996	FRG1
1035	ENSSSCG00000004434	FRK
1036	ENSSSCG00000010962	FRMD3
1037	ENSSSCG00000011511	FRMD4B
1038	ENSSSCG00000005027	FRMD6
1039	ENSSSCG00000012992	FRMD8
1040	ENSSSCG00000000493	FRS2
1041	ENSSSCG00000009338	FRY
1042	ENSSSCG00000008826	FRYL
1043	ENSSSCG00000061989	FSCB
1044	ENSSSCG00000016592	FSCN3
1045	ENSSSCG00000013328	FSHB
1046	ENSSSCG00000029084	FSHR
1047	ENSSSCG00000040418	FSIP1
1048	ENSSSCG00000014293	FSTL4
1049	ENSSSCG00000027183	FSTL5
1050	ENSSSCG00000014231	FTMT
1051	ENSSSCG00000002283	FUT8
1052	None	FYB
1053	ENSSSCG00000011317	FYCO1
1054	ENSSSCG00000004421	FYN
1055	ENSSSCG00000036436	FZD1
1056	ENSSSCG00000009751	FZD10
1057	ENSSSCG00000006052	FZD6
1058	ENSSSCG00000013481	FZR1
1059	ENSSSCG00000028922	GABRA2
1060	ENSSSCG00000030515	GABRA4
1061	ENSSSCG00000035621	GABRB1
1062	ENSSSCG00000038547	GABRB3
1063	ENSSSCG00000008809	GABRG1
1064	ENSSSCG00000035584	GABRG3
1065	ENSSSCG00000024249	GABRR1
1066	ENSSSCG00000011060	GAD2
1067	ENSSSCG00000037066	GADD45A
1068	ENSSSCG00000012883	GAL
1069	ENSSSCG00000027865	GALC
1070	ENSSSCG00000004651	GALK2
1071	ENSSSCG00000008524	GALNT14
1072	ENSSSCG00000013403	GALNT18
1073	ENSSSCG00000021805	GALNTL6
1074	ENSSSCG00000036984	GALR1
1075	ENSSSCG00000010969	GALT
1076	ENSSSCG00000003731	GAREM1
1077	ENSSSCG00000030677	GART
1078	ENSSSCG00000056862	GAS1
1079	ENSSSCG00000031940	GAS2
1080	ENSSSCG00000011125	GATA3
1081	ENSSSCG00000003702	GATA6
1082	ENSSSCG00000004672	GATM
1083	ENSSSCG00000006923	GBP2
1084	ENSSSCG00000035211	GCC1
1085	ENSSSCG00000021287	GCFC2
1086	ENSSSCG00000009898	GCN1
1087	ENSSSCG00000036630	GCSAML
1088	ENSSSCG00000007373	GDAP1L1
1089	ENSSSCG00000006728	GDAP2
1090	ENSSSCG00000023261	GDF5
1091	ENSSSCG00000034943	GDF6
1092	ENSSSCG00000038727	GDNF
1093	ENSSSCG00000008339	GFPT1
1094	ENSSSCG00000014012	GFPT2
1095	ENSSSCG00000009605	GFRA2
1096	ENSSSCG00000007285	GGT7
1097	ENSSSCG00000005518	GGTA1P
1098	ENSSSCG00000020906	GHSR
1099	ENSSSCG00000039563	GIMD1
1100	ENSSSCG00000056302	GINS2
1101	ENSSSCG00000002802	GINS3
1102	ENSSSCG00000035582	GIPC2
1103	ENSSSCG00000004241	GJA1
1104	ENSSSCG00000003585	GJB5
1105	ENSSSCG00000021306	GJC1
1106	ENSSSCG00000036219	GJD2
1107	ENSSSCG00000009257	GK2
1108	ENSSSCG00000026087	GKAP1
1109	ENSSSCG00000026078	GLCE
1110	ENSSSCG00000004632	GLDN
1111	ENSSSCG00000015733	GLI2
1112	ENSSSCG00000000519	GLIPR1
1113	ENSSSCG00000003846	GLIS1
1114	ENSSSCG00000005224	GLIS3
1115	ENSSSCG00000017998	GLP2R
1116	ENSSSCG00000024420	GMNC
1117	ENSSSCG00000039336	GNA13
1118	ENSSSCG00000015407	GNAI1
1119	ENSSSCG00000022163	GNAL
1120	ENSSSCG00000033763	GNAQ
1121	ENSSSCG00000036505	GNG12
1122	ENSSSCG00000028092	GNG2
1123	ENSSSCG00000008808	GNPDA2
1124	None	GNRHR
1125	ENSSSCG00000006685	GNRHR2
1126	ENSSSCG00000005597	GOLGA1
1127	ENSSSCG00000011882	GOLGB1
1128	ENSSSCG00000006280	GORAB
1129	ENSSSCG00000029262	GOSR1
1130	ENSSSCG00000032985	GOT2
1131	None	GP1BA
1132	ENSSSCG00000007861	GP2
1133	ENSSSCG00000016922	GPBP1
1134	ENSSSCG00000031946	GPC5
1135	ENSSSCG00000009489	GPC6
1136	ENSSSCG00000007043	GPCPD1
1137	ENSSSCG00000000214	GPD1
1138	ENSSSCG00000021977	GPD1L
1139	ENSSSCG00000009820	GPN3
1140	ENSSSCG00000009301	GPR12
1141	ENSSSCG00000007862	GPR139
1142	ENSSSCG00000027923	GPR142
1143	ENSSSCG00000023582	GPR149
1144	ENSSSCG00000011888	GPR156
1145	ENSSSCG00000038536	GPR158
1146	ENSSSCG00000015707	GPR39
1147	ENSSSCG00000034114	GPR68
1148	ENSSSCG00000029545	GPRC5D
1149	None	GPRIN3
1150	ENSSSCG00000060656	GPX1
1151	ENSSSCG00000001213	GPX6
1152	ENSSSCG00000015144	GRAMD1B
1153	ENSSSCG00000011915	GRAMD1C
1154	ENSSSCG00000022402	GRAMD2B
1155	ENSSSCG00000017206	GRB2
1156	ENSSSCG00000017495	GRB7
1157	ENSSSCG00000006060	GRHL2
1158	ENSSSCG00000003539	GRHL3
1159	ENSSSCG00000024685	GRIA2
1160	ENSSSCG00000004361	GRIK2
1161	ENSSSCG00000003640	GRIK3
1162	ENSSSCG00000015131	GRIK4
1163	ENSSSCG00000031290	GRIN2A
1164	ENSSSCG00000000614	GRIN2B
1165	ENSSSCG00000005400	GRIN3A
1166	ENSSSCG00000000478	GRIP1
1167	ENSSSCG00000011599	GRIP2
1168	ENSSSCG00000011423	GRM2
1169	ENSSSCG00000015395	GRM3
1170	ENSSSCG00000014027	GRM6
1171	ENSSSCG00000023891	GRM7
1172	ENSSSCG00000022865	GRM8
1173	ENSSSCG00000008940	GRSF1
1174	ENSSSCG00000039316	GSG1
1175	ENSSSCG00000043177	GSG1L2
1176	ENSSSCG00000007287	GSS
1177	ENSSSCG00000015670	GTDC1
1178	ENSSSCG00000061414	GTF2H4
1179	ENSSSCG00000004393	GTF3C6
1180	ENSSSCG00000007367	GTSF1L
1181	ENSSSCG00000024613	GUCY1A2
1182	None	GVIN1
1183	ENSSSCG00000011519	GXYLT2
1184	ENSSSCG00000009046	GYPA
1185	ENSSSCG00000040701	GYPC
1186	ENSSSCG00000059880	GZMB
1187	ENSSSCG00000014307	H2AFY
1188	None	H2AFZ
1189	ENSSSCG00000038007	HACD1
1190	ENSSSCG00000034786	HACD2
1191	ENSSSCG00000004364	HACE1
1192	ENSSSCG00000027439	HAO1
1193	ENSSSCG00000014137	HAPLN1
1194	ENSSSCG00000035719	HAUS2
1195	ENSSSCG00000036584	HAUS8
1196	ENSSSCG00000014726	HBE1
1197	ENSSSCG00000011884	HCLS1
1198	ENSSSCG00000026527	HCN1
1199	ENSSSCG00000003601	HCRTR1
1200	ENSSSCG00000015368	HDAC9
1201	ENSSSCG00000004224	HDDC2
1202	ENSSSCG00000001083	HDGFL1
1203	ENSSSCG00000005771	HDHD2
1204	ENSSSCG00000040275	HEBP1
1205	ENSSSCG00000009885	HECTD4
1206	ENSSSCG00000004561	HERC1
1207	ENSSSCG00000031356	HES1
1208	ENSSSCG00000006159	HEY1
1209	ENSSSCG00000004223	HEY2
1210	ENSSSCG00000006912	HFM1
1211	ENSSSCG00000021227	HGD
1212	ENSSSCG00000015607	HHAT
1213	ENSSSCG00000009045	HHIP
1214	ENSSSCG00000016695	HIBADH
1215	ENSSSCG00000017347	HIGD1B
1216	ENSSSCG00000031109	HILPDA
1217	ENSSSCG00000014264	HINT1
1218	ENSSSCG00000006760	HIPK1
1219	ENSSSCG00000026733	HIPK2
1220	ENSSSCG00000001049	HIVEP1
1221	ENSSSCG00000004138	HIVEP2
1222	ENSSSCG00000012059	HLCS
1223	ENSSSCG00000032644	HLX
1224	ENSSSCG00000007228	HM13
1225	ENSSSCG00000015108	HMBS
1226	ENSSSCG00000035595	HMCN1
1227	ENSSSCG00000001871	HMG20A
1228	ENSSSCG00000034610	HMGA2
1229	ENSSSCG00000003555	HMGN2
1230	ENSSSCG00000004470	HMGN3
1231	ENSSSCG00000034242	HNF4G
1232	ENSSSCG00000014031	HNRNPAB
1233	ENSSSCG00000014113	HOMER1
1234	ENSSSCG00000001804	HOMER2
1235	ENSSSCG00000008898	HOPX
1236	ENSSSCG00000003511	HP1BP3
1237	ENSSSCG00000032664	HPCA
1238	ENSSSCG00000029096	HRH2
1239	ENSSSCG00000059661	HRH4
1240	ENSSSCG00000021515	HS3ST1
1241	ENSSSCG00000036475	HS3ST2
1242	ENSSSCG00000038622	HS3ST3A1
1243	ENSSSCG00000036837	HS3ST4
1244	ENSSSCG00000004433	HS3ST5
1245	ENSSSCG00000009503	HS6ST3
1246	ENSSSCG00000035147	HSD17B1
1247	ENSSSCG00000021739	HSD17B12
1248	ENSSSCG00000009225	HSD17B13
1249	ENSSSCG00000004238	HSF2
1250	ENSSSCG00000014292	HSPA4
1251	ENSSSCG00000036059	HSPB3
1252	ENSSSCG00000011873	HSPBAP1
1253	ENSSSCG00000013349	HTATIP2
1254	ENSSSCG00000054440	HTR1A
1255	ENSSSCG00000004475	HTR1B
1256	ENSSSCG00000035251	HTR1E
1257	ENSSSCG00000030227	HTR1F
1258	ENSSSCG00000015053	HTR3B
1259	ENSSSCG00000053881	HTR6
1260	ENSSSCG00000029392	HUNK
1261	ENSSSCG00000015106	HYOU1
1262	None	IARS
1263	ENSSSCG00000004460	IBTK
1264	ENSSSCG00000008645	ID2
1265	ENSSSCG00000000695	IFFO1
1266	None	IFN
1267	ENSSSCG00000052950	IFNA1
1268	ENSSSCG00000036556	IFNAR2
1269	ENSSSCG00000032860	IFNLR1
1270	ENSSSCG00000002386	IFT43
1271	ENSSSCG00000000857	IGF1
1272	ENSSSCG00000030560	IGF1R
1273	ENSSSCG00000023128	IGF2BP1
1274	ENSSSCG00000004044	IGF2R
1275	ENSSSCG00000058216	IGFBP3
1276	ENSSSCG00000011906	IGSF11
1277	ENSSSCG00000007030	IKBKB
1278	ENSSSCG00000038345	IKZF1
1279	ENSSSCG00000017494	IKZF3
1280	ENSSSCG00000015652	IL10
1281	ENSSSCG00000010968	IL11RA
1282	ENSSSCG00000011730	IL12A
1283	ENSSSCG00000009051	IL15
1284	ENSSSCG00000001748	IL17A
1285	ENSSSCG00000011463	IL17RD
1286	None	IL17RE
1287	ENSSSCG00000015653	IL19
1288	ENSSSCG00000008162	IL1R1
1289	ENSSSCG00000021206	IL1RAP
1290	ENSSSCG00000023550	IL1RL2
1291	ENSSSCG00000015654	IL20
1292	ENSSSCG00000007816	IL21R
1293	ENSSSCG00000038848	IL22RA1
1294	ENSSSCG00000011528	IL5RA
1295	ENSSSCG00000006161	IL7
1296	ENSSSCG00000016832	IL7R
1297	ENSSSCG00000025436	ILDR1
1298	ENSSSCG00000035124	ILDR2
1299	ENSSSCG00000061899	IMMP2L
1300	ENSSSCG00000033791	IMPA1
1301	None	IMPAD1
1302	ENSSSCG00000004477	IMPG1
1303	ENSSSCG00000013066	INCENP
1304	ENSSSCG00000035077	INHBA
1305	ENSSSCG00000038610	INHBB
1306	ENSSSCG00000009050	INPP4B
1307	ENSSSCG00000003642	INPP5B
1308	ENSSSCG00000030707	INPP5K
1309	ENSSSCG00000013385	INSC
1310	ENSSSCG00000036229	INSIG2
1311	ENSSSCG00000013566	INSR
1312	ENSSSCG00000006571	INTS3
1313	ENSSSCG00000009681	INTS9
1314	ENSSSCG00000009079	INTU
1315	ENSSSCG00000005388	INVS
1316	ENSSSCG00000016938	IPO11
1317	ENSSSCG00000000534	IPO8
1318	ENSSSCG00000030204	IPPK
1319	ENSSSCG00000003610	IQCC
1320	ENSSSCG00000011855	IQCG
1321	ENSSSCG00000035623	IQCM
1322	ENSSSCG00000001814	IQGAP1
1323	ENSSSCG00000004472	IRAK1BP1
1324	ENSSSCG00000000799	IRAK4
1325	ENSSSCG00000015782	IRF2
1326	ENSSSCG00000038132	IRF2BP2
1327	ENSSSCG00000034763	IRS2
1328	ENSSSCG00000002831	IRX3
1329	ENSSSCG00000032145	IRX5
1330	ENSSSCG00000002830	IRX6
1331	ENSSSCG00000053351	ISCA1
1332	ENSSSCG00000023380	ISCU
1333	ENSSSCG00000016883	ISL1
1334	ENSSSCG00000007073	ISM1
1335	ENSSSCG00000014258	ISOC1
1336	None	ISPD
1337	ENSSSCG00000033527	ITFG1
1338	ENSSSCG00000016885	ITGA1
1339	ENSSSCG00000006687	ITGA10
1340	ENSSSCG00000004961	ITGA11
1341	ENSSSCG00000011046	ITGA8
1342	ENSSSCG00000011101	ITGB1
1343	ENSSSCG00000017306	ITGB3
1344	ENSSSCG00000011453	ITIH4
1345	ENSSSCG00000002457	ITPK1
1346	ENSSSCG00000024614	ITSN1
1347	ENSSSCG00000008583	ITSN2
1348	ENSSSCG00000015570	IVNS1ABP
1349	ENSSSCG00000005129	IZUMO3
1350	ENSSSCG00000009071	JADE1
1351	ENSSSCG00000007067	JAG1
1352	None	JAGN1
1353	ENSSSCG00000003809	JAK1
1354	ENSSSCG00000023028	JAM2
1355	ENSSSCG00000001061	JARID2
1356	ENSSSCG00000016691	JAZF1
1357	ENSSSCG00000014112	JMY
1358	ENSSSCG00000006174	JPH1
1359	ENSSSCG00000007369	JPH2
1360	ENSSSCG00000017213	JPT1
1361	ENSSSCG00000031912	JUN
1362	None	KALRN
1363	ENSSSCG00000005235	KANK1
1364	ENSSSCG00000007092	KAT14
1365	ENSSSCG00000017553	KAT7
1366	ENSSSCG00000022643	KATNAL2
1367	ENSSSCG00000037676	KAZN
1368	ENSSSCG00000022464	KBTBD2
1369	ENSSSCG00000011500	KBTBD8
1370	ENSSSCG00000013330	KCNA4
1371	ENSSSCG00000056277	KCNA5
1372	ENSSSCG00000006185	KCNB2
1373	ENSSSCG00000013374	KCNC1
1374	ENSSSCG00000000516	KCNC2
1375	ENSSSCG00000006810	KCNC4
1376	ENSSSCG00000016621	KCND2
1377	ENSSSCG00000026680	KCND3
1378	ENSSSCG00000012049	KCNE1
1379	ENSSSCG00000055615	KCNE2
1380	ENSSSCG00000033463	KCNF1
1381	ENSSSCG00000040650	KCNH1
1382	ENSSSCG00000034726	KCNH5
1383	ENSSSCG00000017003	KCNIP1
1384	ENSSSCG00000023934	KCNIP4
1385	ENSSSCG00000012066	KCNJ15
1386	ENSSSCG00000034358	KCNJ16
1387	ENSSSCG00000012065	KCNJ6
1388	ENSSSCG00000000573	KCNJ8
1389	ENSSSCG00000002423	KCNK10
1390	ENSSSCG00000062991	KCNK12
1391	ENSSSCG00000023451	KCNK2
1392	ENSSSCG00000011761	KCNMB2
1393	ENSSSCG00000014213	KCNN2
1394	ENSSSCG00000006542	KCNN3
1395	ENSSSCG00000003069	KCNN4
1396	ENSSSCG00000005953	KCNQ3
1397	ENSSSCG00000031905	KCNS3
1398	ENSSSCG00000029131	KCNU1
1399	ENSSSCG00000006021	KCNV1
1400	ENSSSCG00000005228	KCNV2
1401	ENSSSCG00000003719	KCTD1
1402	ENSSSCG00000059342	KCTD12
1403	ENSSSCG00000032826	KCTD16
1404	ENSSSCG00000010811	KCTD3
1405	ENSSSCG00000035712	KCTD8
1406	ENSSSCG00000024570	KDM4B
1407	ENSSSCG00000005198	KDM4C
1408	ENSSSCG00000008844	KDR
1409	ENSSSCG00000016472	KEL
1410	ENSSSCG00000005941	KHDRBS3
1411	None	KIAA0141
1412	None	KIAA0232
1413	ENSSSCG00000017890	KIAA0753
1414	None	KIAA0754
1415	ENSSSCG00000016659	KIAA0895
1416	None	KIAA1024L
1417	ENSSSCG00000035196	KIAA1107
1418	ENSSSCG00000011075	KIAA1217
1419	None	KIAA1257
1420	ENSSSCG00000003747	KIAA1328
1421	ENSSSCG00000020858	KIF13A
1422	ENSSSCG00000009683	KIF13B
1423	ENSSSCG00000010912	KIF14
1424	ENSSSCG00000007080	KIF16B
1425	ENSSSCG00000013332	KIF18A
1426	ENSSSCG00000003401	KIF1B
1427	ENSSSCG00000000779	KIF21A
1428	ENSSSCG00000030186	KIF2A
1429	ENSSSCG00000017599	KIF2B
1430	ENSSSCG00000001594	KIF6
1431	ENSSSCG00000006282	KIFAP3
1432	None	KIRREL
1433	ENSSSCG00000015234	KIRREL3
1434	ENSSSCG00000008842	KIT
1435	ENSSSCG00000035495	KITLG
1436	ENSSSCG00000007108	KIZ
1437	ENSSSCG00000009347	KL
1438	ENSSSCG00000026297	KLB
1439	ENSSSCG00000025130	KLF12
1440	ENSSSCG00000026006	KLF13
1441	ENSSSCG00000038911	KLF2
1442	ENSSSCG00000036488	KLF3
1443	ENSSSCG00000005437	KLF4
1444	ENSSSCG00000035101	KLF5
1445	ENSSSCG00000035212	KLF6
1446	ENSSSCG00000023732	KLHDC7A
1447	ENSSSCG00000009456	KLHL1
1448	ENSSSCG00000003733	KLHL14
1449	ENSSSCG00000015497	KLHL20
1450	ENSSSCG00000008593	KLHL29
1451	ENSSSCG00000014321	KLHL3
1452	ENSSSCG00000008787	KLHL5
1453	ENSSSCG00000038469	KLHL7
1454	ENSSSCG00000025203	KNOP1
1455	ENSSSCG00000034017	KPNA6
1456	ENSSSCG00000033524	KRR1
1457	ENSSSCG00000036089	KRT222
1458	ENSSSCG00000017465	KRT24
1459	ENSSSCG00000009855	KSR2
1460	ENSSSCG00000005060	KTN1
1461	ENSSSCG00000015673	KYNU
1462	ENSSSCG00000005016	L2HGDH
1463	ENSSSCG00000055642	L3MBTL1
1464	ENSSSCG00000009425	LACC1
1465	ENSSSCG00000006192	LACTB2
1466	ENSSSCG00000003709	LAMA3
1467	ENSSSCG00000011377	LAMB2
1468	ENSSSCG00000015555	LAMC1
1469	ENSSSCG00000007062	LAMP5
1470	ENSSSCG00000025034	LAPTM5
1471	None	LARS
1472	ENSSSCG00000011312	LARS2
1473	ENSSSCG00000058057	LBH
1474	ENSSSCG00000025901	LCLAT1
1475	ENSSSCG00000007826	LCMT1
1476	ENSSSCG00000008748	LCORL
1477	ENSSSCG00000029227	LDB2
1478	ENSSSCG00000000576	LDHB
1479	ENSSSCG00000013363	LDHC
1480	ENSSSCG00000013294	LDLRAD3
1481	ENSSSCG00000027417	LDLRAD4
1482	ENSSSCG00000003549	LDLRAP1
1483	ENSSSCG00000014315	LECT2
1484	ENSSSCG00000054182	LELP1
1485	ENSSSCG00000004625	LEO1
1486	ENSSSCG00000025188	LEPR
1487	ENSSSCG00000003806	LEPROT
1488	None	LEUTX
1489	ENSSSCG00000030005	LGALSL
1490	ENSSSCG00000013335	LGR4
1491	ENSSSCG00000004450	LGSN
1492	ENSSSCG00000008421	LHCGR
1493	ENSSSCG00000028536	LHFPL2
1494	ENSSSCG00000035554	LHFPL3
1495	ENSSSCG00000009869	LHX5
1496	ENSSSCG00000003778	LHX8
1497	ENSSSCG00000037612	LIN28B
1498	ENSSSCG00000040348	LIN7A
1499	ENSSSCG00000022806	LIN7C
1500	ENSSSCG00000001872	LINGO1
1501	ENSSSCG00000062233	LINGO2
1502	ENSSSCG00000013462	LINGO3
1503	ENSSSCG00000004596	LIPC
1504	ENSSSCG00000012004	LIPI
1505	ENSSSCG00000026502	LIX1L
1506	ENSSSCG00000031580	LLPH
1507	ENSSSCG00000004908	LMAN1
1508	ENSSSCG00000016412	LMBR1
1509	ENSSSCG00000011857	LMLN
1510	ENSSSCG00000027144	LMNTD1
1511	ENSSSCG00000036499	LMO3
1512	ENSSSCG00000047605	LMO4
1513	ENSSSCG00000040184	LMO7
1514	ENSSSCG00000035968	LMX1B
1515	ENSSSCG00000008838	LNX1
1516	ENSSSCG00000006968	LONRF1
1517	ENSSSCG00000002828	LPCAT2
1518	ENSSSCG00000027205	LPCAT3
1519	ENSSSCG00000015603	LPGAT1
1520	ENSSSCG00000008624	LPIN1
1521	ENSSSCG00000007359	LPIN3
1522	ENSSSCG00000011811	LPP
1523	ENSSSCG00000009021	LRBA
1524	ENSSSCG00000011854	LRCH3
1525	ENSSSCG00000001597	LRFN2
1526	ENSSSCG00000004990	LRFN5
1527	ENSSSCG00000016542	LRGUK
1528	ENSSSCG00000034581	LRIG2
1529	ENSSSCG00000000455	LRIG3
1530	ENSSSCG00000034465	LRP10
1531	ENSSSCG00000006039	LRP12
1532	ENSSSCG00000023746	LRP1B
1533	ENSSSCG00000015792	LRP2BP
1534	ENSSSCG00000008452	LRPPRC
1535	ENSSSCG00000005004	LRR1
1536	ENSSSCG00000001486	LRRC1
1537	ENSSSCG00000026945	LRRC2
1538	ENSSSCG00000004814	LRRC28
1539	ENSSSCG00000011216	LRRC3B
1540	ENSSSCG00000003792	LRRC40
1541	ENSSSCG00000004976	LRRC49
1542	ENSSSCG00000013286	LRRC4C
1543	ENSSSCG00000004726	LRRC57
1544	ENSSSCG00000003793	LRRC7
1545	ENSSSCG00000006462	LRRC71
1546	ENSSSCG00000037101	LRRC8B
1547	ENSSSCG00000006917	LRRC8C
1548	ENSSSCG00000038417	LRRC8D
1549	ENSSSCG00000027738	LRRFIP2
1550	ENSSSCG00000003784	LRRIQ3
1551	ENSSSCG00000004823	LRRK1
1552	ENSSSCG00000034989	LRRTM2
1553	ENSSSCG00000008259	LRRTM4
1554	ENSSSCG00000027941	LSAMP
1555	ENSSSCG00000035973	LSM6
1556	ENSSSCG00000013463	LSM7
1557	ENSSSCG00000040053	LSMEM1
1558	None	LST1
1559	ENSSSCG00000052357	LTB
1560	ENSSSCG00000000706	LTBR
1561	ENSSSCG00000017555	LUC7L3
1562	ENSSSCG00000003532	LUZP1
1563	ENSSSCG00000013341	LUZP2
1564	ENSSSCG00000014221	LVRN
1565	ENSSSCG00000000636	LY49
1566	ENSSSCG00000032355	LY86
1567	ENSSSCG00000006375	LY9
1568	ENSSSCG00000006175	LY96
1569	ENSSSCG00000003044	LYPD4
1570	ENSSSCG00000003073	LYPD5
1571	ENSSSCG00000023627	LYPD6
1572	ENSSSCG00000015677	LYPD6B
1573	ENSSSCG00000013973	LYPD8
1574	ENSSSCG00000032450	LYRM9
1575	ENSSSCG00000030487	LYSMD4
1576	ENSSSCG00000011314	LZTFL1
1577	ENSSSCG00000028559	LZTS1
1578	None	MAATS1
1579	ENSSSCG00000003654	MACF1
1580	ENSSSCG00000030112	MACROD2
1581	ENSSSCG00000036256	MAD2L1
1582	ENSSSCG00000058919	MAFB
1583	ENSSSCG00000011497	MAGI1
1584	ENSSSCG00000031780	MAGI2
1585	ENSSSCG00000006767	MAGI3
1586	ENSSSCG00000001042	MAK
1587	ENSSSCG00000059997	MALL
1588	ENSSSCG00000034879	MAML2
1589	ENSSSCG00000009060	MAML3
1590	ENSSSCG00000004244	MAN1A1
1591	ENSSSCG00000035648	MANEA
1592	ENSSSCG00000032914	MANF
1593	ENSSSCG00000004705	MAP1A
1594	ENSSSCG00000016974	MAP1B
1595	ENSSSCG00000002655	MAP1LC3B
1596	ENSSSCG00000027127	MAP2K2
1597	ENSSSCG00000017254	MAP2K6
1598	ENSSSCG00000004334	MAP3K7
1599	ENSSSCG00000020705	MAP3K8
1600	ENSSSCG00000014860	MAP6
1601	ENSSSCG00000039049	MAP7
1602	ENSSSCG00000008852	MAP9
1603	ENSSSCG00000004520	MAPK4
1604	ENSSSCG00000029169	MAPKAP1
1605	None	#MARCH1
1606	None	#MARCH10
1607	None	#MARCH11
1608	ENSSSCG00000037803	MARCKS
1609	ENSSSCG00000015716	MARCO
1610	ENSSSCG00000013050	MARK2
1611	ENSSSCG00000016956	MAST4
1612	ENSSSCG00000013494	MATK
1613	ENSSSCG00000022554	MATN1
1614	ENSSSCG00000006082	MATN2
1615	ENSSSCG00000014343	MATR3
1616	ENSSSCG00000037267	MAX
1617	None	MB21D1
1618	ENSSSCG00000004528	MBD2
1619	ENSSSCG00000015667	MBD5
1620	ENSSSCG00000001946	MBIP
1621	ENSSSCG00000011720	MBNL1
1622	ENSSSCG00000009505	MBNL2
1623	ENSSSCG00000001078	MBOAT1
1624	ENSSSCG00000038767	MBP
1625	ENSSSCG00000039227	MC2R
1626	ENSSSCG00000051798	MC4R
1627	ENSSSCG00000014203	MCC
1628	ENSSSCG00000004356	MCHR2
1629	ENSSSCG00000004246	MCM9
1630	ENSSSCG00000003755	MCOLN2
1631	ENSSSCG00000015754	MCPH1
1632	ENSSSCG00000025286	MCTP1
1633	ENSSSCG00000002257	MCTP2
1634	ENSSSCG00000021885	MDFIC
1635	ENSSSCG00000005002	MDGA2
1636	ENSSSCG00000014919	ME3
1637	ENSSSCG00000011743	MECOM
1638	ENSSSCG00000011714	MED12L
1639	ENSSSCG00000028771	MEF2A
1640	ENSSSCG00000014149	MEF2C
1641	ENSSSCG00000004939	MEGF11
1642	ENSSSCG00000005506	MEGF9
1643	ENSSSCG00000034152	MEI4
1644	ENSSSCG00000039161	MEIS1
1645	ENSSSCG00000004795	MEIS2
1646	ENSSSCG00000005344	MELK
1647	ENSSSCG00000008515	MEMO1
1648	ENSSSCG00000015357	MEOX2
1649	ENSSSCG00000006281	METTL11B
1650	ENSSSCG00000009113	METTL14
1651	ENSSSCG00000013331	METTL15
1652	ENSSSCG00000006285	METTL18
1653	ENSSSCG00000000941	METTL25
1654	ENSSSCG00000034427	MEX3C
1655	ENSSSCG00000009709	MFAP3L
1656	ENSSSCG00000026018	MFSD1
1657	ENSSSCG00000006870	MFSD14A
1658	ENSSSCG00000004739	MGA
1659	ENSSSCG00000035611	MGAT2
1660	ENSSSCG00000038126	MGAT3
1661	ENSSSCG00000032321	MGAT4C
1662	ENSSSCG00000038236	MGAT4D
1663	ENSSSCG00000015701	MGAT5
1664	ENSSSCG00000017170	MGAT5B
1665	ENSSSCG00000006325	MGST3
1666	ENSSSCG00000002997	MIA
1667	ENSSSCG00000025478	MIB1
1668	ENSSSCG00000031706	MICAL2
1669	ENSSSCG00000006981	MICU3
1670	ENSSSCG00000039538	MIEF1
1671	ENSSSCG00000030423	MIER1
1672	ENSSSCG00000014003	MIER2
1673	ENSSSCG00000003770	MIGA1
1674	ENSSSCG00000016674	MINDY4
1675	ENSSSCG00000015343	MIOS
1676	ENSSSCG00000009290	MIPEP
1677	ENSSSCG00000019317	MIR100
1678	None	MIR124A
1679	None	MIR129A
1680	ENSSSCG00000019971	MIR138
1681	ENSSSCG00000019343	MIR184
1682	None	MIR196A
1683	ENSSSCG00000018753	MIR205
1684	None	MIR29B
1685	ENSSSCG00000019941	MIR30A
1686	ENSSSCG00000018757	MIR30D
1687	ENSSSCG00000018175	MIR31
1688	None	MIR4331
1689	ENSSSCG00000036991	MIR7136
1690	ENSSSCG00000050400	MIR9787
1691	ENSSSCG00000038341	MIR9789
1692	ENSSSCG00000036489	MIR9792
1693	ENSSSCG00000038318	MIR9799
1694	ENSSSCG00000039534	MIR9802
1695	ENSSSCG00000039116	MIR9807
1696	ENSSSCG00000038564	MIR9808
1697	ENSSSCG00000043428	MIR9850
1698	ENSSSCG00000047514	MIR9854
1699	ENSSSCG00000045185	MIR9857
1700	ENSSSCG00000034277	MIR9858
1701	ENSSSCG00000018164	MIRLET7C
1702	ENSSSCG00000004999	MIS18BP1
1703	ENSSSCG00000011514	MITF
1704	None	MKL1
1705	ENSSSCG00000016549	MKLN1
1706	ENSSSCG00000004836	MKRN3
1707	ENSSSCG00000024222	MLH1
1708	ENSSSCG00000001485	MLIP
1709	ENSSSCG00000005166	MLLT3
1710	ENSSSCG00000017397	MLX
1711	ENSSSCG00000028646	MMADHC
1712	ENSSSCG00000011723	MME
1713	ENSSSCG00000014987	MMP12
1714	ENSSSCG00000000368	MMP19
1715	ENSSSCG00000002829	MMP2
1716	ENSSSCG00000059078	MMP3
1717	ENSSSCG00000004344	MMS22L
1718	ENSSSCG00000009966	MN1
1719	ENSSSCG00000009009	MND1
1720	ENSSSCG00000039221	MOB1A
1721	ENSSSCG00000008942	MOB1B
1722	ENSSSCG00000011010	MOB3B
1723	ENSSSCG00000003744	MOCOS
1724	ENSSSCG00000025791	MON1A
1725	ENSSSCG00000002701	MON1B
1726	ENSSSCG00000011937	MORC1
1727	ENSSSCG00000004191	MOXD1
1728	ENSSSCG00000032916	MPC1
1729	ENSSSCG00000005191	MPDZ
1730	ENSSSCG00000050458	MPEG1
1731	ENSSSCG00000024990	MPI
1732	ENSSSCG00000013507	MPND
1733	ENSSSCG00000013327	MPPED2
1734	ENSSSCG00000015091	MPZL2
1735	ENSSSCG00000015090	MPZL3
1736	ENSSSCG00000058470	MRLC2
1737	ENSSSCG00000026160	MROH9
1738	ENSSSCG00000012943	MRPL11
1739	ENSSSCG00000004047	MRPL18
1740	ENSSSCG00000005105	MRPL46
1741	ENSSSCG00000014829	MRPL48
1742	ENSSSCG00000013001	MRPL49
1743	ENSSSCG00000024242	MRPL54
1744	ENSSSCG00000028343	MRPL9
1745	ENSSSCG00000035771	MRPS22
1746	ENSSSCG00000016724	MRPS24
1747	ENSSSCG00000023818	MRPS27
1748	ENSSSCG00000052833	MRPS28
1749	ENSSSCG00000032275	MRPS30
1750	ENSSSCG00000026981	MRPS6
1751	ENSSSCG00000020720	MRVI1
1752	ENSSSCG00000015201	MSANTD2
1753	ENSSSCG00000006187	MSC
1754	ENSSSCG00000020931	MSH6
1755	ENSSSCG00000008727	MSX1
1756	ENSSSCG00000034500	MSX2
1757	ENSSSCG00000005135	MTAP
1758	ENSSSCG00000005995	MTBP
1759	ENSSSCG00000006084	MTDH
1760	ENSSSCG00000037516	MTF1
1761	ENSSSCG00000006219	MTFR1
1762	ENSSSCG00000008289	MTHFD2
1763	ENSSSCG00000008961	MTHFD2L
1764	ENSSSCG00000004844	MTMR10
1765	ENSSSCG00000031509	MTMR12
1766	ENSSSCG00000011546	MTMR14
1767	ENSSSCG00000036785	MTMR7
1768	ENSSSCG00000035133	MTMR9
1769	ENSSSCG00000011018	MTPAP
1770	ENSSSCG00000037158	MTURN
1771	ENSSSCG00000040013	MTUS1
1772	ENSSSCG00000011851	MUC20
1773	ENSSSCG00000028045	MUL1
1774	None	MUT
1775	ENSSSCG00000036926	MVB12B
1776	ENSSSCG00000009931	MVK
1777	ENSSSCG00000000866	MYBPC1
1778	ENSSSCG00000005965	MYC
1779	ENSSSCG00000004661	MYEF2
1780	ENSSSCG00000029441	MYH2
1781	ENSSSCG00000009543	MYO16
1782	ENSSSCG00000009956	MYO18B
1783	ENSSSCG00000017728	MYO1D
1784	ENSSSCG00000004587	MYO1E
1785	None	MYO3A
1786	ENSSSCG00000004620	MYO5A
1787	ENSSSCG00000004511	MYO5B
1788	ENSSSCG00000004621	MYO5C
1789	ENSSSCG00000014876	MYO7A
1790	ENSSSCG00000004979	MYO9A
1791	ENSSSCG00000015747	MYOM2
1792	ENSSSCG00000036534	MYOM3
1793	ENSSSCG00000014324	MYOT
1794	ENSSSCG00000011269	MYRIP
1795	ENSSSCG00000003830	MYSM1
1796	ENSSSCG00000029334	MYT1L
1797	ENSSSCG00000004598	MYZAP
1798	ENSSSCG00000029239	MZB1
1799	ENSSSCG00000040073	MZT1
1800	ENSSSCG00000002841	N4BP1
1801	ENSSSCG00000008792	N4BP2
1802	ENSSSCG00000040566	N4BP2L1
1803	ENSSSCG00000028724	N6AMT1
1804	ENSSSCG00000009258	NAA11
1805	ENSSSCG00000009435	NAA16
1806	ENSSSCG00000014933	NAALAD2
1807	ENSSSCG00000023871	NAALADL2
1808	ENSSSCG00000013351	NAV2
1809	ENSSSCG00000029249	NAV3
1810	ENSSSCG00000008621	NBAS
1811	ENSSSCG00000034348	NBEA
1812	ENSSSCG00000024669	NBL1
1813	ENSSSCG00000015045	NCAM1
1814	ENSSSCG00000012020	NCAM2
1815	ENSSSCG00000008747	NCAPG
1816	ENSSSCG00000011755	NCEH1
1817	ENSSSCG00000000137	NCF4
1818	ENSSSCG00000000295	NCKAP1L
1819	ENSSSCG00000023479	NCKAP5
1820	ENSSSCG00000000209	NCKAP5L
1821	ENSSSCG00000008581	NCOA1
1822	ENSSSCG00000006194	NCOA2
1823	ENSSSCG00000007458	NCOA3
1824	ENSSSCG00000004222	NCOA7
1825	ENSSSCG00000001618	NCR2
1826	ENSSSCG00000001407	NCR3
1827	ENSSSCG00000004834	NDN
1828	ENSSSCG00000021911	NDRG4
1829	ENSSSCG00000009115	NDST3
1830	ENSSSCG00000010795	NDUFAB1
1831	ENSSSCG00000053180	NDUFAF2
1832	ENSSSCG00000032390	NDUFB2
1833	ENSSSCG00000011003	NDUFB6
1834	ENSSSCG00000016893	NDUFS4
1835	ENSSSCG00000011090	NEBL
1836	ENSSSCG00000015125	NECTIN1
1837	ENSSSCG00000003088	NECTIN2
1838	ENSSSCG00000011933	NECTIN3
1839	ENSSSCG00000037499	NEDD4
1840	ENSSSCG00000004919	NEDD4L
1841	ENSSSCG00000023956	NEDD9
1842	ENSSSCG00000025085	NEGR1
1843	ENSSSCG00000015771	NEIL3
1844	ENSSSCG00000011217	NEK10
1845	ENSSSCG00000011181	NEK11
1846	ENSSSCG00000010904	NEK7
1847	ENSSSCG00000039940	NELL1
1848	ENSSSCG00000000802	NELL2
1849	ENSSSCG00000001921	NEO1
1850	ENSSSCG00000023105	NET1
1851	ENSSSCG00000027654	NETO1
1852	ENSSSCG00000016992	NEURL1B
1853	ENSSSCG00000029578	NFATC3
1854	ENSSSCG00000005190	NFIB
1855	ENSSSCG00000036537	NFIC
1856	ENSSSCG00000011951	NFKBIZ
1857	ENSSSCG00000015242	NFRKB
1858	ENSSSCG00000008816	NFXL1
1859	ENSSSCG00000032417	NGF
1860	ENSSSCG00000011214	NGLY1
1861	ENSSSCG00000006744	NHLH2
1862	ENSSSCG00000001072	NHLRC1
1863	ENSSSCG00000039635	NHP2
1864	ENSSSCG00000005030	NID2
1865	ENSSSCG00000063184	NINJ1
1866	ENSSSCG00000037950	NIPAL1
1867	ENSSSCG00000036607	NKAIN2
1868	ENSSSCG00000017418	NKIRAS2
1869	None	NKX6
1870	ENSSSCG00000011756	NLGN1
1871	ENSSSCG00000017756	NLK
1872	ENSSSCG00000039751	NLRC5
1873	None	NLRP1
1874	ENSSSCG00000003314	NLRP11
1875	ENSSSCG00000013940	NLRP3
1876	ENSSSCG00000044019	NLRP5
1877	ENSSSCG00000003315	NLRP8
1878	ENSSSCG00000031142	NMNAT3
1879	ENSSSCG00000005272	NMRK1
1880	ENSSSCG00000017339	NMT1
1881	ENSSSCG00000027954	NMU
1882	ENSSSCG00000007336	NNAT
1883	ENSSSCG00000016877	NNT
1884	ENSSSCG00000024977	NOBOX
1885	ENSSSCG00000024596	NOCT
1886	ENSSSCG00000003737	NOL4
1887	ENSSSCG00000010990	NOL6
1888	ENSSSCG00000008069	NOL8
1889	ENSSSCG00000000696	NOP2
1890	ENSSSCG00000009856	NOS1
1891	ENSSSCG00000006709	NOTCH2
1892	None	NOV
1893	ENSSSCG00000024396	NOVA1
1894	ENSSSCG00000004068	NOX3
1895	ENSSSCG00000004966	NOX5
1896	ENSSSCG00000043640	NPAP1
1897	ENSSSCG00000001964	NPAS3
1898	ENSSSCG00000012942	NPAS4
1899	ENSSSCG00000016746	NPC1L1
1900	ENSSSCG00000008111	NPHP1
1901	ENSSSCG00000011632	NPHP3
1902	ENSSSCG00000029843	NPHP4
1903	ENSSSCG00000006572	NPR1
1904	ENSSSCG00000036201	NPR3
1905	ENSSSCG00000016664	NPSR1
1906	ENSSSCG00000007603	NPTX2
1907	ENSSSCG00000008993	NPY2R
1908	ENSSSCG00000002754	NQO1
1909	ENSSSCG00000020758	NQO2
1910	ENSSSCG00000011890	NR1I2
1911	ENSSSCG00000000902	NR2C1
1912	ENSSSCG00000014157	NR2F1
1913	ENSSSCG00000002254	NR2F2
1914	ENSSSCG00000014401	NR3C1
1915	ENSSSCG00000037766	NR3C2
1916	ENSSSCG00000053658	NREP
1917	ENSSSCG00000015839	NRG1
1918	ENSSSCG00000021082	NRG2
1919	ENSSSCG00000052301	NRG4
1920	ENSSSCG00000039322	NRGN
1921	ENSSSCG00000021038	NRIP1
1922	ENSSSCG00000011102	NRP1
1923	ENSSSCG00000021696	NRSN1
1924	ENSSSCG00000026180	NRXN1
1925	None	NRXN2
1926	ENSSSCG00000028942	NRXN3
1927	ENSSSCG00000006236	NSMAF
1928	ENSSSCG00000017795	NSRP1
1929	ENSSSCG00000028210	NT5C
1930	ENSSSCG00000004291	NT5E
1931	ENSSSCG00000033544	NTF3
1932	ENSSSCG00000015253	NTM
1933	ENSSSCG00000006852	NTNG1
1934	ENSSSCG00000010959	NTRK2
1935	ENSSSCG00000005106	NTRK3
1936	ENSSSCG00000032861	NUAK1
1937	ENSSSCG00000001968	NUBPL
1938	ENSSSCG00000022398	NUCKS1
1939	ENSSSCG00000016747	NUDCD3
1940	ENSSSCG00000014187	NUDT12
1941	ENSSSCG00000032424	NUDT16
1942	ENSSSCG00000002697	NUDT7
1943	ENSSSCG00000006333	NUF2
1944	ENSSSCG00000005667	NUP188
1945	ENSSSCG00000038125	NUP210L
1946	ENSSSCG00000005711	NUP214
1947	ENSSSCG00000035318	NUP58
1948	ENSSSCG00000028720	NXN
1949	None	NXPE2
1950	ENSSSCG00000037207	NXPH1
1951	ENSSSCG00000040715	NXPH2
1952	ENSSSCG00000013460	OAZ1
1953	ENSSSCG00000027091	OAZ3
1954	ENSSSCG00000006936	ODF2L
1955	ENSSSCG00000006858	OLFM3
1956	ENSSSCG00000009444	OLFM4
1957	ENSSSCG00000045712	OLFML3
1958	ENSSSCG00000012040	OLIG1
1959	ENSSSCG00000012039	OLIG2
1960	ENSSSCG00000004155	OLIG3
1961	ENSSSCG00000004540	ONECUT2
1962	ENSSSCG00000011822	OPA1
1963	ENSSSCG00000037534	OPCML
1964	ENSSSCG00000006264	OPRK1
1965	ENSSSCG00000011230	OSBPL10
1966	ENSSSCG00000003712	OSBPL1A
1967	ENSSSCG00000016715	OSBPL3
1968	ENSSSCG00000021292	OSBPL9
1969	ENSSSCG00000060496	OSR1
1970	ENSSSCG00000006073	OSR2
1971	ENSSSCG00000005273	OSTF1
1972	ENSSSCG00000031478	OSTN
1973	ENSSSCG00000000943	OTOGL
1974	ENSSSCG00000022248	OTOL1
1975	ENSSSCG00000007082	OTOR
1976	ENSSSCG00000014099	OTP
1977	ENSSSCG00000011076	OTUD1
1978	ENSSSCG00000009042	OTUD4
1979	ENSSSCG00000005063	OTX2
1980	ENSSSCG00000016863	OXCT1
1981	ENSSSCG00000006037	OXR1
1982	ENSSSCG00000011215	OXSM
1983	ENSSSCG00000007164	OXT
1984	ENSSSCG00000006063	PABPC1
1985	ENSSSCG00000009067	PABPC4L
1986	ENSSSCG00000038153	PACRG
1987	ENSSSCG00000027053	PACSIN1
1988	ENSSSCG00000003481	PADI1
1989	ENSSSCG00000026478	PADI2
1990	ENSSSCG00000003482	PADI3
1991	ENSSSCG00000000856	PAH
1992	ENSSSCG00000001041	PAK1IP1
1993	ENSSSCG00000011843	PAK2
1994	ENSSSCG00000007061	PAK5
1995	ENSSSCG00000010794	PALB2
1996	None	PALM2
1997	ENSSSCG00000014184	PAM
1998	None	PAPD4
[truncated: 1,294 more rows]
