# Supplementary material for: Whole-genome resequencing reveals positive selection and introgression signatures and genetic loci associated with early puberty traits in Chinese indigenous pigs
Source: Genet Sel Evol. 2025 Jun 10;57:29. doi: 10.1186/s12711-025-00975-1 (PMC12150574; doi:10.1186/s12711-025-00975-1)
Supplement: Supplementary file 16 — Additional file 16: Table S13. Functional categories of the genes located in the top 5% high nucleotide diversity regions in early puberty pigs as compared to late puberty pigs. [file 12711_2025_975_MOESM16_ESM.xlsx]

## Sheet: Sheet1
Additional file 16 Table S13. Functional categories of the genes located in the top 5% high nucleotide diversity regions in early puberty pigs as compared to late puberty pigs.
Ontology	ID	Description	p value	Gene ratio	Count
GO:BP	GO:0008150	biological_process	1.22289e-210	0.845366	1733
GO:BP	GO:0009987	cellular process	6.42001e-185	0.798049	1636
GO:BP	GO:0065007	biological regulation	1.81094e-129	0.564878	1158
GO:BP	GO:0050789	regulation of biological process	7.7878e-123	0.548293	1124
GO:BP	GO:0050794	regulation of cellular process	8.22834e-114	0.523902	1074
GO:BP	GO:0032502	developmental process	6.35951e-106	0.310732	637
GO:BP	GO:0048856	anatomical structure development	6.59265e-102	0.294146	603
GO:BP	GO:0007275	multicellular organism development	1.03433e-91	0.243902	500
GO:BP	GO:0048731	system development	9.84481e-86	0.213659	438
GO:BP	GO:0008152	metabolic process	1.19211e-84	0.529268	1085
GO:BP	GO:0048518	positive regulation of biological process	1.43855e-84	0.294146	603
GO:BP	GO:0071704	organic substance metabolic process	2.66187e-78	0.505854	1037
GO:BP	GO:0048522	positive regulation of cellular process	1.29222e-77	0.270732	555
GO:BP	GO:0019222	regulation of metabolic process	3.7453e-77	0.302439	620
GO:BP	GO:0080090	regulation of primary metabolic process	4.87234e-77	0.260976	535
GO:BP	GO:0051171	regulation of nitrogen compound metabolic process	1.70238e-74	0.253659	520
GO:BP	GO:0044238	primary metabolic process	3.06365e-74	0.473659	971
GO:BP	GO:0060255	regulation of macromolecule metabolic process	5.22376e-73	0.281951	578
GO:BP	GO:0016043	cellular component organization	1.68353e-72	0.334146	685
GO:BP	GO:0071840	cellular component organization or biogenesis	1.89695e-70	0.338537	694
GO:BP	GO:0031323	regulation of cellular metabolic process	2.86355e-70	0.281463	577
GO:BP	GO:0048519	negative regulation of biological process	6.18494e-70	0.257561	528
GO:BP	GO:0051179	localization	1.87785e-69	0.259512	532
GO:BP	GO:0048869	cellular developmental process	1.22631e-68	0.208293	427
GO:BP	GO:0030154	cell differentiation	1.22631e-68	0.208293	427
GO:BP	GO:0032501	multicellular organismal process	1.34398e-68	0.343902	705
GO:BP	GO:0044237	cellular metabolic process	2.99852e-66	0.46439	952
GO:BP	GO:0006807	nitrogen compound metabolic process	4.92949e-66	0.447317	917
GO:BP	GO:0048523	negative regulation of cellular process	5.21335e-65	0.242439	497
GO:BP	GO:0043170	macromolecule metabolic process	1.40351e-63	0.441463	905
GO:BP	GO:0010468	regulation of gene expression	1.92987e-61	0.240976	494
GO:BP	GO:0009889	regulation of biosynthetic process	2.63886e-61	0.248293	509
GO:BP	GO:0010556	regulation of macromolecule biosynthetic process	5.98407e-61	0.243415	499
GO:BP	GO:0031326	regulation of cellular biosynthetic process	1.76205e-60	0.246341	505
GO:BP	GO:0007399	nervous system development	7.13674e-59	0.136098	279
GO:BP	GO:0048513	animal organ development	8.15328e-57	0.158537	325
GO:BP	GO:0019219	regulation of nucleobase-containing compound metabolic process	8.22157e-57	0.197561	405
GO:BP	GO:0050896	response to stimulus	2.8825e-56	0.376585	772
GO:BP	GO:0009653	anatomical structure morphogenesis	1.01518e-54	0.14878	305
GO:BP	GO:0048468	cell development	4.73649e-53	0.149268	306
GO:BP	GO:0051252	regulation of RNA metabolic process	5.10691e-52	0.182439	374
GO:BP	GO:0009893	positive regulation of metabolic process	5.6461e-52	0.177561	364
GO:BP	GO:0010604	positive regulation of macromolecule metabolic process	5.19292e-51	0.167317	343
GO:BP	GO:0051234	establishment of localization	1.23103e-50	0.21561	442
GO:BP	GO:1901564	organonitrogen compound metabolic process	2.17221e-50	0.25561	524
GO:BP	GO:0006810	transport	3.23153e-50	0.204878	420
GO:BP	GO:0031325	positive regulation of cellular metabolic process	1.64602e-48	0.163902	336
GO:BP	GO:0051641	cellular localization	4.79731e-48	0.168293	345
GO:BP	GO:0006355	regulation of DNA-templated transcription	5.92542e-48	0.167805	344
GO:BP	GO:2001141	regulation of RNA biosynthetic process	9.0469e-48	0.167805	344
GO:BP	GO:0006351	DNA-templated transcription	1.17e-47	0.172683	354
GO:BP	GO:0032774	RNA biosynthetic process	1.96192e-47	0.173171	355
GO:BP	GO:1901362	organic cyclic compound biosynthetic process	3.23962e-47	0.192195	394
GO:BP	GO:0051173	positive regulation of nitrogen compound metabolic process	1.28493e-46	0.148293	304
GO:BP	GO:0019438	aromatic compound biosynthetic process	1.86323e-46	0.187317	384
GO:BP	GO:0018130	heterocycle biosynthetic process	3.21361e-46	0.186829	383
GO:BP	GO:0033036	macromolecule localization	4.64353e-46	0.150244	308
GO:BP	GO:0034654	nucleobase-containing compound biosynthetic process	5.29913e-46	0.183902	377
GO:BP	GO:0051716	cellular response to stimulus	1.30919e-45	0.324878	666
GO:BP	GO:0044271	cellular nitrogen compound biosynthetic process	2.26516e-44	0.214634	440
GO:BP	GO:0019538	protein metabolic process	2.28444e-44	0.21561	442
GO:BP	GO:0022008	neurogenesis	2.60712e-43	0.100976	207
GO:BP	GO:0010646	regulation of cell communication	7.33887e-43	0.159024	326
GO:BP	GO:0051239	regulation of multicellular organismal process	7.34114e-43	0.142439	292
GO:BP	GO:0006366	transcription by RNA polymerase II	8.69047e-43	0.136098	279
GO:BP	GO:0006357	regulation of transcription by RNA polymerase II	1.00689e-42	0.132195	271
GO:BP	GO:0023051	regulation of signaling	1.0523e-42	0.159024	326
GO:BP	GO:0009891	positive regulation of biosynthetic process	1.20361e-42	0.139024	285
GO:BP	GO:0010557	positive regulation of macromolecule biosynthetic process	2.63802e-42	0.13561	278
GO:BP	GO:0006996	organelle organization	6.5478e-42	0.167805	344
GO:BP	GO:0050793	regulation of developmental process	6.55825e-42	0.125366	257
GO:BP	GO:0048583	regulation of response to stimulus	1.89998e-41	0.172195	353
GO:BP	GO:0031328	positive regulation of cellular biosynthetic process	1.89998e-41	0.137073	281
GO:BP	GO:0007154	cell communication	1.92744e-41	0.29561	606
GO:BP	GO:0051128	regulation of cellular component organization	6.88831e-41	0.123902	254
GO:BP	GO:0048699	generation of neurons	4.16964e-40	0.0892683	183
GO:BP	GO:0007166	cell surface receptor signaling pathway	9.78589e-40	0.138537	284
GO:BP	GO:0023052	signaling	5.53587e-39	0.28878	592
GO:BP	GO:0030182	neuron differentiation	1.41485e-38	0.0843902	173
GO:BP	GO:0045935	positive regulation of nucleobase-containing compound metabolic process	4.0173e-37	0.112683	231
GO:BP	GO:0008283	cell population proliferation	8.32875e-36	0.103415	212
GO:BP	GO:0008104	protein localization	3.39084e-35	0.121951	250
GO:BP	GO:0070727	cellular macromolecule localization	6.26766e-35	0.121951	250
GO:BP	GO:0043412	macromolecule modification	6.69466e-35	0.138049	283
GO:BP	GO:0009058	biosynthetic process	3.04566e-34	0.350244	718
GO:BP	GO:0030030	cell projection organization	8.0658e-34	0.0882927	181
GO:BP	GO:1901576	organic substance biosynthetic process	1.41196e-33	0.347317	712
GO:BP	GO:0035295	tube development	1.94765e-33	0.0721951	148
GO:BP	GO:0120036	plasma membrane bounded cell projection organization	4.29844e-33	0.0868293	178
GO:BP	GO:0007155	cell adhesion	4.9443e-33	0.0819512	168
GO:BP	GO:0007165	signal transduction	1.01151e-32	0.265854	545
GO:BP	GO:0042127	regulation of cell population proliferation	1.92223e-32	0.0878049	180
GO:BP	GO:0009888	tissue development	1.93406e-32	0.103902	213
GO:BP	GO:0051254	positive regulation of RNA metabolic process	4.08663e-32	0.100976	207
GO:BP	GO:0009966	regulation of signal transduction	5.9108e-32	0.132683	272
GO:BP	GO:0044249	cellular biosynthetic process	8.49434e-32	0.341951	701
GO:BP	GO:0045893	positive regulation of DNA-templated transcription	9.08676e-32	0.0956098	196
GO:BP	GO:1902680	positive regulation of RNA biosynthetic process	1.10232e-31	0.0956098	196
GO:BP	GO:0072359	circulatory system development	5.94489e-31	0.0707317	145
GO:BP	GO:0051172	negative regulation of nitrogen compound metabolic process	9.74646e-31	0.102439	210
GO:BP	GO:0048870	cell motility	1.90336e-30	0.0921951	189
GO:BP	GO:0065008	regulation of biological quality	2.31346e-30	0.123415	253
GO:BP	GO:0009892	negative regulation of metabolic process	2.67421e-30	0.134146	275
GO:BP	GO:0035556	intracellular signal transduction	4.09292e-30	0.121951	250
GO:BP	GO:0009059	macromolecule biosynthetic process	6.70182e-30	0.316585	649
GO:BP	GO:0036211	protein modification process	8.35706e-30	0.123415	253
GO:BP	GO:0006793	phosphorus metabolic process	3.63883e-29	0.117073	240
GO:BP	GO:0032879	regulation of localization	4.32571e-29	0.0946341	194
GO:BP	GO:0048666	neuron development	4.86714e-29	0.0663415	136
GO:BP	GO:0051649	establishment of localization in cell	6.73922e-29	0.0990244	203
GO:BP	GO:0006796	phosphate-containing compound metabolic process	1.00815e-28	0.11561	237
GO:BP	GO:0010605	negative regulation of macromolecule metabolic process	8.09882e-28	0.124878	256
GO:BP	GO:0045944	positive regulation of transcription by RNA polymerase II	8.50885e-28	0.0760976	156
GO:BP	GO:0007417	central nervous system development	1.57358e-27	0.0590244	121
GO:BP	GO:0045595	regulation of cell differentiation	2.6142e-27	0.0804878	165
GO:BP	GO:0071702	organic substance transport	2.99583e-27	0.106829	219
GO:BP	GO:0031324	negative regulation of cellular metabolic process	3.07051e-27	0.12439	255
GO:BP	GO:0016477	cell migration	3.72394e-27	0.0814634	167
GO:BP	GO:0010467	gene expression	4.7677e-27	0.299024	613
GO:BP	GO:0007267	cell-cell signaling	6.54409e-27	0.0795122	163
GO:BP	GO:0009719	response to endogenous stimulus	1.42894e-26	0.0790244	162
GO:BP	GO:0051240	positive regulation of multicellular organismal process	2.78064e-26	0.08	164
GO:BP	GO:0031175	neuron projection development	3.78945e-26	0.057561	118
GO:BP	GO:0032989	cellular anatomical entity morphogenesis	5.99458e-26	0.0502439	103
GO:BP	GO:0009890	negative regulation of biosynthetic process	6.17477e-26	0.113171	232
GO:BP	GO:0031327	negative regulation of cellular biosynthetic process	1.02794e-25	0.112683	231
GO:BP	GO:2000026	regulation of multicellular organismal development	3.89001e-25	0.0731707	150
GO:BP	GO:0010558	negative regulation of macromolecule biosynthetic process	5.94802e-25	0.110244	226
GO:BP	GO:0051253	negative regulation of RNA metabolic process	6.49632e-25	0.0760976	156
GO:BP	GO:0000902	cell morphogenesis	1.06705e-24	0.0580488	119
GO:BP	GO:0009887	animal organ morphogenesis	1.20682e-24	0.0634146	130
GO:BP	GO:0071495	cellular response to endogenous stimulus	1.70715e-24	0.0726829	149
GO:BP	GO:1901360	organic cyclic compound metabolic process	1.70715e-24	0.276098	566
GO:BP	GO:0009790	embryo development	2.07485e-24	0.0678049	139
GO:BP	GO:0048812	neuron projection morphogenesis	6.56992e-24	0.0434146	89
GO:BP	GO:0045934	negative regulation of nucleobase-containing compound metabolic process	9.87798e-24	0.0790244	162
GO:BP	GO:0120039	plasma membrane bounded cell projection morphogenesis	1.56826e-23	0.0439024	90
GO:BP	GO:0034641	cellular nitrogen compound metabolic process	1.7075e-23	0.286829	588
GO:BP	GO:0006725	cellular aromatic compound metabolic process	1.93666e-23	0.26878	551
GO:BP	GO:0048858	cell projection morphogenesis	2.50994e-23	0.0439024	90
GO:BP	GO:0051049	regulation of transport	3.27939e-23	0.0726829	149
GO:BP	GO:0048584	positive regulation of response to stimulus	1.30016e-22	0.0985366	202
GO:BP	GO:0045892	negative regulation of DNA-templated transcription	2.68583e-22	0.0692683	142
GO:BP	GO:1902679	negative regulation of RNA biosynthetic process	3.24977e-22	0.0692683	142
GO:BP	GO:0051094	positive regulation of developmental process	3.64113e-22	0.0663415	136
GO:BP	GO:0141124	intracellular signaling cassette	4.37054e-22	0.0843902	173
GO:BP	GO:0046483	heterocycle metabolic process	5.20461e-22	0.26439	542
GO:BP	GO:0035239	tube morphogenesis	8.65127e-22	0.0531707	109
GO:BP	GO:0016310	phosphorylation	1.63197e-21	0.0741463	152
GO:BP	GO:0060322	head development	1.86556e-21	0.0458537	94
GO:BP	GO:0008284	positive regulation of cell population proliferation	1.98444e-21	0.0526829	108
GO:BP	GO:0001944	vasculature development	2.07142e-21	0.0482927	99
GO:BP	GO:0006950	response to stress	2.09584e-21	0.140488	288
GO:BP	GO:0048646	anatomical structure formation involved in morphogenesis	2.32532e-21	0.0634146	130
GO:BP	GO:0040007	growth	3.46527e-21	0.0517073	106
GO:BP	GO:0000003	reproduction	3.46527e-21	0.0668293	137
GO:BP	GO:0010033	response to organic substance	3.76986e-21	0.100976	207
GO:BP	GO:0006139	nucleobase-containing compound metabolic process	4.44147e-21	0.258537	530
GO:BP	GO:0022414	reproductive process	4.44147e-21	0.0663415	136
GO:BP	GO:0001568	blood vessel development	4.44147e-21	0.0463415	95
GO:BP	GO:0023056	positive regulation of signaling	5.26258e-21	0.0809756	166
GO:BP	GO:0010647	positive regulation of cell communication	8.20283e-21	0.0804878	165
GO:BP	GO:0051246	regulation of protein metabolic process	1.04076e-20	0.0804878	165
GO:BP	GO:0007507	heart development	1.11343e-20	0.0404878	83
GO:BP	GO:0060429	epithelium development	1.46997e-20	0.0653659	134
GO:BP	GO:0048667	cell morphogenesis involved in neuron differentiation	2.32928e-20	0.0390244	80
GO:BP	GO:0007167	enzyme-linked receptor protein signaling pathway	2.42699e-20	0.0560976	115
GO:BP	GO:0033365	protein localization to organelle	3.60103e-20	0.0565854	116
GO:BP	GO:0150063	visual system development	4.43487e-20	0.0331707	68
GO:BP	GO:0007420	brain development	5.15604e-20	0.042439	87
GO:BP	GO:0048589	developmental growth	5.91406e-20	0.042439	87
GO:BP	GO:0098609	cell-cell adhesion	8.11151e-20	0.0507317	104
GO:BP	GO:0007423	sensory organ development	8.11151e-20	0.0419512	86
GO:BP	GO:0048880	sensory system development	9.10145e-20	0.0331707	68
GO:BP	GO:0022603	regulation of anatomical structure morphogenesis	9.6304e-20	0.0478049	98
GO:BP	GO:0001654	eye development	1.14436e-19	0.0326829	67
GO:BP	GO:0071705	nitrogen compound transport	1.40056e-19	0.0819512	168
GO:BP	GO:0042592	homeostatic process	1.60858e-19	0.0785366	161
GO:BP	GO:0034330	cell junction organization	2.11672e-19	0.044878	92
GO:BP	GO:0040011	locomotion	2.20797e-19	0.062439	128
GO:BP	GO:0051093	negative regulation of developmental process	2.22212e-19	0.0507317	104
GO:BP	GO:0055085	transmembrane transport	4.82448e-19	0.077561	159
GO:BP	GO:0009056	catabolic process	7.6294e-19	0.103415	212
GO:BP	GO:0090304	nucleic acid metabolic process	7.71744e-19	0.239512	491
GO:BP	GO:0040012	regulation of locomotion	1.06006e-18	0.0556098	114
GO:BP	GO:0046907	intracellular transport	1.43523e-18	0.0678049	139
GO:BP	GO:0006468	protein phosphorylation	1.66199e-18	0.0614634	126
GO:BP	GO:0071310	cellular response to organic substance	2.39654e-18	0.082439	169
GO:BP	GO:0051241	negative regulation of multicellular organismal process	3.0409e-18	0.055122	113
GO:BP	GO:0070887	cellular response to chemical stimulus	3.0409e-18	0.102439	210
GO:BP	GO:0030334	regulation of cell migration	3.58772e-18	0.0517073	106
GO:BP	GO:0009967	positive regulation of signal transduction	4.46188e-18	0.0712195	146
GO:BP	GO:1901575	organic substance catabolic process	4.78191e-18	0.0892683	183
GO:BP	GO:2000145	regulation of cell motility	1.05374e-17	0.0531707	109
GO:BP	GO:0010628	positive regulation of gene expression	1.10164e-17	0.0595122	122
GO:BP	GO:0034329	cell junction assembly	1.16979e-17	0.0312195	64
GO:BP	GO:0009605	response to external stimulus	1.25797e-17	0.101463	208
GO:BP	GO:0003006	developmental process involved in reproduction	1.33178e-17	0.0482927	99
GO:BP	GO:0008219	cell death	1.75626e-17	0.077561	159
GO:BP	GO:0012501	programmed cell death	1.75626e-17	0.077561	159
GO:BP	GO:0048585	negative regulation of response to stimulus	2.04817e-17	0.0746341	153
GO:BP	GO:1901700	response to oxygen-containing compound	2.13792e-17	0.0634146	130
GO:BP	GO:0045184	establishment of protein localization	3.24952e-17	0.0712195	146
GO:BP	GO:0060284	regulation of cell development	4.14815e-17	0.044878	92
GO:BP	GO:0015031	protein transport	4.87671e-17	0.0619512	127
GO:BP	GO:0044087	regulation of cellular component biogenesis	6.41496e-17	0.0526829	108
GO:BP	GO:0006508	proteolysis	1.53586e-16	0.0707317	145
GO:BP	GO:1902531	regulation of intracellular signal transduction	2.33056e-16	0.0736585	151
GO:BP	GO:0048514	blood vessel morphogenesis	2.33056e-16	0.0380488	78
GO:BP	GO:0007169	transmembrane receptor protein tyrosine kinase signaling pathway	3.54836e-16	0.0385366	79
GO:BP	GO:0006915	apoptotic process	5.41351e-16	0.0731707	150
GO:BP	GO:0007268	chemical synaptic transmission	5.61545e-16	0.0380488	78
GO:BP	GO:0098916	anterograde trans-synaptic signaling	5.61545e-16	0.0380488	78
GO:BP	GO:0010648	negative regulation of cell communication	6.8649e-16	0.0643902	132
GO:BP	GO:0099537	trans-synaptic signaling	8.12264e-16	0.0380488	78
GO:BP	GO:0016192	vesicle-mediated transport	8.25542e-16	0.0687805	141
GO:BP	GO:0002376	immune system process	8.40986e-16	0.0985366	202
GO:BP	GO:0099536	synaptic signaling	8.40986e-16	0.0390244	80
GO:BP	GO:0031344	regulation of cell projection organization	8.72045e-16	0.0360976	74
GO:BP	GO:0023057	negative regulation of signaling	9.1189e-16	0.0643902	132
GO:BP	GO:0043009	chordate embryonic development	1.37263e-15	0.0429268	88
GO:BP	GO:0120035	regulation of plasma membrane bounded cell projection organization	1.37908e-15	0.0356098	73
GO:BP	GO:0000122	negative regulation of transcription by RNA polymerase II	1.40471e-15	0.0497561	102
GO:BP	GO:0007010	cytoskeleton organization	1.4158e-15	0.0682927	140
GO:BP	GO:0048598	embryonic morphogenesis	1.49601e-15	0.0395122	81
GO:BP	GO:0045597	positive regulation of cell differentiation	2.14233e-15	0.0439024	90
GO:BP	GO:0009792	embryo development ending in birth or egg hatching	2.86474e-15	0.0429268	88
GO:BP	GO:0061564	axon development	3.63776e-15	0.0317073	65
GO:BP	GO:0048729	tissue morphogenesis	3.78235e-15	0.0385366	79
GO:BP	GO:0007049	cell cycle	5.33112e-15	0.0717073	147
GO:BP	GO:0006811	monoatomic ion transport	5.82471e-15	0.06	123
GO:BP	GO:0140352	export from cell	1.36576e-14	0.0429268	88
GO:BP	GO:0043010	camera-type eye development	1.81536e-14	0.0263415	54
GO:BP	GO:0007409	axonogenesis	2.01214e-14	0.0292683	60
GO:BP	GO:0009968	negative regulation of signal transduction	2.30627e-14	0.06	123
GO:BP	GO:0099177	regulation of trans-synaptic signaling	2.3362e-14	0.0287805	59
GO:BP	GO:0050804	modulation of chemical synaptic transmission	2.3362e-14	0.0287805	59
GO:BP	GO:0010876	lipid localization	4.27153e-14	0.0317073	65
GO:BP	GO:0051130	positive regulation of cellular component organization	4.74509e-14	0.0517073	106
GO:BP	GO:0050673	epithelial cell proliferation	4.79583e-14	0.0307317	63
GO:BP	GO:0007610	behavior	4.81659e-14	0.0360976	74
GO:BP	GO:0010975	regulation of neuron projection development	5.32564e-14	0.0258537	53
GO:BP	GO:0033043	regulation of organelle organization	5.61348e-14	0.055122	113
GO:BP	GO:0031399	regulation of protein modification process	5.61348e-14	0.0468293	96
GO:BP	GO:0060341	regulation of cellular localization	5.61348e-14	0.0482927	99
GO:BP	GO:0032940	secretion by cell	6.03814e-14	0.04	82
GO:BP	GO:0032880	regulation of protein localization	6.45323e-14	0.044878	92
GO:BP	GO:0048871	multicellular organismal-level homeostasis	1.02131e-13	0.042439	87
GO:BP	GO:0040008	regulation of growth	1.57656e-13	0.0321951	66
GO:BP	GO:0072001	renal system development	1.66941e-13	0.0243902	50
GO:BP	GO:0051247	positive regulation of protein metabolic process	1.83597e-13	0.0487805	100
GO:BP	GO:0043067	regulation of programmed cell death	2.00569e-13	0.0609756	125
GO:BP	GO:0051726	regulation of cell cycle	2.01344e-13	0.0502439	103
GO:BP	GO:0030097	hemopoiesis	2.04379e-13	0.0478049	98
GO:BP	GO:0001816	cytokine production	3.03326e-13	0.04	82
GO:BP	GO:0070848	response to growth factor	3.40851e-13	0.0365854	75
GO:BP	GO:1901701	cellular response to oxygen-containing compound	3.5216e-13	0.0487805	100
GO:BP	GO:0050808	synapse organization	3.5216e-13	0.0282927	58
GO:BP	GO:0097485	neuron projection guidance	3.76846e-13	0.02	41
GO:BP	GO:0016070	RNA metabolic process	4.22437e-13	0.209756	430
GO:BP	GO:0051050	positive regulation of transport	4.27145e-13	0.037561	77
GO:BP	GO:0003013	circulatory system process	4.32727e-13	0.0287805	59
GO:BP	GO:0001501	skeletal system development	4.62394e-13	0.0326829	67
GO:BP	GO:0002009	morphogenesis of an epithelium	5.79735e-13	0.0321951	66
GO:BP	GO:0033554	cellular response to stress	7.62223e-13	0.0712195	146
GO:BP	GO:0046903	secretion	8.59542e-13	0.0429268	88
GO:BP	GO:0071363	cellular response to growth factor stimulus	9.28169e-13	0.0356098	73
GO:BP	GO:0042981	regulation of apoptotic process	1.00633e-12	0.0585366	120
GO:BP	GO:0007411	axon guidance	1.49291e-12	0.0195122	40
GO:BP	GO:0001817	regulation of cytokine production	1.59369e-12	0.0390244	80
GO:BP	GO:0044248	cellular catabolic process	1.74569e-12	0.0643902	132
GO:BP	GO:0008015	blood circulation	1.94977e-12	0.0273171	56
GO:BP	GO:0030155	regulation of cell adhesion	2.32413e-12	0.0390244	80
GO:BP	GO:0007017	microtubule-based process	2.53808e-12	0.0478049	98
GO:BP	GO:0006259	DNA metabolic process	2.64252e-12	0.0482927	99
GO:BP	GO:0048732	gland development	3.06968e-12	0.0268293	55
GO:BP	GO:0051640	organelle localization	4.31991e-12	0.0331707	68
GO:BP	GO:0006886	intracellular protein transport	4.73278e-12	0.0365854	75
GO:BP	GO:0008285	negative regulation of cell population proliferation	5.28623e-12	0.0346341	71
GO:BP	GO:1901565	organonitrogen compound catabolic process	5.5131e-12	0.06	123
GO:BP	GO:0009725	response to hormone	5.54738e-12	0.035122	72
GO:BP	GO:0031401	positive regulation of protein modification process	5.68535e-12	0.0336585	69
GO:BP	GO:0051960	regulation of nervous system development	6.28282e-12	0.0263415	54
GO:BP	GO:0009057	macromolecule catabolic process	6.42357e-12	0.0585366	120
GO:BP	GO:0050678	regulation of epithelial cell proliferation	6.94029e-12	0.0253659	52
GO:BP	GO:0022607	cellular component assembly	7.07534e-12	0.14439	296
GO:BP	GO:0001525	angiogenesis	7.13802e-12	0.0297561	61
GO:BP	GO:0001822	kidney development	7.42426e-12	0.022439	46
GO:BP	GO:0090596	sensory organ morphogenesis	8.42624e-12	0.0219512	45
GO:BP	GO:0080134	regulation of response to stress	9.16935e-12	0.055122	113
GO:BP	GO:0044085	cellular component biogenesis	1.00363e-11	0.151707	311
GO:BP	GO:0007416	synapse assembly	1.1201e-11	0.0156098	32
GO:BP	GO:0034504	protein localization to nucleus	1.17273e-11	0.022439	46
GO:BP	GO:0030029	actin filament-based process	1.17273e-11	0.0395122	81
GO:BP	GO:0030001	metal ion transport	1.17535e-11	0.0429268	88
GO:BP	GO:0048638	regulation of developmental growth	1.2277e-11	0.0209756	43
GO:BP	GO:0048608	reproductive structure development	1.2867e-11	0.0214634	44
GO:BP	GO:0051235	maintenance of location	1.57423e-11	0.0229268	47
GO:BP	GO:0061458	reproductive system development	2.07894e-11	0.0214634	44
GO:BP	GO:0034220	monoatomic ion transmembrane transport	2.16373e-11	0.0473171	97
GO:BP	GO:0070925	organelle assembly	2.26304e-11	0.0468293	96
GO:BP	GO:0002682	regulation of immune system process	2.50206e-11	0.0614634	126
GO:BP	GO:0033993	response to lipid	3.10023e-11	0.0336585	69
GO:BP	GO:0051129	negative regulation of cellular component organization	3.18094e-11	0.0356098	73
GO:BP	GO:0006325	chromatin organization	3.33134e-11	0.037561	77
GO:BP	GO:0098657	import into cell	3.46302e-11	0.0404878	83
GO:BP	GO:0071824	protein-DNA complex organization	3.50902e-11	0.04	82
GO:BP	GO:1901888	regulation of cell junction assembly	3.89545e-11	0.0165854	34
GO:BP	GO:0006812	monoatomic cation transport	3.91212e-11	0.0478049	98
GO:BP	GO:0014070	response to organic cyclic compound	3.91559e-11	0.0331707	68
GO:BP	GO:0061061	muscle structure development	3.91559e-11	0.0331707	68
GO:BP	GO:0051962	positive regulation of nervous system development	5.74396e-11	0.0190244	39
GO:BP	GO:0019953	sexual reproduction	7.77549e-11	0.0419512	86
GO:BP	GO:0032870	cellular response to hormone stimulus	8.97696e-11	0.0297561	61
GO:BP	GO:0019220	regulation of phosphate metabolic process	9.1968e-11	0.0404878	83
GO:BP	GO:0071407	cellular response to organic cyclic compound	9.65313e-11	0.0268293	55
GO:BP	GO:0051174	regulation of phosphorus metabolic process	9.92242e-11	0.0404878	83
GO:BP	GO:0044281	small molecule metabolic process	1.10789e-10	0.0678049	139
GO:BP	GO:0051603	proteolysis involved in protein catabolic process	1.21119e-10	0.037561	77
GO:BP	GO:0060537	muscle tissue development	1.25754e-10	0.024878	51
GO:BP	GO:0007389	pattern specification process	1.29159e-10	0.0287805	59
GO:BP	GO:0010720	positive regulation of cell development	1.36006e-10	0.0243902	50
GO:BP	GO:0045596	negative regulation of cell differentiation	1.39602e-10	0.0336585	69
GO:BP	GO:0043069	negative regulation of programmed cell death	1.45973e-10	0.0404878	83
GO:BP	GO:0007548	sex differentiation	1.61287e-10	0.0195122	40
GO:BP	GO:0098742	cell-cell adhesion via plasma-membrane adhesion molecules	2.6558e-10	0.0180488	37
GO:BP	GO:0003002	regionalization	2.99945e-10	0.0268293	55
GO:BP	GO:0001775	cell activation	3.26371e-10	0.0453659	93
GO:BP	GO:0019941	modification-dependent protein catabolic process	3.34063e-10	0.0321951	66
GO:BP	GO:0040017	positive regulation of locomotion	3.54612e-10	0.0302439	62
GO:BP	GO:0006629	lipid metabolic process	3.80862e-10	0.0546341	112
GO:BP	GO:0061448	connective tissue development	4.10046e-10	0.02	41
GO:BP	GO:0009611	response to wounding	4.13768e-10	0.0268293	55
GO:BP	GO:0007188	adenylate cyclase-modulating G protein-coupled receptor signaling pathway	5.35736e-10	0.0185366	38
GO:BP	GO:0030335	positive regulation of cell migration	5.55073e-10	0.0287805	59
GO:BP	GO:0016055	Wnt signaling pathway	5.83333e-10	0.0263415	54
GO:BP	GO:0006338	chromatin remodeling	5.83333e-10	0.0326829	67
GO:BP	GO:0043491	phosphatidylinositol 3-kinase/protein kinase B signal transduction	6.16172e-10	0.0204878	42
GO:BP	GO:0043632	modification-dependent macromolecule catabolic process	6.29005e-10	0.0321951	66
GO:BP	GO:0030036	actin cytoskeleton organization	6.33427e-10	0.0346341	71
GO:BP	GO:0042325	regulation of phosphorylation	6.35726e-10	0.0341463	70
GO:BP	GO:0043066	negative regulation of apoptotic process	7.28705e-10	0.0385366	79
GO:BP	GO:0003007	heart morphogenesis	8.50572e-10	0.0195122	40
GO:BP	GO:0030900	forebrain development	8.7031e-10	0.0229268	47
GO:BP	GO:0198738	cell-cell signaling by wnt	8.90761e-10	0.0263415	54
GO:BP	GO:0042692	muscle cell differentiation	9.81965e-10	0.0229268	47
GO:BP	GO:0022402	cell cycle process	1.03232e-09	0.0521951	107
GO:BP	GO:2000147	positive regulation of cell motility	1.03276e-09	0.0292683	60
GO:BP	GO:0042391	regulation of membrane potential	1.15912e-09	0.0243902	50
GO:BP	GO:0021953	central nervous system neuron differentiation	1.24966e-09	0.0156098	32
GO:BP	GO:0060562	epithelial tube morphogenesis	1.36455e-09	0.022439	46
GO:BP	GO:0001667	ameboidal-type cell migration	1.39242e-09	0.0258537	53
GO:BP	GO:0030198	extracellular matrix organization	1.39655e-09	0.0214634	44
GO:BP	GO:0045229	external encapsulating structure organization	1.39655e-09	0.0214634	44
GO:BP	GO:0032101	regulation of response to external stimulus	1.4997e-09	0.044878	92
GO:BP	GO:0048609	multicellular organismal reproductive process	1.52587e-09	0.035122	72
GO:BP	GO:0021537	telencephalon development	1.71137e-09	0.017561	36
GO:BP	GO:0010243	response to organonitrogen compound	1.74609e-09	0.0356098	73
GO:BP	GO:0043062	extracellular structure organization	1.79209e-09	0.0214634	44
GO:BP	GO:0006511	ubiquitin-dependent protein catabolic process	2.10164e-09	0.0307317	63
GO:BP	GO:0030031	cell projection assembly	2.31152e-09	0.0312195	64
GO:BP	GO:0001932	regulation of protein phosphorylation	2.31152e-09	0.0317073	65
GO:BP	GO:0050767	regulation of neurogenesis	2.48495e-09	0.0209756	43
GO:BP	GO:1902533	positive regulation of intracellular signal transduction	2.52475e-09	0.0429268	88
GO:BP	GO:0051656	establishment of organelle localization	2.66652e-09	0.0253659	52
GO:BP	GO:0120031	plasma membrane bounded cell projection assembly	2.72467e-09	0.0307317	63
GO:BP	GO:0060173	limb development	2.73965e-09	0.0160976	33
GO:BP	GO:0048736	appendage development	2.73965e-09	0.0160976	33
GO:BP	GO:0048568	embryonic organ development	2.89255e-09	0.0268293	55
GO:BP	GO:0006869	lipid transport	3.01639e-09	0.024878	51
GO:BP	GO:0032504	multicellular organism reproduction	3.36551e-09	0.0360976	74
GO:BP	GO:0045321	leukocyte activation	3.38197e-09	0.0404878	83
GO:BP	GO:0007276	gamete generation	3.78331e-09	0.0321951	66
GO:BP	GO:0001819	positive regulation of cytokine production	3.85482e-09	0.0258537	53
GO:BP	GO:0010629	negative regulation of gene expression	4.00415e-09	0.0546341	112
GO:BP	GO:0030163	protein catabolic process	4.23176e-09	0.0429268	88
GO:BP	GO:0007626	locomotory behavior	4.47427e-09	0.0160976	33
GO:BP	GO:0051648	vesicle localization	4.73198e-09	0.0146341	30
GO:BP	GO:0051223	regulation of protein transport	4.87045e-09	0.0234146	48
GO:BP	GO:0072006	nephron development	4.90726e-09	0.0136585	28
GO:BP	GO:0001656	metanephros development	5.69791e-09	0.0102439	21
GO:BP	GO:0035108	limb morphogenesis	5.86895e-09	0.0141463	29
GO:BP	GO:0035107	appendage morphogenesis	5.86895e-09	0.0141463	29
GO:BP	GO:0001763	morphogenesis of a branching structure	6.49872e-09	0.0170732	35
GO:BP	GO:1901698	response to nitrogen compound	6.71329e-09	0.0380488	78
GO:BP	GO:0048863	stem cell differentiation	7.50783e-09	0.017561	36
GO:BP	GO:0040013	negative regulation of locomotion	8.82383e-09	0.02	41
GO:BP	GO:0000165	MAPK cascade	9.03086e-09	0.0326829	67
GO:BP	GO:0098660	inorganic ion transmembrane transport	9.28965e-09	0.0404878	83
GO:BP	GO:0071417	cellular response to organonitrogen compound	9.39242e-09	0.0273171	56
GO:BP	GO:0016358	dendrite development	9.43997e-09	0.0156098	32
GO:BP	GO:0045765	regulation of angiogenesis	9.66362e-09	0.0180488	37
GO:BP	GO:0014706	striated muscle tissue development	9.78139e-09	0.0160976	33
GO:BP	GO:0097435	supramolecular fiber organization	9.78139e-09	0.0370732	76
GO:BP	GO:1901699	cellular response to nitrogen compound	9.78139e-09	0.0292683	60
GO:BP	GO:0045664	regulation of neuron differentiation	1.00343e-08	0.0141463	29
GO:BP	GO:0048592	eye morphogenesis	1.04023e-08	0.0136585	28
GO:BP	GO:0006887	exocytosis	1.10888e-08	0.02	41
GO:BP	GO:0045937	positive regulation of phosphate metabolic process	1.10888e-08	0.0273171	56
GO:BP	GO:0010562	positive regulation of phosphorus metabolic process	1.10888e-08	0.0273171	56
GO:BP	GO:0021915	neural tube development	1.19322e-08	0.0141463	29
GO:BP	GO:0003205	cardiac chamber development	1.43038e-08	0.0141463	29
GO:BP	GO:0048232	male gamete generation	1.49181e-08	0.0258537	53
GO:BP	GO:0072594	establishment of protein localization to organelle	1.5125e-08	0.024878	51
GO:BP	GO:0006974	DNA damage response	1.64699e-08	0.0395122	81
GO:BP	GO:0000278	mitotic cell cycle	1.64699e-08	0.0390244	80
GO:BP	GO:0010564	regulation of cell cycle process	1.71755e-08	0.0331707	68
GO:BP	GO:0030855	epithelial cell differentiation	1.71755e-08	0.0331707	68
GO:BP	GO:0042327	positive regulation of phosphorylation	1.83093e-08	0.024878	51
GO:BP	GO:1901342	regulation of vasculature development	1.86627e-08	0.0180488	37
GO:BP	GO:0090130	tissue migration	2.01762e-08	0.02	41
GO:BP	GO:0072073	kidney epithelium development	2.23026e-08	0.0131707	27
GO:BP	GO:0001934	positive regulation of protein phosphorylation	2.23026e-08	0.0239024	49
GO:BP	GO:0043583	ear development	2.37239e-08	0.0165854	34
GO:BP	GO:0045137	development of primary sexual characteristics	2.37239e-08	0.0156098	32
GO:BP	GO:0051146	striated muscle cell differentiation	2.55557e-08	0.017561	36
GO:BP	GO:0050769	positive regulation of neurogenesis	2.55767e-08	0.0146341	30
GO:BP	GO:0051169	nuclear transport	2.56649e-08	0.0204878	42
GO:BP	GO:0006913	nucleocytoplasmic transport	2.56649e-08	0.0204878	42
GO:BP	GO:0055123	digestive system development	2.69806e-08	0.0121951	25
GO:BP	GO:0030099	myeloid cell differentiation	2.81895e-08	0.0243902	50
GO:BP	GO:0034762	regulation of transmembrane transport	2.89472e-08	0.017561	36
GO:BP	GO:0001701	in utero embryonic development	3.91711e-08	0.024878	51
GO:BP	GO:0048878	chemical homeostasis	4.65099e-08	0.0414634	85
GO:BP	GO:1903311	regulation of mRNA metabolic process	4.83779e-08	0.0185366	38
GO:BP	GO:0048565	digestive tract development	4.84487e-08	0.0117073	24
GO:BP	GO:0008406	gonad development	4.9801e-08	0.015122	31
GO:BP	GO:0048534	hematopoietic or lymphoid organ development	5.17802e-08	0.0107317	22
GO:BP	GO:0051650	establishment of vesicle localization	5.48156e-08	0.0131707	27
GO:BP	GO:0070201	regulation of establishment of protein localization	5.66778e-08	0.024878	51
GO:BP	GO:0003231	cardiac ventricle development	5.905e-08	0.0117073	24
GO:BP	GO:0060070	canonical Wnt signaling pathway	6.37683e-08	0.02	41
GO:BP	GO:0007283	spermatogenesis	6.64372e-08	0.0243902	50
GO:BP	GO:0061138	morphogenesis of a branching epithelium	6.64372e-08	0.0156098	32
GO:BP	GO:0051248	negative regulation of protein metabolic process	6.82566e-08	0.0278049	57
GO:BP	GO:0030111	regulation of Wnt signaling pathway	7.09513e-08	0.02	41
GO:BP	GO:0051896	regulation of phosphatidylinositol 3-kinase/protein kinase B signal transduction	7.12386e-08	0.0165854	34
GO:BP	GO:0016049	cell growth	7.14365e-08	0.0219512	45
GO:BP	GO:0061024	membrane organization	7.59277e-08	0.0341463	70
GO:BP	GO:0048738	cardiac muscle tissue development	7.63158e-08	0.0146341	30
GO:BP	GO:0051052	regulation of DNA metabolic process	8.50341e-08	0.0239024	49
GO:BP	GO:0071396	cellular response to lipid	9.55616e-08	0.0243902	50
GO:BP	GO:0060541	respiratory system development	9.74939e-08	0.0160976	33
GO:BP	GO:0003012	muscle system process	9.82359e-08	0.02	41
GO:BP	GO:0072009	nephron epithelium development	1.0428e-07	0.0112195	23
GO:BP	GO:0035270	endocrine system development	1.05173e-07	0.0117073	24
GO:BP	GO:0043408	regulation of MAPK cascade	1.07919e-07	0.0282927	58
GO:BP	GO:0006897	endocytosis	1.10177e-07	0.0292683	60
GO:BP	GO:0048562	embryonic organ morphogenesis	1.23511e-07	0.0195122	40
GO:BP	GO:0090132	epithelium migration	1.39211e-07	0.0190244	39
GO:BP	GO:0030902	hindbrain development	1.47915e-07	0.0121951	25
GO:BP	GO:0035264	multicellular organism growth	1.49192e-07	0.0131707	27
GO:BP	GO:0098655	monoatomic cation transmembrane transport	1.49192e-07	0.0360976	74
GO:BP	GO:0044782	cilium organization	1.57971e-07	0.0234146	48
GO:BP	GO:0010464	regulation of mesenchymal cell proliferation	1.70552e-07	0.00585366	12
GO:BP	GO:0098662	inorganic cation transmembrane transport	1.70552e-07	0.035122	72
GO:BP	GO:1903829	positive regulation of protein localization	1.72614e-07	0.0234146	48
GO:BP	GO:0045444	fat cell differentiation	1.73208e-07	0.0156098	32
GO:BP	GO:0032835	glomerulus development	1.76681e-07	0.00780488	16
GO:BP	GO:2000146	negative regulation of cell motility	1.89214e-07	0.017561	36
GO:BP	GO:0044255	cellular lipid metabolic process	1.90568e-07	0.0409756	84
GO:BP	GO:0001558	regulation of cell growth	2.14929e-07	0.0190244	39
GO:BP	GO:0019637	organophosphate metabolic process	2.20016e-07	0.0414634	85
GO:BP	GO:0006952	defense response	2.24796e-07	0.06	123
GO:BP	GO:0010256	endomembrane system organization	2.29112e-07	0.0273171	56
GO:BP	GO:0043687	post-translational protein modification	2.35524e-07	0.0390244	80
GO:BP	GO:0044089	positive regulation of cellular component biogenesis	2.4348e-07	0.0258537	53
GO:BP	GO:0035113	embryonic appendage morphogenesis	2.6203e-07	0.0117073	24
GO:BP	GO:0030326	embryonic limb morphogenesis	2.6203e-07	0.0117073	24
GO:BP	GO:0045165	cell fate commitment	2.6203e-07	0.0170732	35
GO:BP	GO:0001823	mesonephros development	2.62631e-07	0.0102439	21
GO:BP	GO:0002521	leukocyte differentiation	2.67618e-07	0.0292683	60
GO:BP	GO:0003015	heart process	2.77412e-07	0.0146341	30
GO:BP	GO:0060560	developmental growth involved in morphogenesis	2.77412e-07	0.0146341	30
GO:BP	GO:0044057	regulation of system process	2.87475e-07	0.0229268	47
GO:BP	GO:1901890	positive regulation of cell junction assembly	2.9918e-07	0.0097561	20
GO:BP	GO:0060271	cilium assembly	3.00886e-07	0.0219512	45
GO:BP	GO:0060047	heart contraction	3.26218e-07	0.0141463	29
GO:BP	GO:0010631	epithelial cell migration	3.31097e-07	0.0185366	38
GO:BP	GO:0007517	muscle organ development	3.33566e-07	0.0180488	37
GO:BP	GO:0002274	myeloid leukocyte activation	3.75991e-07	0.0141463	29
GO:BP	GO:0010463	mesenchymal cell proliferation	3.81983e-07	0.00682927	14
GO:BP	GO:0019915	lipid storage	4.16704e-07	0.00926829	19
GO:BP	GO:0030323	respiratory tube development	4.17639e-07	0.0146341	30
GO:BP	GO:0060627	regulation of vesicle-mediated transport	4.48645e-07	0.0239024	49
GO:BP	GO:0070647	protein modification by small protein conjugation or removal	4.7396e-07	0.037561	77
GO:BP	GO:0050770	regulation of axonogenesis	4.83274e-07	0.0107317	22
GO:BP	GO:0048839	inner ear development	4.96388e-07	0.0141463	29
GO:BP	GO:0030336	negative regulation of cell migration	5.16064e-07	0.0165854	34
GO:BP	GO:0090287	regulation of cellular response to growth factor stimulus	5.78641e-07	0.0180488	37
GO:BP	GO:0031589	cell-substrate adhesion	6.4667e-07	0.0195122	40
GO:BP	GO:0051259	protein complex oligomerization	6.58827e-07	0.0170732	35
GO:BP	GO:1902532	negative regulation of intracellular signal transduction	6.78575e-07	0.0258537	53
GO:BP	GO:1903530	regulation of secretion by cell	7.51099e-07	0.0234146	48
GO:BP	GO:0006816	calcium ion transport	7.74118e-07	0.0204878	42
GO:BP	GO:0032446	protein modification by small protein conjugation	8.22326e-07	0.0341463	70
GO:BP	GO:0043534	blood vessel endothelial cell migration	8.44912e-07	0.0107317	22
GO:BP	GO:0048285	organelle fission	8.57272e-07	0.0243902	50
GO:BP	GO:0061351	neural precursor cell proliferation	9.04118e-07	0.0121951	25
GO:BP	GO:0051046	regulation of secretion	9.05249e-07	0.024878	51
GO:BP	GO:0030324	lung development	9.80149e-07	0.0141463	29
GO:BP	GO:0051963	regulation of synapse assembly	1.00766e-06	0.00926829	19
GO:BP	GO:1903706	regulation of hemopoiesis	1.01987e-06	0.0204878	42
GO:BP	GO:0048588	developmental cell growth	1.06549e-06	0.0126829	26
GO:BP	GO:0046661	male sex differentiation	1.19188e-06	0.0117073	24
GO:BP	GO:0030178	negative regulation of Wnt signaling pathway	1.23673e-06	0.0126829	26
GO:BP	GO:0002520	immune system development	1.27315e-06	0.0141463	29
GO:BP	GO:0141091	transforming growth factor beta receptor superfamily signaling pathway	1.34939e-06	0.0190244	39
GO:BP	GO:0006813	potassium ion transport	1.40335e-06	0.015122	31
GO:BP	GO:0048864	stem cell development	1.42759e-06	0.00878049	18
GO:BP	GO:0050684	regulation of mRNA processing	1.42794e-06	0.0107317	22
GO:BP	GO:0048593	camera-type eye morphogenesis	1.42794e-06	0.0107317	22
GO:BP	GO:0000226	microtubule cytoskeleton organization	1.43177e-06	0.0302439	62
GO:BP	GO:0006955	immune response	1.45952e-06	0.0585366	120
GO:BP	GO:0002062	chondrocyte differentiation	1.50603e-06	0.0102439	21
GO:BP	GO:0043269	regulation of monoatomic ion transport	1.51857e-06	0.017561	36
GO:BP	GO:0042063	gliogenesis	1.51857e-06	0.017561	36
GO:BP	GO:0048546	digestive tract morphogenesis	1.54396e-06	0.00634146	13
GO:BP	GO:0060348	bone development	1.62663e-06	0.0141463	29
GO:BP	GO:0072189	ureter development	1.64493e-06	0.00439024	9
GO:BP	GO:0044242	cellular lipid catabolic process	1.70441e-06	0.0146341	30
GO:BP	GO:1903047	mitotic cell cycle process	1.70453e-06	0.0312195	64
GO:BP	GO:0051668	localization within membrane	1.72007e-06	0.0302439	62
GO:BP	GO:0022407	regulation of cell-cell adhesion	1.73994e-06	0.0219512	45
GO:BP	GO:0045766	positive regulation of angiogenesis	1.79831e-06	0.0112195	23
GO:BP	GO:0048813	dendrite morphogenesis	1.84616e-06	0.0097561	20
GO:BP	GO:0060828	regulation of canonical Wnt signaling pathway	1.98652e-06	0.0160976	33
GO:BP	GO:0060021	roof of mouth development	2.16649e-06	0.00878049	18
GO:BP	GO:0055001	muscle cell development	2.18381e-06	0.0121951	25
GO:BP	GO:0033002	muscle cell proliferation	2.18381e-06	0.0121951	25
GO:BP	GO:0006954	inflammatory response	2.22184e-06	0.0292683	60
GO:BP	GO:0010959	regulation of metal ion transport	2.22184e-06	0.0156098	32
GO:BP	GO:0001657	ureteric bud development	2.23506e-06	0.00926829	19
GO:BP	GO:0007346	regulation of mitotic cell cycle	2.32443e-06	0.0229268	47
GO:BP	GO:0003206	cardiac chamber morphogenesis	2.32537e-06	0.0107317	22
GO:BP	GO:0019318	hexose metabolic process	2.3343e-06	0.0141463	29
GO:BP	GO:0014032	neural crest cell development	2.43281e-06	0.00829268	17
GO:BP	GO:0022412	cellular process involved in reproduction in multicellular organism	2.61167e-06	0.0219512	45
GO:BP	GO:0014033	neural crest cell differentiation	2.64302e-06	0.00878049	18
GO:BP	GO:0021987	cerebral cortex development	2.69758e-06	0.00926829	19
GO:BP	GO:0072164	mesonephric tubule development	2.69758e-06	0.00926829	19
GO:BP	GO:0072163	mesonephric epithelium development	2.69758e-06	0.00926829	19
GO:BP	GO:0006936	muscle contraction	2.71427e-06	0.0160976	33
GO:BP	GO:1904018	positive regulation of vasculature development	2.85125e-06	0.0112195	23
GO:BP	GO:0051897	positive regulation of phosphatidylinositol 3-kinase/protein kinase B signal transduction	2.8666e-06	0.0121951	25
GO:BP	GO:0016331	morphogenesis of embryonic epithelium	2.88829e-06	0.0117073	24
GO:BP	GO:0035051	cardiocyte differentiation	2.96562e-06	0.0102439	21
GO:BP	GO:0007178	transmembrane receptor protein serine/threonine kinase signaling pathway	3.12443e-06	0.02	41
GO:BP	GO:0043161	proteasome-mediated ubiquitin-dependent protein catabolic process	3.71827e-06	0.0195122	40
GO:BP	GO:1990138	neuron projection extension	3.76719e-06	0.0107317	22
GO:BP	GO:0043588	skin development	3.8563e-06	0.0170732	35
GO:BP	GO:0048167	regulation of synaptic plasticity	3.8794e-06	0.0117073	24
GO:BP	GO:0018193	peptidyl-amino acid modification	3.96963e-06	0.0229268	47
GO:BP	GO:0044419	biological process involved in interspecies interaction between organisms	4.12678e-06	0.0556098	114
GO:BP	GO:0043542	endothelial cell migration	4.24254e-06	0.0141463	29
GO:BP	GO:0051054	positive regulation of DNA metabolic process	4.29369e-06	0.015122	31
GO:BP	GO:0023061	signal release	4.34317e-06	0.0209756	43
GO:BP	GO:0009855	determination of bilateral symmetry	4.3736e-06	0.0107317	22
GO:BP	GO:0009799	specification of symmetry	4.3736e-06	0.0107317	22
GO:BP	GO:0060485	mesenchyme development	4.40705e-06	0.0165854	34
GO:BP	GO:0001659	temperature homeostasis	4.43618e-06	0.0117073	24
GO:BP	GO:1901361	organic cyclic compound catabolic process	4.69799e-06	0.0263415	54
GO:BP	GO:0005996	monosaccharide metabolic process	4.77005e-06	0.0146341	30
GO:BP	GO:0051402	neuron apoptotic process	4.77005e-06	0.0146341	30
GO:BP	GO:0045055	regulated exocytosis	4.9957e-06	0.0131707	27
GO:BP	GO:1901615	organic hydroxy compound metabolic process	5.11595e-06	0.0234146	48
GO:BP	GO:0035148	tube formation	5.15292e-06	0.0112195	23
GO:BP	GO:0009314	response to radiation	5.16957e-06	0.02	41
GO:BP	GO:0048511	rhythmic process	5.31999e-06	0.0146341	30
GO:BP	GO:0045216	cell-cell junction organization	5.85017e-06	0.0136585	28
GO:BP	GO:0010721	negative regulation of cell development	5.9382e-06	0.0146341	30
GO:BP	GO:0046395	carboxylic acid catabolic process	5.9382e-06	0.0146341	30
GO:BP	GO:0016054	organic acid catabolic process	5.9382e-06	0.0146341	30
GO:BP	GO:0007281	germ cell development	5.96049e-06	0.0180488	37
GO:BP	GO:0010883	regulation of lipid storage	5.98615e-06	0.00585366	12
GO:BP	GO:0006082	organic acid metabolic process	6.29296e-06	0.0346341	71
GO:BP	GO:0003151	outflow tract morphogenesis	6.48049e-06	0.00780488	16
GO:BP	GO:0010594	regulation of endothelial cell migration	6.6829e-06	0.0117073	24
GO:BP	GO:0046660	female sex differentiation	6.6829e-06	0.00926829	19
GO:BP	GO:0051604	protein maturation	6.78185e-06	0.0234146	48
GO:BP	GO:1903034	regulation of response to wounding	6.82399e-06	0.0107317	22
GO:BP	GO:0031507	heterochromatin formation	6.89632e-06	0.00878049	18
GO:BP	GO:0009791	post-embryonic development	6.89632e-06	0.00878049	18
GO:BP	GO:0048844	artery morphogenesis	7.09976e-06	0.00731707	15
GO:BP	GO:0048754	branching morphogenesis of an epithelial tube	7.25121e-06	0.0121951	25
GO:BP	GO:0007018	microtubule-based movement	7.43215e-06	0.0209756	43
GO:BP	GO:0019752	carboxylic acid metabolic process	7.43215e-06	0.0336585	69
GO:BP	GO:0000280	nuclear division	7.82603e-06	0.0214634	44
GO:BP	GO:1901135	carbohydrate derivative metabolic process	8.05918e-06	0.0414634	85
GO:BP	GO:0009952	anterior/posterior pattern specification	8.14263e-06	0.0146341	30
GO:BP	GO:0007611	learning or memory	8.16116e-06	0.0136585	28
GO:BP	GO:0060840	artery development	8.26513e-06	0.00878049	18
GO:BP	GO:0072657	protein localization to membrane	8.30555e-06	0.0263415	54
GO:BP	GO:0099505	regulation of presynaptic membrane potential	8.46775e-06	0.00439024	9
GO:BP	GO:0002053	positive regulation of mesenchymal cell proliferation	8.46775e-06	0.00439024	9
GO:BP	GO:0010884	positive regulation of lipid storage	8.46775e-06	0.00439024	9
GO:BP	GO:0006903	vesicle targeting	8.5252e-06	0.00536585	11
GO:BP	GO:0009628	response to abiotic stimulus	8.57552e-06	0.035122	72
GO:BP	GO:0043436	oxoacid metabolic process	8.78108e-06	0.0341463	70
GO:BP	GO:0000380	alternative mRNA splicing, via spliceosome	8.82703e-06	0.00731707	15
GO:BP	GO:0045926	negative regulation of growth	8.89982e-06	0.0131707	27
GO:BP	GO:0010639	negative regulation of organelle organization	9.16296e-06	0.0185366	38
GO:BP	GO:0010498	proteasomal protein catabolic process	9.97678e-06	0.0229268	47
GO:BP	GO:1903522	regulation of blood circulation	1.00264e-05	0.0131707	27
GO:BP	GO:0060972	left/right pattern formation	1.03788e-05	0.0102439	21
GO:BP	GO:0005975	carbohydrate metabolic process	1.06517e-05	0.0253659	52
GO:BP	GO:0050890	cognition	1.07085e-05	0.015122	31
GO:BP	GO:0021700	developmental maturation	1.07085e-05	0.017561	36
GO:BP	GO:0001818	negative regulation of cytokine production	1.07085e-05	0.015122	31
GO:BP	GO:0051216	cartilage development	1.12269e-05	0.0131707	27
GO:BP	GO:0032102	negative regulation of response to external stimulus	1.17197e-05	0.0190244	39
GO:BP	GO:0022037	metencephalon development	1.17197e-05	0.00878049	18
GO:BP	GO:0090092	regulation of transmembrane receptor protein serine/threonine kinase signaling pathway	1.1836e-05	0.015122	31
GO:BP	GO:0021543	pallium development	1.19534e-05	0.0107317	22
GO:BP	GO:0007156	homophilic cell adhesion via plasma membrane adhesion molecules	1.19667e-05	0.0102439	21
GO:BP	GO:0022029	telencephalon cell migration	1.19902e-05	0.00634146	13
GO:BP	GO:0046649	lymphocyte activation	1.21521e-05	0.0307317	63
GO:BP	GO:0001952	regulation of cell-matrix adhesion	1.3982e-05	0.00878049	18
GO:BP	GO:0010632	regulation of epithelial cell migration	1.40765e-05	0.0136585	28
GO:BP	GO:0002064	epithelial cell development	1.40765e-05	0.0131707	27
GO:BP	GO:0050865	regulation of cell activation	1.46165e-05	0.024878	51
GO:BP	GO:0006644	phospholipid metabolic process	1.48957e-05	0.0190244	39
GO:BP	GO:0001503	ossification	1.48957e-05	0.0190244	39
GO:BP	GO:0014855	striated muscle cell proliferation	1.50722e-05	0.00682927	14
GO:BP	GO:0043523	regulation of neuron apoptotic process	1.50722e-05	0.0121951	25
GO:BP	GO:0031347	regulation of defense response	1.51406e-05	0.0297561	61
GO:BP	GO:0090066	regulation of anatomical structure size	1.53939e-05	0.0219512	45
GO:BP	GO:0045814	negative regulation of gene expression, epigenetic	1.582e-05	0.0097561	20
GO:BP	GO:0008643	carbohydrate transport	1.59698e-05	0.0102439	21
GO:BP	GO:0006006	glucose metabolic process	1.62018e-05	0.0117073	24
GO:BP	GO:0045786	negative regulation of cell cycle	1.6386e-05	0.0180488	37
GO:BP	GO:0061326	renal tubule development	1.6419e-05	0.00878049	18
GO:BP	GO:0019439	aromatic compound catabolic process	1.6433e-05	0.024878	51
GO:BP	GO:0050805	negative regulation of synaptic transmission	1.65169e-05	0.00487805	10
GO:BP	GO:0048566	embryonic digestive tract development	1.65169e-05	0.00487805	10
GO:BP	GO:0051494	negative regulation of cytoskeleton organization	1.7127e-05	0.0112195	23
GO:BP	GO:0050807	regulation of synapse organization	1.72509e-05	0.0126829	26
GO:BP	GO:0007043	cell-cell junction assembly	1.78908e-05	0.0107317	22
GO:BP	GO:0071773	cellular response to BMP stimulus	1.82094e-05	0.0117073	24
GO:BP	GO:0071772	response to BMP	1.82094e-05	0.0117073	24
GO:BP	GO:0030218	erythrocyte differentiation	1.82224e-05	0.0102439	21
GO:BP	GO:0048706	embryonic skeletal system development	1.82224e-05	0.0102439	21
GO:BP	GO:0048545	response to steroid hormone	1.93019e-05	0.0126829	26
GO:BP	GO:0071805	potassium ion transmembrane transport	1.93306e-05	0.0131707	27
GO:BP	GO:0061005	cell differentiation involved in kidney development	1.98076e-05	0.00634146	13
GO:BP	GO:0006606	protein import into nucleus	2.03965e-05	0.0107317	22
GO:BP	GO:1904888	cranial skeletal system development	2.053e-05	0.00731707	15
GO:BP	GO:0003208	cardiac ventricle morphogenesis	2.053e-05	0.00731707	15
GO:BP	GO:0080135	regulation of cellular response to stress	2.053e-05	0.0209756	43
GO:BP	GO:1901652	response to peptide	2.07024e-05	0.0180488	37
GO:BP	GO:0016567	protein ubiquitination	2.07062e-05	0.0297561	61
GO:BP	GO:0007368	determination of left/right symmetry	2.09485e-05	0.0097561	20
GO:BP	GO:1905954	positive regulation of lipid localization	2.09485e-05	0.00780488	16
GO:BP	GO:0002684	positive regulation of immune system process	2.10371e-05	0.0380488	78
GO:BP	GO:0050679	positive regulation of epithelial cell proliferation	2.10371e-05	0.0121951	25
GO:BP	GO:0050803	regulation of synapse structure or activity	2.13425e-05	0.0126829	26
GO:BP	GO:0007162	negative regulation of cell adhesion	2.17351e-05	0.0146341	30
GO:BP	GO:0060041	retina development in camera-type eye	2.17665e-05	0.0112195	23
GO:BP	GO:0070828	heterochromatin organization	2.24996e-05	0.00878049	18
GO:BP	GO:0009894	regulation of catabolic process	2.3265e-05	0.0370732	76
GO:BP	GO:0051651	maintenance of location in cell	2.37167e-05	0.0131707	27
GO:BP	GO:0034219	carbohydrate transmembrane transport	2.37167e-05	0.00926829	19
GO:BP	GO:0040029	epigenetic regulation of gene expression	2.37937e-05	0.0126829	26
GO:BP	GO:0008217	regulation of blood pressure	2.40698e-05	0.0097561	20
GO:BP	GO:0001764	neuron migration	2.46376e-05	0.0112195	23
GO:BP	GO:0035249	synaptic transmission, glutamatergic	2.4868e-05	0.00731707	15
GO:BP	GO:0021885	forebrain cell migration	2.48892e-05	0.00634146	13
GO:BP	GO:1903131	mononuclear cell differentiation	2.56212e-05	0.0214634	44
GO:BP	GO:0099504	synaptic vesicle cycle	2.57043e-05	0.0117073	24
GO:BP	GO:0071692	protein localization to extracellular region	2.64532e-05	0.0165854	34
GO:BP	GO:0046700	heterocycle catabolic process	2.66594e-05	0.0239024	49
GO:BP	GO:0044270	cellular nitrogen compound catabolic process	2.66594e-05	0.0239024	49
GO:BP	GO:0044282	small molecule catabolic process	2.86214e-05	0.017561	36
GO:BP	GO:0072080	nephron tubule development	2.86246e-05	0.00829268	17
GO:BP	GO:0051051	negative regulation of transport	2.87721e-05	0.0165854	34
GO:BP	GO:0021954	central nervous system neuron development	3.01145e-05	0.00780488	16
GO:BP	GO:0072078	nephron tubule morphogenesis	3.02621e-05	0.00731707	15
GO:BP	GO:0030949	positive regulation of vascular endothelial growth factor receptor signaling pathway	3.04152e-05	0.00292683	6
GO:BP	GO:0050680	negative regulation of epithelial cell proliferation	3.10734e-05	0.0102439	21
GO:BP	GO:0071383	cellular response to steroid hormone stimulus	3.13841e-05	0.0112195	23
GO:BP	GO:0051493	regulation of cytoskeleton organization	3.22411e-05	0.0229268	47
GO:BP	GO:0099111	microtubule-based transport	3.24524e-05	0.0117073	24
GO:BP	GO:0032386	regulation of intracellular transport	3.32926e-05	0.0141463	29
GO:BP	GO:0051170	import into nucleus	3.35629e-05	0.0107317	22
GO:BP	GO:0007189	adenylate cyclase-activating G protein-coupled receptor signaling pathway	3.35629e-05	0.0107317	22
GO:BP	GO:0002244	hematopoietic progenitor cell differentiation	3.53129e-05	0.0102439	21
GO:BP	GO:0030318	melanocyte differentiation	3.53129e-05	0.00390244	8
GO:BP	GO:0072171	mesonephric tubule morphogenesis	3.53129e-05	0.00682927	14
GO:BP	GO:0097049	motor neuron apoptotic process	3.53129e-05	0.00390244	8
GO:BP	GO:0034765	regulation of monoatomic ion transmembrane transport	3.53129e-05	0.0112195	23
GO:BP	GO:2000177	regulation of neural precursor cell proliferation	3.56764e-05	0.00780488	16
GO:BP	GO:0043473	pigmentation	3.56764e-05	0.00780488	16
GO:BP	GO:0048193	Golgi vesicle transport	3.62833e-05	0.0156098	32
GO:BP	GO:0002694	regulation of leukocyte activation	3.62833e-05	0.0229268	47
GO:BP	GO:0099003	vesicle-mediated transport in synapse	3.63695e-05	0.0121951	25
GO:BP	GO:0048872	homeostasis of number of cells	3.63695e-05	0.0170732	35
GO:BP	GO:0030308	negative regulation of cell growth	3.7751e-05	0.0107317	22
GO:BP	GO:0048762	mesenchymal cell differentiation	3.78931e-05	0.0136585	28
GO:BP	GO:0002366	leukocyte activation involved in immune response	3.87627e-05	0.015122	31
GO:BP	GO:0042060	wound healing	3.87627e-05	0.017561	36
GO:BP	GO:0010001	glial cell differentiation	3.90553e-05	0.0131707	27
GO:BP	GO:0051276	chromosome organization	3.90553e-05	0.0253659	52
GO:BP	GO:0010038	response to metal ion	3.90553e-05	0.0131707	27
GO:BP	GO:0035136	forelimb morphogenesis	3.92292e-05	0.00536585	11
GO:BP	GO:0009755	hormone-mediated signaling pathway	3.92292e-05	0.0112195	23
GO:BP	GO:0048705	skeletal system morphogenesis	3.95798e-05	0.0141463	29
GO:BP	GO:0048538	thymus development	4.09698e-05	0.00585366	12
GO:BP	GO:0072175	epithelial tube formation	4.12375e-05	0.0097561	20
GO:BP	GO:0035282	segmentation	4.12375e-05	0.00878049	18
GO:BP	GO:0046942	carboxylic acid transport	4.23348e-05	0.0170732	35
GO:BP	GO:0055074	calcium ion homeostasis	4.28945e-05	0.0160976	33
GO:BP	GO:0072088	nephron epithelium morphogenesis	4.33623e-05	0.00731707	15
GO:BP	GO:0061333	renal tubule morphogenesis	4.33623e-05	0.00731707	15
GO:BP	GO:0010810	regulation of cell-substrate adhesion	4.48302e-05	0.0121951	25
GO:BP	GO:0015849	organic acid transport	4.57981e-05	0.0170732	35
GO:BP	GO:0002263	cell activation involved in immune response	4.58536e-05	0.015122	31
GO:BP	GO:0010595	positive regulation of endothelial cell migration	4.58536e-05	0.00829268	17
GO:BP	GO:0016050	vesicle organization	4.6478e-05	0.0160976	33
GO:BP	GO:0007264	small GTPase-mediated signal transduction	4.76996e-05	0.0204878	42
GO:BP	GO:0045598	regulation of fat cell differentiation	4.80264e-05	0.00926829	19
GO:BP	GO:0008584	male gonad development	4.80264e-05	0.00926829	19
GO:BP	GO:0032787	monocarboxylic acid metabolic process	5.04654e-05	0.0243902	50
GO:BP	GO:0048010	vascular endothelial growth factor receptor signaling pathway	5.16113e-05	0.00536585	11
GO:BP	GO:0015850	organic hydroxy compound transport	5.22428e-05	0.0141463	29
GO:BP	GO:0030522	intracellular receptor signaling pathway	5.22558e-05	0.017561	36
GO:BP	GO:0008016	regulation of heart contraction	5.38104e-05	0.0107317	22
GO:BP	GO:1903532	positive regulation of secretion by cell	5.41232e-05	0.0126829	26
GO:BP	GO:0048515	spermatid differentiation	5.51106e-05	0.0121951	25
GO:BP	GO:0001838	embryonic epithelial tube formation	5.51106e-05	0.00926829	19
GO:BP	GO:0042110	T cell activation	5.51106e-05	0.0229268	47
GO:BP	GO:0046546	development of primary male sexual characteristics	5.51106e-05	0.00926829	19
GO:BP	GO:0022411	cellular component disassembly	5.53909e-05	0.0219512	45
GO:BP	GO:0034101	erythrocyte homeostasis	5.76832e-05	0.0102439	21
GO:BP	GO:0043535	regulation of blood vessel endothelial cell migration	5.8675e-05	0.00780488	16
GO:BP	GO:0044770	cell cycle phase transition	5.90489e-05	0.0219512	45
GO:BP	GO:1902904	negative regulation of supramolecular fiber organization	6.03112e-05	0.0107317	22
GO:BP	GO:0034097	response to cytokine	6.03112e-05	0.0336585	69
GO:BP	GO:0033157	regulation of intracellular protein transport	6.09112e-05	0.0097561	20
GO:BP	GO:0072028	nephron morphogenesis	6.20422e-05	0.00731707	15
GO:BP	GO:0032886	regulation of microtubule-based process	6.22853e-05	0.0141463	29
GO:BP	GO:0046822	regulation of nucleocytoplasmic transport	6.23333e-05	0.00829268	17
GO:BP	GO:0060415	muscle tissue morphogenesis	6.26621e-05	0.00682927	14
GO:BP	GO:0042476	odontogenesis	6.29221e-05	0.00926829	19
GO:BP	GO:0031103	axon regeneration	6.3461e-05	0.00439024	9
GO:BP	GO:0000381	regulation of alternative mRNA splicing, via spliceosome	6.54898e-05	0.00585366	12
GO:BP	GO:0051222	positive regulation of protein transport	6.55751e-05	0.0126829	26
GO:BP	GO:0071345	cellular response to cytokine stimulus	6.61164e-05	0.0312195	64
GO:BP	GO:0045637	regulation of myeloid cell differentiation	6.7386e-05	0.0121951	25
GO:BP	GO:0030509	BMP signaling pathway	6.7386e-05	0.0107317	22
GO:BP	GO:0046545	development of primary female sexual characteristics	6.86421e-05	0.00780488	16
GO:BP	GO:0032680	regulation of tumor necrosis factor production	6.87441e-05	0.0097561	20
GO:BP	GO:0032640	tumor necrosis factor production	6.87441e-05	0.0097561	20
GO:BP	GO:0015749	monosaccharide transmembrane transport	7.2388e-05	0.00829268	17
GO:BP	GO:0043524	negative regulation of neuron apoptotic process	7.31546e-05	0.0102439	21
GO:BP	GO:0001508	action potential	7.31702e-05	0.00878049	18
GO:BP	GO:0098771	inorganic ion homeostasis	7.45673e-05	0.022439	46
GO:BP	GO:0043065	positive regulation of apoptotic process	7.52124e-05	0.0209756	43
GO:BP	GO:0043434	response to peptide hormone	7.55362e-05	0.015122	31
GO:BP	GO:0070588	calcium ion transmembrane transport	7.55362e-05	0.015122	31
GO:BP	GO:0043254	regulation of protein-containing complex assembly	7.65256e-05	0.0190244	39
GO:BP	GO:0021532	neural tube patterning	8.08888e-05	0.00487805	10
GO:BP	GO:0009607	response to biotic stimulus	8.42383e-05	0.0492683	101
GO:BP	GO:0002262	myeloid cell homeostasis	8.54341e-05	0.0112195	23
GO:BP	GO:0030705	cytoskeleton-dependent intracellular transport	8.54341e-05	0.0112195	23
GO:BP	GO:0090109	regulation of cell-substrate junction assembly	8.55122e-05	0.00536585	11
GO:BP	GO:0007215	glutamate receptor signaling pathway	8.55122e-05	0.00536585	11
GO:BP	GO:0060428	lung epithelium development	8.55122e-05	0.00536585	11
GO:BP	GO:0050919	negative chemotaxis	8.55122e-05	0.00536585	11
GO:BP	GO:0051893	regulation of focal adhesion assembly	8.55122e-05	0.00536585	11
GO:BP	GO:1905952	regulation of lipid localization	8.81803e-05	0.0097561	20
GO:BP	GO:0010634	positive regulation of epithelial cell migration	8.81803e-05	0.0097561	20
GO:BP	GO:0009306	protein secretion	8.8221e-05	0.0156098	32
GO:BP	GO:0007369	gastrulation	9.35452e-05	0.0117073	24
GO:BP	GO:0045785	positive regulation of cell adhesion	9.52435e-05	0.0195122	40
GO:BP	GO:0043603	amide metabolic process	9.57083e-05	0.0482927	99
GO:BP	GO:0035592	establishment of protein localization to extracellular region	9.57083e-05	0.0156098	32
GO:BP	GO:0010817	regulation of hormone levels	9.62762e-05	0.0209756	43
GO:BP	GO:0034248	regulation of amide metabolic process	9.83905e-05	0.0185366	38
GO:BP	GO:0043933	protein-containing complex organization	9.90335e-05	0.107317	220
GO:BP	GO:0030534	adult behavior	9.95587e-05	0.0097561	20
GO:BP	GO:0090090	negative regulation of canonical Wnt signaling pathway	9.95587e-05	0.0097561	20
GO:BP	GO:0007163	establishment or maintenance of cell polarity	9.98498e-05	0.0121951	25
GO:BP	GO:0007160	cell-matrix adhesion	9.98498e-05	0.0121951	25
GO:BP	GO:0072091	regulation of stem cell proliferation	0.000102463	0.00731707	15
GO:BP	GO:0006518	peptide metabolic process	0.000105249	0.0404878	83
GO:BP	GO:0043410	positive regulation of MAPK cascade	0.000106802	0.0190244	39
GO:BP	GO:0007159	leukocyte cell-cell adhesion	0.000106802	0.017561	36
GO:BP	GO:0034655	nucleobase-containing compound catabolic process	0.000106802	0.0219512	45
GO:BP	GO:0050776	regulation of immune response	0.000108441	0.0317073	65
GO:BP	GO:0014812	muscle cell migration	0.000108441	0.00634146	13
GO:BP	GO:0010977	negative regulation of neuron projection development	0.000109003	0.00780488	16
GO:BP	GO:0072329	monocarboxylic acid catabolic process	0.000109568	0.00878049	18
GO:BP	GO:0051592	response to calcium ion	0.000110969	0.00829268	17
GO:BP	GO:0030510	regulation of BMP signaling pathway	0.000110969	0.00829268	17
GO:BP	GO:1903555	regulation of tumor necrosis factor superfamily cytokine production	0.00011152	0.0097561	20
GO:BP	GO:0071706	tumor necrosis factor superfamily cytokine production	0.00011152	0.0097561	20
GO:BP	GO:0043207	response to external biotic stimulus	0.000111794	0.0478049	98
GO:BP	GO:0007286	spermatid development	0.000113166	0.0117073	24
GO:BP	GO:1903037	regulation of leukocyte cell-cell adhesion	0.000117237	0.0160976	33
GO:BP	GO:0050931	pigment cell differentiation	0.000121777	0.00439024	9
GO:BP	GO:0060795	cell fate commitment involved in formation of primary germ layer	0.000121777	0.00439024	9
GO:BP	GO:0010948	negative regulation of cell cycle process	0.000122631	0.0146341	30
GO:BP	GO:0032259	methylation	0.000122631	0.0146341	30
GO:BP	GO:0046486	glycerolipid metabolic process	0.00012502	0.0180488	37
GO:BP	GO:2000179	positive regulation of neural precursor cell proliferation	0.00012502	0.00585366	12
GO:BP	GO:0051965	positive regulation of synapse assembly	0.00012502	0.00585366	12
GO:BP	GO:0030010	establishment of cell polarity	0.000125055	0.0097561	20
GO:BP	GO:0010970	transport along microtubule	0.000125055	0.0097561	20
GO:BP	GO:1904062	regulation of monoatomic cation transmembrane transport	0.000125055	0.0097561	20
GO:BP	GO:0007005	mitochondrion organization	0.000127451	0.0214634	44
GO:BP	GO:0002067	glandular epithelial cell differentiation	0.000127451	0.00682927	14
GO:BP	GO:0001935	endothelial cell proliferation	0.000128348	0.0102439	21
GO:BP	GO:0040014	regulation of multicellular organism growth	0.000129372	0.00634146	13
GO:BP	GO:0007193	adenylate cyclase-inhibiting G protein-coupled receptor signaling pathway	0.000129372	0.00634146	13
GO:BP	GO:0060675	ureteric bud morphogenesis	0.000129372	0.00634146	13
GO:BP	GO:0042733	embryonic digit morphogenesis	0.000129372	0.00634146	13
GO:BP	GO:0050773	regulation of dendrite development	0.000129372	0.00634146	13
GO:BP	GO:0008544	epidermis development	0.000130382	0.0165854	34
GO:BP	GO:0009913	epidermal cell differentiation	0.000130922	0.0121951	25
GO:BP	GO:0022604	regulation of cell morphogenesis	0.000130922	0.0121951	25
GO:BP	GO:0006874	intracellular calcium ion homeostasis	0.000131076	0.0146341	30
GO:BP	GO:0048678	response to axon injury	0.000136953	0.00487805	10
GO:BP	GO:0071695	anatomical structure maturation	0.000142843	0.0136585	28
GO:BP	GO:0017157	regulation of exocytosis	0.000142978	0.0102439	21
GO:BP	GO:0051301	cell division	0.00014612	0.0195122	40
GO:BP	GO:0048663	neuron fate commitment	0.00015106	0.00682927	14
GO:BP	GO:0044772	mitotic cell cycle phase transition	0.000152033	0.0180488	37
GO:BP	GO:0030217	T cell differentiation	0.000154897	0.0146341	30
GO:BP	GO:0034249	negative regulation of amide metabolic process	0.000161121	0.00878049	18
GO:BP	GO:2000027	regulation of animal organ morphogenesis	0.00016318	0.00731707	15
GO:BP	GO:0043068	positive regulation of programmed cell death	0.00016318	0.0209756	43
GO:BP	GO:0002052	positive regulation of neuroblast proliferation	0.00016318	0.00439024	9
GO:BP	GO:0055007	cardiac muscle cell differentiation	0.00016318	0.00731707	15
GO:BP	GO:0021952	central nervous system projection neuron axonogenesis	0.00016318	0.00439024	9
GO:BP	GO:0043368	positive T cell selection	0.00016318	0.00439024	9
GO:BP	GO:0008585	female gonad development	0.00016318	0.00731707	15
GO:BP	GO:0051707	response to other organism	0.000164724	0.0473171	97
GO:BP	GO:0010035	response to inorganic substance	0.000166412	0.0170732	35
GO:BP	GO:0006260	DNA replication	0.000168572	0.0136585	28
GO:BP	GO:0045058	T cell selection	0.000170243	0.00536585	11
GO:BP	GO:0043266	regulation of potassium ion transport	0.000170243	0.00536585	11
GO:BP	GO:0021955	central nervous system neuron axonogenesis	0.000176717	0.00487805	10
GO:BP	GO:0021795	cerebral cortex cell migration	0.000176717	0.00487805	10
GO:BP	GO:1903350	response to dopamine	0.000176717	0.00487805	10
GO:BP	GO:1903351	cellular response to dopamine	0.000176717	0.00487805	10
GO:BP	GO:0072595	maintenance of protein localization in organelle	0.000176717	0.00487805	10
GO:BP	GO:0048644	muscle organ morphogenesis	0.000177149	0.00682927	14
GO:BP	GO:0051047	positive regulation of secretion	0.00017807	0.0126829	26
GO:BP	GO:1901566	organonitrogen compound biosynthetic process	0.000180066	0.0609756	125
GO:BP	GO:0031346	positive regulation of cell projection organization	0.000182293	0.0136585	28
GO:BP	GO:0030098	lymphocyte differentiation	0.000184737	0.0185366	38
GO:BP	GO:1990778	protein localization to cell periphery	0.000184737	0.0165854	34
GO:BP	GO:0006935	chemotaxis	0.000184737	0.0185366	38
GO:BP	GO:0090497	mesenchymal cell migration	0.000184737	0.00585366	12
GO:BP	GO:0045185	maintenance of protein location	0.000185153	0.00634146	13
GO:BP	GO:0021536	diencephalon development	0.000185153	0.00634146	13
GO:BP	GO:0002252	immune effector process	0.000200844	0.0243902	50
GO:BP	GO:0002040	sprouting angiogenesis	0.000205336	0.00878049	18
GO:BP	GO:0016042	lipid catabolic process	0.000207114	0.0160976	33
GO:BP	GO:0050801	monoatomic ion homeostasis	0.000207406	0.0239024	49
GO:BP	GO:0048469	cell maturation	0.000208243	0.0112195	23
GO:BP	GO:0002444	myeloid leukocyte mediated immunity	0.000208243	0.00682927	14
GO:BP	GO:0070227	lymphocyte apoptotic process	0.000208243	0.00682927	14
GO:BP	GO:0042330	taxis	0.000209946	0.0185366	38
GO:BP	GO:0150116	regulation of cell-substrate junction organization	0.000210905	0.00536585	11
GO:BP	GO:0060078	regulation of postsynaptic membrane potential	0.000215186	0.00829268	17
GO:BP	GO:0031102	neuron projection regeneration	0.000215778	0.00439024	9
GO:BP	GO:1902284	neuron projection extension involved in neuron projection guidance	0.000215778	0.00439024	9
GO:BP	GO:0035115	embryonic forelimb morphogenesis	0.000215778	0.00439024	9
GO:BP	GO:0048846	axon extension involved in axon guidance	0.000215778	0.00439024	9
GO:BP	GO:0014912	negative regulation of smooth muscle cell migration	0.000218141	0.00341463	7
GO:BP	GO:0048679	regulation of axon regeneration	0.000218141	0.00341463	7
GO:BP	GO:0061053	somite development	0.000218141	0.00731707	15
GO:BP	GO:1901889	negative regulation of cell junction assembly	0.000218141	0.00341463	7
GO:BP	GO:0071887	leukocyte apoptotic process	0.000219125	0.00780488	16
GO:BP	GO:0140029	exocytic process	0.000219918	0.00634146	13
GO:BP	GO:0030199	collagen fibril organization	0.000222756	0.00585366	12
GO:BP	GO:0071870	cellular response to catecholamine stimulus	0.00022289	0.00487805	10
GO:BP	GO:0071869	response to catecholamine	0.00022289	0.00487805	10
GO:BP	GO:0071868	cellular response to monoamine stimulus	0.00022289	0.00487805	10
GO:BP	GO:0071867	response to monoamine	0.00022289	0.00487805	10
GO:BP	GO:0008610	lipid biosynthetic process	0.000224846	0.0253659	52
GO:BP	GO:0060491	regulation of cell projection assembly	0.000226286	0.0112195	23
GO:BP	GO:0003018	vascular process in circulatory system	0.000240742	0.0102439	21
GO:BP	GO:0032760	positive regulation of tumor necrosis factor production	0.000242282	0.00682927	14
GO:BP	GO:0003279	cardiac septum development	0.000251239	0.00780488	16
GO:BP	GO:0031400	negative regulation of protein modification process	0.000251239	0.0131707	27
GO:BP	GO:0045739	positive regulation of DNA repair	0.000251239	0.00780488	16
GO:BP	GO:0009062	fatty acid catabolic process	0.000251752	0.00731707	15
GO:BP	GO:0098813	nuclear chromosome segregation	0.000252792	0.015122	31
GO:BP	GO:0034763	negative regulation of transmembrane transport	0.000258879	0.00536585	11
GO:BP	GO:1901873	regulation of post-translational protein modification	0.000260662	0.0117073	24
GO:BP	GO:0007015	actin filament organization	0.000263774	0.0195122	40
GO:BP	GO:0009416	response to light stimulus	0.000265759	0.0141463	29
GO:BP	GO:0062012	regulation of small molecule metabolic process	0.000265759	0.0141463	29
GO:BP	GO:0090715	immunological memory formation process	0.000268739	0.00243902	5
GO:BP	GO:0072089	stem cell proliferation	0.000275723	0.00829268	17
GO:BP	GO:0034331	cell junction maintenance	0.000283435	0.00439024	9
GO:BP	GO:1901653	cellular response to peptide	0.000287872	0.0141463	29
GO:BP	GO:1902903	regulation of supramolecular fiber organization	0.000300759	0.0170732	35
GO:BP	GO:0061387	regulation of extent of cell growth	0.000311559	0.00634146	13
GO:BP	GO:0042221	response to chemical	0.000312667	0.134146	275
GO:BP	GO:0016485	protein processing	0.00031411	0.0117073	24
GO:BP	GO:0070663	regulation of leukocyte proliferation	0.000323211	0.0126829	26
GO:BP	GO:0140354	lipid import into cell	0.000327236	0.00341463	7
GO:BP	GO:0070570	regulation of neuron projection regeneration	0.000327236	0.00341463	7
GO:BP	GO:1900180	regulation of protein localization to nucleus	0.000329736	0.00878049	18
GO:BP	GO:0090100	positive regulation of transmembrane receptor protein serine/threonine kinase signaling pathway	0.000329736	0.00780488	16
GO:BP	GO:0030048	actin filament-based movement	0.000329736	0.00780488	16
GO:BP	GO:0099560	synaptic membrane adhesion	0.000329849	0.00390244	8
GO:BP	GO:0048066	developmental pigmentation	0.000360373	0.00487805	10
GO:BP	GO:0060976	coronary vasculature development	0.000360373	0.00487805	10
GO:BP	GO:0050731	positive regulation of peptidyl-tyrosine phosphorylation	0.00037162	0.00878049	18
GO:BP	GO:0022612	gland morphogenesis	0.00037162	0.00878049	18
GO:BP	GO:0001704	formation of primary germ layer	0.00037162	0.00878049	18
GO:BP	GO:0050863	regulation of T cell activation	0.000375513	0.0156098	32
GO:BP	GO:1903557	positive regulation of tumor necrosis factor superfamily cytokine production	0.000388532	0.00682927	14
GO:BP	GO:1904659	glucose transmembrane transport	0.000389846	0.00731707	15
GO:BP	GO:0034204	lipid translocation	0.000391069	0.00585366	12
GO:BP	GO:1901987	regulation of cell cycle phase transition	0.000391069	0.017561	36
GO:BP	GO:0050867	positive regulation of cell activation	0.000391751	0.015122	31
GO:BP	GO:1905039	carboxylic acid transmembrane transport	0.000415875	0.0097561	20
GO:BP	GO:0031016	pancreas development	0.000435535	0.00634146	13
GO:BP	GO:0002764	immune response-regulating signaling pathway	0.000438518	0.0185366	38
GO:BP	GO:1903320	regulation of protein modification by small protein conjugation or removal	0.000441688	0.0112195	23
GO:BP	GO:0009100	glycoprotein metabolic process	0.000444938	0.017561	36
GO:BP	GO:0007494	midgut development	0.000445228	0.00195122	4
GO:BP	GO:0035989	tendon development	0.000445228	0.00195122	4
GO:BP	GO:0045634	regulation of melanocyte differentiation	0.000445228	0.00195122	4
GO:BP	GO:0050778	positive regulation of immune response	0.000445228	0.0258537	53
GO:BP	GO:0031099	regeneration	0.000446927	0.00731707	15
GO:BP	GO:0001894	tissue homeostasis	0.000447509	0.0126829	26
GO:BP	GO:0048841	regulation of axon extension involved in axon guidance	0.000447509	0.00390244	8
GO:BP	GO:0008344	adult locomotory behavior	0.000447509	0.00682927	14
GO:BP	GO:0048701	embryonic cranial skeleton morphogenesis	0.000447509	0.00487805	10
GO:BP	GO:0060249	anatomical structure homeostasis	0.000447509	0.0126829	26
GO:BP	GO:0006892	post-Golgi vesicle-mediated transport	0.000447509	0.00682927	14
GO:BP	GO:0032388	positive regulation of intracellular transport	0.000452026	0.00829268	17
GO:BP	GO:0043401	steroid hormone mediated signaling pathway	0.000452026	0.00829268	17
GO:BP	GO:1903825	organic acid transmembrane transport	0.000456355	0.0097561	20
GO:BP	GO:0019216	regulation of lipid metabolic process	0.000465039	0.0136585	28
GO:BP	GO:0002696	positive regulation of leukocyte activation	0.000467434	0.0146341	30
GO:BP	GO:0055002	striated muscle cell development	0.000470751	0.00536585	11
GO:BP	GO:0051457	maintenance of protein location in nucleus	0.000470751	0.00341463	7
GO:BP	GO:0035162	embryonic hemopoiesis	0.000470751	0.00341463	7
GO:BP	GO:0001655	urogenital system development	0.000470751	0.00536585	11
GO:BP	GO:0014856	skeletal muscle cell proliferation	0.000470751	0.00341463	7
GO:BP	GO:0002320	lymphoid progenitor cell differentiation	0.000470751	0.00341463	7
GO:BP	GO:0072012	glomerulus vasculature development	0.000470751	0.00341463	7
GO:BP	GO:0050670	regulation of lymphocyte proliferation	0.000482541	0.0117073	24
GO:BP	GO:0032612	interleukin-1 production	0.000502236	0.00634146	13
GO:BP	GO:0032652	regulation of interleukin-1 production	0.000502236	0.00634146	13
GO:BP	GO:0120032	regulation of plasma membrane bounded cell projection assembly	0.000505171	0.0107317	22
GO:BP	GO:0060993	kidney morphogenesis	0.000505171	0.00731707	15
GO:BP	GO:0008645	hexose transmembrane transport	0.000505171	0.00731707	15
GO:BP	GO:0015711	organic anion transport	0.000513674	0.0185366	38
GO:BP	GO:0055080	monoatomic cation homeostasis	0.000517615	0.0229268	47
GO:BP	GO:1902115	regulation of organelle assembly	0.000524954	0.0121951	25
GO:BP	GO:0046434	organophosphate catabolic process	0.000524954	0.0121951	25
GO:BP	GO:0050730	regulation of peptidyl-tyrosine phosphorylation	0.000532416	0.0102439	21
GO:BP	GO:0010638	positive regulation of organelle organization	0.00053818	0.0209756	43
GO:BP	GO:0048041	focal adhesion assembly	0.000546372	0.00585366	12
GO:BP	GO:0045665	negative regulation of neuron differentiation	0.000546372	0.00585366	12
GO:BP	GO:0050817	coagulation	0.000554108	0.0097561	20
GO:BP	GO:0042326	negative regulation of phosphorylation	0.000554108	0.0097561	20
GO:BP	GO:0007612	learning	0.000567804	0.00829268	17
GO:BP	GO:0001755	neural crest cell migration	0.000567804	0.00536585	11
GO:BP	GO:0045604	regulation of epidermal cell differentiation	0.000567804	0.00536585	11
GO:BP	GO:1903035	negative regulation of response to wounding	0.000583385	0.00634146	13
GO:BP	GO:2000106	regulation of leukocyte apoptotic process	0.000583385	0.00634146	13
GO:BP	GO:0006304	DNA modification	0.000583385	0.00634146	13
GO:BP	GO:0044539	long-chain fatty acid import into cell	0.000589546	0.00292683	6
GO:BP	GO:0097094	craniofacial suture morphogenesis	0.000589546	0.00292683	6
GO:BP	GO:0009953	dorsal/ventral pattern formation	0.000589546	0.00682927	14
GO:BP	GO:0099084	postsynaptic specialization organization	0.000589797	0.00390244	8
GO:BP	GO:1902105	regulation of leukocyte differentiation	0.000595014	0.0141463	29
GO:BP	GO:1901379	regulation of potassium ion transmembrane transport	0.000597409	0.00439024	9
GO:BP	GO:0048665	neuron fate specification	0.000597409	0.00439024	9
GO:BP	GO:1900744	regulation of p38MAPK cascade	0.000597409	0.00439024	9
GO:BP	GO:0006305	DNA alkylation	0.000597409	0.00439024	9
GO:BP	GO:0048013	ephrin receptor signaling pathway	0.000597409	0.00439024	9
GO:BP	GO:0006306	DNA methylation	0.000597409	0.00439024	9
GO:BP	GO:0006650	glycerophospholipid metabolic process	0.000614863	0.0136585	28
GO:BP	GO:0032944	regulation of mononuclear cell proliferation	0.000614863	0.0117073	24
GO:BP	GO:1904951	positive regulation of establishment of protein localization	0.000635893	0.0131707	27
GO:BP	GO:0031345	negative regulation of cell projection organization	0.00063596	0.00878049	18
GO:BP	GO:0140546	defense response to symbiont	0.000639062	0.0346341	71
GO:BP	GO:0002683	negative regulation of immune system process	0.000646165	0.0195122	40
GO:BP	GO:1904861	excitatory synapse assembly	0.000658863	0.00341463	7
GO:BP	GO:0045061	thymic T cell selection	0.000658863	0.00341463	7
GO:BP	GO:0071559	response to transforming growth factor beta	0.000661316	0.0121951	25
GO:BP	GO:0071375	cellular response to peptide hormone stimulus	0.000661316	0.0121951	25
GO:BP	GO:0048675	axon extension	0.000671697	0.00682927	14
GO:BP	GO:0007044	cell-substrate junction assembly	0.000671697	0.00634146	13
GO:BP	GO:0033077	T cell differentiation in thymus	0.000671697	0.00682927	14
GO:BP	GO:0048640	negative regulation of developmental growth	0.000671697	0.00634146	13
GO:BP	GO:0060425	lung morphogenesis	0.000672164	0.00536585	11
GO:BP	GO:0070228	regulation of lymphocyte apoptotic process	0.000672164	0.00536585	11
GO:BP	GO:0002042	cell migration involved in sprouting angiogenesis	0.000672164	0.00536585	11
GO:BP	GO:0032507	maintenance of protein location in cell	0.000672164	0.00536585	11
GO:BP	GO:0007224	smoothened signaling pathway	0.000688993	0.00926829	19
GO:BP	GO:0018108	peptidyl-tyrosine phosphorylation	0.000693537	0.0102439	21
GO:BP	GO:0140013	meiotic nuclear division	0.000693537	0.0102439	21
GO:BP	GO:0051249	regulation of lymphocyte activation	0.000693841	0.0190244	39
GO:BP	GO:0035265	organ growth	0.000701608	0.00878049	18
GO:BP	GO:0007623	circadian rhythm	0.00073168	0.0097561	20
GO:BP	GO:0022408	negative regulation of cell-cell adhesion	0.00073168	0.0097561	20
GO:BP	GO:0017148	negative regulation of translation	0.000733612	0.00731707	15
GO:BP	GO:0048024	regulation of mRNA splicing, via spliceosome	0.000733612	0.00731707	15
GO:BP	GO:0061035	regulation of cartilage development	0.000747872	0.00585366	12
GO:BP	GO:0014910	regulation of smooth muscle cell migration	0.000749084	0.00439024	9
GO:BP	GO:0006109	regulation of carbohydrate metabolic process	0.00076092	0.00926829	19
GO:BP	GO:0048854	brain morphogenesis	0.000765392	0.00390244	8
GO:BP	GO:0051938	L-glutamate import	0.000765392	0.00390244	8
GO:BP	GO:0016079	synaptic vesicle exocytosis	0.000774685	0.00634146	13
GO:BP	GO:0002757	immune response-activating signaling pathway	0.000779262	0.017561	36
GO:BP	GO:0006914	autophagy	0.000783228	0.0204878	42
GO:BP	GO:0106106	cold-induced thermogenesis	0.000783228	0.00829268	17
GO:BP	GO:0061919	process utilizing autophagic mechanism	0.000783228	0.0204878	42
GO:BP	GO:0006417	regulation of translation	0.000798348	0.015122	31
GO:BP	GO:0001658	branching involved in ureteric bud morphogenesis	0.000799706	0.00536585	11
GO:BP	GO:0046824	positive regulation of nucleocytoplasmic transport	0.000799706	0.00536585	11
GO:BP	GO:0072659	protein localization to plasma membrane	0.000809289	0.0136585	28
GO:BP	GO:0014909	smooth muscle cell migration	0.000809398	0.00487805	10
GO:BP	GO:0048704	embryonic skeletal system morphogenesis	0.000828745	0.00731707	15
GO:BP	GO:0042445	hormone metabolic process	0.000844388	0.0107317	22
GO:BP	GO:0006281	DNA repair	0.000857866	0.022439	46
GO:BP	GO:0015918	sterol transport	0.000864228	0.00780488	16
GO:BP	GO:0016525	negative regulation of angiogenesis	0.000870483	0.00682927	14
GO:BP	GO:0097035	regulation of membrane lipid distribution	0.000870483	0.00585366	12
GO:BP	GO:2000181	negative regulation of blood vessel morphogenesis	0.000870483	0.00682927	14
GO:BP	GO:0009749	response to glucose	0.000870483	0.00829268	17
GO:BP	GO:1902414	protein localization to cell junction	0.000870483	0.00682927	14
GO:BP	GO:0006635	fatty acid beta-oxidation	0.000870483	0.00585366	12
GO:BP	GO:1904738	vascular associated smooth muscle cell migration	0.000877416	0.00292683	6
GO:BP	GO:0040037	negative regulation of fibroblast growth factor receptor signaling pathway	0.000877416	0.00292683	6
GO:BP	GO:0090036	regulation of protein kinase C signaling	0.000877416	0.00292683	6
GO:BP	GO:0072010	glomerular epithelium development	0.000893519	0.00341463	7
GO:BP	GO:0061440	kidney vasculature development	0.000893519	0.00341463	7
GO:BP	GO:0006979	response to oxidative stress	0.000893519	0.0146341	30
GO:BP	GO:0061437	renal system vasculature development	0.000893519	0.00341463	7
GO:BP	GO:0018212	peptidyl-tyrosine modification	0.000899213	0.0102439	21
GO:BP	GO:2001222	regulation of neuron migration	0.000926939	0.00439024	9
GO:BP	GO:0099172	presynapse organization	0.000926939	0.00439024	9
GO:BP	GO:0034764	positive regulation of transmembrane transport	0.000928838	0.00731707	15
GO:BP	GO:0099643	signal release from synapse	0.000928838	0.00731707	15
GO:BP	GO:0007269	neurotransmitter secretion	0.000928838	0.00731707	15
GO:BP	GO:0072172	mesonephric tubule formation	0.000934384	0.00243902	5
GO:BP	GO:0032656	regulation of interleukin-13 production	0.000934384	0.00243902	5
GO:BP	GO:0090713	immunological memory process	0.000934384	0.00243902	5
GO:BP	GO:0060513	prostatic bud formation	0.000934384	0.00243902	5
GO:BP	GO:0032616	interleukin-13 production	0.000934384	0.00243902	5
GO:BP	GO:0030888	regulation of B cell proliferation	0.000937697	0.00536585	11
GO:BP	GO:0048008	platelet-derived growth factor receptor signaling pathway	0.000937697	0.00536585	11
GO:BP	GO:0070665	positive regulation of leukocyte proliferation	0.000940378	0.00878049	18
GO:BP	GO:0009743	response to carbohydrate	0.000940378	0.00878049	18
GO:BP	GO:0016032	viral process	0.000950391	0.0156098	32
GO:BP	GO:0030162	regulation of proteolysis	0.000950391	0.0156098	32
GO:BP	GO:0042471	ear morphogenesis	0.000956017	0.00829268	17
GO:BP	GO:0001541	ovarian follicle development	0.000963969	0.00487805	10
GO:BP	GO:2000107	negative regulation of leukocyte apoptotic process	0.000963969	0.00487805	10
GO:BP	GO:0032330	regulation of chondrocyte differentiation	0.000963969	0.00487805	10
GO:BP	GO:0050772	positive regulation of axonogenesis	0.000963969	0.00487805	10
GO:BP	GO:0070528	protein kinase C signaling	0.000969909	0.00390244	8
GO:BP	GO:1901343	negative regulation of vasculature development	0.000976104	0.00682927	14
GO:BP	GO:0055082	intracellular chemical homeostasis	0.000992831	0.024878	51
GO:BP	GO:0006941	striated muscle contraction	0.000995251	0.00926829	19
GO:BP	GO:0070507	regulation of microtubule cytoskeleton organization	0.000995251	0.00926829	19
GO:BP	GO:1905515	non-motile cilium assembly	0.000996731	0.00585366	12
GO:BP	GO:0007059	chromosome segregation	0.0010328	0.0170732	35
GO:BP	GO:0001933	negative regulation of protein phosphorylation	0.00103514	0.00878049	18
GO:BP	GO:0045580	regulation of T cell differentiation	0.00103514	0.00878049	18
GO:BP	GO:0042472	inner ear morphogenesis	0.00103517	0.00731707	15
GO:BP	GO:0051321	meiotic cell cycle	0.00104226	0.0117073	24
GO:BP	GO:0002065	columnar/cuboidal epithelial cell differentiation	0.00105412	0.00829268	17
GO:BP	GO:0034284	response to monosaccharide	0.00105412	0.00829268	17
GO:BP	GO:0007219	Notch signaling pathway	0.00105412	0.0102439	21
GO:BP	GO:0009746	response to hexose	0.00105412	0.00829268	17
GO:BP	GO:0045930	negative regulation of mitotic cell cycle	0.00105412	0.0112195	23
GO:BP	GO:0031032	actomyosin structure organization	0.00105412	0.0102439	21
GO:BP	GO:0002253	activation of immune response	0.00105451	0.0195122	40
GO:BP	GO:0032535	regulation of cellular component size	0.00106711	0.015122	31
GO:BP	GO:0060463	lung lobe morphogenesis	0.00108742	0.00195122	4
GO:BP	GO:0060462	lung lobe development	0.00108742	0.00195122	4
GO:BP	GO:1904753	negative regulation of vascular associated smooth muscle cell migration	0.00108742	0.00195122	4
GO:BP	GO:0060363	cranial suture morphogenesis	0.00108742	0.00195122	4
GO:BP	GO:0035790	platelet-derived growth factor receptor-alpha signaling pathway	0.00108742	0.00195122	4
GO:BP	GO:0060685	regulation of prostatic bud formation	0.00108742	0.00195122	4
GO:BP	GO:0006836	neurotransmitter transport	0.00108742	0.00926829	19
GO:BP	GO:0002573	myeloid leukocyte differentiation	0.00108742	0.0121951	25
GO:BP	GO:0045682	regulation of epidermis development	0.00108974	0.00536585	11
GO:BP	GO:0060349	bone morphogenesis	0.00109647	0.00682927	14
GO:BP	GO:0043627	response to estrogen	0.00112063	0.00439024	9
GO:BP	GO:0050727	regulation of inflammatory response	0.00112931	0.0146341	30
GO:BP	GO:0042116	macrophage activation	0.00114414	0.00634146	13
GO:BP	GO:0035987	endodermal cell differentiation	0.00114698	0.00487805	10
GO:BP	GO:0060688	regulation of morphogenesis of a branching structure	0.00114698	0.00487805	10
GO:BP	GO:0015914	phospholipid transport	0.0011517	0.00731707	15
GO:BP	GO:1903305	regulation of regulated secretory pathway	0.0011517	0.00731707	15
GO:BP	GO:0060571	morphogenesis of an epithelial fold	0.00117529	0.00341463	7
GO:BP	GO:0097106	postsynaptic density organization	0.00117529	0.00341463	7
GO:BP	GO:0048745	smooth muscle tissue development	0.00117529	0.00341463	7
GO:BP	GO:0099068	postsynapse assembly	0.00117529	0.00341463	7
GO:BP	GO:0001539	cilium or flagellum-dependent cell motility	0.00118452	0.00926829	19
GO:BP	GO:0060285	cilium-dependent cell motility	0.00118452	0.00926829	19
GO:BP	GO:0071560	cellular response to transforming growth factor beta stimulus	0.00119786	0.0117073	24
GO:BP	GO:0071300	cellular response to retinoic acid	0.00122167	0.00390244	8
GO:BP	GO:0000038	very long-chain fatty acid metabolic process	0.00122167	0.00390244	8
GO:BP	GO:0050708	regulation of protein secretion	0.00122215	0.0112195	23
GO:BP	GO:0001708	cell fate specification	0.00123911	0.00682927	14
GO:BP	GO:0055088	lipid homeostasis	0.00124163	0.00878049	18
GO:BP	GO:0009048	dosage compensation by inactivation of X chromosome	0.00124438	0.00292683	6
GO:BP	GO:0051450	myoblast proliferation	0.00124438	0.00292683	6
GO:BP	GO:1905330	regulation of morphogenesis of an epithelium	0.00127739	0.00536585	11
GO:BP	GO:0050905	neuromuscular process	0.00130013	0.00926829	19
GO:BP	GO:0150115	cell-substrate junction organization	0.00130165	0.00634146	13
GO:BP	GO:0014902	myotube differentiation	0.00130165	0.00780488	16
GO:BP	GO:0001756	somitogenesis	0.00132268	0.00585366	12
GO:BP	GO:0072198	mesenchymal cell proliferation involved in ureter development	0.00134429	0.00146341	3
GO:BP	GO:0048852	diencephalon morphogenesis	0.00134429	0.00146341	3
GO:BP	GO:0050923	regulation of negative chemotaxis	0.00134429	0.00146341	3
GO:BP	GO:0051964	negative regulation of synapse assembly	0.00134429	0.00146341	3
GO:BP	GO:1901990	regulation of mitotic cell cycle phase transition	0.00134429	0.0136585	28
GO:BP	GO:0072199	regulation of mesenchymal cell proliferation involved in ureter development	0.00134429	0.00146341	3
GO:BP	GO:2000807	regulation of synaptic vesicle clustering	0.00134429	0.00146341	3
GO:BP	GO:0050435	amyloid-beta metabolic process	0.00136083	0.00487805	10
GO:BP	GO:0043536	positive regulation of blood vessel endothelial cell migration	0.00136083	0.00487805	10
GO:BP	GO:0038066	p38MAPK cascade	0.00136083	0.00487805	10
GO:BP	GO:0006605	protein targeting	0.00138043	0.0126829	26
GO:BP	GO:0030100	regulation of endocytosis	0.00138322	0.0117073	24
GO:BP	GO:0031329	regulation of cellular catabolic process	0.00140947	0.0234146	48
GO:BP	GO:0019725	cellular homeostasis	0.00141368	0.0273171	56
GO:BP	GO:0030518	intracellular steroid hormone receptor signaling pathway	0.00144107	0.00731707	15
GO:BP	GO:0090316	positive regulation of intracellular protein transport	0.00148304	0.00634146	13
GO:BP	GO:0055008	cardiac muscle tissue morphogenesis	0.00149212	0.00536585	11
GO:BP	GO:0032526	response to retinoic acid	0.00149212	0.00536585	11
GO:BP	GO:0140694	non-membrane-bounded organelle assembly	0.00149239	0.0170732	35
GO:BP	GO:0015718	monocarboxylic acid transport	0.00149821	0.00878049	18
GO:BP	GO:0045059	positive thymic T cell selection	0.00150317	0.00243902	5
GO:BP	GO:2000672	negative regulation of motor neuron apoptotic process	0.00150317	0.00243902	5
GO:BP	GO:0099022	vesicle tethering	0.00150317	0.00243902	5
GO:BP	GO:0060601	lateral sprouting from an epithelium	0.00150317	0.00243902	5
GO:BP	GO:1902275	regulation of chromatin organization	0.00153392	0.00390244	8
GO:BP	GO:0090183	regulation of kidney development	0.00154698	0.00341463	7
GO:BP	GO:0010742	macrophage derived foam cell differentiation	0.00154698	0.00341463	7
GO:BP	GO:0007030	Golgi organization	0.00155791	0.00829268	17
GO:BP	GO:0030177	positive regulation of Wnt signaling pathway	0.00155791	0.00829268	17
GO:BP	GO:0009581	detection of external stimulus	0.0015688	0.00682927	14
GO:BP	GO:0030879	mammary gland development	0.00160048	0.00780488	16
GO:BP	GO:1903322	positive regulation of protein modification by small protein conjugation or removal	0.00160734	0.00731707	15
GO:BP	GO:0030239	myofibril assembly	0.00161702	0.00487805	10
GO:BP	GO:0046651	lymphocyte proliferation	0.00161928	0.0136585	28
GO:BP	GO:0045936	negative regulation of phosphate metabolic process	0.00164775	0.0112195	23
GO:BP	GO:0010563	negative regulation of phosphorus metabolic process	0.00164775	0.0112195	23
GO:BP	GO:0034205	amyloid-beta formation	0.0016534	0.00439024	9
GO:BP	GO:0035850	epithelial cell differentiation involved in kidney development	0.0016534	0.00439024	9
GO:BP	GO:1900182	positive regulation of protein localization to nucleus	0.00167504	0.00634146	13
GO:BP	GO:0021549	cerebellum development	0.00167504	0.00634146	13
GO:BP	GO:0003341	cilium movement	0.00170657	0.0102439	21
GO:BP	GO:0002275	myeloid cell activation involved in immune response	0.00174266	0.00585366	12
GO:BP	GO:0098698	postsynaptic specialization assembly	0.00174653	0.00292683	6
GO:BP	GO:0099558	maintenance of synapse structure	0.00174653	0.00292683	6
GO:BP	GO:0072079	nephron tubule formation	0.00174653	0.00292683	6
GO:BP	GO:0042481	regulation of odontogenesis	0.00174653	0.00292683	6
GO:BP	GO:0038128	ERBB2 signaling pathway	0.00174653	0.00292683	6
GO:BP	GO:0021904	dorsal/ventral neural tube patterning	0.00174653	0.00292683	6
GO:BP	GO:0018958	phenol-containing compound metabolic process	0.00175939	0.00682927	14
GO:BP	GO:1903313	positive regulation of mRNA metabolic process	0.0017659	0.00780488	16
GO:BP	GO:0051961	negative regulation of nervous system development	0.00178489	0.00731707	15
GO:BP	GO:1901875	positive regulation of post-translational protein modification	0.00178489	0.00731707	15
GO:BP	GO:1990845	adaptive thermogenesis	0.00189402	0.00829268	17
GO:BP	GO:0007492	endoderm development	0.00190333	0.00634146	13
GO:BP	GO:0072210	metanephric nephron development	0.00191039	0.00390244	8
GO:BP	GO:0099054	presynapse assembly	0.00191039	0.00390244	8
GO:BP	GO:0021983	pituitary gland development	0.00191039	0.00390244	8
GO:BP	GO:0140014	mitotic nuclear division	0.00192807	0.0126829	26
GO:BP	GO:0006066	alcohol metabolic process	0.00194756	0.0141463	29
GO:BP	GO:0006302	double-strand break repair	0.00195259	0.0136585	28
GO:BP	GO:0120161	regulation of cold-induced thermogenesis	0.00195706	0.00780488	16
GO:BP	GO:0050671	positive regulation of lymphocyte proliferation	0.00195706	0.00780488	16
GO:BP	GO:0060294	cilium movement involved in cell motility	0.00196323	0.00878049	18
GO:BP	GO:0045087	innate immune response	0.00197268	0.0287805	59
GO:BP	GO:0045576	mast cell activation	0.00198731	0.00439024	9
GO:BP	GO:0060048	cardiac muscle contraction	0.00198731	0.00731707	15
GO:BP	GO:0030278	regulation of ossification	0.00198731	0.00731707	15
GO:BP	GO:0031018	endocrine pancreas development	0.00198731	0.00439024	9
GO:BP	GO:2000648	positive regulation of stem cell proliferation	0.00198731	0.00439024	9
GO:BP	GO:0060538	skeletal muscle organ development	0.00199412	0.00926829	19
GO:BP	GO:0098739	import across plasma membrane	0.00199412	0.00926829	19
GO:BP	GO:0090077	foam cell differentiation	0.00199418	0.00341463	7
GO:BP	GO:0035909	aorta morphogenesis	0.00199418	0.00341463	7
GO:BP	GO:0044342	type B pancreatic cell proliferation	0.00199418	0.00341463	7
GO:BP	GO:0006909	phagocytosis	0.00199704	0.0097561	20
GO:BP	GO:0051260	protein homooligomerization	0.00210468	0.0107317	22
GO:BP	GO:0042475	odontogenesis of dentin-containing tooth	0.00213849	0.00634146	13
GO:BP	GO:0043414	macromolecule methylation	0.00213849	0.00878049	18
GO:BP	GO:0031398	positive regulation of protein ubiquitination	0.00213849	0.00634146	13
GO:BP	GO:2000058	regulation of ubiquitin-dependent protein catabolic process	0.00213849	0.00878049	18
GO:BP	GO:0070661	leukocyte proliferation	0.00215686	0.0146341	30
GO:BP	GO:0072201	negative regulation of mesenchymal cell proliferation	0.00217941	0.00195122	4
GO:BP	GO:0032943	mononuclear cell proliferation	0.00217941	0.0136585	28
GO:BP	GO:0090037	positive regulation of protein kinase C signaling	0.00217941	0.00195122	4
GO:BP	GO:0043379	memory T cell differentiation	0.00217941	0.00195122	4
GO:BP	GO:0051643	endoplasmic reticulum localization	0.00217941	0.00195122	4
GO:BP	GO:0060676	ureteric bud formation	0.00217941	0.00195122	4
GO:BP	GO:0060816	random inactivation of X chromosome	0.00217941	0.00195122	4
GO:BP	GO:0060158	phospholipase C-activating dopamine receptor signaling pathway	0.00217941	0.00195122	4
GO:BP	GO:0010766	negative regulation of sodium ion transport	0.00217941	0.00195122	4
GO:BP	GO:0038133	ERBB2-ERBB3 signaling pathway	0.00217941	0.00195122	4
GO:BP	GO:0050932	regulation of pigment cell differentiation	0.00217941	0.00195122	4
GO:BP	GO:0045348	positive regulation of MHC class II biosynthetic process	0.00217941	0.00195122	4
GO:BP	GO:1903038	negative regulation of leukocyte cell-cell adhesion	0.00218259	0.00731707	15
GO:BP	GO:0030301	cholesterol transport	0.00218259	0.00682927	14
GO:BP	GO:0006275	regulation of DNA replication	0.00218259	0.00682927	14
GO:BP	GO:0048645	animal organ formation	0.00229522	0.00536585	11
GO:BP	GO:0001711	endodermal cell fate commitment	0.00230542	0.00243902	5
GO:BP	GO:0070229	negative regulation of lymphocyte apoptotic process	0.00233424	0.00390244	8
GO:BP	GO:0035883	enteroendocrine cell differentiation	0.00233424	0.00390244	8
GO:BP	GO:0006282	regulation of DNA repair	0.00234845	0.00926829	19
GO:BP	GO:0032970	regulation of actin filament-based process	0.00235891	0.015122	31
GO:BP	GO:0032946	positive regulation of mononuclear cell proliferation	0.00235891	0.00780488	16
GO:BP	GO:0071526	semaphorin-plexin signaling pathway	0.00236095	0.00439024	9
GO:BP	GO:1902692	regulation of neuroblast proliferation	0.00236095	0.00439024	9
GO:BP	GO:0060612	adipose tissue development	0.00236095	0.00439024	9
GO:BP	GO:0060602	branch elongation of an epithelium	0.00237067	0.00292683	6
GO:BP	GO:0007549	sex-chromosome dosage compensation	0.00237067	0.00292683	6
GO:BP	GO:1903050	regulation of proteolysis involved in protein catabolic process	0.00241535	0.0107317	22
GO:BP	GO:0031667	response to nutrient levels	0.00243186	0.0141463	29
GO:BP	GO:0090288	negative regulation of cellular response to growth factor stimulus	0.00244077	0.00682927	14
GO:BP	GO:0006401	RNA catabolic process	0.00246546	0.0131707	27
GO:BP	GO:0007596	blood coagulation	0.00252906	0.00878049	18
GO:BP	GO:0043484	regulation of RNA splicing	0.00252906	0.00878049	18
GO:BP	GO:0070252	actin-mediated cell contraction	0.00254258	0.00585366	12
GO:BP	GO:0035050	embryonic heart tube development	0.00254258	0.00585366	12
GO:BP	GO:0031503	protein-containing complex localization	0.00254258	0.00926829	19
GO:BP	GO:0003309	type B pancreatic cell differentiation	0.00254258	0.00341463	7
GO:BP	GO:0019319	hexose biosynthetic process	0.00254258	0.00585366	12
GO:BP	GO:0010575	positive regulation of vascular endothelial growth factor production	0.00254258	0.00341463	7
GO:BP	GO:0036465	synaptic vesicle recycling	0.00258373	0.00487805	10
GO:BP	GO:0055006	cardiac cell development	0.00258373	0.00487805	10
GO:BP	GO:0070231	T cell apoptotic process	0.00258373	0.00487805	10
GO:BP	GO:0098542	defense response to other organism	0.00266476	0.0365854	75
GO:BP	GO:0042098	T cell proliferation	0.0026734	0.0102439	21
GO:BP	GO:0007519	skeletal muscle tissue development	0.00275697	0.00878049	18
GO:BP	GO:0050771	negative regulation of axonogenesis	0.00282359	0.00439024	9
GO:BP	GO:0014009	glial cell proliferation	0.00285214	0.00390244	8
GO:BP	GO:0002448	mast cell mediated immunity	0.00285214	0.00390244	8
GO:BP	GO:0030513	positive regulation of BMP signaling pathway	0.00285214	0.00390244	8
GO:BP	GO:0051966	regulation of synaptic transmission, glutamatergic	0.00285214	0.00390244	8
GO:BP	GO:0006623	protein targeting to vacuole	0.00285214	0.00390244	8
GO:BP	GO:0098781	ncRNA transcription	0.00285272	0.00780488	16
GO:BP	GO:0009896	positive regulation of catabolic process	0.00292861	0.0195122	40
GO:BP	GO:0090276	regulation of peptide hormone secretion	0.00300918	0.00878049	18
GO:BP	GO:0008306	associative learning	0.00303322	0.00536585	11
GO:BP	GO:0045921	positive regulation of exocytosis	0.00303322	0.00487805	10
GO:BP	GO:0010927	cellular component assembly involved in morphogenesis	0.00304093	0.00682927	14
GO:BP	GO:0032868	response to insulin	0.00311976	0.0102439	21
GO:BP	GO:0045787	positive regulation of cell cycle	0.00312209	0.0136585	28
GO:BP	GO:0001936	regulation of endothelial cell proliferation	0.00314775	0.00780488	16
GO:BP	GO:0043576	regulation of respiratory gaseous exchange	0.0032003	0.00292683	6
GO:BP	GO:0060251	regulation of glial cell proliferation	0.0032003	0.00292683	6
GO:BP	GO:0070242	thymocyte apoptotic process	0.0032003	0.00292683	6
GO:BP	GO:0097502	mannosylation	0.0032003	0.00292683	6
GO:BP	GO:0060037	pharyngeal system development	0.00322501	0.00341463	7
GO:BP	GO:0099171	presynaptic modulation of chemical synaptic transmission	0.00322501	0.00341463	7
GO:BP	GO:0043537	negative regulation of blood vessel endothelial cell migration	0.00322501	0.00341463	7
GO:BP	GO:0007259	receptor signaling pathway via JAK-STAT	0.00323116	0.00829268	17
GO:BP	GO:0061013	regulation of mRNA catabolic process	0.00324728	0.00926829	19
GO:BP	GO:0007599	hemostasis	0.00326257	0.00878049	18
GO:BP	GO:0043242	negative regulation of protein-containing complex disassembly	0.00327147	0.00585366	12
GO:BP	GO:0042632	cholesterol homeostasis	0.00327147	0.00585366	12
GO:BP	GO:0010906	regulation of glucose metabolic process	0.00327147	0.00585366	12
GO:BP	GO:0007498	mesoderm development	0.0032745	0.00731707	15
GO:BP	GO:0042531	positive regulation of tyrosine phosphorylation of STAT protein	0.00333443	0.00439024	9
GO:BP	GO:2000671	regulation of motor neuron apoptotic process	0.00339066	0.00243902	5
GO:BP	GO:0014841	skeletal muscle satellite cell proliferation	0.00339066	0.00243902	5
GO:BP	GO:1904752	regulation of vascular associated smooth muscle cell migration	0.00339066	0.00243902	5
GO:BP	GO:0003184	pulmonary valve morphogenesis	0.00339066	0.00243902	5
GO:BP	GO:0048557	embryonic digestive tract morphogenesis	0.00339066	0.00243902	5
GO:BP	GO:2000291	regulation of myoblast proliferation	0.00339066	0.00243902	5
GO:BP	GO:0048639	positive regulation of developmental growth	0.00342981	0.00780488	16
GO:BP	GO:0044843	cell cycle G1/S phase transition	0.00342981	0.0097561	20
GO:BP	GO:0001662	behavioral fear response	0.00344143	0.00390244	8
GO:BP	GO:0007157	heterophilic cell-cell adhesion via plasma membrane cell adhesion molecules	0.00344143	0.00390244	8
GO:BP	GO:0032272	negative regulation of protein polymerization	0.00344143	0.00536585	11
GO:BP	GO:0140718	facultative heterochromatin formation	0.00344143	0.00390244	8
GO:BP	GO:1901880	negative regulation of protein depolymerization	0.00344143	0.00536585	11
GO:BP	GO:0010827	regulation of glucose transmembrane transport	0.0034809	0.00487805	10
GO:BP	GO:0001706	endoderm formation	0.0034809	0.00487805	10
GO:BP	GO:0030516	regulation of axon extension	0.0034809	0.00487805	10
GO:BP	GO:2000241	regulation of reproductive process	0.00348339	0.00926829	19
GO:BP	GO:1901988	negative regulation of cell cycle phase transition	0.00349693	0.0112195	23
GO:BP	GO:1903008	organelle disassembly	0.00350907	0.00878049	18
GO:BP	GO:0002791	regulation of peptide secretion	0.00350907	0.00878049	18
GO:BP	GO:0016311	dephosphorylation	0.00353513	0.0117073	24
GO:BP	GO:0000819	sister chromatid segregation	0.00355835	0.0102439	21
GO:BP	GO:0055086	nucleobase-containing small molecule metabolic process	0.00356197	0.0229268	47
GO:BP	GO:0001678	intracellular glucose homeostasis	0.00358048	0.00731707	15
GO:BP	GO:0033044	regulation of chromosome organization	0.0036662	0.0107317	22
GO:BP	GO:0055092	sterol homeostasis	0.0036662	0.00585366	12
GO:BP	GO:0097190	apoptotic signaling pathway	0.00369697	0.0219512	45
GO:BP	GO:0034502	protein localization to chromosome	0.00370383	0.00682927	14
GO:BP	GO:0097722	sperm motility	0.00373052	0.00780488	16
GO:BP	GO:0030317	flagellated sperm motility	0.00373052	0.00780488	16
GO:BP	GO:0062197	cellular response to chemical stress	0.00376828	0.0117073	24
GO:BP	GO:0031396	regulation of protein ubiquitination	0.00379709	0.00878049	18
GO:BP	GO:0051924	regulation of calcium ion transport	0.00379709	0.00878049	18
GO:BP	GO:0051168	nuclear export	0.00379709	0.00878049	18
GO:BP	GO:0090087	regulation of peptide transport	0.00379709	0.00878049	18
GO:BP	GO:0008361	regulation of cell size	0.00379709	0.00829268	17
GO:BP	GO:1903046	meiotic cell cycle process	0.00380971	0.0102439	21
GO:BP	GO:1904238	pericyte cell differentiation	0.00381358	0.00195122	4
GO:BP	GO:0038129	ERBB3 signaling pathway	0.00381358	0.00195122	4
GO:BP	GO:0010890	positive regulation of sequestering of triglyceride	0.00381358	0.00195122	4
GO:BP	GO:0072075	metanephric mesenchyme development	0.00381358	0.00195122	4
GO:BP	GO:1905874	regulation of postsynaptic density organization	0.00381358	0.00195122	4
GO:BP	GO:0007196	adenylate cyclase-inhibiting G protein-coupled glutamate receptor signaling pathway	0.00381358	0.00195122	4
GO:BP	GO:0005513	detection of calcium ion	0.00381358	0.00195122	4
GO:BP	GO:0060439	trachea morphogenesis	0.00381358	0.00195122	4
GO:BP	GO:0099150	regulation of postsynaptic specialization assembly	0.00381358	0.00195122	4
GO:BP	GO:0060502	epithelial cell proliferation involved in lung morphogenesis	0.00381358	0.00195122	4
GO:BP	GO:0042306	regulation of protein import into nucleus	0.00385004	0.00439024	9
GO:BP	GO:0009395	phospholipid catabolic process	0.00385004	0.00439024	9
GO:BP	GO:0051149	positive regulation of muscle cell differentiation	0.00385004	0.00439024	9
GO:BP	GO:0060324	face development	0.00385004	0.00439024	9
GO:BP	GO:1902017	regulation of cilium assembly	0.00385699	0.00536585	11
GO:BP	GO:0045666	positive regulation of neuron differentiation	0.00385699	0.00536585	11
GO:BP	GO:0031334	positive regulation of protein-containing complex assembly	0.00391018	0.0097561	20
GO:BP	GO:1990806	ligand-gated ion channel signaling pathway	0.00394002	0.00341463	7
GO:BP	GO:0021799	cerebral cortex radially oriented cell migration	0.00394002	0.00341463	7
GO:BP	GO:0070372	regulation of ERK1 and ERK2 cascade	0.00396022	0.0117073	24
GO:BP	GO:0051145	smooth muscle cell differentiation	0.00396022	0.00487805	10
GO:BP	GO:0046323	glucose import	0.00396022	0.00487805	10
GO:BP	GO:0050790	regulation of catalytic activity	0.00403114	0.00780488	16
GO:BP	GO:0046883	regulation of hormone secretion	0.00404844	0.0102439	21
GO:BP	GO:0021675	nerve development	0.00406176	0.00585366	12
GO:BP	GO:0007613	memory	0.00406176	0.00585366	12
GO:BP	GO:0000082	G1/S transition of mitotic cell cycle	0.00406176	0.00878049	18
GO:BP	GO:0090277	positive regulation of peptide hormone secretion	0.00406176	0.00585366	12
GO:BP	GO:0065009	regulation of molecular function	0.00406176	0.00878049	18
GO:BP	GO:0002209	behavioral defense response	0.00406462	0.00390244	8
GO:BP	GO:0070232	regulation of T cell apoptotic process	0.00406462	0.00390244	8
GO:BP	GO:0030947	regulation of vascular endothelial growth factor receptor signaling pathway	0.00406866	0.00292683	6
GO:BP	GO:0035235	ionotropic glutamate receptor signaling pathway	0.00406866	0.00292683	6
GO:BP	GO:0021895	cerebral cortex neuron differentiation	0.00406866	0.00292683	6
GO:BP	GO:1901654	response to ketone	0.00406866	0.00634146	13
GO:BP	GO:0009582	detection of abiotic stimulus	0.00406866	0.00634146	13
GO:BP	GO:0120261	regulation of heterochromatin organization	0.00406866	0.00292683	6
GO:BP	GO:0010586	miRNA metabolic process	0.00406866	0.00634146	13
GO:BP	GO:0042474	middle ear morphogenesis	0.00406866	0.00292683	6
GO:BP	GO:1901863	positive regulation of muscle tissue development	0.00406866	0.00292683	6
GO:BP	GO:1903707	negative regulation of hemopoiesis	0.00406866	0.00634146	13
GO:BP	GO:0031445	regulation of heterochromatin formation	0.00406866	0.00292683	6
GO:BP	GO:0015908	fatty acid transport	0.00406866	0.00634146	13
GO:BP	GO:0032956	regulation of actin cytoskeleton organization	0.00423801	0.0136585	28
GO:BP	GO:0006090	pyruvate metabolic process	0.00423847	0.00731707	15
GO:BP	GO:0009991	response to extracellular stimulus	0.00423987	0.0146341	30
GO:BP	GO:0061055	myotome development	0.00424098	0.00146341	3
GO:BP	GO:0045636	positive regulation of melanocyte differentiation	0.00424098	0.00146341	3
GO:BP	GO:0072106	regulation of ureteric bud formation	0.00424098	0.00146341	3
GO:BP	GO:0090185	negative regulation of kidney development	0.00424098	0.00146341	3
GO:BP	GO:0070668	positive regulation of mast cell proliferation	0.00424098	0.00146341	3
GO:BP	GO:0060686	negative regulation of prostatic bud formation	0.00424098	0.00146341	3
GO:BP	GO:0007442	hindgut morphogenesis	0.00424098	0.00146341	3
GO:BP	GO:0072107	positive regulation of ureteric bud formation	0.00424098	0.00146341	3
GO:BP	GO:0006835	dicarboxylic acid transport	0.00432153	0.00536585	11
GO:BP	GO:0030003	intracellular monoatomic cation homeostasis	0.00440756	0.0190244	39
GO:BP	GO:0050768	negative regulation of neurogenesis	0.00441535	0.00682927	14
GO:BP	GO:0072577	endothelial cell apoptotic process	0.00444166	0.00439024	9
GO:BP	GO:0043954	cellular component maintenance	0.00444166	0.00439024	9
GO:BP	GO:0042987	amyloid precursor protein catabolic process	0.00444166	0.00439024	9
GO:BP	GO:0007585	respiratory gaseous exchange by respiratory system	0.00449567	0.00487805	10
GO:BP	GO:1902807	negative regulation of cell cycle G1/S phase transition	0.00449567	0.00487805	10
GO:BP	GO:0002793	positive regulation of peptide secretion	0.00449964	0.00585366	12
GO:BP	GO:0046364	monosaccharide biosynthetic process	0.00449964	0.00585366	12
GO:BP	GO:0061136	regulation of proteasomal protein catabolic process	0.00460234	0.00926829	19
GO:BP	GO:0032103	positive regulation of response to external stimulus	0.00461416	0.0204878	42
GO:BP	GO:0003158	endothelium development	0.00462325	0.00731707	15
GO:BP	GO:0032434	regulation of proteasomal ubiquitin-dependent protein catabolic process	0.00462325	0.00731707	15
GO:BP	GO:0007216	G protein-coupled glutamate receptor signaling pathway	0.00464431	0.00243902	5
GO:BP	GO:0014857	regulation of skeletal muscle cell proliferation	0.00464431	0.00243902	5
GO:BP	GO:0015810	aspartate transmembrane transport	0.00464431	0.00243902	5
GO:BP	GO:0072176	nephric duct development	0.00464431	0.00243902	5
GO:BP	GO:0014742	positive regulation of muscle hypertrophy	0.00464431	0.00243902	5
GO:BP	GO:2000353	positive regulation of endothelial cell apoptotic process	0.00464431	0.00243902	5
GO:BP	GO:0032496	response to lipopolysaccharide	0.00464686	0.0107317	22
GO:BP	GO:0044403	biological process involved in symbiotic interaction	0.00469015	0.0117073	24
GO:BP	GO:0030216	keratinocyte differentiation	0.00471394	0.00780488	16
GO:BP	GO:0097696	receptor signaling pathway via STAT	0.0047322	0.00829268	17
GO:BP	GO:0007212	dopamine receptor signaling pathway	0.00476882	0.00341463	7
GO:BP	GO:0010574	regulation of vascular endothelial growth factor production	0.00476882	0.00341463	7
GO:BP	GO:0035116	embryonic hindlimb morphogenesis	0.00476882	0.00341463	7
GO:BP	GO:0021772	olfactory bulb development	0.00476882	0.00341463	7
GO:BP	GO:0120163	negative regulation of cold-induced thermogenesis	0.00477653	0.00390244	8
GO:BP	GO:0048806	genitalia development	0.00477653	0.00390244	8
GO:BP	GO:0008037	cell recognition	0.00482846	0.00682927	14
GO:BP	GO:0061614	miRNA transcription	0.00485029	0.00536585	11
GO:BP	GO:1902893	regulation of miRNA transcription	0.00485029	0.00536585	11
GO:BP	GO:0045638	negative regulation of myeloid cell differentiation	0.00485029	0.00536585	11
GO:BP	GO:0050866	negative regulation of cell activation	0.00491527	0.00926829	19
GO:BP	GO:1901879	regulation of protein depolymerization	0.00500895	0.00585366	12
GO:BP	GO:0002027	regulation of heart rate	0.00500895	0.00585366	12
GO:BP	GO:0043487	regulation of RNA stability	0.00504812	0.00878049	18
GO:BP	GO:0032651	regulation of interleukin-1 beta production	0.00511756	0.00487805	10
GO:BP	GO:0032611	interleukin-1 beta production	0.00511756	0.00487805	10
GO:BP	GO:0140238	presynaptic endocytosis	0.00513362	0.00439024	9
GO:BP	GO:1903078	positive regulation of protein localization to plasma membrane	0.00513362	0.00439024	9
GO:BP	GO:0021695	cerebellar cortex development	0.00513362	0.00439024	9
GO:BP	GO:0043574	peroxisomal transport	0.00518826	0.00292683	6
GO:BP	GO:0035461	vitamin transmembrane transport	0.00518826	0.00292683	6
GO:BP	GO:0015919	peroxisomal membrane transport	0.00518826	0.00292683	6
GO:BP	GO:0070371	ERK1 and ERK2 cascade	0.00522042	0.0121951	25
GO:BP	GO:0002285	lymphocyte activation involved in immune response	0.00548191	0.0097561	20
GO:BP	GO:0043244	regulation of protein-containing complex disassembly	0.00551757	0.00731707	15
GO:BP	GO:0010212	response to ionizing radiation	0.00551757	0.00731707	15
GO:BP	GO:0001841	neural tube formation	0.00552533	0.00634146	13
GO:BP	GO:0043270	positive regulation of monoatomic ion transport	0.00552533	0.00634146	13
GO:BP	GO:0051251	positive regulation of lymphocyte activation	0.00554809	0.0121951	25
GO:BP	GO:0031214	biomineral tissue development	0.00554913	0.00829268	17
GO:BP	GO:0009117	nucleotide metabolic process	0.00559465	0.0204878	42
GO:BP	GO:2000628	regulation of miRNA metabolic process	0.00559465	0.00585366	12
GO:BP	GO:0045581	negative regulation of T cell differentiation	0.00566845	0.00390244	8
GO:BP	GO:0015800	acidic amino acid transport	0.00566845	0.00390244	8
GO:BP	GO:0048814	regulation of dendrite morphogenesis	0.00566845	0.00390244	8
GO:BP	GO:0035272	exocrine system development	0.00566845	0.00390244	8
GO:BP	GO:0051155	positive regulation of striated muscle cell differentiation	0.00583458	0.00341463	7
GO:BP	GO:0071542	dopaminergic neuron differentiation	0.00583458	0.00341463	7
GO:BP	GO:1904377	positive regulation of protein localization to cell periphery	0.0058413	0.00487805	10
GO:BP	GO:0042593	glucose homeostasis	0.00594263	0.0102439	21
GO:BP	GO:0033344	cholesterol efflux	0.00594263	0.00439024	9
GO:BP	GO:0033500	carbohydrate homeostasis	0.00594263	0.0102439	21
GO:BP	GO:0019058	viral life cycle	0.00594263	0.0117073	24
GO:BP	GO:0034394	protein localization to cell surface	0.00594263	0.00439024	9
GO:BP	GO:0002790	peptide secretion	0.00594263	0.0102439	21
GO:BP	GO:0045913	positive regulation of carbohydrate metabolic process	0.00594263	0.00439024	9
GO:BP	GO:0045332	phospholipid translocation	0.00594263	0.00439024	9
GO:BP	GO:0030856	regulation of epithelial cell differentiation	0.0059826	0.00829268	17
GO:BP	GO:0043488	regulation of mRNA stability	0.0059826	0.00829268	17
GO:BP	GO:0007266	Rho protein signal transduction	0.00598994	0.00731707	15
GO:BP	GO:2000035	regulation of stem cell division	0.00599386	0.00195122	4
GO:BP	GO:0001553	luteinization	0.00599386	0.00195122	4
GO:BP	GO:0014842	regulation of skeletal muscle satellite cell proliferation	0.00599386	0.00195122	4
GO:BP	GO:2000288	positive regulation of myoblast proliferation	0.00599386	0.00195122	4
GO:BP	GO:0045346	regulation of MHC class II biosynthetic process	0.00599386	0.00195122	4
GO:BP	GO:0097553	calcium ion transmembrane import into cytosol	0.00601395	0.00780488	16
GO:BP	GO:0050868	negative regulation of T cell activation	0.00606128	0.00634146	13
GO:BP	GO:0006873	intracellular monoatomic ion homeostasis	0.00606528	0.0190244	39
GO:BP	GO:1905477	positive regulation of protein localization to membrane	0.0061996	0.00585366	12
GO:BP	GO:0048643	positive regulation of skeletal muscle tissue development	0.00633169	0.00243902	5
GO:BP	GO:0048169	regulation of long-term neuronal synaptic plasticity	0.00633169	0.00243902	5
GO:BP	GO:0060438	trachea development	0.00633169	0.00243902	5
GO:BP	GO:0060572	morphogenesis of an epithelial bud	0.00633169	0.00243902	5
GO:BP	GO:0031349	positive regulation of defense response	0.0063504	0.0165854	34
GO:BP	GO:0000070	mitotic sister chromatid segregation	0.00653527	0.00926829	19
GO:BP	GO:1902806	regulation of cell cycle G1/S phase transition	0.00653866	0.00780488	16
GO:BP	GO:0016052	carbohydrate catabolic process	0.00653866	0.00780488	16
GO:BP	GO:0099173	postsynapse organization	0.00653866	0.00780488	16
GO:BP	GO:0010640	regulation of platelet-derived growth factor receptor signaling pathway	0.00655249	0.00292683	6
GO:BP	GO:0033081	regulation of T cell differentiation in thymus	0.00655249	0.00292683	6
GO:BP	GO:0097484	dendrite extension	0.00655249	0.00292683	6
GO:BP	GO:1900745	positive regulation of p38MAPK cascade	0.00655249	0.00292683	6
GO:BP	GO:0070233	negative regulation of T cell apoptotic process	0.00655249	0.00292683	6
GO:BP	GO:0071806	protein transmembrane transport	0.00656158	0.00487805	10
GO:BP	GO:0019226	transmission of nerve impulse	0.00656158	0.00487805	10
GO:BP	GO:2000630	positive regulation of miRNA metabolic process	0.00656158	0.00487805	10
GO:BP	GO:0042982	amyloid precursor protein metabolic process	0.00656158	0.00487805	10
GO:BP	GO:2000736	regulation of stem cell differentiation	0.00656158	0.00487805	10
GO:BP	GO:0002292	T cell differentiation involved in immune response	0.00656158	0.00487805	10
GO:BP	GO:0046620	regulation of organ growth	0.00656158	0.00487805	10
GO:BP	GO:0045927	positive regulation of growth	0.00662881	0.0097561	20
GO:BP	GO:0099518	vesicle cytoskeletal trafficking	0.00680937	0.00439024	9
GO:BP	GO:0055013	cardiac muscle cell development	0.00680937	0.00439024	9
GO:BP	GO:0060079	excitatory postsynaptic potential	0.00686	0.00536585	11
GO:BP	GO:0007265	Ras protein signal transduction	0.00686	0.00585366	12
GO:BP	GO:0032355	response to estradiol	0.00699142	0.00341463	7
GO:BP	GO:0021988	olfactory lobe development	0.00699142	0.00341463	7
GO:BP	GO:0002063	chondrocyte development	0.00699142	0.00341463	7
GO:BP	GO:0034440	lipid oxidation	0.0073807	0.00634146	13
GO:BP	GO:0071322	cellular response to carbohydrate stimulus	0.0073807	0.00634146	13
GO:BP	GO:0034660	ncRNA metabolic process	0.00743786	0.0229268	47
GO:BP	GO:0097009	energy homeostasis	0.00749255	0.00487805	10
GO:BP	GO:0015748	organophosphate ester transport	0.00751821	0.00829268	17
GO:BP	GO:0042752	regulation of circadian rhythm	0.00766172	0.00585366	12
GO:BP	GO:0001938	positive regulation of endothelial cell proliferation	0.00772897	0.00536585	11
GO:BP	GO:0061512	protein localization to cilium	0.00772897	0.00536585	11
GO:BP	GO:0042886	amide transport	0.00773047	0.0121951	25
GO:BP	GO:0007292	female gamete generation	0.00773047	0.00731707	15
GO:BP	GO:0045619	regulation of lymphocyte differentiation	0.00783177	0.00878049	18
GO:BP	GO:0006753	nucleoside phosphate metabolic process	0.00785797	0.0204878	42
GO:BP	GO:0097006	regulation of plasma lipoprotein particle levels	0.00785797	0.00439024	9
GO:BP	GO:0046503	glycerolipid catabolic process	0.00785797	0.00439024	9
GO:BP	GO:0000209	protein polyubiquitination	0.00789338	0.0117073	24
GO:BP	GO:0019722	calcium-mediated signaling	0.00802389	0.00926829	19
GO:BP	GO:0042594	response to starvation	0.00802389	0.00926829	19
GO:BP	GO:0002768	immune response-regulating cell surface receptor signaling pathway	0.00802834	0.0112195	23
GO:BP	GO:0050851	antigen receptor-mediated signaling pathway	0.00809747	0.00829268	17
GO:BP	GO:0002831	regulation of response to biotic stimulus	0.00809747	0.017561	36
GO:BP	GO:2001252	positive regulation of chromosome organization	0.00810823	0.00634146	13
GO:BP	GO:0006402	mRNA catabolic process	0.00810835	0.0107317	22
GO:BP	GO:1903039	positive regulation of leukocyte cell-cell adhesion	0.00814394	0.0102439	21
GO:BP	GO:0015813	L-glutamate transmembrane transport	0.00820736	0.00292683	6
GO:BP	GO:1901223	negative regulation of non-canonical NF-kappaB signal transduction	0.00820736	0.00292683	6
GO:BP	GO:0043086	negative regulation of catalytic activity	0.00820736	0.00292683	6
GO:BP	GO:0046879	hormone secretion	0.00832868	0.0117073	24
GO:BP	GO:0097746	blood vessel diameter maintenance	0.00832868	0.00682927	14
GO:BP	GO:0035296	regulation of tube diameter	0.00832868	0.00682927	14
GO:BP	GO:0045088	regulation of innate immune response	0.00835536	0.015122	31
GO:BP	GO:0050796	regulation of insulin secretion	0.00836634	0.00731707	15
GO:BP	GO:0043303	mast cell degranulation	0.00838853	0.00341463	7
GO:BP	GO:0030517	negative regulation of axon extension	0.00838853	0.00341463	7
GO:BP	GO:2000300	regulation of synaptic vesicle exocytosis	0.00838853	0.00341463	7
GO:BP	GO:1902742	apoptotic process involved in development	0.00838853	0.00341463	7
GO:BP	GO:0007530	sex determination	0.00840567	0.00243902	5
GO:BP	GO:0003161	cardiac conduction system development	0.00840567	0.00243902	5
GO:BP	GO:0045780	positive regulation of bone resorption	0.00840567	0.00243902	5
GO:BP	GO:1902106	negative regulation of leukocyte differentiation	0.00840567	0.00585366	12
GO:BP	GO:0043297	apical junction assembly	0.00855927	0.00536585	11
GO:BP	GO:0008543	fibroblast growth factor receptor signaling pathway	0.00855927	0.00536585	11
GO:BP	GO:0006631	fatty acid metabolic process	0.00858805	0.0136585	28
GO:BP	GO:0002695	negative regulation of leukocyte activation	0.00866101	0.00829268	17
GO:BP	GO:1901137	carbohydrate derivative biosynthetic process	0.00873842	0.022439	46
GO:BP	GO:0061041	regulation of wound healing	0.00886262	0.00634146	13
GO:BP	GO:0030520	intracellular estrogen receptor signaling pathway	0.00893053	0.00390244	8
GO:BP	GO:1902855	regulation of non-motile cilium assembly	0.00893053	0.00195122	4
GO:BP	GO:0072102	glomerulus morphogenesis	0.00893053	0.00146341	3
GO:BP	GO:0031077	post-embryonic camera-type eye development	0.00893053	0.00146341	3
GO:BP	GO:0048483	autonomic nervous system development	0.00893053	0.00390244	8
GO:BP	GO:0051770	positive regulation of nitric-oxide synthase biosynthetic process	0.00893053	0.00146341	3
GO:BP	GO:0016051	carbohydrate biosynthetic process	0.00893053	0.00878049	18
GO:BP	GO:0043589	skin morphogenesis	0.00893053	0.00195122	4
GO:BP	GO:0045646	regulation of erythrocyte differentiation	0.00893053	0.00390244	8
GO:BP	GO:0035150	regulation of tube size	0.00893053	0.00682927	14
GO:BP	GO:0072050	S-shaped body morphogenesis	0.00893053	0.00146341	3
GO:BP	GO:1903010	regulation of bone development	0.00893053	0.00146341	3
GO:BP	GO:0021891	olfactory bulb interneuron development	0.00893053	0.00146341	3
GO:BP	GO:0061525	hindgut development	0.00893053	0.00146341	3
GO:BP	GO:2000583	regulation of platelet-derived growth factor receptor-alpha signaling pathway	0.00893053	0.00146341	3
GO:BP	GO:0035166	post-embryonic hemopoiesis	0.00893053	0.00146341	3
GO:BP	GO:0060916	mesenchymal cell proliferation involved in lung development	0.00893053	0.00146341	3
GO:BP	GO:0021800	cerebral cortex tangential migration	0.00893053	0.00146341	3
GO:BP	GO:0045342	MHC class II biosynthetic process	0.00893053	0.00195122	4
GO:BP	GO:0052651	monoacylglycerol catabolic process	0.00893053	0.00146341	3
GO:BP	GO:0072239	metanephric glomerulus vasculature development	0.00893053	0.00146341	3
GO:BP	GO:0072178	nephric duct morphogenesis	0.00893053	0.00195122	4
GO:BP	GO:0072224	metanephric glomerulus development	0.00893053	0.00195122	4
GO:BP	GO:0006111	regulation of gluconeogenesis	0.00893053	0.00390244	8
GO:BP	GO:0042596	fear response	0.00893053	0.00390244	8
GO:BP	GO:0061217	regulation of mesonephros development	0.00893053	0.00146341	3
GO:BP	GO:0048853	forebrain morphogenesis	0.00893053	0.00195122	4
GO:BP	GO:0060437	lung growth	0.00893053	0.00146341	3
GO:BP	GO:0090257	regulation of muscle system process	0.00893053	0.00878049	18
GO:BP	GO:0015833	peptide transport	0.00895099	0.0107317	22
GO:BP	GO:0001649	osteoblast differentiation	0.00897258	0.00926829	19
GO:BP	GO:0042113	B cell activation	0.00914021	0.0117073	24
GO:BP	GO:0048660	regulation of smooth muscle cell proliferation	0.0091507	0.00585366	12
GO:BP	GO:0048144	fibroblast proliferation	0.0091507	0.00585366	12
GO:BP	GO:0019395	fatty acid oxidation	0.0091507	0.00585366	12
GO:BP	GO:0042129	regulation of T cell proliferation	0.00916991	0.00829268	17
GO:BP	GO:0045089	positive regulation of innate immune response	0.00922419	0.0131707	27
GO:BP	GO:0009101	glycoprotein biosynthetic process	0.00922419	0.0131707	27
GO:BP	GO:0070830	bicellular tight junction assembly	0.00932018	0.00487805	10
GO:BP	GO:0008202	steroid metabolic process	0.0093203	0.0112195	23
GO:BP	GO:0032642	regulation of chemokine production	0.0093665	0.00536585	11
GO:BP	GO:0043255	regulation of carbohydrate biosynthetic process	0.0093665	0.00536585	11
GO:BP	GO:0120193	tight junction organization	0.0093665	0.00536585	11
GO:BP	GO:0032602	chemokine production	0.0093665	0.00536585	11
GO:BP	GO:0030072	peptide hormone secretion	0.00962658	0.0097561	20
GO:BP	GO:2000045	regulation of G1/S transition of mitotic cell cycle	0.00970269	0.00682927	14
GO:BP	GO:0009954	proximal/distal pattern formation	0.00982109	0.00341463	7
GO:BP	GO:0030901	midbrain development	0.00982109	0.00341463	7
GO:BP	GO:0010573	vascular endothelial growth factor production	0.00982109	0.00341463	7
GO:BP	GO:0008542	visual learning	0.00982109	0.00341463	7
GO:BP	GO:0016339	calcium-dependent cell-cell adhesion via plasma membrane cell adhesion molecules	0.00995245	0.00292683	6
GO:BP	GO:0030837	negative regulation of actin filament polymerization	0.0100112	0.00439024	9
GO:BP	GO:1902895	positive regulation of miRNA transcription	0.0100112	0.00439024	9
GO:BP	GO:0086003	cardiac muscle cell contraction	0.0100112	0.00439024	9
GO:BP	GO:0003229	ventricular cardiac muscle tissue development	0.0100112	0.00439024	9
GO:BP	GO:0002237	response to molecule of bacterial origin	0.0100359	0.0107317	22
GO:BP	GO:0014015	positive regulation of gliogenesis	0.0102901	0.00390244	8
GO:BP	GO:0090303	positive regulation of wound healing	0.0102901	0.00390244	8
GO:BP	GO:0010596	negative regulation of endothelial cell migration	0.0102901	0.00390244	8
GO:BP	GO:0051898	negative regulation of phosphatidylinositol 3-kinase/protein kinase B signal transduction	0.0102901	0.00390244	8
GO:BP	GO:2000351	regulation of endothelial cell apoptotic process	0.0102901	0.00390244	8
GO:BP	GO:0032732	positive regulation of interleukin-1 production	0.0102901	0.00390244	8
GO:BP	GO:0051262	protein tetramerization	0.0104193	0.00536585	11
GO:BP	GO:0046632	alpha-beta T cell differentiation	0.0104245	0.00634146	13
GO:BP	GO:0007098	centrosome cycle	0.0104245	0.00731707	15
GO:BP	GO:0035914	skeletal muscle cell differentiation	0.0104371	0.00487805	10
GO:BP	GO:0006888	endoplasmic reticulum to Golgi vesicle-mediated transport	0.0105156	0.00682927	14
GO:BP	GO:0008360	regulation of cell shape	0.0105156	0.00682927	14
GO:BP	GO:0006470	protein dephosphorylation	0.0105423	0.00829268	17
GO:BP	GO:0030325	adrenal gland development	0.0107124	0.00243902	5
GO:BP	GO:0009451	RNA modification	0.0107124	0.00878049	18
GO:BP	GO:0061318	renal filtration cell differentiation	0.0107124	0.00243902	5
GO:BP	GO:0003177	pulmonary valve development	0.0107124	0.00243902	5
GO:BP	GO:0043369	CD4-positive or CD8-positive, alpha-beta T cell lineage commitment	0.0107124	0.00243902	5
GO:BP	GO:1903859	regulation of dendrite extension	0.0107124	0.00243902	5
GO:BP	GO:0031290	retinal ganglion cell axon guidance	0.0107124	0.00243902	5
GO:BP	GO:0046755	viral budding	0.0107124	0.00243902	5
GO:BP	GO:0071391	cellular response to estrogen stimulus	0.0107124	0.00243902	5
GO:BP	GO:0072112	podocyte differentiation	0.0107124	0.00243902	5
GO:BP	GO:0032816	positive regulation of natural killer cell activation	0.0107124	0.00243902	5
GO:BP	GO:0051894	positive regulation of focal adhesion assembly	0.0107124	0.00243902	5
GO:BP	GO:0099170	postsynaptic modulation of chemical synaptic transmission	0.0107124	0.00243902	5
GO:BP	GO:0035269	protein O-linked mannosylation	0.0107124	0.00243902	5
GO:BP	GO:0016082	synaptic vesicle priming	0.0107124	0.00243902	5
GO:BP	GO:1901617	organic hydroxy compound biosynthetic process	0.0107916	0.0097561	20
GO:BP	GO:0007029	endoplasmic reticulum organization	0.0110059	0.00585366	12
GO:BP	GO:0071333	cellular response to glucose stimulus	0.0110059	0.00585366	12
GO:BP	GO:0051250	negative regulation of lymphocyte activation	0.0112158	0.00731707	15
GO:BP	GO:0007260	tyrosine phosphorylation of STAT protein	0.0112956	0.00439024	9
GO:BP	GO:0042509	regulation of tyrosine phosphorylation of STAT protein	0.0112956	0.00439024	9
GO:BP	GO:0030258	lipid modification	0.0114743	0.00878049	18
GO:BP	GO:0030890	positive regulation of B cell proliferation	0.0114903	0.00341463	7
GO:BP	GO:0044092	negative regulation of molecular function	0.0114903	0.00341463	7
GO:BP	GO:0034599	cellular response to oxidative stress	0.0114903	0.00926829	19
GO:BP	GO:0099565	chemical synaptic transmission, postsynaptic	0.0114903	0.00536585	11
GO:BP	GO:0007031	peroxisome organization	0.0114903	0.00341463	7
GO:BP	GO:0001569	branching involved in blood vessel morphogenesis	0.0114903	0.00341463	7
GO:BP	GO:0002279	mast cell activation involved in immune response	0.0114903	0.00341463	7
GO:BP	GO:0003016	respiratory system process	0.0114903	0.00341463	7
GO:BP	GO:0022602	ovulation cycle process	0.0114903	0.00341463	7
GO:BP	GO:0022409	positive regulation of cell-cell adhesion	0.0115005	0.0112195	23
GO:BP	GO:0110053	regulation of actin filament organization	0.0115005	0.0112195	23
GO:BP	GO:0030500	regulation of bone mineralization	0.0115392	0.00487805	10
GO:BP	GO:1990849	vacuolar localization	0.0115392	0.00487805	10
GO:BP	GO:0007631	feeding behavior	0.0115392	0.00487805	10
GO:BP	GO:0000281	mitotic cytokinesis	0.0115392	0.00487805	10
GO:BP	GO:0032418	lysosome localization	0.0115392	0.00487805	10
GO:BP	GO:0003073	regulation of systemic arterial blood pressure	0.0115392	0.00487805	10
GO:BP	GO:0006112	energy reserve metabolic process	0.0115392	0.00487805	10
GO:BP	GO:0050900	leukocyte migration	0.0116679	0.0136585	28
GO:BP	GO:0006893	Golgi to plasma membrane transport	0.0116963	0.00390244	8
GO:BP	GO:0045620	negative regulation of lymphocyte differentiation	0.0116963	0.00390244	8
GO:BP	GO:0045599	negative regulation of fat cell differentiation	0.0116963	0.00390244	8
GO:BP	GO:0050918	positive chemotaxis	0.0116963	0.00390244	8
GO:BP	GO:0040036	regulation of fibroblast growth factor receptor signaling pathway	0.0119487	0.00292683	6
GO:BP	GO:0060512	prostate gland morphogenesis	0.0119487	0.00292683	6
GO:BP	GO:0046427	positive regulation of receptor signaling pathway via JAK-STAT	0.0119487	0.00292683	6
GO:BP	GO:0031952	regulation of protein autophosphorylation	0.0119487	0.00292683	6
GO:BP	GO:0060074	synapse maturation	0.0119487	0.00292683	6
GO:BP	GO:0061640	cytoskeleton-dependent cytokinesis	0.011967	0.00585366	12
GO:BP	GO:0048659	smooth muscle cell proliferation	0.011967	0.00585366	12
GO:BP	GO:0000302	response to reactive oxygen species	0.011967	0.00731707	15
GO:BP	GO:0019827	stem cell population maintenance	0.011967	0.00731707	15
GO:BP	GO:0007249	canonical NF-kappaB signal transduction	0.0120586	0.0112195	23
GO:BP	GO:0051783	regulation of nuclear division	0.0122056	0.00682927	14
GO:BP	GO:0044283	small molecule biosynthetic process	0.0123368	0.0195122	40
GO:BP	GO:0009914	hormone transport	0.0123458	0.0117073	24
GO:BP	GO:0010744	positive regulation of macrophage derived foam cell differentiation	0.0124218	0.00195122	4
GO:BP	GO:0021978	telencephalon regionalization	0.0124218	0.00195122	4
GO:BP	GO:0003334	keratinocyte development	0.0124218	0.00195122	4
GO:BP	GO:0055003	cardiac myofibril assembly	0.0124218	0.00195122	4
GO:BP	GO:0060019	radial glial cell differentiation	0.0124218	0.00195122	4
GO:BP	GO:0060252	positive regulation of glial cell proliferation	0.0124218	0.00195122	4
GO:BP	GO:0060272	embryonic skeletal joint morphogenesis	0.0124218	0.00195122	4
GO:BP	GO:0071599	otic vesicle development	0.0124218	0.00195122	4
GO:BP	GO:0032570	response to progesterone	0.0124218	0.00195122	4
GO:BP	GO:0070571	negative regulation of neuron projection regeneration	0.0124218	0.00195122	4
GO:BP	GO:0061309	cardiac neural crest cell development involved in outflow tract morphogenesis	0.0124218	0.00195122	4
GO:BP	GO:0072074	kidney mesenchyme development	0.0124218	0.00195122	4
GO:BP	GO:0048681	negative regulation of axon regeneration	0.0124218	0.00195122	4
GO:BP	GO:0042753	positive regulation of circadian rhythm	0.0124218	0.00195122	4
GO:BP	GO:0070936	protein K48-linked ubiquitination	0.0124696	0.00536585	11
GO:BP	GO:0045132	meiotic chromosome segregation	0.0124696	0.00536585	11
GO:BP	GO:0006939	smooth muscle contraction	0.0124696	0.00536585	11
GO:BP	GO:0070509	calcium ion import	0.0125391	0.00439024	9
GO:BP	GO:0060390	regulation of SMAD protein signal transduction	0.0125391	0.00439024	9
GO:BP	GO:0002088	lens development in camera-type eye	0.0127572	0.00487805	10
GO:BP	GO:0070664	negative regulation of leukocyte proliferation	0.0127572	0.00487805	10
GO:BP	GO:0043043	peptide biosynthetic process	0.0129529	0.0307317	63
GO:BP	GO:0071326	cellular response to monosaccharide stimulus	0.0130465	0.00585366	12
GO:BP	GO:0071331	cellular response to hexose stimulus	0.0130465	0.00585366	12
GO:BP	GO:0006639	acylglycerol metabolic process	0.0131388	0.00682927	14
GO:BP	GO:0051261	protein depolymerization	0.0132384	0.00634146	13
GO:BP	GO:0035137	hindlimb morphogenesis	0.0132612	0.00341463	7
GO:BP	GO:0060038	cardiac muscle cell proliferation	0.0132612	0.00341463	7
GO:BP	GO:0009712	catechol-containing compound metabolic process	0.0132612	0.00341463	7
GO:BP	GO:0048536	spleen development	0.0132612	0.00341463	7
GO:BP	GO:0097028	dendritic cell differentiation	0.0132612	0.00341463	7
GO:BP	GO:0046777	protein autophosphorylation	0.0132612	0.00341463	7
GO:BP	GO:0006584	catecholamine metabolic process	0.0132612	0.00341463	7
GO:BP	GO:0071168	protein localization to chromatin	0.0132612	0.00341463	7
GO:BP	GO:0048857	neural nucleus development	0.0134577	0.00243902	5
GO:BP	GO:0072311	glomerular epithelial cell differentiation	0.0134577	0.00243902	5
GO:BP	GO:0035268	protein mannosylation	0.0134577	0.00243902	5
GO:BP	GO:0010743	regulation of macrophage derived foam cell differentiation	0.0134577	0.00243902	5
GO:BP	GO:0016236	macroautophagy	0.0135408	0.0117073	24
GO:BP	GO:0050870	positive regulation of T cell activation	0.013599	0.00926829	19
GO:BP	GO:0050920	regulation of chemotaxis	0.013599	0.00926829	19
GO:BP	GO:0097193	intrinsic apoptotic signaling pathway	0.0137107	0.0121951	25
GO:BP	GO:1903312	negative regulation of mRNA metabolic process	0.0137199	0.00536585	11
GO:BP	GO:0098727	maintenance of cell number	0.0137589	0.00731707	15
GO:BP	GO:0009615	response to virus	0.0137589	0.0141463	29
GO:BP	GO:0006310	DNA recombination	0.0138203	0.0136585	28
GO:BP	GO:0043413	macromolecule glycosylation	0.0139955	0.0102439	21
GO:BP	GO:0006486	protein glycosylation	0.0139955	0.0102439	21
GO:BP	GO:0010633	negative regulation of epithelial cell migration	0.0140852	0.00439024	9
GO:BP	GO:0003170	heart valve development	0.0140852	0.00439024	9
GO:BP	GO:0050657	nucleic acid transport	0.0140937	0.00682927	14
GO:BP	GO:0032963	collagen metabolic process	0.0140937	0.00487805	10
GO:BP	GO:0050658	RNA transport	0.0140937	0.00682927	14
GO:BP	GO:0090398	cellular senescence	0.0140937	0.00487805	10
GO:BP	GO:0006638	neutral lipid metabolic process	0.0140937	0.00682927	14
GO:BP	GO:0061515	myeloid cell development	0.0140937	0.00487805	10
GO:BP	GO:0120192	tight junction assembly	0.0140937	0.00487805	10
GO:BP	GO:0009166	nucleotide catabolic process	0.0141427	0.00780488	16
GO:BP	GO:1901991	negative regulation of mitotic cell cycle phase transition	0.0141427	0.00780488	16
GO:BP	GO:0061036	positive regulation of cartilage development	0.0141572	0.00292683	6
GO:BP	GO:1904894	positive regulation of receptor signaling pathway via STAT	0.0141572	0.00292683	6
GO:BP	GO:0021680	cerebellar Purkinje cell layer development	0.0141572	0.00292683	6
GO:BP	GO:0040020	regulation of meiotic nuclear division	0.0141572	0.00292683	6
GO:BP	GO:0001953	negative regulation of cell-matrix adhesion	0.0141572	0.00292683	6
GO:BP	GO:0050685	positive regulation of mRNA processing	0.0141572	0.00292683	6
GO:BP	GO:0002181	cytoplasmic translation	0.0142078	0.00634146	13
GO:BP	GO:0043375	CD8-positive, alpha-beta T cell lineage commitment	0.0147578	0.00097561	2
GO:BP	GO:0061156	pulmonary artery morphogenesis	0.0147578	0.00146341	3
GO:BP	GO:0060160	negative regulation of dopamine receptor signaling pathway	0.0147578	0.00097561	2
GO:BP	GO:0043380	regulation of memory T cell differentiation	0.0147578	0.00146341	3
GO:BP	GO:0140009	L-aspartate import across plasma membrane	0.0147578	0.00146341	3
GO:BP	GO:1901301	regulation of cargo loading into COPII-coated vesicle	0.0147578	0.00097561	2
GO:BP	GO:0048488	synaptic vesicle endocytosis	0.0147578	0.00390244	8
GO:BP	GO:0021773	striatal medium spiny neuron differentiation	0.0147578	0.00097561	2
GO:BP	GO:0014031	mesenchymal cell development	0.0147578	0.00146341	3
GO:BP	GO:0043381	negative regulation of memory T cell differentiation	0.0147578	0.00097561	2
GO:BP	GO:0097324	melanocyte migration	0.0147578	0.00097561	2
GO:BP	GO:1902221	erythrose 4-phosphate/phosphoenolpyruvate family amino acid metabolic process	0.0147578	0.00146341	3
GO:BP	GO:0021740	principal sensory nucleus of trigeminal nerve development	0.0147578	0.00097561	2
GO:BP	GO:1902222	erythrose 4-phosphate/phosphoenolpyruvate family amino acid catabolic process	0.0147578	0.00146341	3
GO:BP	GO:0010886	positive regulation of cholesterol storage	0.0147578	0.00146341	3
GO:BP	GO:0010608	post-transcriptional regulation of gene expression	0.0147578	0.0258537	53
GO:BP	GO:1902256	regulation of apoptotic process involved in outflow tract morphogenesis	0.0147578	0.00097561	2
GO:BP	GO:1900015	regulation of cytokine production involved in inflammatory response	0.0147578	0.00390244	8
GO:BP	GO:1902257	negative regulation of apoptotic process involved in outflow tract morphogenesis	0.0147578	0.00097561	2
GO:BP	GO:1903036	positive regulation of response to wounding	0.0147578	0.00390244	8
GO:BP	GO:1902306	negative regulation of sodium ion transmembrane transport	0.0147578	0.00097561	2
GO:BP	GO:0021545	cranial nerve development	0.0147578	0.00390244	8
GO:BP	GO:0060458	right lung development	0.0147578	0.00097561	2
GO:BP	GO:1900047	negative regulation of hemostasis	0.0147578	0.00341463	7
GO:BP	GO:0043299	leukocyte degranulation	0.0147578	0.00390244	8
GO:BP	GO:0001895	retina homeostasis	0.0147578	0.00390244	8
GO:BP	GO:0060236	regulation of mitotic spindle organization	0.0147578	0.00341463	7
GO:BP	GO:0021730	trigeminal sensory nucleus development	0.0147578	0.00097561	2
GO:BP	GO:0048389	intermediate mesoderm development	0.0147578	0.00097561	2
GO:BP	GO:0036316	SREBP-SCAP complex retention in endoplasmic reticulum	0.0147578	0.00097561	2
GO:BP	GO:0032736	positive regulation of interleukin-13 production	0.0147578	0.00146341	3
GO:BP	GO:2000729	positive regulation of mesenchymal cell proliferation involved in ureter development	0.0147578	0.00097561	2
GO:BP	GO:2000790	regulation of mesenchymal cell proliferation involved in lung development	0.0147578	0.00097561	2
GO:BP	GO:2000791	negative regulation of mesenchymal cell proliferation involved in lung development	0.0147578	0.00097561	2
GO:BP	GO:0097090	presynaptic membrane organization	0.0147578	0.00146341	3
GO:BP	GO:2000809	positive regulation of synaptic vesicle clustering	0.0147578	0.00097561	2
GO:BP	GO:0006059	hexitol metabolic process	0.0147578	0.00097561	2
GO:BP	GO:0072141	renal interstitial fibroblast development	0.0147578	0.00097561	2
GO:BP	GO:0030850	prostate gland development	0.0147578	0.00341463	7
GO:BP	GO:0035992	tendon formation	0.0147578	0.00097561	2
GO:BP	GO:0070662	mast cell proliferation	0.0147578	0.00146341	3
GO:BP	GO:0051180	vitamin transport	0.0147578	0.00390244	8
GO:BP	GO:0030910	olfactory placode formation	0.0147578	0.00097561	2
GO:BP	GO:0035993	deltoid tuberosity development	0.0147578	0.00097561	2
GO:BP	GO:0070666	regulation of mast cell proliferation	0.0147578	0.00146341	3
GO:BP	GO:0072071	kidney interstitial fibroblast differentiation	0.0147578	0.00097561	2
GO:BP	GO:0007210	serotonin receptor signaling pathway	0.0147578	0.00146341	3
GO:BP	GO:0038043	interleukin-5-mediated signaling pathway	0.0147578	0.00146341	3
GO:BP	GO:0006558	L-phenylalanine metabolic process	0.0147578	0.00146341	3
GO:BP	GO:0046543	development of secondary female sexual characteristics	0.0147578	0.00146341	3
GO:BP	GO:0072007	mesangial cell differentiation	0.0147578	0.00146341	3
GO:BP	GO:0006559	L-phenylalanine catabolic process	0.0147578	0.00146341	3
GO:BP	GO:0032534	regulation of microvillus assembly	0.0147578	0.00146341	3
GO:BP	GO:0046370	fructose biosynthetic process	0.0147578	0.00097561	2
GO:BP	GO:0050942	positive regulation of pigment cell differentiation	0.0147578	0.00146341	3
GO:BP	GO:0006821	chloride transport	0.0147578	0.00682927	14
GO:BP	GO:0071699	olfactory placode morphogenesis	0.0147578	0.00097561	2
GO:BP	GO:0071698	olfactory placode development	0.0147578	0.00097561	2
GO:BP	GO:0050795	regulation of behavior	0.0147578	0.00341463	7
GO:BP	GO:0007493	endodermal cell fate determination	0.0147578	0.00097561	2
GO:BP	GO:0048850	hypophysis morphogenesis	0.0147578	0.00097561	2
GO:BP	GO:0090131	mesenchyme migration	0.0147578	0.00097561	2
GO:BP	GO:0060397	growth hormone receptor signaling pathway via JAK-STAT	0.0147578	0.00146341	3
GO:BP	GO:0035990	tendon cell differentiation	0.0147578	0.00097561	2
GO:BP	GO:0002605	negative regulation of dendritic cell antigen processing and presentation	0.0147578	0.00097561	2
GO:BP	GO:1905809	negative regulation of synapse organization	0.0147578	0.00146341	3
GO:BP	GO:1990497	regulation of cytoplasmic translation in response to stress	0.0147578	0.00097561	2
GO:BP	GO:1990611	regulation of cytoplasmic translational initiation in response to stress	0.0147578	0.00097561	2
GO:BP	GO:0003275	apoptotic process involved in outflow tract morphogenesis	0.0147578	0.00097561	2
GO:BP	GO:0051685	maintenance of ER location	0.0147578	0.00097561	2
GO:BP	GO:0021870	Cajal-Retzius cell differentiation	0.0147578	0.00097561	2
GO:BP	GO:0021896	forebrain astrocyte differentiation	0.0147578	0.00097561	2
GO:BP	GO:0021836	chemorepulsion involved in postnatal olfactory bulb interneuron migration	0.0147578	0.00097561	2
GO:BP	GO:0003306	Wnt signaling pathway involved in heart development	0.0147578	0.00097561	2
GO:BP	GO:0021827	postnatal olfactory bulb interneuron migration	0.0147578	0.00097561	2
GO:BP	GO:0002534	cytokine production involved in inflammatory response	0.0147578	0.00390244	8
GO:BP	GO:1904262	negative regulation of TORC1 signaling	0.0147578	0.00341463	7
GO:BP	GO:2000302	positive regulation of synaptic vesicle exocytosis	0.0147578	0.00097561	2
GO:BP	GO:2000584	negative regulation of platelet-derived growth factor receptor-alpha signaling pathway	0.0147578	0.00097561	2
GO:BP	GO:0021825	substrate-dependent cerebral cortex tangential migration	0.0147578	0.00097561	2
GO:BP	GO:2000639	negative regulation of SREBP signaling pathway	0.0147578	0.00097561	2
GO:BP	GO:0021823	cerebral cortex tangential migration using cell-cell interactions	0.0147578	0.00097561	2
GO:BP	GO:0021897	forebrain astrocyte development	0.0147578	0.00097561	2
GO:BP	GO:0009063	amino acid catabolic process	0.0148279	0.00585366	12
GO:BP	GO:0090263	positive regulation of canonical Wnt signaling pathway	0.0148279	0.00585366	12
GO:BP	GO:0030282	bone mineralization	0.0148344	0.00634146	13
GO:BP	GO:0050806	positive regulation of synaptic transmission	0.0148344	0.00634146	13
GO:BP	GO:0002429	immune response-activating cell surface receptor signaling pathway	0.0149267	0.0102439	21
GO:BP	GO:0034109	homotypic cell-cell adhesion	0.0149816	0.00487805	10
GO:BP	GO:0007405	neuroblast proliferation	0.0149816	0.00487805	10
GO:BP	GO:0006094	gluconeogenesis	0.0149816	0.00487805	10
GO:BP	GO:0008088	axo-dendritic transport	0.0150879	0.00439024	9
GO:BP	GO:0046530	photoreceptor cell differentiation	0.0150879	0.00439024	9
GO:BP	GO:0048771	tissue remodeling	0.0155672	0.00780488	16
GO:BP	GO:1902107	positive regulation of leukocyte differentiation	0.0155672	0.00780488	16
GO:BP	GO:1903708	positive regulation of hemopoiesis	0.0155672	0.00780488	16
GO:BP	GO:0050878	regulation of body fluid levels	0.0155888	0.0112195	23
GO:BP	GO:0016197	endosomal transport	0.0155888	0.0112195	23
GO:BP	GO:0007179	transforming growth factor beta receptor signaling pathway	0.0156881	0.00878049	18
GO:BP	GO:0090101	negative regulation of transmembrane receptor protein serine/threonine kinase signaling pathway	0.0157375	0.00682927	14
GO:BP	GO:0099587	inorganic ion import across plasma membrane	0.0158417	0.00536585	11
GO:BP	GO:0098659	inorganic cation import across plasma membrane	0.0158417	0.00536585	11
GO:BP	GO:0021930	cerebellar granule cell precursor proliferation	0.0159485	0.00195122	4
GO:BP	GO:1902476	chloride transmembrane transport	0.0159485	0.00634146	13
GO:BP	GO:1902001	fatty acid transmembrane transport	0.0159485	0.00195122	4
GO:BP	GO:0060841	venous blood vessel development	0.0159485	0.00195122	4
GO:BP	GO:0060749	mammary gland alveolus development	0.0159485	0.00243902	5
GO:BP	GO:0035845	photoreceptor cell outer segment organization	0.0159485	0.00195122	4
GO:BP	GO:0048070	regulation of developmental pigmentation	0.0159485	0.00195122	4
GO:BP	GO:0045639	positive regulation of myeloid cell differentiation	0.0159485	0.00585366	12
GO:BP	GO:0003157	endocardium development	0.0159485	0.00195122	4
GO:BP	GO:0072111	cell proliferation involved in kidney development	0.0159485	0.00195122	4
GO:BP	GO:0098815	modulation of excitatory postsynaptic potential	0.0159485	0.00243902	5
GO:BP	GO:0050765	negative regulation of phagocytosis	0.0159485	0.00195122	4
GO:BP	GO:0051590	positive regulation of neurotransmitter transport	0.0159485	0.00195122	4
GO:BP	GO:0003148	outflow tract septum morphogenesis	0.0159485	0.00243902	5
GO:BP	GO:0021534	cell proliferation in hindbrain	0.0159485	0.00195122	4
GO:BP	GO:0021544	subpallium development	0.0159485	0.00243902	5
GO:BP	GO:0072202	cell differentiation involved in metanephros development	0.0159485	0.00243902	5
GO:BP	GO:0097107	postsynaptic density assembly	0.0159485	0.00195122	4
GO:BP	GO:0044065	regulation of respiratory system process	0.0159485	0.00195122	4
GO:BP	GO:0048641	regulation of skeletal muscle tissue development	0.0159485	0.00243902	5
GO:BP	GO:0072662	protein localization to peroxisome	0.0159485	0.00243902	5
GO:BP	GO:0060292	long-term synaptic depression	0.0159485	0.00243902	5
GO:BP	GO:0006163	purine nucleotide metabolic process	0.0159485	0.017561	36
GO:BP	GO:0032878	regulation of establishment or maintenance of cell polarity	0.0159485	0.00243902	5
GO:BP	GO:0032634	interleukin-5 production	0.0159485	0.00195122	4
GO:BP	GO:0032674	regulation of interleukin-5 production	0.0159485	0.00195122	4
GO:BP	GO:0030238	male sex determination	0.0159485	0.00195122	4
GO:BP	GO:0061377	mammary gland lobule development	0.0159485	0.00243902	5
GO:BP	GO:0021924	cell proliferation in external granule layer	0.0159485	0.00195122	4
GO:BP	GO:0010885	regulation of cholesterol storage	0.0159485	0.00195122	4
GO:BP	GO:0072663	establishment of protein localization to peroxisome	0.0159485	0.00243902	5
GO:BP	GO:0010829	negative regulation of glucose transmembrane transport	0.0159485	0.00195122	4
GO:BP	GO:1900273	positive regulation of long-term synaptic potentiation	0.0159485	0.00195122	4
GO:BP	GO:0008277	regulation of G protein-coupled receptor signaling pathway	0.0159485	0.00634146	13
GO:BP	GO:0016482	cytosolic transport	0.0159485	0.00634146	13
GO:BP	GO:0016486	peptide hormone processing	0.0159485	0.00243902	5
GO:BP	GO:0010889	regulation of sequestering of triglyceride	0.0159485	0.00195122	4
GO:BP	GO:0048499	synaptic vesicle membrane organization	0.0159485	0.00243902	5
GO:BP	GO:0043604	amide biosynthetic process	0.015952	0.0336585	69
GO:BP	GO:0065002	intracellular protein transmembrane transport	0.0159598	0.00292683	6
GO:BP	GO:0003401	axis elongation	0.0159598	0.00292683	6
GO:BP	GO:1903307	positive regulation of regulated secretory pathway	0.0159598	0.00292683	6
GO:BP	GO:0010907	positive regulation of glucose metabolic process	0.0159598	0.00292683	6
GO:BP	GO:0045648	positive regulation of erythrocyte differentiation	0.0159598	0.00292683	6
GO:BP	GO:1904064	positive regulation of cation transmembrane transport	0.0160533	0.00390244	8
GO:BP	GO:0030834	regulation of actin filament depolymerization	0.0160533	0.00390244	8
GO:BP	GO:0048286	lung alveolus development	0.0160533	0.00390244	8
GO:BP	GO:0070527	platelet aggregation	0.0160533	0.00390244	8
GO:BP	GO:0010812	negative regulation of cell-substrate adhesion	0.0160533	0.00390244	8
GO:BP	GO:0014896	muscle hypertrophy	0.0160533	0.00390244	8
GO:BP	GO:0014897	striated muscle hypertrophy	0.0160533	0.00390244	8
GO:BP	GO:0035904	aorta development	0.0160533	0.00390244	8
GO:BP	GO:1903828	negative regulation of protein localization	0.0162927	0.00878049	18
GO:BP	GO:0032271	regulation of protein polymerization	0.0162927	0.00878049	18
GO:BP	GO:0045143	homologous chromosome segregation	0.0165336	0.00439024	9
GO:BP	GO:0060113	inner ear receptor cell differentiation	0.0165336	0.00439024	9
GO:BP	GO:0003281	ventricular septum development	0.0165336	0.00439024	9
GO:BP	GO:0018105	peptidyl-serine phosphorylation	0.0165577	0.00682927	14
GO:BP	GO:0051236	establishment of RNA localization	0.0165577	0.00682927	14
GO:BP	GO:0009612	response to mechanical stimulus	0.0165577	0.00682927	14
GO:BP	GO:0070085	glycosylation	0.0165897	0.0107317	22
GO:BP	GO:1905314	semi-lunar valve development	0.0166478	0.00341463	7
GO:BP	GO:1901861	regulation of muscle tissue development	0.0166478	0.00341463	7
GO:BP	GO:0007632	visual behavior	0.0166478	0.00341463	7
GO:BP	GO:0009187	cyclic nucleotide metabolic process	0.0166478	0.00341463	7
GO:BP	GO:0070167	regulation of biomineral tissue development	0.0169556	0.00536585	11
GO:BP	GO:0061008	hepaticobiliary system development	0.0169556	0.00536585	11
GO:BP	GO:0006865	amino acid transport	0.0170747	0.00731707	15
GO:BP	GO:0031023	microtubule organizing center organization	0.0170747	0.00731707	15
GO:BP	GO:0042100	B cell proliferation	0.0171664	0.00585366	12
GO:BP	GO:0051302	regulation of cell division	0.0173558	0.00780488	16
GO:BP	GO:0072665	protein localization to vacuole	0.0179874	0.00487805	10
GO:BP	GO:0050922	negative regulation of chemotaxis	0.0182183	0.00390244	8
GO:BP	GO:0030225	macrophage differentiation	0.0182183	0.00390244	8
GO:BP	GO:0060419	heart growth	0.0182183	0.00390244	8
GO:BP	GO:0072666	establishment of protein localization to vacuole	0.0182183	0.00390244	8
GO:BP	GO:0086001	cardiac muscle cell action potential	0.0182183	0.00390244	8
GO:BP	GO:0061462	protein localization to lysosome	0.0182183	0.00390244	8
GO:BP	GO:1901655	cellular response to ketone	0.0184392	0.00439024	9
GO:BP	GO:0070192	chromosome organization involved in meiotic cell cycle	0.0184392	0.00439024	9
GO:BP	GO:2000242	negative regulation of reproductive process	0.0184392	0.00439024	9
GO:BP	GO:0060042	retina morphogenesis in camera-type eye	0.0184392	0.00439024	9
GO:BP	GO:0032024	positive regulation of insulin secretion	0.0184392	0.00439024	9
GO:BP	GO:0003143	embryonic heart tube morphogenesis	0.0184392	0.00439024	9
GO:BP	GO:0048708	astrocyte differentiation	0.0184392	0.00439024	9
GO:BP	GO:0006839	mitochondrial transport	0.0185358	0.00780488	16
GO:BP	GO:0048477	oogenesis	0.0185596	0.00536585	11
GO:BP	GO:0019364	pyridine nucleotide catabolic process	0.0185596	0.00536585	11
GO:BP	GO:0014074	response to purine-containing compound	0.0185596	0.00536585	11
GO:BP	GO:0002286	T cell activation involved in immune response	0.0186628	0.00585366	12
GO:BP	GO:0040018	positive regulation of multicellular organism growth	0.0187936	0.00292683	6
GO:BP	GO:0043162	ubiquitin-dependent protein catabolic process via the multivesicular body sorting pathway	0.0187936	0.00292683	6
GO:BP	GO:0048168	regulation of neuronal synaptic plasticity	0.0187936	0.00292683	6
GO:BP	GO:0010874	regulation of cholesterol efflux	0.0187936	0.00292683	6
GO:BP	GO:0090659	walking behavior	0.0187936	0.00292683	6
GO:BP	GO:0061842	microtubule organizing center localization	0.0187936	0.00292683	6
GO:BP	GO:0051642	centrosome localization	0.0187936	0.00292683	6
GO:BP	GO:0008053	mitochondrial fusion	0.0187936	0.00292683	6
GO:BP	GO:0007520	myoblast fusion	0.0191542	0.00341463	7
GO:BP	GO:0030835	negative regulation of actin filament depolymerization	0.0191542	0.00341463	7
GO:BP	GO:0048260	positive regulation of receptor-mediated endocytosis	0.0191542	0.00341463	7
GO:BP	GO:0050819	negative regulation of coagulation	0.0191542	0.00341463	7
GO:BP	GO:1905562	regulation of vascular endothelial cell proliferation	0.0194	0.00243902	5
GO:BP	GO:0045776	negative regulation of blood pressure	0.0194	0.00243902	5
GO:BP	GO:0015740	C4-dicarboxylate transport	0.0194	0.00243902	5
GO:BP	GO:0101023	vascular endothelial cell proliferation	0.0194	0.00243902	5
GO:BP	GO:0006904	vesicle docking involved in exocytosis	0.0194	0.00243902	5
GO:BP	GO:0000724	double-strand break repair via homologous recombination	0.0196349	0.00829268	17
GO:BP	GO:0042176	regulation of protein catabolic process	0.0198733	0.0136585	28
GO:BP	GO:0072521	purine-containing compound metabolic process	0.0202355	0.0180488	37
GO:BP	GO:0046887	positive regulation of hormone secretion	0.0202355	0.00585366	12
GO:BP	GO:0035966	response to topologically incorrect protein	0.0202355	0.00585366	12
GO:BP	GO:0007218	neuropeptide signaling pathway	0.0202545	0.00536585	11
GO:BP	GO:0072384	organelle transport along microtubule	0.0204162	0.00439024	9
GO:BP	GO:0005977	glycogen metabolic process	0.0204162	0.00439024	9
GO:BP	GO:0006900	vesicle budding from membrane	0.0204162	0.00390244	8
GO:BP	GO:0045600	positive regulation of fat cell differentiation	0.0204162	0.00390244	8
GO:BP	GO:0097192	extrinsic apoptotic signaling pathway in absence of ligand	0.0204162	0.00390244	8
GO:BP	GO:0031331	positive regulation of cellular catabolic process	0.0204162	0.0121951	25
GO:BP	GO:0034767	positive regulation of monoatomic ion transmembrane transport	0.0204162	0.00390244	8
GO:BP	GO:0007032	endosome organization	0.0204162	0.00390244	8
GO:BP	GO:0098773	skin epidermis development	0.0204865	0.00682927	14
GO:BP	GO:0021756	striatum development	0.020936	0.00195122	4
GO:BP	GO:0030575	nuclear body organization	0.020936	0.00195122	4
GO:BP	GO:0043116	negative regulation of vascular permeability	0.020936	0.00195122	4
GO:BP	GO:0042074	cell migration involved in gastrulation	0.020936	0.00195122	4
GO:BP	GO:0061307	cardiac neural crest cell differentiation involved in heart development	0.020936	0.00195122	4
GO:BP	GO:0035721	intraciliary retrograde transport	0.020936	0.00195122	4
GO:BP	GO:0010613	positive regulation of cardiac muscle hypertrophy	0.020936	0.00195122	4
GO:BP	GO:0009074	aromatic amino acid family catabolic process	0.020936	0.00195122	4
GO:BP	GO:0061308	cardiac neural crest cell development involved in heart development	0.020936	0.00195122	4
GO:BP	GO:0006620	post-translational protein targeting to endoplasmic reticulum membrane	0.020936	0.00195122	4
GO:BP	GO:0032755	positive regulation of interleukin-6 production	0.0216536	0.00487805	10
GO:BP	GO:0015931	nucleobase-containing compound transport	0.0217727	0.00878049	18
GO:BP	GO:0009583	detection of light stimulus	0.0219017	0.00341463	7
GO:BP	GO:0120316	sperm flagellum assembly	0.0219017	0.00341463	7
GO:BP	GO:0097479	synaptic vesicle localization	0.0219017	0.00341463	7
GO:BP	GO:0045778	positive regulation of ossification	0.0219017	0.00341463	7
GO:BP	GO:0046189	phenol-containing compound biosynthetic process	0.0219017	0.00341463	7
GO:BP	GO:0002886	regulation of myeloid leukocyte mediated immunity	0.0219017	0.00341463	7
GO:BP	GO:1901532	regulation of hematopoietic progenitor cell differentiation	0.0219656	0.00292683	6
GO:BP	GO:0046461	neutral lipid catabolic process	0.0219656	0.00292683	6
GO:BP	GO:0030279	negative regulation of ossification	0.0219656	0.00292683	6
GO:BP	GO:0001782	B cell homeostasis	0.0219656	0.00292683	6
GO:BP	GO:0048333	mesodermal cell differentiation	0.0219656	0.00292683	6
GO:BP	GO:1902003	regulation of amyloid-beta formation	0.0219656	0.00292683	6
GO:BP	GO:0002183	cytoplasmic translational initiation	0.0219656	0.00292683	6
GO:BP	GO:0019751	polyol metabolic process	0.0219656	0.00536585	11
GO:BP	GO:0048730	epidermis morphogenesis	0.0219656	0.00292683	6
GO:BP	GO:0046464	acylglycerol catabolic process	0.0219656	0.00292683	6
GO:BP	GO:0006261	DNA-templated DNA replication	0.0222008	0.00731707	15
GO:BP	GO:1903224	regulation of endodermal cell differentiation	0.0222685	0.00146341	3
GO:BP	GO:0050861	positive regulation of B cell receptor signaling pathway	0.0222685	0.00146341	3
GO:BP	GO:0021960	anterior commissure morphogenesis	0.0222685	0.00146341	3
GO:BP	GO:0060022	hard palate development	0.0222685	0.00146341	3
GO:BP	GO:0006898	receptor-mediated endocytosis	0.0222685	0.00926829	19
GO:BP	GO:1905331	negative regulation of morphogenesis of an epithelium	0.0222685	0.00146341	3
GO:BP	GO:0031669	cellular response to nutrient levels	0.0222685	0.00926829	19
GO:BP	GO:0002431	Fc receptor mediated stimulatory signaling pathway	0.0222685	0.00146341	3
GO:BP	GO:1905278	positive regulation of epithelial tube formation	0.0222685	0.00146341	3
GO:BP	GO:0001956	positive regulation of neurotransmitter secretion	0.0222685	0.00146341	3
GO:BP	GO:1905276	regulation of epithelial tube formation	0.0222685	0.00146341	3
GO:BP	GO:0051767	nitric-oxide synthase biosynthetic process	0.0222685	0.00146341	3
GO:BP	GO:0032825	positive regulation of natural killer cell differentiation	0.0222685	0.00146341	3
GO:BP	GO:0099151	regulation of postsynaptic density assembly	0.0222685	0.00146341	3
GO:BP	GO:0034498	early endosome to Golgi transport	0.0222685	0.00146341	3
GO:BP	GO:0022028	tangential migration from the subventricular zone to the olfactory bulb	0.0222685	0.00146341	3
GO:BP	GO:0042760	very long-chain fatty acid catabolic process	0.0222685	0.00146341	3
GO:BP	GO:0048087	positive regulation of developmental pigmentation	0.0222685	0.00146341	3
GO:BP	GO:0061072	iris morphogenesis	0.0222685	0.00146341	3
GO:BP	GO:0048755	branching morphogenesis of a nerve	0.0222685	0.00146341	3
GO:BP	GO:0015911	long-chain fatty acid import across plasma membrane	0.0222685	0.00146341	3
GO:BP	GO:0048341	paraxial mesoderm formation	0.0222685	0.00146341	3
GO:BP	GO:0048743	positive regulation of skeletal muscle fiber development	0.0222685	0.00146341	3
GO:BP	GO:0051124	synaptic assembly at neuromuscular junction	0.0222685	0.00146341	3
GO:BP	GO:0090521	podocyte cell migration	0.0222685	0.00146341	3
GO:BP	GO:0051769	regulation of nitric-oxide synthase biosynthetic process	0.0222685	0.00146341	3
GO:BP	GO:0048520	positive regulation of behavior	0.0222685	0.00146341	3
GO:BP	GO:0002833	positive regulation of response to biotic stimulus	0.022438	0.0131707	27
GO:BP	GO:0001578	microtubule bundle formation	0.0225775	0.00634146	13
GO:BP	GO:0035418	protein localization to synapse	0.0225775	0.00390244	8
[truncated: 407 more rows]
