# Supplementary material for: Whole-genome resequencing reveals positive selection and introgression signatures and genetic loci associated with early puberty traits in Chinese indigenous pigs
Source: Genet Sel Evol. 2025 Jun 10;57:29. doi: 10.1186/s12711-025-00975-1 (PMC12150574; doi:10.1186/s12711-025-00975-1)
Supplement: Supplementary file 17 — Additional file 17: Table S14. Functional categories of the genes located in the top 5% FST regions in early puberty pigs as compared to late puberty pigs. [file 12711_2025_975_MOESM17_ESM.xlsx]

## Sheet: Sheet1
Additional file 17 Table S14. Functional categories of the genes located in the top 5% FST regions in early puberty pigs as compared to late puberty pigs.
Ontology	ID	Description	p value	Gene ratio	Count
GO:MF	GO:0003674	molecular_function	8.72159e-177	0.815223	1478
GO:MF	GO:0005488	binding	6.86262e-154	0.676227	1226
GO:MF	GO:0005515	protein binding	1.97028e-120	0.446222	809
GO:MF	GO:0036094	small molecule binding	9.97734e-58	0.279647	507
GO:MF	GO:0043167	ion binding	9.40926e-57	0.271373	492
GO:MF	GO:0003824	catalytic activity	1.96026e-48	0.282956	513
GO:MF	GO:0043169	cation binding	4.08612e-44	0.190292	345
GO:MF	GO:0046872	metal ion binding	1.05335e-41	0.183673	333
GO:MF	GO:0016740	transferase activity	1.8752e-28	0.130723	237
GO:MF	GO:0140096	catalytic activity, acting on a protein	2.29925e-27	0.129619	235
GO:MF	GO:0097159	organic cyclic compound binding	3.91986e-27	0.275234	499
GO:MF	GO:0098772	molecular function regulator activity	7.41927e-25	0.100938	183
GO:MF	GO:0042802	identical protein binding	4.3723e-24	0.102592	186
GO:MF	GO:0003677	DNA binding	5.51832e-21	0.110866	201
GO:MF	GO:0005102	signaling receptor binding	4.42742e-20	0.0755654	137
GO:MF	GO:0097367	carbohydrate derivative binding	2.23675e-18	0.107005	194
GO:MF	GO:1901363	heterocyclic compound binding	6.41838e-18	0.109763	199
GO:MF	GO:0019899	enzyme binding	8.66467e-18	0.0937672	170
GO:MF	GO:0043168	anion binding	1.46595e-17	0.111969	203
GO:MF	GO:0030554	adenyl nucleotide binding	1.84057e-17	0.0854937	155
GO:MF	GO:0005524	ATP binding	4.15962e-17	0.0794264	144
GO:MF	GO:0016772	transferase activity, transferring phosphorus-containing groups	5.63809e-17	0.0612245	111
GO:MF	GO:0032559	adenyl ribonucleotide binding	1.02519e-16	0.0805295	146
GO:MF	GO:0000166	nucleotide binding	1.07911e-16	0.103144	187
GO:MF	GO:1901265	nucleoside phosphate binding	1.07911e-16	0.103144	187
GO:MF	GO:0017076	purine nucleotide binding	1.21667e-16	0.0976282	177
GO:MF	GO:0016773	phosphotransferase activity, alcohol group as acceptor	1.62284e-16	0.0501931	91
GO:MF	GO:0016301	kinase activity	2.41094e-16	0.0540541	98
GO:MF	GO:0035639	purine ribonucleoside triphosphate binding	4.41443e-16	0.0910094	165
GO:MF	GO:0032555	purine ribonucleotide binding	6.50862e-16	0.0926641	168
GO:MF	GO:0032553	ribonucleotide binding	6.68128e-16	0.0932157	169
GO:MF	GO:0140110	transcription regulator activity	7.42695e-16	0.0832874	151
GO:MF	GO:0046914	transition metal ion binding	1.28334e-15	0.0634308	115
GO:MF	GO:0044877	protein-containing complex binding	1.22218e-14	0.0744622	135
GO:MF	GO:0004672	protein kinase activity	3.26461e-14	0.042471	77
GO:MF	GO:0043565	sequence-specific DNA binding	1.05602e-13	0.0739106	134
GO:MF	GO:0008270	zinc ion binding	1.22224e-13	0.0485383	88
GO:MF	GO:0003690	double-stranded DNA binding	3.54482e-13	0.0706012	128
GO:MF	GO:1990837	sequence-specific double-stranded DNA binding	1.21632e-12	0.0672918	122
GO:MF	GO:0030234	enzyme regulator activity	1.67955e-12	0.0595698	108
GO:MF	GO:0016787	hydrolase activity	4.29845e-12	0.107005	194
GO:MF	GO:0000976	transcription cis-regulatory region binding	7.15184e-12	0.0623276	113
GO:MF	GO:0001067	transcription regulatory region nucleic acid binding	7.43175e-12	0.0623276	113
GO:MF	GO:0003700	DNA-binding transcription factor activity	1.22919e-11	0.0617761	112
GO:MF	GO:0005215	transporter activity	3.13756e-11	0.0634308	115
GO:MF	GO:0140677	molecular function activator activity	4.32088e-11	0.0512962	93
GO:MF	GO:0000981	DNA-binding transcription factor activity, RNA polymerase II-specific	8.11786e-11	0.0557088	101
GO:MF	GO:0060090	molecular adaptor activity	2.95465e-10	0.0501931	91
GO:MF	GO:0000977	RNA polymerase II transcription regulatory region sequence-specific DNA binding	5.14071e-10	0.0557088	101
GO:MF	GO:0030674	protein-macromolecule adaptor activity	7.81361e-10	0.0430226	78
GO:MF	GO:0022857	transmembrane transporter activity	2.48221e-09	0.0568119	103
GO:MF	GO:0048018	receptor ligand activity	3.5145e-09	0.0297849	54
GO:MF	GO:0019904	protein domain specific binding	3.92959e-09	0.0325427	59
GO:MF	GO:0003676	nucleic acid binding	4.98779e-09	0.168229	305
GO:MF	GO:0030546	signaling receptor activator activity	5.27915e-09	0.0297849	54
GO:MF	GO:0000987	cis-regulatory region sequence-specific DNA binding	7.52018e-09	0.0485383	88
GO:MF	GO:0000978	RNA polymerase II cis-regulatory region sequence-specific DNA binding	1.07164e-08	0.0474352	86
GO:MF	GO:0030545	signaling receptor regulator activity	3.17105e-08	0.0297849	54
GO:MF	GO:0004674	protein serine/threonine kinase activity	3.37694e-08	0.027027	49
GO:MF	GO:0005509	calcium ion binding	6.77586e-08	0.0369553	67
GO:MF	GO:0015075	monoatomic ion transmembrane transporter activity	3.62007e-07	0.0380585	69
GO:MF	GO:0008134	transcription factor binding	6.73022e-07	0.0297849	54
GO:MF	GO:0019905	syntaxin binding	7.91993e-07	0.00827358	15
GO:MF	GO:0016491	oxidoreductase activity	9.475e-07	0.0380585	69
GO:MF	GO:0004713	protein tyrosine kinase activity	1.02311e-06	0.011583	21
GO:MF	GO:0046873	metal ion transmembrane transporter activity	1.75842e-06	0.0259239	47
GO:MF	GO:0015318	inorganic molecular entity transmembrane transporter activity	2.74928e-06	0.034749	63
GO:MF	GO:0022835	transmitter-gated channel activity	2.79052e-06	0.00827358	15
GO:MF	GO:0008289	lipid binding	2.79052e-06	0.034749	63
GO:MF	GO:0022824	transmitter-gated monoatomic ion channel activity	2.79052e-06	0.00827358	15
GO:MF	GO:0008324	monoatomic cation transmembrane transporter activity	3.04376e-06	0.0319912	58
GO:MF	GO:0022836	gated channel activity	3.43849e-06	0.0204082	37
GO:MF	GO:0005085	guanyl-nucleotide exchange factor activity	3.78621e-06	0.0159956	29
GO:MF	GO:0008092	cytoskeletal protein binding	4.33515e-06	0.0413679	75
GO:MF	GO:0019900	kinase binding	4.95008e-06	0.0330943	60
GO:MF	GO:0030594	neurotransmitter receptor activity	5.18026e-06	0.0099283	18
GO:MF	GO:0019901	protein kinase binding	6.00892e-06	0.0303365	55
GO:MF	GO:0030695	GTPase regulator activity	6.11068e-06	0.0242692	44
GO:MF	GO:0060589	nucleoside-triphosphatase regulator activity	6.11068e-06	0.0242692	44
GO:MF	GO:0003682	chromatin binding	6.30468e-06	0.0275786	50
GO:MF	GO:0046983	protein dimerization activity	8.92054e-06	0.0446773	81
GO:MF	GO:0005230	extracellular ligand-gated monoatomic ion channel activity	1.10116e-05	0.00882515	16
GO:MF	GO:0015267	channel activity	1.10116e-05	0.027027	49
GO:MF	GO:0022803	passive transmembrane transporter activity	1.10116e-05	0.027027	49
GO:MF	GO:0140297	DNA-binding transcription factor binding	1.17842e-05	0.0242692	44
GO:MF	GO:0022890	inorganic cation transmembrane transporter activity	1.19146e-05	0.0292333	53
GO:MF	GO:0000149	SNARE binding	1.34285e-05	0.00937672	17
GO:MF	GO:0005543	phospholipid binding	1.50999e-05	0.0242692	44
GO:MF	GO:0031267	small GTPase binding	1.55251e-05	0.0170987	31
GO:MF	GO:0140326	ATPase-coupled intramembrane lipid transporter activity	1.84524e-05	0.00551572	10
GO:MF	GO:0008083	growth factor activity	1.99859e-05	0.0110314	20
GO:MF	GO:0003712	transcription coregulator activity	2.50514e-05	0.023166	42
GO:MF	GO:0001216	DNA-binding transcription activator activity	2.64841e-05	0.0242692	44
GO:MF	GO:0005216	monoatomic ion channel activity	2.80182e-05	0.0242692	44
GO:MF	GO:0001228	DNA-binding transcription activator activity, RNA polymerase II-specific	4.17191e-05	0.0237176	43
GO:MF	GO:0042803	protein homodimerization activity	4.62929e-05	0.0303365	55
GO:MF	GO:0008233	peptidase activity	4.98997e-05	0.0319912	58
GO:MF	GO:0051020	GTPase binding	4.98997e-05	0.0176503	32
GO:MF	GO:0070851	growth factor receptor binding	6.54077e-05	0.0104799	19
GO:MF	GO:0099507	ligand-gated monoatomic ion channel activity involved in regulation of presynaptic membrane potential	6.98493e-05	0.003861	7
GO:MF	GO:0061629	RNA polymerase II-specific DNA-binding transcription factor binding	7.94929e-05	0.0187534	34
GO:MF	GO:0030215	semaphorin receptor binding	8.67245e-05	0.00441258	8
GO:MF	GO:0140303	intramembrane lipid transporter activity	9.75226e-05	0.00606729	11
GO:MF	GO:0042562	hormone binding	9.75226e-05	0.00772201	14
GO:MF	GO:0044325	transmembrane transporter binding	0.000108962	0.00937672	17
GO:MF	GO:0000287	magnesium ion binding	0.000108962	0.0143409	26
GO:MF	GO:0140678	molecular function inhibitor activity	0.000111627	0.0215113	39
GO:MF	GO:0005261	monoatomic cation channel activity	0.000234874	0.0187534	34
GO:MF	GO:0022834	ligand-gated channel activity	0.000234874	0.0121346	22
GO:MF	GO:0015276	ligand-gated monoatomic ion channel activity	0.000234874	0.0121346	22
GO:MF	GO:0042393	histone binding	0.000363583	0.0143409	26
GO:MF	GO:0008525	phosphatidylcholine transporter activity	0.0004079	0.003861	7
GO:MF	GO:0008066	glutamate receptor activity	0.000478445	0.00441258	8
GO:MF	GO:0005539	glycosaminoglycan binding	0.000479118	0.011583	21
GO:MF	GO:0098960	postsynaptic neurotransmitter receptor activity	0.000541266	0.00661886	12
GO:MF	GO:0019787	ubiquitin-like protein transferase activity	0.000578371	0.0215113	39
GO:MF	GO:0140657	ATP-dependent activity	0.000617784	0.0275786	50
GO:MF	GO:0001664	G protein-coupled receptor binding	0.000679215	0.0137893	25
GO:MF	GO:0022804	active transmembrane transporter activity	0.000728688	0.0204082	37
GO:MF	GO:0045309	protein phosphorylated amino acid binding	0.00074575	0.00606729	11
GO:MF	GO:0004842	ubiquitin-protein transferase activity	0.000798406	0.0204082	37
GO:MF	GO:0016746	acyltransferase activity	0.000798406	0.0297849	54
GO:MF	GO:0017111	ribonucleoside triphosphate phosphatase activity	0.00080349	0.0286817	52
GO:MF	GO:0004714	transmembrane receptor protein tyrosine kinase activity	0.000869148	0.00606729	11
GO:MF	GO:0016741	transferase activity, transferring one-carbon groups	0.000869443	0.0148924	27
GO:MF	GO:0031625	ubiquitin protein ligase binding	0.000878979	0.0159956	29
GO:MF	GO:0034452	dynactin binding	0.000970723	0.00275786	5
GO:MF	GO:0016755	aminoacyltransferase activity	0.00102236	0.0215113	39
GO:MF	GO:0045499	chemorepellent activity	0.00104768	0.003861	7
GO:MF	GO:0016462	pyrophosphatase activity	0.00109777	0.0303365	55
GO:MF	GO:0044389	ubiquitin-like protein ligase binding	0.0011007	0.0165472	30
GO:MF	GO:0004879	nuclear receptor activity	0.00116117	0.00551572	10
GO:MF	GO:0003729	mRNA binding	0.00117118	0.0176503	32
GO:MF	GO:0016887	ATP hydrolysis activity	0.00117118	0.0176503	32
GO:MF	GO:0008047	enzyme activator activity	0.00117673	0.0220629	40
GO:MF	GO:0019838	growth factor binding	0.00117673	0.00882515	16
GO:MF	GO:0004857	enzyme inhibitor activity	0.00117673	0.0170987	31
GO:MF	GO:0005319	lipid transporter activity	0.00118385	0.0104799	19
GO:MF	GO:0004908	interleukin-1 receptor activity	0.00118832	0.00220629	4
GO:MF	GO:0016818	hydrolase activity, acting on acid anhydrides, in phosphorus-containing anhydrides	0.0012909	0.0303365	55
GO:MF	GO:0071813	lipoprotein particle binding	0.0012909	0.003861	7
GO:MF	GO:0071814	protein-lipid complex binding	0.0012909	0.003861	7
GO:MF	GO:0098531	ligand-activated transcription factor activity	0.0012909	0.00551572	10
GO:MF	GO:0017022	myosin binding	0.0012909	0.00606729	11
GO:MF	GO:0016817	hydrolase activity, acting on acid anhydrides	0.00131194	0.0303365	55
GO:MF	GO:0001227	DNA-binding transcription repressor activity, RNA polymerase II-specific	0.00132339	0.0148924	27
GO:MF	GO:0008201	heparin binding	0.00137596	0.00882515	16
GO:MF	GO:0022851	GABA-gated chloride ion channel activity	0.00146303	0.00275786	5
GO:MF	GO:0003707	nuclear steroid receptor activity	0.00157127	0.00330943	6
GO:MF	GO:1901681	sulfur compound binding	0.001587	0.011583	21
GO:MF	GO:0035198	miRNA binding	0.0016608	0.003861	7
GO:MF	GO:0015079	potassium ion transmembrane transporter activity	0.00188871	0.0104799	19
GO:MF	GO:0001217	DNA-binding transcription repressor activity	0.00190245	0.0148924	27
GO:MF	GO:0141108	transporter regulator activity	0.0020431	0.00827358	15
GO:MF	GO:0030374	nuclear receptor coactivator activity	0.0020431	0.00496415	9
GO:MF	GO:0016247	channel regulator activity	0.0020431	0.00827358	15
GO:MF	GO:0008514	organic anion transmembrane transporter activity	0.00212339	0.0137893	25
GO:MF	GO:0004970	glutamate-gated receptor activity	0.00212339	0.00330943	6
GO:MF	GO:0004890	GABA-A receptor activity	0.00212339	0.00330943	6
GO:MF	GO:0008168	methyltransferase activity	0.00226262	0.0137893	25
GO:MF	GO:0015081	sodium ion transmembrane transporter activity	0.00232446	0.0099283	18
GO:MF	GO:0005516	calmodulin binding	0.00245201	0.00827358	15
GO:MF	GO:0019894	kinesin binding	0.00268045	0.00441258	8
GO:MF	GO:0008237	metallopeptidase activity	0.00286805	0.0121346	22
GO:MF	GO:0016706	2-oxoglutarate-dependent dioxygenase activity	0.00321481	0.00551572	10
GO:MF	GO:0016758	hexosyltransferase activity	0.00321548	0.011583	21
GO:MF	GO:0043021	ribonucleoprotein complex binding	0.00321548	0.0099283	18
GO:MF	GO:0008276	protein methyltransferase activity	0.00328757	0.00772201	14
GO:MF	GO:1904315	transmitter-gated monoatomic ion channel activity involved in regulation of postsynaptic membrane potential	0.00328757	0.00496415	9
GO:MF	GO:0140327	flippase activity	0.00328757	0.00275786	5
GO:MF	GO:0099106	ion channel regulator activity	0.00328757	0.00772201	14
GO:MF	GO:0016705	oxidoreductase activity, acting on paired donors, with incorporation or reduction of molecular oxygen	0.00335242	0.011583	21
GO:MF	GO:0140030	modification-dependent protein binding	0.00348978	0.0110314	20
GO:MF	GO:0008528	G protein-coupled peptide receptor activity	0.00360176	0.00772201	14
GO:MF	GO:0099095	ligand-gated monoatomic anion channel activity	0.0036523	0.00330943	6
GO:MF	GO:0022884	macromolecule transmembrane transporter activity	0.0036523	0.00330943	6
GO:MF	GO:0016757	glycosyltransferase activity	0.00374522	0.0148924	27
GO:MF	GO:0004715	non-membrane spanning protein tyrosine kinase activity	0.00374522	0.00441258	8
GO:MF	GO:0140104	molecular carrier activity	0.00434287	0.00661886	12
GO:MF	GO:0099529	neurotransmitter receptor activity involved in regulation of postsynaptic membrane potential	0.00440598	0.00496415	9
GO:MF	GO:0046943	carboxylic acid transmembrane transporter activity	0.00440598	0.0104799	19
GO:MF	GO:0015459	potassium channel regulator activity	0.00445695	0.00441258	8
GO:MF	GO:0004115	3',5'-cyclic-AMP phosphodiesterase activity	0.00450984	0.00275786	5
GO:MF	GO:0050839	cell adhesion molecule binding	0.0045326	0.0126862	23
GO:MF	GO:0000030	mannosyltransferase activity	0.00461671	0.00330943	6
GO:MF	GO:0016917	GABA receptor activity	0.00461671	0.00330943	6
GO:MF	GO:0005342	organic acid transmembrane transporter activity	0.00461671	0.0104799	19
GO:MF	GO:0001221	transcription coregulator binding	0.00471567	0.00717044	13
GO:MF	GO:0015277	kainate selective glutamate receptor activity	0.00477359	0.00165472	3
GO:MF	GO:0030284	nuclear estrogen receptor activity	0.00477359	0.00165472	3
GO:MF	GO:0022853	active monoatomic ion transmembrane transporter activity	0.00504947	0.0121346	22
GO:MF	GO:0002020	protease binding	0.00519197	0.00827358	15
GO:MF	GO:0061659	ubiquitin-like protein ligase activity	0.00528238	0.015444	28
GO:MF	GO:0140640	catalytic activity, acting on a nucleic acid	0.00542956	0.0253723	46
GO:MF	GO:0015085	calcium ion transmembrane transporter activity	0.00562211	0.00827358	15
GO:MF	GO:0001653	peptide receptor activity	0.0059867	0.00772201	14
GO:MF	GO:0019825	oxygen binding	0.0059912	0.00275786	5
GO:MF	GO:0030169	low-density lipoprotein particle binding	0.0059912	0.00275786	5
GO:MF	GO:0015291	secondary active transmembrane transporter activity	0.00662544	0.0126862	23
GO:MF	GO:0001222	transcription corepressor binding	0.00705576	0.00441258	8
GO:MF	GO:0019199	transmembrane receptor protein kinase activity	0.0077982	0.00606729	11
GO:MF	GO:0003925	G protein activity	0.0081857	0.00275786	5
GO:MF	GO:0005262	calcium channel activity	0.00826976	0.00717044	13
GO:MF	GO:0015293	symporter activity	0.00847093	0.00772201	14
GO:MF	GO:0005548	phospholipid transporter activity	0.00850841	0.00496415	9
GO:MF	GO:0051213	dioxygenase activity	0.00850841	0.00661886	12
GO:MF	GO:0005267	potassium channel activity	0.00909599	0.00827358	15
GO:MF	GO:0003779	actin binding	0.00909599	0.0176503	32
GO:MF	GO:0043560	insulin receptor substrate binding	0.00934008	0.00220629	4
GO:MF	GO:1990825	sequence-specific mRNA binding	0.00934008	0.00220629	4
GO:MF	GO:0005496	steroid binding	0.00941106	0.00606729	11
GO:MF	GO:0005179	hormone activity	0.00966257	0.00717044	13
GO:MF	GO:0042277	peptide binding	0.00984447	0.0121346	22
GO:MF	GO:0022832	voltage-gated channel activity	0.00984447	0.0099283	18
GO:MF	GO:0017124	SH3 domain binding	0.010019	0.00551572	10
GO:MF	GO:0004952	dopamine neurotransmitter receptor activity	0.010019	0.00165472	3
GO:MF	GO:0043559	insulin binding	0.010019	0.00165472	3
GO:MF	GO:0140345	phosphatidylcholine flippase activity	0.010019	0.00165472	3
GO:MF	GO:0035091	phosphatidylinositol binding	0.010019	0.0132377	24
GO:MF	GO:0008013	beta-catenin binding	0.0101229	0.00606729	11
GO:MF	GO:0019783	ubiquitin-like protein peptidase activity	0.0102993	0.00772201	14
GO:MF	GO:0061630	ubiquitin protein ligase activity	0.010437	0.0143409	26
GO:MF	GO:1901618	organic hydroxy compound transmembrane transporter activity	0.011146	0.003861	7
GO:MF	GO:0017046	peptide hormone binding	0.011146	0.003861	7
GO:MF	GO:0030145	manganese ion binding	0.0118269	0.00496415	9
GO:MF	GO:0008170	N-methyltransferase activity	0.0118269	0.00661886	12
GO:MF	GO:0004222	metalloendopeptidase activity	0.0119151	0.00772201	14
GO:MF	GO:0015171	amino acid transmembrane transporter activity	0.0119151	0.00717044	13
GO:MF	GO:0016903	oxidoreductase activity, acting on the aldehyde or oxo group of donors	0.0119151	0.00441258	8
GO:MF	GO:0019239	deaminase activity	0.0127749	0.00330943	6
GO:MF	GO:0003714	transcription corepressor activity	0.0128372	0.00882515	16
GO:MF	GO:0061980	regulatory RNA binding	0.0128687	0.003861	7
GO:MF	GO:0038024	cargo receptor activity	0.0133015	0.00606729	11
GO:MF	GO:0061134	peptidase regulator activity	0.0139684	0.0110314	20
GO:MF	GO:0015370	solute:sodium symporter activity	0.0150817	0.00551572	10
GO:MF	GO:0019902	phosphatase binding	0.0157362	0.00882515	16
GO:MF	GO:0043022	ribosome binding	0.0165212	0.00661886	12
GO:MF	GO:0015294	solute:monoatomic cation symporter activity	0.0165212	0.00661886	12
GO:MF	GO:0140993	histone modifying activity	0.01705	0.0104799	19
GO:MF	GO:0005021	vascular endothelial growth factor receptor activity	0.0174174	0.00165472	3
GO:MF	GO:0019992	diacylglycerol binding	0.0174174	0.00165472	3
GO:MF	GO:0140713	histone chaperone activity	0.0175306	0.00220629	4
GO:MF	GO:0035613	RNA stem-loop binding	0.0175306	0.00220629	4
GO:MF	GO:0003863	3-methyl-2-oxobutanoate dehydrogenase (2-methylpropanoyl-transferring) activity	0.0175852	0.00110314	2
GO:MF	GO:0004360	glutamine-fructose-6-phosphate transaminase (isomerizing) activity	0.0175852	0.00110314	2
GO:MF	GO:0004962	endothelin receptor activity	0.0175852	0.00110314	2
GO:MF	GO:0001093	TFIIB-class transcription factor binding	0.0175852	0.00110314	2
GO:MF	GO:0004998	transferrin receptor activity	0.0175852	0.00110314	2
GO:MF	GO:0008520	L-ascorbate:sodium symporter activity	0.0175852	0.00110314	2
GO:MF	GO:0005244	voltage-gated monoatomic ion channel activity	0.0175852	0.00937672	17
GO:MF	GO:0001790	polymeric immunoglobulin binding	0.0175852	0.00110314	2
GO:MF	GO:0004909	interleukin-1, type I, activating receptor activity	0.0175852	0.00110314	2
GO:MF	GO:0016788	hydrolase activity, acting on ester bonds	0.0175852	0.0292333	53
GO:MF	GO:0047757	chondroitin-glucuronate 5-epimerase activity	0.0175852	0.00110314	2
GO:MF	GO:0031753	endothelial differentiation G protein-coupled receptor binding	0.0175852	0.00110314	2
GO:MF	GO:0031755	Edg-2 lysophosphatidic acid receptor binding	0.0175852	0.00110314	2
GO:MF	GO:0070548	L-glutamine aminotransferase activity	0.0175852	0.00110314	2
GO:MF	GO:0090556	phosphatidylserine floppase activity	0.0175852	0.00110314	2
GO:MF	GO:0070052	collagen V binding	0.0175852	0.00110314	2
GO:MF	GO:0030226	apolipoprotein receptor activity	0.0175852	0.00110314	2
GO:MF	GO:0140098	catalytic activity, acting on RNA	0.0175852	0.0165472	30
GO:MF	GO:0034188	apolipoprotein A-I receptor activity	0.0175852	0.00110314	2
GO:MF	GO:0051032	nucleic acid transmembrane transporter activity	0.0175852	0.00110314	2
GO:MF	GO:0031821	G protein-coupled serotonin receptor binding	0.0175852	0.00110314	2
GO:MF	GO:0033218	amide binding	0.0176243	0.0132377	24
GO:MF	GO:0019207	kinase regulator activity	0.0178554	0.011583	21
GO:MF	GO:0061135	endopeptidase regulator activity	0.0182998	0.00937672	17
GO:MF	GO:0140035	ubiquitination-like modification-dependent protein binding	0.0184112	0.00275786	5
GO:MF	GO:0016500	protein-hormone receptor activity	0.0184112	0.00275786	5
GO:MF	GO:0016922	nuclear receptor binding	0.0187514	0.00717044	13
GO:MF	GO:0008757	S-adenosylmethionine-dependent methyltransferase activity	0.0192436	0.0104799	19
GO:MF	GO:0140097	catalytic activity, acting on DNA	0.0206533	0.011583	21
GO:MF	GO:0106310	protein serine kinase activity	0.0207235	0.00496415	9
GO:MF	GO:0051219	phosphoprotein binding	0.0207235	0.00606729	11
GO:MF	GO:0140517	protein-RNA adaptor activity	0.0213254	0.00220629	4
GO:MF	GO:0005402	carbohydrate:monoatomic cation symporter activity	0.0213254	0.00220629	4
GO:MF	GO:0005313	L-glutamate transmembrane transporter activity	0.0213254	0.00220629	4
GO:MF	GO:0031681	G-protein beta-subunit binding	0.0223337	0.00275786	5
GO:MF	GO:0070530	K63-linked polyubiquitin modification-dependent protein binding	0.0223337	0.00275786	5
GO:MF	GO:0003725	double-stranded RNA binding	0.0226636	0.00496415	9
GO:MF	GO:0001640	adenylate cyclase inhibiting G protein-coupled glutamate receptor activity	0.0247147	0.00165472	3
GO:MF	GO:0098988	G protein-coupled glutamate receptor activity	0.0247147	0.00165472	3
GO:MF	GO:0016624	oxidoreductase activity, acting on the aldehyde or oxo group of donors, disulfide as acceptor	0.0247147	0.00165472	3
GO:MF	GO:0048495	Roundabout binding	0.0247147	0.00165472	3
GO:MF	GO:0090554	phosphatidylcholine floppase activity	0.0247147	0.00165472	3
GO:MF	GO:0034056	estrogen response element binding	0.0247147	0.00165472	3
GO:MF	GO:0052742	phosphatidylinositol kinase activity	0.026935	0.00275786	5
GO:MF	GO:0030228	lipoprotein particle receptor activity	0.0274736	0.00220629	4
GO:MF	GO:0015280	ligand-gated sodium channel activity	0.0274736	0.00220629	4
GO:MF	GO:0045296	cadherin binding	0.0277887	0.00441258	8
GO:MF	GO:0008234	cysteine-type peptidase activity	0.0280069	0.00937672	17
GO:MF	GO:0001784	phosphotyrosine residue binding	0.0301119	0.003861	7
GO:MF	GO:0004527	exonuclease activity	0.030867	0.00551572	10
GO:MF	GO:0004114	3',5'-cyclic-nucleotide phosphodiesterase activity	0.032101	0.00275786	5
GO:MF	GO:0016799	hydrolase activity, hydrolyzing N-glycosyl compounds	0.032101	0.00275786	5
GO:MF	GO:0051018	protein kinase A binding	0.0339539	0.003861	7
GO:MF	GO:0032934	sterol binding	0.0343123	0.00441258	8
GO:MF	GO:0099094	ligand-gated monoatomic cation channel activity	0.034323	0.00717044	13
GO:MF	GO:0004697	diacylglycerol-dependent serine/threonine kinase activity	0.0347683	0.00220629	4
GO:MF	GO:0050815	phosphoserine residue binding	0.0356839	0.00165472	3
GO:MF	GO:0140328	floppase activity	0.0356839	0.00165472	3
GO:MF	GO:0030955	potassium ion binding	0.0356839	0.00165472	3
GO:MF	GO:0008503	benzodiazepine receptor activity	0.0356839	0.00165472	3
GO:MF	GO:0000900	mRNA regulatory element binding translation repressor activity	0.0356839	0.00165472	3
GO:MF	GO:0016308	1-phosphatidylinositol-4-phosphate 5-kinase activity	0.0356839	0.00165472	3
GO:MF	GO:0043028	cysteine-type endopeptidase regulator activity involved in apoptotic process	0.0373572	0.00275786	5
GO:MF	GO:0008483	transaminase activity	0.0373572	0.00275786	5
GO:MF	GO:0022843	voltage-gated monoatomic cation channel activity	0.0377131	0.00772201	14
GO:MF	GO:0043177	organic acid binding	0.0382231	0.00717044	13
GO:MF	GO:0005126	cytokine receptor binding	0.0393436	0.011583	21
GO:MF	GO:0005520	insulin-like growth factor binding	0.0407759	0.00220629	4
GO:MF	GO:0001591	dopamine neurotransmitter receptor activity, coupled via Gi/Go	0.0407759	0.00110314	2
GO:MF	GO:0001601	peptide YY receptor activity	0.0407759	0.00110314	2
GO:MF	GO:0001602	pancreatic polypeptide receptor activity	0.0407759	0.00110314	2
GO:MF	GO:0015172	acidic amino acid transmembrane transporter activity	0.0407759	0.00220629	4
GO:MF	GO:0005158	insulin receptor binding	0.0407759	0.00220629	4
GO:MF	GO:0003896	DNA primase activity	0.0407759	0.00110314	2
GO:MF	GO:0090722	receptor-receptor interaction	0.0407759	0.00110314	2
GO:MF	GO:0140351	glycosylceramide flippase activity	0.0407759	0.00110314	2
GO:MF	GO:0004866	endopeptidase inhibitor activity	0.0407759	0.00827358	15
GO:MF	GO:0019834	phospholipase A2 inhibitor activity	0.0407759	0.00110314	2
GO:MF	GO:0004473	malate dehydrogenase (decarboxylating) (NADP+) activity	0.0407759	0.00110314	2
GO:MF	GO:0033229	cysteine transmembrane transporter activity	0.0407759	0.00110314	2
GO:MF	GO:0004175	endopeptidase activity	0.0407759	0.0176503	32
GO:MF	GO:0005009	insulin receptor activity	0.0407759	0.00110314	2
GO:MF	GO:0062072	H3K9me3 modified histone binding	0.0407759	0.00110314	2
GO:MF	GO:0004470	malic enzyme activity	0.0407759	0.00110314	2
GO:MF	GO:0004471	malate dehydrogenase (decarboxylating) (NAD+) activity	0.0407759	0.00110314	2
GO:MF	GO:0004980	melanocyte-stimulating hormone receptor activity	0.0407759	0.00110314	2
GO:MF	GO:0000026	alpha-1,2-mannosyltransferase activity	0.0407759	0.00110314	2
GO:MF	GO:0004181	metallocarboxypeptidase activity	0.0411546	0.00275786	5
GO:MF	GO:0015145	monosaccharide transmembrane transporter activity	0.0411546	0.00275786	5
GO:MF	GO:0042056	chemoattractant activity	0.0411546	0.00275786	5
GO:MF	GO:0004112	cyclic-nucleotide phosphodiesterase activity	0.0411546	0.00275786	5
GO:MF	GO:0015144	carbohydrate transmembrane transporter activity	0.0418829	0.00330943	6
GO:MF	GO:0008235	metalloexopeptidase activity	0.0421445	0.00441258	8
GO:MF	GO:0004518	nuclease activity	0.0426871	0.0099283	18
GO:MF	GO:0016616	oxidoreductase activity, acting on the CH-OH group of donors, NAD or NADP as acceptor	0.0430264	0.00717044	13
GO:MF	GO:0005161	platelet-derived growth factor receptor binding	0.0451502	0.00165472	3
GO:MF	GO:0005344	oxygen carrier activity	0.0451502	0.00165472	3
GO:MF	GO:0005506	iron ion binding	0.0451502	0.00937672	17
GO:MF	GO:0016853	isomerase activity	0.0451502	0.00827358	15
GO:MF	GO:0008046	axon guidance receptor activity	0.0451502	0.00165472	3
GO:MF	GO:0140333	glycerophospholipid flippase activity	0.0451502	0.00165472	3
GO:MF	GO:0005041	low-density lipoprotein particle receptor activity	0.0451502	0.00165472	3
GO:MF	GO:0035612	AP-2 adaptor complex binding	0.0451502	0.00165472	3
GO:MF	GO:1990247	N6-methyladenosine-containing RNA reader activity	0.0451502	0.00165472	3
GO:MF	GO:0070567	cytidylyltransferase activity	0.0451502	0.00165472	3
GO:MF	GO:0004180	carboxypeptidase activity	0.0460795	0.00330943	6
GO:MF	GO:0001727	lipid kinase activity	0.0460795	0.00330943	6
GO:MF	GO:0016769	transferase activity, transferring nitrogenous groups	0.0463603	0.00275786	5
GO:MF	GO:0051119	sugar transmembrane transporter activity	0.0463603	0.00275786	5
GO:MF	GO:0004602	glutathione peroxidase activity	0.0473495	0.00220629	4
GO:MF	GO:0030246	carbohydrate binding	0.0482972	0.00937672	17
GO:MF	GO:0035591	signaling adaptor activity	0.0489153	0.00496415	9
GO:BP	GO:0008150	biological_process	6.06622e-176	0.838389	1520
GO:BP	GO:0009987	cellular process	9.09472e-152	0.788748	1430
GO:BP	GO:0065007	biological regulation	5.68163e-111	0.562052	1019
GO:BP	GO:0050789	regulation of biological process	6.4807e-103	0.542747	984
GO:BP	GO:0050794	regulation of cellular process	1.8096e-93	0.516271	936
GO:BP	GO:0032502	developmental process	7.79865e-86	0.303365	550
GO:BP	GO:0048856	anatomical structure development	2.4409e-79	0.283508	514
GO:BP	GO:0051179	localization	2.94925e-69	0.27027	490
GO:BP	GO:0048518	positive regulation of biological process	1.03062e-68	0.287921	522
GO:BP	GO:0007275	multicellular organism development	9.06591e-67	0.229454	416
GO:BP	GO:0048731	system development	3.64106e-64	0.202427	367
GO:BP	GO:0048522	positive regulation of cellular process	6.06987e-63	0.264755	480
GO:BP	GO:0008152	metabolic process	5.10231e-62	0.511307	927
GO:BP	GO:0071704	organic substance metabolic process	9.48129e-59	0.490899	890
GO:BP	GO:0050896	response to stimulus	6.39645e-54	0.384446	697
GO:BP	GO:0048519	negative regulation of biological process	7.25023e-53	0.247104	448
GO:BP	GO:0019222	regulation of metabolic process	7.58565e-53	0.282956	513
GO:BP	GO:0051234	establishment of localization	7.80698e-53	0.227248	412
GO:BP	GO:0044237	cellular metabolic process	9.10427e-53	0.45615	827
GO:BP	GO:0006810	transport	1.98576e-52	0.216216	392
GO:BP	GO:0051171	regulation of nitrogen compound metabolic process	5.27391e-52	0.237176	430
GO:BP	GO:0044238	primary metabolic process	8.54023e-52	0.452841	821
GO:BP	GO:0048513	animal organ development	8.32185e-51	0.159956	290
GO:BP	GO:0080090	regulation of primary metabolic process	9.78297e-51	0.239934	435
GO:BP	GO:0031323	regulation of cellular metabolic process	9.9898e-51	0.266961	484
GO:BP	GO:0060255	regulation of macromolecule metabolic process	3.33927e-50	0.263651	478
GO:BP	GO:0071840	cellular component organization or biogenesis	4.67966e-50	0.321566	583
GO:BP	GO:0048523	negative regulation of cellular process	8.14694e-50	0.233315	423
GO:BP	GO:0051716	cellular response to stimulus	1.63832e-49	0.340871	618
GO:BP	GO:0030154	cell differentiation	1.63832e-49	0.195808	355
GO:BP	GO:0048869	cellular developmental process	1.63832e-49	0.195808	355
GO:BP	GO:0006807	nitrogen compound metabolic process	4.22627e-47	0.429675	779
GO:BP	GO:0023052	signaling	5.8359e-47	0.310535	563
GO:BP	GO:0009653	anatomical structure morphogenesis	6.41428e-47	0.147821	268
GO:BP	GO:0007154	cell communication	8.65627e-47	0.313293	568
GO:BP	GO:0032501	multicellular organismal process	1.09981e-46	0.323773	587
GO:BP	GO:0016043	cellular component organization	1.22398e-46	0.309432	561
GO:BP	GO:0051641	cellular localization	4.65865e-45	0.17209	312
GO:BP	GO:1901564	organonitrogen compound metabolic process	4.65865e-45	0.257033	466
GO:BP	GO:0033036	macromolecule localization	1.15714e-44	0.155543	282
GO:BP	GO:0023051	regulation of signaling	1.44531e-44	0.168229	305
GO:BP	GO:0010646	regulation of cell communication	7.70608e-44	0.167126	303
GO:BP	GO:0007166	cell surface receptor signaling pathway	1.12005e-43	0.149476	271
GO:BP	GO:0043170	macromolecule metabolic process	5.14559e-42	0.418092	758
GO:BP	GO:0048583	regulation of response to stimulus	2.097e-41	0.179261	325
GO:BP	GO:0009889	regulation of biosynthetic process	2.12448e-41	0.231109	419
GO:BP	GO:0010468	regulation of gene expression	1.07875e-40	0.222835	404
GO:BP	GO:0010556	regulation of macromolecule biosynthetic process	1.36463e-40	0.225593	409
GO:BP	GO:0031326	regulation of cellular biosynthetic process	1.44748e-40	0.228902	415
GO:BP	GO:0007399	nervous system development	5.04242e-39	0.123001	223
GO:BP	GO:0050793	regulation of developmental process	8.15792e-39	0.127965	232
GO:BP	GO:0048468	cell development	4.72395e-38	0.139548	253
GO:BP	GO:0007165	signal transduction	1.91396e-37	0.281853	511
GO:BP	GO:0019538	protein metabolic process	5.25782e-37	0.212907	386
GO:BP	GO:0019219	regulation of nucleobase-containing compound metabolic process	6.44399e-36	0.179261	325
GO:BP	GO:0070727	cellular macromolecule localization	8.86154e-36	0.128516	233
GO:BP	GO:0008104	protein localization	1.39197e-35	0.127965	232
GO:BP	GO:0051239	regulation of multicellular organismal process	1.39197e-35	0.140099	254
GO:BP	GO:0051128	regulation of cellular component organization	1.89507e-34	0.122449	222
GO:BP	GO:0009966	regulation of signal transduction	3.45648e-34	0.141202	256
GO:BP	GO:0065008	regulation of biological quality	4.52774e-34	0.13348	242
GO:BP	GO:0009893	positive regulation of metabolic process	8.50471e-34	0.162162	294
GO:BP	GO:0006996	organelle organization	1.4235e-32	0.162162	294
GO:BP	GO:0010604	positive regulation of macromolecule metabolic process	9.14945e-32	0.150579	273
GO:BP	GO:0051252	regulation of RNA metabolic process	9.5929e-32	0.163817	297
GO:BP	GO:0051173	positive regulation of nitrogen compound metabolic process	1.14078e-31	0.13679	248
GO:BP	GO:0031325	positive regulation of cellular metabolic process	4.36006e-31	0.148924	270
GO:BP	GO:0035556	intracellular signal transduction	5.04486e-29	0.125758	228
GO:BP	GO:1901362	organic cyclic compound biosynthetic process	1.04001e-28	0.173745	315
GO:BP	GO:0007267	cell-cell signaling	1.13231e-28	0.0854937	155
GO:BP	GO:0022008	neurogenesis	1.65532e-28	0.0910094	165
GO:BP	GO:0019438	aromatic compound biosynthetic process	2.55256e-28	0.169333	307
GO:BP	GO:0032879	regulation of localization	2.92744e-28	0.0981798	178
GO:BP	GO:0030182	neuron differentiation	3.34606e-28	0.0788748	143
GO:BP	GO:0006793	phosphorus metabolic process	3.61797e-28	0.120794	219
GO:BP	GO:0048699	generation of neurons	3.98094e-28	0.0821842	149
GO:BP	GO:0032774	RNA biosynthetic process	1.0223e-27	0.153889	279
GO:BP	GO:0030030	cell projection organization	1.71726e-27	0.0860452	156
GO:BP	GO:0006351	DNA-templated transcription	1.83669e-27	0.152785	277
GO:BP	GO:0034654	nucleobase-containing compound biosynthetic process	2.79766e-27	0.16492	299
GO:BP	GO:0009888	tissue development	2.85556e-27	0.102592	186
GO:BP	GO:0120036	plasma membrane bounded cell projection organization	3.39008e-27	0.0849421	154
GO:BP	GO:0044271	cellular nitrogen compound biosynthetic process	4.16454e-27	0.195808	355
GO:BP	GO:0018130	heterocycle biosynthetic process	4.16454e-27	0.167126	303
GO:BP	GO:0072359	circulatory system development	7.14283e-27	0.0706012	128
GO:BP	GO:0006796	phosphate-containing compound metabolic process	7.58226e-27	0.118036	214
GO:BP	GO:0071702	organic substance transport	8.56695e-27	0.110866	201
GO:BP	GO:0006355	regulation of DNA-templated transcription	9.96359e-27	0.146718	266
GO:BP	GO:2001141	regulation of RNA biosynthetic process	1.32954e-26	0.146718	266
GO:BP	GO:0043412	macromolecule modification	1.58808e-26	0.132377	240
GO:BP	GO:0009058	biosynthetic process	3.64246e-26	0.341975	620
GO:BP	GO:0070887	cellular response to chemical stimulus	4.18673e-26	0.118036	214
GO:BP	GO:0006366	transcription by RNA polymerase II	4.34833e-26	0.121346	220
GO:BP	GO:0048870	cell motility	4.34833e-26	0.0915609	166
GO:BP	GO:0010033	response to organic substance	4.34833e-26	0.111969	203
GO:BP	GO:0008283	cell population proliferation	4.77648e-26	0.0970767	176
GO:BP	GO:0009719	response to endogenous stimulus	6.24543e-26	0.0821842	149
GO:BP	GO:0048584	positive regulation of response to stimulus	7.64078e-26	0.107005	194
GO:BP	GO:0045595	regulation of cell differentiation	8.2949e-26	0.0827358	150
GO:BP	GO:1901576	organic substance biosynthetic process	1.01401e-25	0.339217	615
GO:BP	GO:0044249	cellular biosynthetic process	2.18379e-25	0.336459	610
GO:BP	GO:0016310	phosphorylation	2.24867e-25	0.0821842	149
GO:BP	GO:0009891	positive regulation of biosynthetic process	3.11762e-25	0.123001	223
GO:BP	GO:0006357	regulation of transcription by RNA polymerase II	3.92145e-25	0.116382	211
GO:BP	GO:0031328	positive regulation of cellular biosynthetic process	6.79737e-25	0.121897	221
GO:BP	GO:0071495	cellular response to endogenous stimulus	2.31113e-24	0.0761169	138
GO:BP	GO:0016477	cell migration	2.36516e-24	0.0821842	149
GO:BP	GO:0051093	negative regulation of developmental process	2.44741e-24	0.0584666	106
GO:BP	GO:0036211	protein modification process	2.78669e-24	0.120794	219
GO:BP	GO:0010557	positive regulation of macromolecule biosynthetic process	3.67065e-24	0.118588	215
GO:BP	GO:0009887	animal organ morphogenesis	1.35204e-23	0.0656371	119
GO:BP	GO:0051172	negative regulation of nitrogen compound metabolic process	3.33621e-23	0.0976282	177
GO:BP	GO:0023056	positive regulation of signaling	5.1736e-23	0.0871484	158
GO:BP	GO:0045935	positive regulation of nucleobase-containing compound metabolic process	7.83306e-23	0.100386	182
GO:BP	GO:0010647	positive regulation of cell communication	8.64234e-23	0.0865968	157
GO:BP	GO:1901700	response to oxygen-containing compound	1.04094e-22	0.0728075	132
GO:BP	GO:0071310	cellular response to organic substance	1.74614e-22	0.0915609	166
GO:BP	GO:0009892	negative regulation of metabolic process	1.77755e-22	0.127965	232
GO:BP	GO:0031324	negative regulation of cellular metabolic process	3.19678e-22	0.121897	221
GO:BP	GO:0048666	neuron development	4.43825e-22	0.0628792	114
GO:BP	GO:0051049	regulation of transport	9.29455e-22	0.0744622	135
GO:BP	GO:0035295	tube development	2.35786e-21	0.0639823	116
GO:BP	GO:0010605	negative regulation of macromolecule metabolic process	2.45566e-21	0.120243	218
GO:BP	GO:2000026	regulation of multicellular organismal development	3.23624e-21	0.0722559	131
GO:BP	GO:0141124	intracellular signaling cassette	5.96041e-21	0.0865968	157
GO:BP	GO:0007155	cell adhesion	7.683e-21	0.0728075	132
GO:BP	GO:0007507	heart development	8.34437e-21	0.0430226	78
GO:BP	GO:0051241	negative regulation of multicellular organismal process	1.00312e-20	0.0606729	110
GO:BP	GO:0051246	regulation of protein metabolic process	1.43267e-20	0.0838389	152
GO:BP	GO:0006468	protein phosphorylation	1.82348e-20	0.0667402	121
GO:BP	GO:0042127	regulation of cell population proliferation	1.83168e-20	0.0783232	142
GO:BP	GO:0048585	negative regulation of response to stimulus	3.24586e-20	0.0816327	148
GO:BP	GO:0000902	cell morphogenesis	6.70504e-20	0.0562603	102
GO:BP	GO:0071705	nitrogen compound transport	1.31906e-19	0.0854937	155
GO:BP	GO:0009967	positive regulation of signal transduction	2.15131e-19	0.0761169	138
GO:BP	GO:0051649	establishment of localization in cell	2.20815e-19	0.0910094	165
GO:BP	GO:0000003	reproduction	2.38808e-19	0.0678434	123
GO:BP	GO:0040012	regulation of locomotion	3.0408e-19	0.0590182	107
GO:BP	GO:0022414	reproductive process	3.37676e-19	0.0672918	122
GO:BP	GO:0009059	macromolecule biosynthetic process	3.93233e-19	0.300055	544
GO:BP	GO:0003006	developmental process involved in reproduction	4.50263e-19	0.0523993	95
GO:BP	GO:0009890	negative regulation of biosynthetic process	4.83109e-19	0.107557	195
GO:BP	GO:0010558	negative regulation of macromolecule biosynthetic process	5.02294e-19	0.105902	192
GO:BP	GO:0030334	regulation of cell migration	6.65055e-19	0.0551572	100
GO:BP	GO:0051254	positive regulation of RNA metabolic process	6.65055e-19	0.0888031	161
GO:BP	GO:0031327	negative regulation of cellular biosynthetic process	7.92911e-19	0.107005	194
GO:BP	GO:2000145	regulation of cell motility	1.42609e-18	0.0568119	103
GO:BP	GO:0006950	response to stress	2.97384e-18	0.139548	253
GO:BP	GO:0060429	epithelium development	3.39179e-18	0.0656371	119
GO:BP	GO:0031175	neuron projection development	6.13061e-18	0.0523993	95
GO:BP	GO:0051094	positive regulation of developmental process	6.31526e-18	0.0645339	117
GO:BP	GO:0007423	sensory organ development	7.93066e-18	0.042471	77
GO:BP	GO:0016192	vesicle-mediated transport	8.2907e-18	0.0744622	135
GO:BP	GO:0048880	sensory system development	8.56417e-18	0.0336459	61
GO:BP	GO:0045934	negative regulation of nucleobase-containing compound metabolic process	9.61757e-18	0.0750138	136
GO:BP	GO:0040011	locomotion	9.70991e-18	0.0634308	115
GO:BP	GO:0009790	embryo development	1.05115e-17	0.0634308	115
GO:BP	GO:0045892	negative regulation of DNA-templated transcription	1.59395e-17	0.0667402	121
GO:BP	GO:0051253	negative regulation of RNA metabolic process	1.72812e-17	0.0706012	128
GO:BP	GO:1902679	negative regulation of RNA biosynthetic process	1.85062e-17	0.0667402	121
GO:BP	GO:0150063	visual system development	1.96889e-17	0.0330943	60
GO:BP	GO:0051240	positive regulation of multicellular organismal process	2.13589e-17	0.0728075	132
GO:BP	GO:0060341	regulation of cellular localization	2.51933e-17	0.0546056	99
GO:BP	GO:0015031	protein transport	2.77275e-17	0.0650855	118
GO:BP	GO:0001654	eye development	5.42296e-17	0.0325427	59
GO:BP	GO:0001944	vasculature development	7.43005e-17	0.046332	84
GO:BP	GO:0010648	negative regulation of cell communication	8.71558e-17	0.0683949	124
GO:BP	GO:0023057	negative regulation of signaling	1.17478e-16	0.0683949	124
GO:BP	GO:0045184	establishment of protein localization	1.468e-16	0.0733591	133
GO:BP	GO:0042592	homeostatic process	1.468e-16	0.0777716	141
GO:BP	GO:1901701	cellular response to oxygen-containing compound	1.7504e-16	0.0551572	100
GO:BP	GO:0055085	transmembrane transport	1.93207e-16	0.0772201	140
GO:BP	GO:0022603	regulation of anatomical structure morphogenesis	2.06049e-16	0.0468836	85
GO:BP	GO:0045893	positive regulation of DNA-templated transcription	2.06124e-16	0.0805295	146
GO:BP	GO:1902680	positive regulation of RNA biosynthetic process	2.33504e-16	0.0805295	146
GO:BP	GO:1902531	regulation of intracellular signal transduction	2.34919e-16	0.0766685	139
GO:BP	GO:1901360	organic cyclic compound metabolic process	3.25677e-16	0.2631	477
GO:BP	GO:0009605	response to external stimulus	4.17617e-16	0.102592	186
GO:BP	GO:0010467	gene expression	4.47463e-16	0.280199	508
GO:BP	GO:0048646	anatomical structure formation involved in morphogenesis	4.59992e-16	0.0601213	109
GO:BP	GO:0002682	regulation of immune system process	8.74587e-16	0.0706012	128
GO:BP	GO:0051130	positive regulation of cellular component organization	8.76873e-16	0.0562603	102
GO:BP	GO:0032880	regulation of protein localization	1.22896e-15	0.0490899	89
GO:BP	GO:0008219	cell death	1.87625e-15	0.0777716	141
GO:BP	GO:0012501	programmed cell death	1.87625e-15	0.0777716	141
GO:BP	GO:0045596	negative regulation of cell differentiation	1.88004e-15	0.0408163	74
GO:BP	GO:0006915	apoptotic process	3.12996e-15	0.0750138	136
GO:BP	GO:0040007	growth	3.22256e-15	0.0479868	87
GO:BP	GO:0007167	enzyme-linked receptor protein signaling pathway	3.58351e-15	0.0529509	96
GO:BP	GO:0033043	regulation of organelle organization	4.4588e-15	0.0590182	107
GO:BP	GO:0045944	positive regulation of transcription by RNA polymerase II	4.4588e-15	0.0645339	117
GO:BP	GO:0071407	cellular response to organic cyclic compound	4.98757e-15	0.0325427	59
GO:BP	GO:0006725	cellular aromatic compound metabolic process	5.02382e-15	0.254826	462
GO:BP	GO:0002376	immune system process	6.8835e-15	0.100386	182
GO:BP	GO:0048729	tissue morphogenesis	7.71164e-15	0.0402648	73
GO:BP	GO:0060284	regulation of cell development	8.48129e-15	0.0446773	81
GO:BP	GO:0048589	developmental growth	8.48129e-15	0.0397132	72
GO:BP	GO:0048598	embryonic morphogenesis	8.48129e-15	0.0408163	74
GO:BP	GO:0008284	positive regulation of cell population proliferation	1.25219e-14	0.0479868	87
GO:BP	GO:0009968	negative regulation of signal transduction	1.32812e-14	0.0628792	114
GO:BP	GO:0044087	regulation of cellular component biogenesis	1.35481e-14	0.0523993	95
GO:BP	GO:0120039	plasma membrane bounded cell projection morphogenesis	1.42191e-14	0.0380585	69
GO:BP	GO:0007268	chemical synaptic transmission	1.59484e-14	0.03861	70
GO:BP	GO:0035239	tube morphogenesis	1.59484e-14	0.0479868	87
GO:BP	GO:0009725	response to hormone	1.59484e-14	0.0397132	72
GO:BP	GO:0098916	anterograde trans-synaptic signaling	1.59484e-14	0.03861	70
GO:BP	GO:0060322	head development	1.68168e-14	0.0413679	75
GO:BP	GO:0098609	cell-cell adhesion	1.7046e-14	0.0474352	86
GO:BP	GO:0009056	catabolic process	1.70789e-14	0.0998345	181
GO:BP	GO:0048858	cell projection morphogenesis	1.92954e-14	0.0380585	69
GO:BP	GO:0099537	trans-synaptic signaling	2.16763e-14	0.03861	70
GO:BP	GO:0006811	monoatomic ion transport	2.20071e-14	0.0617761	112
GO:BP	GO:0001568	blood vessel development	2.66849e-14	0.0419195	76
GO:BP	GO:1901575	organic substance catabolic process	3.19689e-14	0.0865968	157
GO:BP	GO:0033993	response to lipid	3.70834e-14	0.03861	70
GO:BP	GO:0034641	cellular nitrogen compound metabolic process	4.24636e-14	0.269719	489
GO:BP	GO:0048608	reproductive structure development	5.04828e-14	0.0248207	45
GO:BP	GO:0014070	response to organic cyclic compound	5.11085e-14	0.0380585	69
GO:BP	GO:0007417	central nervous system development	5.30413e-14	0.0479868	87
GO:BP	GO:0032101	regulation of response to external stimulus	5.39511e-14	0.0529509	96
GO:BP	GO:0099536	synaptic signaling	5.51491e-14	0.0391616	71
GO:BP	GO:0061458	reproductive system development	8.32967e-14	0.0248207	45
GO:BP	GO:0046483	heterocycle metabolic process	9.05613e-14	0.249862	453
GO:BP	GO:0007010	cytoskeleton organization	9.55807e-14	0.0683949	124
GO:BP	GO:0030155	regulation of cell adhesion	1.0791e-13	0.042471	77
GO:BP	GO:0032989	cellular anatomical entity morphogenesis	1.6886e-13	0.0408163	74
GO:BP	GO:0032870	cellular response to hormone stimulus	1.75206e-13	0.0341975	62
GO:BP	GO:0048667	cell morphogenesis involved in neuron differentiation	1.79421e-13	0.034749	63
GO:BP	GO:0032504	multicellular organism reproduction	2.34993e-13	0.0430226	78
GO:BP	GO:0140352	export from cell	2.391e-13	0.0435742	79
GO:BP	GO:0034330	cell junction organization	2.70781e-13	0.0408163	74
GO:BP	GO:0048609	multicellular organismal reproductive process	2.81061e-13	0.0413679	75
GO:BP	GO:0002009	morphogenesis of an epithelium	3.06821e-13	0.0341975	62
GO:BP	GO:0046907	intracellular transport	3.15242e-13	0.0634308	115
GO:BP	GO:0048732	gland development	3.56981e-13	0.0292333	53
GO:BP	GO:0046903	secretion	4.88033e-13	0.0452289	82
GO:BP	GO:0098657	import into cell	4.88033e-13	0.0446773	81
GO:BP	GO:0033365	protein localization to organelle	5.38217e-13	0.0507446	92
GO:BP	GO:0006139	nucleobase-containing compound metabolic process	5.65311e-13	0.243795	442
GO:BP	GO:0040017	positive regulation of locomotion	7.46401e-13	0.034749	63
GO:BP	GO:0007420	brain development	7.54852e-13	0.0375069	68
GO:BP	GO:0040008	regulation of growth	1.01171e-12	0.0330943	60
GO:BP	GO:0048812	neuron projection morphogenesis	1.1325e-12	0.0353006	64
GO:BP	GO:0003007	heart morphogenesis	1.26669e-12	0.023166	42
GO:BP	GO:0030335	positive regulation of cell migration	1.40901e-12	0.0330943	60
GO:BP	GO:0033554	cellular response to stress	1.47436e-12	0.0733591	133
GO:BP	GO:0032940	secretion by cell	1.82623e-12	0.0402648	73
GO:BP	GO:0030001	metal ion transport	2.30599e-12	0.0457805	83
GO:BP	GO:2000147	positive regulation of cell motility	2.71627e-12	0.0336459	61
GO:BP	GO:0007169	transmembrane receptor protein tyrosine kinase signaling pathway	2.95107e-12	0.0364038	66
GO:BP	GO:0043010	camera-type eye development	3.16021e-12	0.0259239	47
GO:BP	GO:0060541	respiratory system development	3.69084e-12	0.0209597	38
GO:BP	GO:0003231	cardiac ventricle development	4.75229e-12	0.015444	28
GO:BP	GO:0030097	hemopoiesis	6.41955e-12	0.0479868	87
GO:BP	GO:0000122	negative regulation of transcription by RNA polymerase II	6.69033e-12	0.0474352	86
GO:BP	GO:0001775	cell activation	6.8538e-12	0.0496415	90
GO:BP	GO:0000165	MAPK cascade	7.80689e-12	0.0380585	69
GO:BP	GO:0007276	gamete generation	8.84837e-12	0.0369553	67
GO:BP	GO:0045321	leukocyte activation	9.41351e-12	0.0457805	83
GO:BP	GO:0051174	regulation of phosphorus metabolic process	1.06569e-11	0.0435742	79
GO:BP	GO:0051247	positive regulation of protein metabolic process	1.17089e-11	0.0485383	88
GO:BP	GO:0007049	cell cycle	1.68007e-11	0.0689465	125
GO:BP	GO:0048863	stem cell differentiation	1.69994e-11	0.0209597	38
GO:BP	GO:0007188	adenylate cyclase-modulating G protein-coupled receptor signaling pathway	1.69994e-11	0.0209597	38
GO:BP	GO:0043009	chordate embryonic development	1.75807e-11	0.0402648	73
GO:BP	GO:0001667	ameboidal-type cell migration	1.79754e-11	0.0292333	53
GO:BP	GO:0045597	positive regulation of cell differentiation	1.8568e-11	0.0413679	75
GO:BP	GO:0009628	response to abiotic stimulus	1.91372e-11	0.0452289	82
GO:BP	GO:0030323	respiratory tube development	2.01954e-11	0.019305	35
GO:BP	GO:0006812	monoatomic cation transport	2.09617e-11	0.0501931	91
GO:BP	GO:0043408	regulation of MAPK cascade	2.17792e-11	0.0341975	62
GO:BP	GO:0099177	regulation of trans-synaptic signaling	2.21086e-11	0.0275786	50
GO:BP	GO:0050804	modulation of chemical synaptic transmission	2.21086e-11	0.0275786	50
GO:BP	GO:0048514	blood vessel morphogenesis	2.26507e-11	0.034749	63
GO:BP	GO:0019220	regulation of phosphate metabolic process	2.52981e-11	0.0430226	78
GO:BP	GO:0044281	small molecule metabolic process	3.0006e-11	0.0711528	129
GO:BP	GO:0009792	embryo development ending in birth or egg hatching	3.05999e-11	0.0402648	73
GO:BP	GO:0034220	monoatomic ion transmembrane transport	3.08287e-11	0.0490899	89
GO:BP	GO:0003205	cardiac chamber development	3.81393e-11	0.0170987	31
GO:BP	GO:0031344	regulation of cell projection organization	4.19522e-11	0.0330943	60
GO:BP	GO:0010876	lipid localization	4.29007e-11	0.0303365	55
GO:BP	GO:0045926	negative regulation of growth	4.71076e-11	0.0187534	34
GO:BP	GO:0051050	positive regulation of transport	5.15417e-11	0.0369553	67
GO:BP	GO:0006508	proteolysis	5.48718e-11	0.0650855	118
GO:BP	GO:0030324	lung development	5.59594e-11	0.0187534	34
GO:BP	GO:0006629	lipid metabolic process	6.48265e-11	0.0579151	105
GO:BP	GO:0001763	morphogenesis of a branching structure	6.48265e-11	0.0198566	36
GO:BP	GO:0071396	cellular response to lipid	6.53601e-11	0.0292333	53
GO:BP	GO:0120035	regulation of plasma membrane bounded cell projection organization	7.0032e-11	0.0325427	59
GO:BP	GO:0001501	skeletal system development	7.25001e-11	0.0319912	58
GO:BP	GO:0010628	positive regulation of gene expression	7.25001e-11	0.0529509	96
GO:BP	GO:0048871	multicellular organismal-level homeostasis	8.30616e-11	0.0408163	74
GO:BP	GO:0009057	macromolecule catabolic process	8.42856e-11	0.0590182	107
GO:BP	GO:0090304	nucleic acid metabolic process	8.80263e-11	0.223387	405
GO:BP	GO:0080134	regulation of response to stress	9.79306e-11	0.0557088	101
GO:BP	GO:0031399	regulation of protein modification process	1.03866e-10	0.0446773	81
GO:BP	GO:0019953	sexual reproduction	1.06638e-10	0.0435742	79
GO:BP	GO:0022402	cell cycle process	1.09644e-10	0.0557088	101
GO:BP	GO:0048545	response to steroid hormone	1.30139e-10	0.0182019	33
GO:BP	GO:0043067	regulation of programmed cell death	1.31715e-10	0.0590182	107
GO:BP	GO:0010243	response to organonitrogen compound	1.45586e-10	0.03861	70
GO:BP	GO:0034329	cell junction assembly	1.60554e-10	0.0264755	48
GO:BP	GO:0030308	negative regulation of cell growth	1.75441e-10	0.0159956	29
GO:BP	GO:0006897	endocytosis	1.75441e-10	0.0341975	62
GO:BP	GO:0042325	regulation of phosphorylation	1.7923e-10	0.0364038	66
GO:BP	GO:0030900	forebrain development	1.9693e-10	0.0248207	45
GO:BP	GO:0050673	epithelial cell proliferation	2.05581e-10	0.0286817	52
GO:BP	GO:0061138	morphogenesis of a branching epithelium	2.11456e-10	0.0187534	34
GO:BP	GO:0016055	Wnt signaling pathway	2.29621e-10	0.0281302	51
GO:BP	GO:0045165	cell fate commitment	2.50427e-10	0.0209597	38
GO:BP	GO:0007548	sex differentiation	3.2255e-10	0.0204082	37
GO:BP	GO:0008285	negative regulation of cell population proliferation	3.22587e-10	0.0341975	62
GO:BP	GO:0198738	cell-cell signaling by wnt	3.49837e-10	0.0281302	51
GO:BP	GO:0042981	regulation of apoptotic process	3.79935e-10	0.0568119	103
GO:BP	GO:0008015	blood circulation	3.89001e-10	0.0264755	48
GO:BP	GO:0030198	extracellular matrix organization	4.17895e-10	0.023166	42
GO:BP	GO:0045229	external encapsulating structure organization	4.17895e-10	0.023166	42
GO:BP	GO:0051129	negative regulation of cellular component organization	4.45007e-10	0.0358522	65
GO:BP	GO:0003206	cardiac chamber morphogenesis	4.50697e-10	0.0143409	26
GO:BP	GO:0046649	lymphocyte activation	4.61595e-10	0.03861	70
GO:BP	GO:0043062	extracellular structure organization	5.34316e-10	0.023166	42
GO:BP	GO:0001525	angiogenesis	5.4441e-10	0.0292333	53
GO:BP	GO:0072001	renal system development	5.52999e-10	0.0226145	41
GO:BP	GO:0016049	cell growth	5.76536e-10	0.0253723	46
GO:BP	GO:0007409	axonogenesis	5.89528e-10	0.0264755	48
GO:BP	GO:0048511	rhythmic process	5.89528e-10	0.019305	35
GO:BP	GO:0060070	canonical Wnt signaling pathway	5.96142e-10	0.023166	42
GO:BP	GO:0044085	cellular component biogenesis	5.9726e-10	0.150579	273
GO:BP	GO:0043436	oxoacid metabolic process	7.1922e-10	0.0419195	76
GO:BP	GO:0003013	circulatory system process	7.22746e-10	0.027027	49
GO:BP	GO:0010817	regulation of hormone levels	7.4541e-10	0.0286817	52
GO:BP	GO:0002684	positive regulation of immune system process	9.79664e-10	0.0468836	85
GO:BP	GO:0006082	organic acid metabolic process	1.09371e-09	0.0419195	76
GO:BP	GO:0070848	response to growth factor	1.1164e-09	0.0341975	62
GO:BP	GO:1901565	organonitrogen compound catabolic process	1.11698e-09	0.0584666	106
GO:BP	GO:0071363	cellular response to growth factor stimulus	1.21968e-09	0.0336459	61
GO:BP	GO:0046660	female sex differentiation	1.24716e-09	0.0126862	23
GO:BP	GO:0048638	regulation of developmental growth	1.2755e-09	0.0204082	37
GO:BP	GO:0030029	actin filament-based process	1.29041e-09	0.03861	70
GO:BP	GO:0019752	carboxylic acid metabolic process	1.39758e-09	0.0408163	74
GO:BP	GO:0048878	chemical homeostasis	1.9243e-09	0.0452289	82
GO:BP	GO:0061564	axon development	1.93857e-09	0.0275786	50
GO:BP	GO:0014706	striated muscle tissue development	2.12529e-09	0.0176503	32
GO:BP	GO:0098660	inorganic ion transmembrane transport	2.27774e-09	0.0430226	78
GO:BP	GO:0023061	signal release	2.31494e-09	0.0259239	47
GO:BP	GO:0090596	sensory organ morphogenesis	2.42957e-09	0.0209597	38
GO:BP	GO:0055123	digestive system development	2.50559e-09	0.0137893	25
GO:BP	GO:0001558	regulation of cell growth	2.50724e-09	0.0220629	40
GO:BP	GO:0060537	muscle tissue development	2.59155e-09	0.0248207	45
GO:BP	GO:0071417	cellular response to organonitrogen compound	2.91054e-09	0.0292333	53
GO:BP	GO:0048568	embryonic organ development	2.96733e-09	0.0281302	51
GO:BP	GO:0006259	DNA metabolic process	3.47831e-09	0.0457805	83
GO:BP	GO:0022412	cellular process involved in reproduction in multicellular organism	3.71838e-09	0.0264755	48
GO:BP	GO:0071383	cellular response to steroid hormone stimulus	3.8462e-09	0.015444	28
GO:BP	GO:0050865	regulation of cell activation	3.94964e-09	0.030888	56
GO:BP	GO:0006974	DNA damage response	4.69011e-09	0.0419195	76
GO:BP	GO:0048565	digestive tract development	4.88569e-09	0.0132377	24
GO:BP	GO:0002694	regulation of leukocyte activation	4.97064e-09	0.0292333	53
GO:BP	GO:1902533	positive regulation of intracellular signal transduction	5.3406e-09	0.0441258	80
GO:BP	GO:0001822	kidney development	6.54806e-09	0.0209597	38
GO:BP	GO:0001932	regulation of protein phosphorylation	6.83001e-09	0.0325427	59
GO:BP	GO:0061061	muscle structure development	6.94873e-09	0.0319912	58
GO:BP	GO:0098662	inorganic cation transmembrane transport	6.97978e-09	0.03861	70
GO:BP	GO:0071824	protein-DNA complex organization	6.97978e-09	0.03861	70
GO:BP	GO:0051726	regulation of cell cycle	7.53778e-09	0.0457805	83
GO:BP	GO:0060485	mesenchyme development	7.70858e-09	0.0204082	37
GO:BP	GO:0008585	female gonad development	1.06322e-08	0.0110314	20
GO:BP	GO:0010721	negative regulation of cell development	1.09679e-08	0.0182019	33
GO:BP	GO:0035270	endocrine system development	1.10309e-08	0.0132377	24
GO:BP	GO:0098655	monoatomic cation transmembrane transport	1.28041e-08	0.0391616	71
GO:BP	GO:0044248	cellular catabolic process	1.28041e-08	0.0601213	109
GO:BP	GO:1903351	cellular response to dopamine	1.28856e-08	0.00772201	14
GO:BP	GO:1903350	response to dopamine	1.28856e-08	0.00772201	14
GO:BP	GO:1901698	response to nitrogen compound	1.3595e-08	0.0391616	71
GO:BP	GO:0051960	regulation of nervous system development	1.36411e-08	0.0242692	44
GO:BP	GO:0006869	lipid transport	1.40313e-08	0.0253723	46
GO:BP	GO:0007610	behavior	1.55331e-08	0.0314396	57
GO:BP	GO:0021537	telencephalon development	1.86789e-08	0.0176503	32
GO:BP	GO:0071870	cellular response to catecholamine stimulus	1.95721e-08	0.00772201	14
GO:BP	GO:0030031	cell projection assembly	1.95721e-08	0.0314396	57
GO:BP	GO:0071869	response to catecholamine	1.95721e-08	0.00772201	14
GO:BP	GO:0071868	cellular response to monoamine stimulus	1.95721e-08	0.00772201	14
GO:BP	GO:0071867	response to monoamine	1.95721e-08	0.00772201	14
GO:BP	GO:0060560	developmental growth involved in morphogenesis	2.00558e-08	0.0165472	30
GO:BP	GO:0003208	cardiac ventricle morphogenesis	2.06849e-08	0.0099283	18
GO:BP	GO:0046545	development of primary female sexual characteristics	2.18303e-08	0.0110314	20
GO:BP	GO:0002521	leukocyte differentiation	2.37233e-08	0.0319912	58
GO:BP	GO:0120031	plasma membrane bounded cell projection assembly	2.52047e-08	0.030888	56
GO:BP	GO:0000278	mitotic cell cycle	2.64074e-08	0.0402648	73
GO:BP	GO:0010564	regulation of cell cycle process	3.32344e-08	0.0341975	62
GO:BP	GO:0003151	outflow tract morphogenesis	3.59985e-08	0.0099283	18
GO:BP	GO:0060828	regulation of canonical Wnt signaling pathway	3.86422e-08	0.0187534	34
GO:BP	GO:0060562	epithelial tube morphogenesis	4.05575e-08	0.0220629	40
GO:BP	GO:0002683	negative regulation of immune system process	4.07451e-08	0.0264755	48
GO:BP	GO:0035108	limb morphogenesis	4.12543e-08	0.0143409	26
GO:BP	GO:0035107	appendage morphogenesis	4.12543e-08	0.0143409	26
GO:BP	GO:0048864	stem cell development	4.12554e-08	0.0104799	19
GO:BP	GO:1901699	cellular response to nitrogen compound	4.21105e-08	0.0297849	54
GO:BP	GO:0051249	regulation of lymphocyte activation	4.3338e-08	0.0259239	47
GO:BP	GO:0060173	limb development	4.52981e-08	0.0159956	29
GO:BP	GO:0048736	appendage development	4.52981e-08	0.0159956	29
GO:BP	GO:0030036	actin cytoskeleton organization	4.56522e-08	0.0336459	61
GO:BP	GO:0048232	male gamete generation	4.77174e-08	0.0264755	48
GO:BP	GO:0008406	gonad development	5.22015e-08	0.0159956	29
GO:BP	GO:0010975	regulation of neuron projection development	5.49946e-08	0.0215113	39
GO:BP	GO:0022607	cellular component assembly	5.5574e-08	0.137341	249
GO:BP	GO:1903530	regulation of secretion by cell	5.59034e-08	0.0259239	47
GO:BP	GO:0051046	regulation of secretion	5.63433e-08	0.0275786	50
GO:BP	GO:0048640	negative regulation of developmental growth	5.93834e-08	0.0099283	18
GO:BP	GO:0042221	response to chemical	6.34346e-08	0.150028	272
GO:BP	GO:0050678	regulation of epithelial cell proliferation	6.41547e-08	0.0226145	41
GO:BP	GO:0034762	regulation of transmembrane transport	6.43919e-08	0.0182019	33
GO:BP	GO:0006325	chromatin organization	6.93497e-08	0.034749	63
GO:BP	GO:0070201	regulation of establishment of protein localization	7.20414e-08	0.0259239	47
GO:BP	GO:0014032	neural crest cell development	7.62305e-08	0.0099283	18
GO:BP	GO:0048592	eye morphogenesis	8.01281e-08	0.0137893	25
GO:BP	GO:0014033	neural crest cell differentiation	8.26785e-08	0.0104799	19
GO:BP	GO:0030111	regulation of Wnt signaling pathway	8.2907e-08	0.0209597	38
GO:BP	GO:0090130	tissue migration	8.2907e-08	0.0204082	37
GO:BP	GO:0048738	cardiac muscle tissue development	8.76751e-08	0.015444	28
GO:BP	GO:0030163	protein catabolic process	8.84927e-08	0.042471	77
GO:BP	GO:0045137	development of primary sexual characteristics	8.9602e-08	0.0159956	29
GO:BP	GO:0050767	regulation of neurogenesis	1.02536e-07	0.0204082	37
GO:BP	GO:0001952	regulation of cell-matrix adhesion	1.02993e-07	0.0110314	20
GO:BP	GO:0048588	developmental cell growth	1.03636e-07	0.0143409	26
GO:BP	GO:0009755	hormone-mediated signaling pathway	1.03636e-07	0.0143409	26
GO:BP	GO:0048762	mesenchymal cell differentiation	1.13669e-07	0.0170987	31
GO:BP	GO:0006935	chemotaxis	1.2266e-07	0.0237176	43
GO:BP	GO:0050776	regulation of immune response	1.27746e-07	0.0380585	69
GO:BP	GO:0042330	taxis	1.4733e-07	0.0237176	43
GO:BP	GO:0031401	positive regulation of protein modification process	1.48262e-07	0.0297849	54
GO:BP	GO:0045444	fat cell differentiation	1.51095e-07	0.0165472	30
GO:BP	GO:0002040	sprouting angiogenesis	1.54727e-07	0.0121346	22
GO:BP	GO:0048562	embryonic organ morphogenesis	1.54727e-07	0.0204082	37
GO:BP	GO:0043410	positive regulation of MAPK cascade	1.59869e-07	0.0237176	43
GO:BP	GO:0022407	regulation of cell-cell adhesion	1.62298e-07	0.0242692	44
GO:BP	GO:0097190	apoptotic signaling pathway	1.62298e-07	0.0303365	55
GO:BP	GO:0031016	pancreas development	1.80638e-07	0.00937672	17
GO:BP	GO:0044255	cellular lipid metabolic process	1.89171e-07	0.042471	77
GO:BP	GO:0048754	branching morphogenesis of an epithelial tube	2.19244e-07	0.0143409	26
GO:BP	GO:0071692	protein localization to extracellular region	2.36862e-07	0.0198566	36
GO:BP	GO:0044089	positive regulation of cellular component biogenesis	2.36978e-07	0.027027	49
GO:BP	GO:0043583	ear development	2.49196e-07	0.0165472	30
GO:BP	GO:0044782	cilium organization	2.50152e-07	0.0242692	44
GO:BP	GO:0006816	calcium ion transport	2.50152e-07	0.0220629	40
GO:BP	GO:0097191	extrinsic apoptotic signaling pathway	2.56557e-07	0.0159956	29
GO:BP	GO:0016070	RNA metabolic process	2.6003e-07	0.195808	355
GO:BP	GO:0009894	regulation of catabolic process	2.71997e-07	0.0419195	76
GO:BP	GO:0070588	calcium ion transmembrane transport	2.90856e-07	0.0187534	34
GO:BP	GO:0006898	receptor-mediated endocytosis	2.90856e-07	0.0159956	29
GO:BP	GO:0001503	ossification	2.9932e-07	0.0220629	40
GO:BP	GO:0021915	neural tube development	3.19125e-07	0.0137893	25
GO:BP	GO:0009306	protein secretion	3.59208e-07	0.019305	35
GO:BP	GO:0001704	formation of primary germ layer	3.7076e-07	0.0121346	22
GO:BP	GO:0007017	microtubule-based process	3.73299e-07	0.0419195	76
GO:BP	GO:0035592	establishment of protein localization to extracellular region	3.97334e-07	0.019305	35
GO:BP	GO:0006338	chromatin remodeling	3.99477e-07	0.0303365	55
GO:BP	GO:0007389	pattern specification process	4.24889e-07	0.0259239	47
GO:BP	GO:0043401	steroid hormone mediated signaling pathway	4.34524e-07	0.011583	21
GO:BP	GO:1901342	regulation of vasculature development	4.35523e-07	0.0176503	32
GO:BP	GO:0001816	cytokine production	4.41598e-07	0.0336459	61
GO:BP	GO:0050808	synapse organization	4.83902e-07	0.023166	42
GO:BP	GO:0030178	negative regulation of Wnt signaling pathway	4.92171e-07	0.0137893	25
GO:BP	GO:0010810	regulation of cell-substrate adhesion	5.04842e-07	0.0148924	27
GO:BP	GO:0070925	organelle assembly	5.06506e-07	0.0419195	76
GO:BP	GO:0006955	immune response	5.07506e-07	0.0612245	111
GO:BP	GO:0007215	glutamate receptor signaling pathway	5.65102e-07	0.00717044	13
GO:BP	GO:0010464	regulation of mesenchymal cell proliferation	5.7616e-07	0.00606729	11
GO:BP	GO:0060795	cell fate commitment involved in formation of primary germ layer	5.7616e-07	0.00606729	11
GO:BP	GO:0090132	epithelium migration	5.88459e-07	0.019305	35
GO:BP	GO:0010638	positive regulation of organelle organization	5.95634e-07	0.0264755	48
GO:BP	GO:0030326	embryonic limb morphogenesis	6.00309e-07	0.0121346	22
GO:BP	GO:0035113	embryonic appendage morphogenesis	6.00309e-07	0.0121346	22
GO:BP	GO:0007283	spermatogenesis	6.59668e-07	0.0242692	44
GO:BP	GO:0009314	response to radiation	6.59668e-07	0.0220629	40
GO:BP	GO:0043065	positive regulation of apoptotic process	6.99882e-07	0.0248207	45
GO:BP	GO:0051223	regulation of protein transport	7.19515e-07	0.0220629	40
GO:BP	GO:0046651	lymphocyte proliferation	7.30834e-07	0.0187534	34
GO:BP	GO:0010463	mesenchymal cell proliferation	7.78199e-07	0.00717044	13
GO:BP	GO:0051248	negative regulation of protein metabolic process	7.81402e-07	0.0275786	50
GO:BP	GO:0045765	regulation of angiogenesis	8.16188e-07	0.0170987	31
GO:BP	GO:0007212	dopamine receptor signaling pathway	8.79005e-07	0.00606729	11
GO:BP	GO:1901135	carbohydrate derivative metabolic process	8.79005e-07	0.0446773	81
GO:BP	GO:0030855	epithelial cell differentiation	9.60845e-07	0.0319912	58
GO:BP	GO:0045766	positive regulation of angiogenesis	9.6824e-07	0.0121346	22
GO:BP	GO:0042110	T cell activation	1.06595e-06	0.0264755	48
GO:BP	GO:0003015	heart process	1.07142e-06	0.0148924	27
GO:BP	GO:0050920	regulation of chemotaxis	1.07142e-06	0.0148924	27
GO:BP	GO:0045664	regulation of neuron differentiation	1.09738e-06	0.0132377	24
GO:BP	GO:0072091	regulation of stem cell proliferation	1.1212e-06	0.00937672	17
GO:BP	GO:0010629	negative regulation of gene expression	1.15277e-06	0.0518478	94
GO:BP	GO:0072594	establishment of protein localization to organelle	1.15775e-06	0.0237176	43
GO:BP	GO:0045937	positive regulation of phosphate metabolic process	1.18409e-06	0.0259239	47
GO:BP	GO:0010562	positive regulation of phosphorus metabolic process	1.18409e-06	0.0259239	47
GO:BP	GO:0032943	mononuclear cell proliferation	1.18745e-06	0.0187534	34
GO:BP	GO:0061024	membrane organization	1.19829e-06	0.0336459	61
GO:BP	GO:0007369	gastrulation	1.24242e-06	0.0143409	26
GO:BP	GO:0044057	regulation of system process	1.26283e-06	0.023166	42
GO:BP	GO:0007159	leukocyte cell-cell adhesion	1.26283e-06	0.0209597	38
GO:BP	GO:0090090	negative regulation of canonical Wnt signaling pathway	1.29982e-06	0.0121346	22
GO:BP	GO:0070661	leukocyte proliferation	1.30388e-06	0.0198566	36
GO:BP	GO:0051493	regulation of cytoskeleton organization	1.35614e-06	0.0259239	47
GO:BP	GO:0007189	adenylate cyclase-activating G protein-coupled receptor signaling pathway	1.38321e-06	0.0126862	23
GO:BP	GO:0060047	heart contraction	1.39979e-06	0.0143409	26
GO:BP	GO:1903047	mitotic cell cycle process	1.40635e-06	0.0325427	59
GO:BP	GO:0002042	cell migration involved in sprouting angiogenesis	1.41292e-06	0.00772201	14
GO:BP	GO:0010631	epithelial cell migration	1.42078e-06	0.0187534	34
GO:BP	GO:0003002	regionalization	1.43362e-06	0.0237176	43
GO:BP	GO:0030522	intracellular receptor signaling pathway	1.45587e-06	0.0204082	37
GO:BP	GO:0031347	regulation of defense response	1.47641e-06	0.0325427	59
GO:BP	GO:0055082	intracellular chemical homeostasis	1.47641e-06	0.030888	56
GO:BP	GO:0006886	intracellular protein transport	1.47641e-06	0.030888	56
GO:BP	GO:1904018	positive regulation of vasculature development	1.48592e-06	0.0121346	22
GO:BP	GO:0098771	inorganic ion homeostasis	1.53943e-06	0.0259239	47
GO:BP	GO:0001649	osteoblast differentiation	1.56316e-06	0.0143409	26
GO:BP	GO:0090066	regulation of anatomical structure size	1.60876e-06	0.0242692	44
GO:BP	GO:0001817	regulation of cytokine production	1.65461e-06	0.0325427	59
GO:BP	GO:0010959	regulation of metal ion transport	1.6602e-06	0.0165472	30
GO:BP	GO:0030010	establishment of cell polarity	1.71932e-06	0.0121346	22
GO:BP	GO:0043068	positive regulation of programmed cell death	1.79704e-06	0.0248207	45
GO:BP	GO:1903829	positive regulation of protein localization	1.82901e-06	0.023166	42
GO:BP	GO:0001541	ovarian follicle development	1.88136e-06	0.00717044	13
GO:BP	GO:0032787	monocarboxylic acid metabolic process	1.9651e-06	0.0275786	50
GO:BP	GO:0001934	positive regulation of protein phosphorylation	2.01696e-06	0.0226145	41
GO:BP	GO:0010720	positive regulation of cell development	2.05929e-06	0.0209597	38
GO:BP	GO:1990138	neuron projection extension	2.14756e-06	0.011583	21
GO:BP	GO:0018193	peptidyl-amino acid modification	2.15462e-06	0.0242692	44
GO:BP	GO:0046661	male sex differentiation	2.29828e-06	0.0121346	22
GO:BP	GO:0051052	regulation of DNA metabolic process	2.29828e-06	0.023166	42
GO:BP	GO:0006913	nucleocytoplasmic transport	2.3179e-06	0.019305	35
GO:BP	GO:0051169	nuclear transport	2.3179e-06	0.019305	35
GO:BP	GO:0007219	Notch signaling pathway	2.3279e-06	0.0137893	25
GO:BP	GO:0043269	regulation of monoatomic ion transport	2.3294e-06	0.0182019	33
GO:BP	GO:1903706	regulation of hemopoiesis	2.41505e-06	0.0209597	38
GO:BP	GO:0048675	axon extension	2.42475e-06	0.00937672	17
GO:BP	GO:0097435	supramolecular fiber organization	2.50388e-06	0.034749	63
GO:BP	GO:0045785	positive regulation of cell adhesion	2.51917e-06	0.0226145	41
GO:BP	GO:1901615	organic hydroxy compound metabolic process	2.54106e-06	0.0248207	45
GO:BP	GO:0090287	regulation of cellular response to growth factor stimulus	2.54553e-06	0.0182019	33
GO:BP	GO:0034504	protein localization to nucleus	2.80594e-06	0.0182019	33
GO:BP	GO:0032103	positive regulation of response to external stimulus	2.87576e-06	0.027027	49
GO:BP	GO:0051145	smooth muscle cell differentiation	2.99354e-06	0.00772201	14
GO:BP	GO:0042326	negative regulation of phosphorylation	3.08972e-06	0.0126862	23
GO:BP	GO:0099505	regulation of presynaptic membrane potential	3.19259e-06	0.00496415	9
GO:BP	GO:0007346	regulation of mitotic cell cycle	3.19259e-06	0.0237176	43
GO:BP	GO:0042327	positive regulation of phosphorylation	3.31174e-06	0.023166	42
GO:BP	GO:0061448	connective tissue development	3.3142e-06	0.0170987	31
GO:BP	GO:0040013	negative regulation of locomotion	3.36542e-06	0.0182019	33
GO:BP	GO:1902532	negative regulation of intracellular signal transduction	3.45831e-06	0.0259239	47
GO:BP	GO:0104004	cellular response to environmental stimulus	3.51241e-06	0.0176503	32
GO:BP	GO:0071214	cellular response to abiotic stimulus	3.51241e-06	0.0176503	32
GO:BP	GO:0055074	calcium ion homeostasis	3.68238e-06	0.0182019	33
GO:BP	GO:0006813	potassium ion transport	3.77168e-06	0.015444	28
GO:BP	GO:0006952	defense response	3.83513e-06	0.0590182	107
GO:BP	GO:1903037	regulation of leukocyte cell-cell adhesion	4.16499e-06	0.0187534	34
GO:BP	GO:0031018	endocrine pancreas development	4.34799e-06	0.00661886	12
GO:BP	GO:0072089	stem cell proliferation	4.36777e-06	0.0104799	19
GO:BP	GO:0001823	mesonephros development	4.41682e-06	0.0099283	18
GO:BP	GO:1901888	regulation of cell junction assembly	4.43997e-06	0.0132377	24
GO:BP	GO:0007163	establishment or maintenance of cell polarity	4.46581e-06	0.0143409	26
GO:BP	GO:0007623	circadian rhythm	4.54424e-06	0.0126862	23
GO:BP	GO:0008544	epidermis development	4.59256e-06	0.019305	35
GO:BP	GO:0050801	monoatomic ion homeostasis	4.72984e-06	0.0275786	50
GO:BP	GO:0002064	epithelial cell development	5.00052e-06	0.0143409	26
GO:BP	GO:0042692	muscle cell differentiation	5.01934e-06	0.0198566	36
GO:BP	GO:0050680	negative regulation of epithelial cell proliferation	5.08709e-06	0.011583	21
GO:BP	GO:0016331	morphogenesis of embryonic epithelium	5.19373e-06	0.0121346	22
GO:BP	GO:0006874	intracellular calcium ion homeostasis	5.31225e-06	0.0170987	31
GO:BP	GO:0031589	cell-substrate adhesion	5.42784e-06	0.019305	35
GO:BP	GO:0070663	regulation of leukocyte proliferation	5.72008e-06	0.015444	28
GO:BP	GO:0042445	hormone metabolic process	6.01863e-06	0.0137893	25
GO:BP	GO:0035249	synaptic transmission, glutamatergic	6.06169e-06	0.00827358	15
GO:BP	GO:0030098	lymphocyte differentiation	6.0669e-06	0.0215113	39
GO:BP	GO:0051051	negative regulation of transport	6.26369e-06	0.0182019	33
GO:BP	GO:0030217	T cell differentiation	6.40121e-06	0.0170987	31
GO:BP	GO:0043603	amide metabolic process	6.52568e-06	0.0523993	95
GO:BP	GO:0048839	inner ear development	6.72958e-06	0.0137893	25
GO:BP	GO:0002764	immune response-regulating signaling pathway	6.80993e-06	0.0220629	40
GO:BP	GO:0007498	mesoderm development	6.93538e-06	0.0104799	19
GO:BP	GO:1903311	regulation of mRNA metabolic process	7.00154e-06	0.0170987	31
GO:BP	GO:0042886	amide transport	7.7061e-06	0.0170987	31
GO:BP	GO:0046879	hormone secretion	8.08484e-06	0.0165472	30
GO:BP	GO:0031346	positive regulation of cell projection organization	8.39144e-06	0.0159956	29
GO:BP	GO:0030518	intracellular steroid hormone receptor signaling pathway	8.53934e-06	0.0099283	18
GO:BP	GO:0001657	ureteric bud development	8.63691e-06	0.00937672	17
GO:BP	GO:0042176	regulation of protein catabolic process	8.81437e-06	0.0198566	36
GO:BP	GO:0045598	regulation of fat cell differentiation	9.4091e-06	0.0104799	19
GO:BP	GO:0043534	blood vessel endothelial cell migration	9.4091e-06	0.0104799	19
GO:BP	GO:0008584	male gonad development	9.4091e-06	0.0104799	19
GO:BP	GO:0050670	regulation of lymphocyte proliferation	9.61446e-06	0.0143409	26
GO:BP	GO:1901652	response to peptide	9.62917e-06	0.019305	35
GO:BP	GO:0060021	roof of mouth development	9.95569e-06	0.00882515	16
GO:BP	GO:0043491	phosphatidylinositol 3-kinase/protein kinase B signal transduction	1.00771e-05	0.0170987	31
GO:BP	GO:0072164	mesonephric tubule development	1.01761e-05	0.00937672	17
GO:BP	GO:0072163	mesonephric epithelium development	1.01761e-05	0.00937672	17
GO:BP	GO:0019725	cellular homeostasis	1.04108e-05	0.0325427	59
GO:BP	GO:0060271	cilium assembly	1.0496e-05	0.0209597	38
GO:BP	GO:0046546	development of primary male sexual characteristics	1.08501e-05	0.0104799	19
GO:BP	GO:0002250	adaptive immune response	1.13175e-05	0.0209597	38
GO:BP	GO:0141091	transforming growth factor beta receptor superfamily signaling pathway	1.13231e-05	0.0187534	34
GO:BP	GO:0048706	embryonic skeletal system development	1.13231e-05	0.0110314	20
GO:BP	GO:0090497	mesenchymal cell migration	1.13419e-05	0.00717044	13
GO:BP	GO:0072073	kidney epithelium development	1.13728e-05	0.011583	21
GO:BP	GO:0021536	diencephalon development	1.15625e-05	0.00772201	14
GO:BP	GO:0048846	axon extension involved in axon guidance	1.1852e-05	0.00551572	10
GO:BP	GO:1902284	neuron projection extension involved in neuron projection guidance	1.1852e-05	0.00551572	10
GO:BP	GO:0032102	negative regulation of response to external stimulus	1.18567e-05	0.0198566	36
GO:BP	GO:1902105	regulation of leukocyte differentiation	1.18745e-05	0.0170987	31
GO:BP	GO:0046328	regulation of JNK cascade	1.24461e-05	0.0104799	19
GO:BP	GO:0030099	myeloid cell differentiation	1.27986e-05	0.0220629	40
GO:BP	GO:1901566	organonitrogen compound biosynthetic process	1.29172e-05	0.0656371	119
GO:BP	GO:0032944	regulation of mononuclear cell proliferation	1.29435e-05	0.0143409	26
GO:BP	GO:0007411	axon guidance	1.29435e-05	0.0143409	26
GO:BP	GO:0048806	genitalia development	1.32728e-05	0.00606729	11
GO:BP	GO:0048593	camera-type eye morphogenesis	1.43301e-05	0.0104799	19
GO:BP	GO:0097485	neuron projection guidance	1.43301e-05	0.0143409	26
GO:BP	GO:0007160	cell-matrix adhesion	1.43301e-05	0.0137893	25
GO:BP	GO:0050684	regulation of mRNA processing	1.43301e-05	0.0104799	19
GO:BP	GO:0007416	synapse assembly	1.45927e-05	0.011583	21
GO:BP	GO:0055080	monoatomic cation homeostasis	1.51528e-05	0.0264755	48
GO:BP	GO:0051668	localization within membrane	1.57521e-05	0.0297849	54
GO:BP	GO:0009914	hormone transport	1.64486e-05	0.0165472	30
GO:BP	GO:0008217	regulation of blood pressure	1.64698e-05	0.0104799	19
GO:BP	GO:0010212	response to ionizing radiation	1.64698e-05	0.0104799	19
GO:BP	GO:0050863	regulation of T cell activation	1.68627e-05	0.0182019	33
GO:BP	GO:1903131	mononuclear cell differentiation	1.69618e-05	0.0226145	41
GO:BP	GO:0007005	mitochondrion organization	1.70645e-05	0.0237176	43
GO:BP	GO:0046883	regulation of hormone secretion	1.7644e-05	0.0137893	25
GO:BP	GO:0034765	regulation of monoatomic ion transmembrane transport	1.79611e-05	0.0121346	22
GO:BP	GO:0007281	germ cell development	1.98541e-05	0.0182019	33
GO:BP	GO:0051235	maintenance of location	1.99467e-05	0.0176503	32
GO:BP	GO:0042391	regulation of membrane potential	2.07396e-05	0.0204082	37
GO:BP	GO:0060627	regulation of vesicle-mediated transport	2.07396e-05	0.0226145	41
GO:BP	GO:0002253	activation of immune response	2.07571e-05	0.023166	42
GO:BP	GO:0061387	regulation of extent of cell growth	2.11536e-05	0.00772201	14
GO:BP	GO:0051640	organelle localization	2.2042e-05	0.0259239	47
GO:BP	GO:1902742	apoptotic process involved in development	2.27412e-05	0.00551572	10
GO:BP	GO:0015833	peptide transport	2.29165e-05	0.0148924	27
GO:BP	GO:0002696	positive regulation of leukocyte activation	2.34584e-05	0.0170987	31
GO:BP	GO:0001818	negative regulation of cytokine production	2.40509e-05	0.015444	28
GO:BP	GO:0050770	regulation of axonogenesis	2.41554e-05	0.0099283	18
GO:BP	GO:1904062	regulation of monoatomic cation transmembrane transport	2.47637e-05	0.0110314	20
GO:BP	GO:0045667	regulation of osteoblast differentiation	2.47709e-05	0.0104799	19
GO:BP	GO:0022612	gland morphogenesis	2.47709e-05	0.0104799	19
GO:BP	GO:0051301	cell division	2.47709e-05	0.0215113	39
GO:BP	GO:0009611	response to wounding	2.49469e-05	0.0220629	40
GO:BP	GO:0001894	tissue homeostasis	2.49573e-05	0.0148924	27
GO:BP	GO:0060249	anatomical structure homeostasis	2.49573e-05	0.0148924	27
GO:BP	GO:0003309	type B pancreatic cell differentiation	2.58708e-05	0.00496415	9
GO:BP	GO:0042113	B cell activation	2.69199e-05	0.0159956	29
GO:BP	GO:0034204	lipid translocation	2.70829e-05	0.00717044	13
GO:BP	GO:0000226	microtubule cytoskeleton organization	2.76188e-05	0.0292333	53
GO:BP	GO:0010498	proteasomal protein catabolic process	2.83106e-05	0.023166	42
GO:BP	GO:0048285	organelle fission	3.018e-05	0.023166	42
GO:BP	GO:0050919	negative chemotaxis	3.018e-05	0.00606729	11
GO:BP	GO:0008016	regulation of heart contraction	3.02909e-05	0.011583	21
GO:BP	GO:0035883	enteroendocrine cell differentiation	3.06096e-05	0.00551572	10
GO:BP	GO:0043254	regulation of protein-containing complex assembly	3.12991e-05	0.0204082	37
GO:BP	GO:0071560	cellular response to transforming growth factor beta stimulus	3.12991e-05	0.0143409	26
GO:BP	GO:0019439	aromatic compound catabolic process	3.16491e-05	0.0253723	46
GO:BP	GO:0001701	in utero embryonic development	3.22504e-05	0.0220629	40
GO:BP	GO:0014812	muscle cell migration	3.32589e-05	0.00717044	13
GO:BP	GO:0048771	tissue remodeling	3.39489e-05	0.011583	21
GO:BP	GO:0051603	proteolysis involved in protein catabolic process	3.39489e-05	0.030888	56
GO:BP	GO:0009896	positive regulation of catabolic process	3.57554e-05	0.0237176	43
GO:BP	GO:0002757	immune response-activating signaling pathway	3.58839e-05	0.0204082	37
GO:BP	GO:1903522	regulation of blood circulation	3.61117e-05	0.0132377	24
GO:BP	GO:0044770	cell cycle phase transition	3.61117e-05	0.023166	42
GO:BP	GO:2000045	regulation of G1/S transition of mitotic cell cycle	3.63168e-05	0.0099283	18
GO:BP	GO:1901361	organic cyclic compound catabolic process	3.63197e-05	0.0259239	47
GO:BP	GO:0002053	positive regulation of mesenchymal cell proliferation	3.69436e-05	0.00441258	8
GO:BP	GO:0009581	detection of external stimulus	3.69436e-05	0.00882515	16
GO:BP	GO:0022404	molting cycle process	3.69436e-05	0.00882515	16
GO:BP	GO:0022405	hair cycle process	3.69436e-05	0.00882515	16
GO:BP	GO:0043542	endothelial cell migration	3.88591e-05	0.0137893	25
GO:BP	GO:0009410	response to xenobiotic stimulus	3.99466e-05	0.0126862	23
GO:BP	GO:0050768	negative regulation of neurogenesis	4.00928e-05	0.00937672	17
GO:BP	GO:0051604	protein maturation	4.05594e-05	0.023166	42
GO:BP	GO:0022602	ovulation cycle process	4.05594e-05	0.00551572	10
GO:BP	GO:0071559	response to transforming growth factor beta	4.10404e-05	0.0143409	26
GO:BP	GO:0030177	positive regulation of Wnt signaling pathway	4.11229e-05	0.0104799	19
GO:BP	GO:0033002	muscle cell proliferation	4.23546e-05	0.011583	21
GO:BP	GO:0050778	positive regulation of immune response	4.30203e-05	0.0286817	52
GO:BP	GO:0018958	phenol-containing compound metabolic process	4.30203e-05	0.00882515	16
GO:BP	GO:0002520	immune system development	4.3635e-05	0.0132377	24
GO:BP	GO:0048663	neuron fate commitment	4.38361e-05	0.00772201	14
GO:BP	GO:0003214	cardiac left ventricle morphogenesis	4.39716e-05	0.003861	7
GO:BP	GO:0008610	lipid biosynthetic process	4.45246e-05	0.0275786	50
GO:BP	GO:0007178	transmembrane receptor protein serine/threonine kinase signaling pathway	4.46139e-05	0.019305	35
GO:BP	GO:0007254	JNK cascade	4.46253e-05	0.0110314	20
GO:BP	GO:0051961	negative regulation of nervous system development	4.58077e-05	0.00937672	17
GO:BP	GO:0015850	organic hydroxy compound transport	4.62848e-05	0.0148924	27
GO:BP	GO:0031345	negative regulation of cell projection organization	4.62848e-05	0.0104799	19
GO:BP	GO:0045936	negative regulation of phosphate metabolic process	4.63693e-05	0.0137893	25
GO:BP	GO:0010563	negative regulation of phosphorus metabolic process	4.63693e-05	0.0137893	25
GO:BP	GO:0050867	positive regulation of cell activation	4.67588e-05	0.0170987	31
GO:BP	GO:0006954	inflammatory response	4.68028e-05	0.0281302	51
GO:BP	GO:0000082	G1/S transition of mitotic cell cycle	4.68028e-05	0.011583	21
GO:BP	GO:0046394	carboxylic acid biosynthetic process	4.73065e-05	0.0159956	29
GO:BP	GO:0042698	ovulation cycle	4.84058e-05	0.00606729	11
GO:BP	GO:0048566	embryonic digestive tract development	5.00967e-05	0.00496415	9
GO:BP	GO:0097305	response to alcohol	5.24581e-05	0.00937672	17
GO:BP	GO:0016485	protein processing	5.25437e-05	0.0132377	24
GO:BP	GO:0014910	regulation of smooth muscle cell migration	5.28952e-05	0.00551572	10
GO:BP	GO:0051896	regulation of phosphatidylinositol 3-kinase/protein kinase B signal transduction	5.31542e-05	0.0143409	26
GO:BP	GO:0034121	regulation of toll-like receptor signaling pathway	5.41881e-05	0.00441258	8
GO:BP	GO:0043434	response to peptide hormone	5.57219e-05	0.0159956	29
GO:BP	GO:0098742	cell-cell adhesion via plasma-membrane adhesion molecules	5.57219e-05	0.0137893	25
GO:BP	GO:0009952	anterior/posterior pattern specification	5.82152e-05	0.0143409	26
GO:BP	GO:0034097	response to cytokine	5.95631e-05	0.034749	63
GO:BP	GO:0043535	regulation of blood vessel endothelial cell migration	6.08552e-05	0.00827358	15
GO:BP	GO:0014909	smooth muscle cell migration	6.15212e-05	0.00606729	11
GO:BP	GO:0032535	regulation of cellular component size	6.15543e-05	0.0176503	32
GO:BP	GO:0034655	nucleobase-containing compound catabolic process	6.42925e-05	0.023166	42
GO:BP	GO:0016053	organic acid biosynthetic process	6.55795e-05	0.0159956	29
GO:BP	GO:0050866	negative regulation of cell activation	6.59175e-05	0.0121346	22
GO:BP	GO:0015749	monosaccharide transmembrane transport	6.63822e-05	0.00882515	16
GO:BP	GO:0032970	regulation of actin filament-based process	6.86473e-05	0.0182019	33
GO:BP	GO:0034219	carbohydrate transmembrane transport	6.88493e-05	0.00937672	17
GO:BP	GO:0046850	regulation of bone remodeling	6.89207e-05	0.00551572	10
GO:BP	GO:0090049	regulation of cell migration involved in sprouting angiogenesis	6.89207e-05	0.00551572	10
GO:BP	GO:0030850	prostate gland development	6.89207e-05	0.00551572	10
GO:BP	GO:0019637	organophosphate metabolic process	6.91669e-05	0.0380585	69
GO:BP	GO:1902903	regulation of supramolecular fiber organization	6.99438e-05	0.0187534	34
GO:BP	GO:0097035	regulation of membrane lipid distribution	7.00561e-05	0.00717044	13
GO:BP	GO:0090092	regulation of transmembrane receptor protein serine/threonine kinase signaling pathway	7.02515e-05	0.0148924	27
GO:BP	GO:1902414	protein localization to cell junction	7.04639e-05	0.00827358	15
GO:BP	GO:0002244	hematopoietic progenitor cell differentiation	7.45233e-05	0.0104799	19
GO:BP	GO:0006887	exocytosis	7.49409e-05	0.0165472	30
GO:BP	GO:0030516	regulation of axon extension	7.62301e-05	0.00661886	12
GO:BP	GO:0007611	learning or memory	7.62773e-05	0.0132377	24
GO:BP	GO:0060324	face development	7.65168e-05	0.00606729	11
GO:BP	GO:0150116	regulation of cell-substrate junction organization	7.65168e-05	0.00606729	11
GO:BP	GO:0002366	leukocyte activation involved in immune response	7.65168e-05	0.015444	28
GO:BP	GO:0051054	positive regulation of DNA metabolic process	8.18776e-05	0.0143409	26
GO:BP	GO:0032386	regulation of intracellular transport	8.18776e-05	0.0143409	26
GO:BP	GO:0006511	ubiquitin-dependent protein catabolic process	8.26768e-05	0.0253723	46
GO:BP	GO:0045580	regulation of T cell differentiation	8.33748e-05	0.0104799	19
GO:BP	GO:1902806	regulation of cell cycle G1/S phase transition	8.33748e-05	0.0104799	19
GO:BP	GO:0002697	regulation of immune effector process	8.35962e-05	0.0182019	33
GO:BP	GO:1901987	regulation of cell cycle phase transition	8.63164e-05	0.019305	35
GO:BP	GO:0042098	T cell proliferation	8.64279e-05	0.0126862	23
GO:BP	GO:0002065	columnar/cuboidal epithelial cell differentiation	8.70591e-05	0.0099283	18
GO:BP	GO:1901990	regulation of mitotic cell cycle phase transition	8.84767e-05	0.0159956	29
GO:BP	GO:0002263	cell activation involved in immune response	8.9526e-05	0.015444	28
GO:BP	GO:0002790	peptide secretion	9.13158e-05	0.0132377	24
GO:BP	GO:0031076	embryonic camera-type eye development	9.15964e-05	0.00496415	9
GO:BP	GO:0051781	positive regulation of cell division	9.22585e-05	0.00661886	12
GO:BP	GO:0001942	hair follicle development	9.49961e-05	0.00827358	15
GO:BP	GO:0002823	negative regulation of adaptive immune response based on somatic recombination of immune receptors built from immunoglobulin superfamily domains	9.52727e-05	0.00606729	11
GO:BP	GO:0051494	negative regulation of cytoskeleton organization	9.69617e-05	0.0110314	20
GO:BP	GO:0001707	mesoderm formation	9.96622e-05	0.00717044	13
GO:BP	GO:0006873	intracellular monoatomic ion homeostasis	9.98287e-05	0.023166	42
GO:BP	GO:0045787	positive regulation of cell cycle	0.000100289	0.0165472	30
GO:BP	GO:0002460	adaptive immune response based on somatic recombination of immune receptors built from immunoglobulin superfamily domains	0.000102929	0.0159956	29
GO:BP	GO:1990778	protein localization to cell periphery	0.000107707	0.0176503	32
GO:BP	GO:1902904	negative regulation of supramolecular fiber organization	0.00010816	0.0110314	20
GO:BP	GO:0003323	type B pancreatic cell development	0.000109995	0.003861	7
GO:BP	GO:0010977	negative regulation of neuron projection development	0.000109995	0.00827358	15
GO:BP	GO:1902807	negative regulation of cell cycle G1/S phase transition	0.000111972	0.00661886	12
GO:BP	GO:0043069	negative regulation of programmed cell death	0.000112321	0.0325427	59
GO:BP	GO:0051962	positive regulation of nervous system development	0.000112321	0.0137893	25
GO:BP	GO:0035051	cardiocyte differentiation	0.000114218	0.00937672	17
GO:BP	GO:0050900	leukocyte migration	0.000114886	0.0176503	32
GO:BP	GO:0010256	endomembrane system organization	0.000115505	0.0242692	44
GO:BP	GO:0150115	cell-substrate junction organization	0.000116429	0.00772201	14
GO:BP	GO:0048286	lung alveolus development	0.000117456	0.00606729	11
GO:BP	GO:0044843	cell cycle G1/S phase transition	0.000117456	0.0121346	22
GO:BP	GO:1904888	cranial skeletal system development	0.000117456	0.00717044	13
GO:BP	GO:0001756	somitogenesis	0.000117456	0.00717044	13
GO:BP	GO:0010594	regulation of endothelial cell migration	0.000119028	0.0110314	20
GO:BP	GO:2000241	regulation of reproductive process	0.000119028	0.011583	21
GO:BP	GO:0044270	cellular nitrogen compound catabolic process	0.000119028	0.0237176	43
GO:BP	GO:0046700	heterocycle catabolic process	0.000119028	0.0237176	43
GO:BP	GO:0006281	DNA repair	0.000122268	0.0248207	45
GO:BP	GO:0008643	carbohydrate transport	0.000123303	0.0099283	18
GO:BP	GO:0051656	establishment of organelle localization	0.000123356	0.0204082	37
GO:BP	GO:0009582	detection of abiotic stimulus	0.000125233	0.00827358	15
GO:BP	GO:1901654	response to ketone	0.000125233	0.00827358	15
GO:BP	GO:0010586	miRNA metabolic process	0.000125233	0.00827358	15
GO:BP	GO:0002822	regulation of adaptive immune response based on somatic recombination of immune receptors built from immunoglobulin superfamily domains	0.000131564	0.011583	21
GO:BP	GO:0051302	regulation of cell division	0.000131838	0.0110314	20
GO:BP	GO:0043161	proteasome-mediated ubiquitin-dependent protein catabolic process	0.000132098	0.0182019	33
GO:BP	GO:0007162	negative regulation of cell adhesion	0.000132525	0.0143409	26
GO:BP	GO:0055008	cardiac muscle tissue morphogenesis	0.000132962	0.00661886	12
GO:BP	GO:0030003	intracellular monoatomic cation homeostasis	0.000133603	0.0226145	41
GO:BP	GO:0048332	mesoderm morphogenesis	0.000138098	0.00717044	13
GO:BP	GO:1903039	positive regulation of leukocyte cell-cell adhesion	0.000140402	0.0132377	24
GO:BP	GO:1903828	negative regulation of protein localization	0.000141065	0.0121346	22
GO:BP	GO:0048546	digestive tract morphogenesis	0.000141065	0.00551572	10
GO:BP	GO:0034103	regulation of tissue remodeling	0.000142718	0.00606729	11
GO:BP	GO:0002820	negative regulation of adaptive immune response	0.000142718	0.00606729	11
GO:BP	GO:0050922	negative regulation of chemotaxis	0.000142718	0.00606729	11
GO:BP	GO:0032886	regulation of microtubule-based process	0.000142924	0.0143409	26
GO:BP	GO:0019941	modification-dependent protein catabolic process	0.000149639	0.0253723	46
GO:BP	GO:0032956	regulation of actin cytoskeleton organization	0.000152164	0.0165472	30
GO:BP	GO:0090068	positive regulation of cell cycle process	0.000155099	0.0137893	25
GO:BP	GO:0030517	negative regulation of axon extension	0.000157194	0.00496415	9
GO:BP	GO:0055078	sodium ion homeostasis	0.000157194	0.00496415	9
GO:BP	GO:0045216	cell-cell junction organization	0.000162006	0.0126862	23
GO:BP	GO:1903313	positive regulation of mRNA metabolic process	0.000162667	0.00937672	17
GO:BP	GO:0071345	cellular response to cytokine stimulus	0.000162667	0.0314396	57
GO:BP	GO:0050890	cognition	0.00016823	0.0143409	26
GO:BP	GO:0051250	negative regulation of lymphocyte activation	0.000173339	0.0099283	18
GO:BP	GO:0002252	immune effector process	0.000173761	0.0253723	46
GO:BP	GO:0007264	small GTPase-mediated signal transduction	0.000174878	0.0204082	37
GO:BP	GO:0060326	cell chemotaxis	0.000174878	0.015444	28
GO:BP	GO:0001655	urogenital system development	0.000174878	0.00606729	11
GO:BP	GO:0021953	central nervous system neuron differentiation	0.000174992	0.011583	21
GO:BP	GO:2000648	positive regulation of stem cell proliferation	0.000176183	0.00551572	10
GO:BP	GO:0060428	lung epithelium development	0.000176183	0.00551572	10
GO:BP	GO:0030072	peptide hormone secretion	0.000176183	0.0126862	23
GO:BP	GO:2000146	negative regulation of cell motility	0.000178237	0.0148924	27
GO:BP	GO:0044419	biological process involved in interspecies interaction between organisms	0.000179039	0.0529509	96
GO:BP	GO:0007492	endoderm development	0.000179728	0.00772201	14
GO:BP	GO:0016358	dendrite development	0.000184886	0.0121346	22
GO:BP	GO:0042303	molting cycle	0.000188267	0.00882515	16
GO:BP	GO:0042633	hair cycle	0.000188267	0.00882515	16
GO:BP	GO:0042733	embryonic digit morphogenesis	0.00018858	0.00661886	12
GO:BP	GO:0035924	cellular response to vascular endothelial growth factor stimulus	0.00018858	0.00661886	12
GO:BP	GO:0030336	negative regulation of cell migration	0.000195325	0.0143409	26
GO:BP	GO:0071478	cellular response to radiation	0.000195789	0.0110314	20
GO:BP	GO:0051170	import into nucleus	0.000196019	0.0104799	19
GO:BP	GO:0030901	midbrain development	0.000202519	0.00496415	9
GO:BP	GO:0010035	response to inorganic substance	0.000204709	0.0176503	32
GO:BP	GO:0048841	regulation of axon extension involved in axon guidance	0.000205107	0.00441258	8
GO:BP	GO:0043632	modification-dependent macromolecule catabolic process	0.000209236	0.0253723	46
GO:BP	GO:0001755	neural crest cell migration	0.000210556	0.00606729	11
GO:BP	GO:2000134	negative regulation of G1/S transition of mitotic cell cycle	0.000210556	0.00606729	11
GO:BP	GO:0021700	developmental maturation	0.00021299	0.0165472	30
GO:BP	GO:0090263	positive regulation of canonical Wnt signaling pathway	0.000214204	0.00827358	15
GO:BP	GO:0046822	regulation of nucleocytoplasmic transport	0.000214204	0.00827358	15
GO:BP	GO:0007517	muscle organ development	0.000215025	0.015444	28
GO:BP	GO:0030073	insulin secretion	0.000215025	0.0110314	20
GO:BP	GO:0030520	intracellular estrogen receptor signaling pathway	0.000218067	0.00551572	10
GO:BP	GO:0051251	positive regulation of lymphocyte activation	0.000221721	0.0148924	27
GO:BP	GO:0050864	regulation of B cell activation	0.00022912	0.00937672	17
GO:BP	GO:0060251	regulation of glial cell proliferation	0.000235773	0.003861	7
GO:BP	GO:0097553	calcium ion transmembrane import into cytosol	0.000238438	0.0099283	18
GO:BP	GO:0061053	somite development	0.000238671	0.00772201	14
GO:BP	GO:1903169	regulation of calcium ion transmembrane transport	0.000238671	0.00772201	14
GO:BP	GO:0032259	methylation	0.000238671	0.0148924	27
GO:BP	GO:0043066	negative regulation of apoptotic process	0.000239668	0.030888	56
GO:BP	GO:0043484	regulation of RNA splicing	0.000239668	0.0104799	19
GO:BP	GO:0003279	cardiac septum development	0.000243566	0.00827358	15
GO:BP	GO:0022409	positive regulation of cell-cell adhesion	0.00024391	0.0143409	26
GO:BP	GO:0060425	lung morphogenesis	0.00025359	0.00606729	11
GO:BP	GO:1900180	regulation of protein localization to nucleus	0.000256264	0.00937672	17
GO:BP	GO:0045786	negative regulation of cell cycle	0.000262384	0.0170987	31
GO:BP	GO:0007626	locomotory behavior	0.000262591	0.0121346	22
GO:BP	GO:0034332	adherens junction organization	0.000269511	0.00551572	10
GO:BP	GO:0038084	vascular endothelial growth factor signaling pathway	0.000269511	0.00551572	10
GO:BP	GO:0050771	negative regulation of axonogenesis	0.000269511	0.00551572	10
GO:BP	GO:0001953	negative regulation of cell-matrix adhesion	0.000273151	0.00441258	8
GO:BP	GO:0050685	positive regulation of mRNA processing	0.000273151	0.00441258	8
GO:BP	GO:0035886	vascular associated smooth muscle cell differentiation	0.000273151	0.00441258	8
GO:BP	GO:0002819	regulation of adaptive immune response	0.000275634	0.011583	21
GO:BP	GO:0003012	muscle system process	0.000276295	0.0165472	30
GO:BP	GO:0009746	response to hexose	0.00028518	0.00937672	17
GO:BP	GO:0034284	response to monosaccharide	0.00028518	0.00937672	17
GO:BP	GO:0050870	positive regulation of T cell activation	0.00028518	0.0121346	22
GO:BP	GO:0050731	positive regulation of peptidyl-tyrosine phosphorylation	0.00028518	0.00937672	17
GO:BP	GO:0007494	midgut development	0.000287567	0.00220629	4
GO:BP	GO:0003229	ventricular cardiac muscle tissue development	0.000303803	0.00606729	11
GO:BP	GO:0032835	glomerulus development	0.000303803	0.00606729	11
GO:BP	GO:0050730	regulation of peptidyl-tyrosine phosphorylation	0.000315462	0.0110314	20
GO:BP	GO:0010632	regulation of epithelial cell migration	0.000316179	0.0126862	23
GO:BP	GO:2000035	regulation of stem cell division	0.000320602	0.00275786	5
GO:BP	GO:0015748	organophosphate ester transport	0.000323572	0.0104799	19
GO:BP	GO:0055010	ventricular cardiac muscle tissue morphogenesis	0.000331088	0.00551572	10
GO:BP	GO:0034505	tooth mineralization	0.000333659	0.003861	7
GO:BP	GO:0071695	anatomical structure maturation	0.000337124	0.0137893	25
GO:BP	GO:0010639	negative regulation of organelle organization	0.000337467	0.0170987	31
GO:BP	GO:0002685	regulation of leukocyte migration	0.000339189	0.0121346	22
GO:BP	GO:0097581	lamellipodium organization	0.000345254	0.00717044	13
GO:BP	GO:0045619	regulation of lymphocyte differentiation	0.000345469	0.0110314	20
GO:BP	GO:0044772	mitotic cell cycle phase transition	0.000352748	0.0182019	33
GO:BP	GO:0061041	regulation of wound healing	0.000355283	0.00827358	15
GO:BP	GO:0050851	antigen receptor-mediated signaling pathway	0.000355283	0.0104799	19
GO:BP	GO:0060041	retina development in camera-type eye	0.000355283	0.0104799	19
GO:BP	GO:0015914	phospholipid transport	0.000355283	0.00827358	15
GO:BP	GO:0007179	transforming growth factor beta receptor signaling pathway	0.000359548	0.011583	21
GO:BP	GO:0003401	axis elongation	0.000359548	0.00441258	8
GO:BP	GO:0060415	muscle tissue morphogenesis	0.000362758	0.00661886	12
GO:BP	GO:0008625	extrinsic apoptotic signaling pathway via death domain receptors	0.000362758	0.00661886	12
GO:BP	GO:0006518	peptide metabolic process	0.000376545	0.0402648	73
GO:BP	GO:0032388	positive regulation of intracellular transport	0.000382109	0.00882515	16
GO:BP	GO:0002695	negative regulation of leukocyte activation	0.000391879	0.0104799	19
GO:BP	GO:0008361	regulation of cell size	0.000397453	0.0099283	18
GO:BP	GO:0072006	nephron development	0.000397453	0.0099283	18
GO:BP	GO:0006606	protein import into nucleus	0.000397453	0.0099283	18
GO:BP	GO:0046849	bone remodeling	0.000397453	0.00717044	13
GO:BP	GO:0001708	cell fate specification	0.000407965	0.00772201	14
GO:BP	GO:0018108	peptidyl-tyrosine phosphorylation	0.00041402	0.0110314	20
GO:BP	GO:0034660	ncRNA metabolic process	0.000420978	0.0264755	48
GO:BP	GO:0071479	cellular response to ionizing radiation	0.000425568	0.00661886	12
GO:BP	GO:0016050	vesicle organization	0.000427548	0.015444	28
GO:BP	GO:0002274	myeloid leukocyte activation	0.000427656	0.011583	21
GO:BP	GO:0022604	regulation of cell morphogenesis	0.000434414	0.0121346	22
GO:BP	GO:0098773	skin epidermis development	0.000439853	0.00937672	17
GO:BP	GO:0072657	protein localization to membrane	0.00044626	0.0242692	44
GO:BP	GO:0035282	segmentation	0.000452568	0.00827358	15
GO:BP	GO:0001656	metanephros development	0.000457583	0.00717044	13
GO:BP	GO:0048843	negative regulation of axon extension involved in axon guidance	0.000460041	0.003861	7
GO:BP	GO:0060065	uterus development	0.000460041	0.003861	7
GO:BP	GO:0006582	melanin metabolic process	0.000460041	0.003861	7
GO:BP	GO:0060840	artery development	0.000462585	0.00772201	14
GO:BP	GO:0008630	intrinsic apoptotic signaling pathway in response to DNA damage	0.000462585	0.00772201	14
GO:BP	GO:0045055	regulated exocytosis	0.00046423	0.011583	21
GO:BP	GO:0043368	positive T cell selection	0.000466198	0.00441258	8
GO:BP	GO:0045124	regulation of bone resorption	0.000466198	0.00441258	8
GO:BP	GO:0034248	regulation of amide metabolic process	0.000467706	0.0182019	33
GO:BP	GO:0071805	potassium ion transmembrane transport	0.000468093	0.0121346	22
GO:BP	GO:0022408	negative regulation of cell-cell adhesion	0.000468355	0.0104799	19
GO:BP	GO:0051897	positive regulation of phosphatidylinositol 3-kinase/protein kinase B signal transduction	0.000468355	0.0104799	19
GO:BP	GO:0050921	positive regulation of chemotaxis	0.000473919	0.00882515	16
GO:BP	GO:0060688	regulation of morphogenesis of a branching structure	0.000481702	0.00551572	10
GO:BP	GO:0042987	amyloid precursor protein catabolic process	0.000481702	0.00551572	10
GO:BP	GO:0035987	endodermal cell differentiation	0.000481702	0.00551572	10
GO:BP	GO:2001235	positive regulation of apoptotic signaling pathway	0.000482784	0.00937672	17
GO:BP	GO:0034122	negative regulation of toll-like receptor signaling pathway	0.000485486	0.00330943	6
GO:BP	GO:0070664	negative regulation of leukocyte proliferation	0.000489281	0.00661886	12
GO:BP	GO:0002573	myeloid leukocyte differentiation	0.000492592	0.0132377	24
GO:BP	GO:0031349	positive regulation of defense response	0.000492592	0.019305	35
GO:BP	GO:0050807	regulation of synapse organization	0.000500802	0.011583	21
GO:BP	GO:0035136	forelimb morphogenesis	0.000502266	0.00496415	9
GO:BP	GO:1905314	semi-lunar valve development	0.000502266	0.00496415	9
GO:BP	GO:0003170	heart valve development	0.000502266	0.00606729	11
GO:BP	GO:0044283	small molecule biosynthetic process	0.000514274	0.023166	42
GO:BP	GO:0008645	hexose transmembrane transport	0.000519395	0.00772201	14
GO:BP	GO:1901137	carbohydrate derivative biosynthetic process	0.000524926	0.0259239	47
GO:BP	GO:0035265	organ growth	0.00053274	0.00937672	17
GO:BP	GO:1903034	regulation of response to wounding	0.00053274	0.00937672	17
GO:BP	GO:0018212	peptidyl-tyrosine modification	0.00053274	0.0110314	20
GO:BP	GO:0045930	negative regulation of mitotic cell cycle	0.000545367	0.0121346	22
GO:BP	GO:0051651	maintenance of location in cell	0.000545367	0.0121346	22
GO:BP	GO:0001819	positive regulation of cytokine production	0.000557634	0.0198566	36
GO:BP	GO:0030316	osteoclast differentiation	0.000563657	0.00827358	15
GO:BP	GO:0010948	negative regulation of cell cycle process	0.000567928	0.0143409	26
GO:BP	GO:1901653	cellular response to peptide	0.000567928	0.0143409	26
GO:BP	GO:0043536	positive regulation of blood vessel endothelial cell migration	0.000577452	0.00551572	10
GO:BP	GO:0010821	regulation of mitochondrion organization	0.000586034	0.00882515	16
GO:BP	GO:0050803	regulation of synapse structure or activity	0.000590331	0.011583	21
GO:BP	GO:1900182	positive regulation of protein localization to nucleus	0.000591321	0.00717044	13
GO:BP	GO:0048333	mesodermal cell differentiation	0.000593051	0.00441258	8
GO:BP	GO:0030162	regulation of proteolysis	0.000617008	0.0165472	30
GO:BP	GO:0140448	signaling receptor ligand precursor processing	0.000617213	0.003861	7
GO:BP	GO:0048872	homeostasis of number of cells	0.000621254	0.0159956	29
GO:BP	GO:0031623	receptor internalization	0.000632094	0.00827358	15
GO:BP	GO:0061351	neural precursor cell proliferation	0.000638661	0.0099283	18
GO:BP	GO:0050708	regulation of protein secretion	0.00063898	0.0121346	22
GO:BP	GO:0000280	nuclear division	0.00064238	0.019305	35
GO:BP	GO:2001236	regulation of extrinsic apoptotic signaling pathway	0.000651629	0.00937672	17
GO:BP	GO:0030902	hindbrain development	0.000651629	0.00937672	17
GO:BP	GO:0002067	glandular epithelial cell differentiation	0.00065379	0.00661886	12
GO:BP	GO:0006979	response to oxidative stress	0.000661647	0.015444	28
GO:BP	GO:0001841	neural tube formation	0.000662668	0.00772201	14
GO:BP	GO:0051402	neuron apoptotic process	0.00067759	0.0126862	23
GO:BP	GO:0019221	cytokine-mediated signaling pathway	0.000690504	0.0204082	37
GO:BP	GO:0045332	phospholipid translocation	0.000690504	0.00551572	10
GO:BP	GO:0031329	regulation of cellular catabolic process	0.000707123	0.0248207	45
GO:BP	GO:0001710	mesodermal cell fate commitment	0.000711652	0.00330943	6
GO:BP	GO:0009743	response to carbohydrate	0.000719219	0.00937672	17
GO:BP	GO:0070665	positive regulation of leukocyte proliferation	0.000719219	0.00937672	17
GO:BP	GO:0009749	response to glucose	0.000721749	0.00882515	16
GO:BP	GO:1904019	epithelial cell apoptotic process	0.000721749	0.00882515	16
GO:BP	GO:0120032	regulation of plasma membrane bounded cell projection assembly	0.000748235	0.0110314	20
GO:BP	GO:0048024	regulation of mRNA splicing, via spliceosome	0.000748235	0.00772201	14
GO:BP	GO:0032868	response to insulin	0.00075164	0.011583	21
GO:BP	GO:0034205	amyloid-beta formation	0.00075796	0.00496415	9
GO:BP	GO:0060976	coronary vasculature development	0.00075796	0.00496415	9
GO:BP	GO:0008593	regulation of Notch signaling pathway	0.000765282	0.00717044	13
GO:BP	GO:0046330	positive regulation of JNK cascade	0.000765282	0.00717044	13
GO:BP	GO:0001659	temperature homeostasis	0.000765282	0.0099283	18
GO:BP	GO:0001933	negative regulation of protein phosphorylation	0.000791959	0.00937672	17
GO:BP	GO:0007193	adenylate cyclase-inhibiting G protein-coupled receptor signaling pathway	0.00080855	0.00606729	11
GO:BP	GO:0042982	amyloid precursor protein metabolic process	0.00080855	0.00606729	11
GO:BP	GO:0048041	focal adhesion assembly	0.00080855	0.00606729	11
GO:BP	GO:0045669	positive regulation of osteoblast differentiation	0.00080855	0.00606729	11
GO:BP	GO:0032964	collagen biosynthetic process	0.000819806	0.003861	7
GO:BP	GO:0048704	embryonic skeletal system morphogenesis	0.000839974	0.00772201	14
GO:BP	GO:0050777	negative regulation of immune response	0.000839974	0.0099283	18
GO:BP	GO:0050727	regulation of inflammatory response	0.000847067	0.015444	28
GO:BP	GO:0048644	muscle organ morphogenesis	0.000865907	0.00661886	12
GO:BP	GO:0061008	hepaticobiliary system development	0.000870833	0.00717044	13
GO:BP	GO:0002768	immune response-regulating cell surface receptor signaling pathway	0.000872753	0.0132377	24
GO:BP	GO:0060491	regulation of cell projection assembly	0.000880988	0.0110314	20
GO:BP	GO:0090109	regulation of cell-substrate junction assembly	0.000922154	0.00496415	9
GO:BP	GO:0019748	secondary metabolic process	0.000922154	0.00496415	9
GO:BP	GO:0051893	regulation of focal adhesion assembly	0.000922154	0.00496415	9
GO:BP	GO:0048701	embryonic cranial skeleton morphogenesis	0.000922154	0.00496415	9
GO:BP	GO:0006260	DNA replication	0.000936549	0.0132377	24
GO:BP	GO:0048844	artery morphogenesis	0.000940206	0.00606729	11
GO:BP	GO:0072393	microtubule anchoring at microtubule organizing center	0.000940206	0.00275786	5
GO:BP	GO:0032570	response to progesterone	0.000940206	0.00275786	5
GO:BP	GO:0061309	cardiac neural crest cell development involved in outflow tract morphogenesis	0.000940206	0.00275786	5
GO:BP	GO:0048534	hematopoietic or lymphoid organ development	0.000940394	0.00772201	14
GO:BP	GO:0021983	pituitary gland development	0.000942496	0.00441258	8
GO:BP	GO:0016197	endosomal transport	0.000950279	0.0137893	25
GO:BP	GO:0009101	glycoprotein biosynthetic process	0.000952593	0.015444	28
GO:BP	GO:0045604	regulation of epidermal cell differentiation	0.000968593	0.00551572	10
GO:BP	GO:0072009	nephron epithelium development	0.000972932	0.00827358	15
GO:BP	GO:0009612	response to mechanical stimulus	0.000974218	0.00882515	16
GO:BP	GO:0009100	glycoprotein metabolic process	0.000974218	0.0176503	32
GO:BP	GO:0042752	regulation of circadian rhythm	0.000979582	0.00717044	13
GO:BP	GO:0014912	negative regulation of smooth muscle cell migration	0.00100349	0.00330943	6
GO:BP	GO:0099170	postsynaptic modulation of chemical synaptic transmission	0.00100349	0.00330943	6
GO:BP	GO:0043369	CD4-positive or CD8-positive, alpha-beta T cell lineage commitment	0.00100349	0.00330943	6
GO:BP	GO:0016082	synaptic vesicle priming	0.00100349	0.00330943	6
GO:BP	GO:0002072	optic cup morphogenesis involved in camera-type eye development	0.00100734	0.00165472	3
GO:BP	GO:0051414	response to cortisol	0.00100734	0.00165472	3
GO:BP	GO:0046880	regulation of follicle-stimulating hormone secretion	0.00100734	0.00165472	3
GO:BP	GO:0035148	tube formation	0.00104217	0.00937672	17
GO:BP	GO:0007043	cell-cell junction assembly	0.00104217	0.00937672	17
GO:BP	GO:0031023	microtubule organizing center organization	0.00104217	0.00937672	17
GO:BP	GO:0016339	calcium-dependent cell-cell adhesion via plasma membrane cell adhesion molecules	0.0010675	0.003861	7
GO:BP	GO:0051924	regulation of calcium ion transport	0.00109004	0.0099283	18
GO:BP	GO:2001238	positive regulation of extrinsic apoptotic signaling pathway	0.00110489	0.00496415	9
GO:BP	GO:0060612	adipose tissue development	0.00110489	0.00496415	9
GO:BP	GO:1902106	negative regulation of leukocyte differentiation	0.00110489	0.00717044	13
GO:BP	GO:0045616	regulation of keratinocyte differentiation	0.00117387	0.00441258	8
GO:BP	GO:1903532	positive regulation of secretion by cell	0.00119161	0.011583	21
GO:BP	GO:0006417	regulation of translation	0.00121188	0.015444	28
GO:BP	GO:0072330	monocarboxylic acid biosynthetic process	0.00121248	0.0104799	19
GO:BP	GO:0005975	carbohydrate metabolic process	0.00122269	0.0226145	41
GO:BP	GO:0051047	positive regulation of secretion	0.0012476	0.0121346	22
GO:BP	GO:0060411	cardiac septum morphogenesis	0.00125966	0.00606729	11
GO:BP	GO:0019318	hexose metabolic process	0.00128688	0.011583	21
GO:BP	GO:0033157	regulation of intracellular protein transport	0.00131339	0.00882515	16
GO:BP	GO:1903531	negative regulation of secretion by cell	0.00131852	0.00772201	14
GO:BP	GO:0061136	regulation of proteasomal protein catabolic process	0.00131852	0.0104799	19
GO:BP	GO:0014015	positive regulation of gliogenesis	0.00133568	0.00496415	9
GO:BP	GO:0007224	smoothened signaling pathway	0.00138616	0.00937672	17
GO:BP	GO:1903050	regulation of proteolysis involved in protein catabolic process	0.00138868	0.011583	21
GO:BP	GO:0030318	melanocyte differentiation	0.00140272	0.00330943	6
GO:BP	GO:0043588	skin development	0.00140272	0.0143409	26
GO:BP	GO:0060602	branch elongation of an epithelium	0.00140272	0.00330943	6
GO:BP	GO:1904659	glucose transmembrane transport	0.00141224	0.00717044	13
GO:BP	GO:0050769	positive regulation of neurogenesis	0.00143021	0.0104799	19
GO:BP	GO:0007098	centrosome cycle	0.0014434	0.00882515	16
GO:BP	GO:0014009	glial cell proliferation	0.00145108	0.00441258	8
GO:BP	GO:0014013	regulation of gliogenesis	0.00145108	0.00606729	11
GO:BP	GO:0033147	negative regulation of intracellular estrogen receptor signaling pathway	0.00146163	0.00275786	5
GO:BP	GO:0001838	embryonic epithelial tube formation	0.00146163	0.00827358	15
GO:BP	GO:0048705	skeletal system morphogenesis	0.00146163	0.0126862	23
GO:BP	GO:0032252	secretory granule localization	0.00146163	0.00275786	5
GO:BP	GO:0030879	mammary gland development	0.00146163	0.00827358	15
GO:BP	GO:1900376	regulation of secondary metabolite biosynthetic process	0.00146163	0.00275786	5
GO:BP	GO:0043455	regulation of secondary metabolic process	0.00146163	0.00275786	5
GO:BP	GO:0046632	alpha-beta T cell differentiation	0.00146163	0.00772201	14
GO:BP	GO:0007612	learning	0.00146163	0.00827358	15
GO:BP	GO:0001711	endodermal cell fate commitment	0.00146163	0.00275786	5
GO:BP	GO:0048021	regulation of melanin biosynthetic process	0.00146163	0.00275786	5
GO:BP	GO:0007249	canonical NF-kappaB signal transduction	0.00148068	0.0132377	24
GO:BP	GO:0060158	phospholipase C-activating dopamine receptor signaling pathway	0.00151309	0.00220629	4
GO:BP	GO:0072201	negative regulation of mesenchymal cell proliferation	0.00151309	0.00220629	4
GO:BP	GO:0002285	lymphocyte activation involved in immune response	0.00151309	0.0110314	20
GO:BP	GO:0060900	embryonic camera-type eye formation	0.00151309	0.00220629	4
GO:BP	GO:0051707	response to other organism	0.00152244	0.0457805	83
GO:BP	GO:0001706	endoderm formation	0.0015525	0.00551572	10
GO:BP	GO:0017156	calcium-ion regulated exocytosis	0.0015525	0.00551572	10
GO:BP	GO:0030888	regulation of B cell proliferation	0.0015525	0.00551572	10
GO:BP	GO:1903707	negative regulation of hemopoiesis	0.00156712	0.00717044	13
GO:BP	GO:0042531	positive regulation of tyrosine phosphorylation of STAT protein	0.00157351	0.00496415	9
GO:BP	GO:0043266	regulation of potassium ion transport	0.00157351	0.00496415	9
GO:BP	GO:0072659	protein localization to plasma membrane	0.001574	0.0137893	25
GO:BP	GO:0042593	glucose homeostasis	0.00157871	0.011583	21
GO:BP	GO:0006814	sodium ion transport	0.00157871	0.011583	21
GO:BP	GO:0033500	carbohydrate homeostasis	0.00157871	0.011583	21
GO:BP	GO:0043207	response to external biotic stimulus	0.00159647	0.0457805	83
GO:BP	GO:0042476	odontogenesis	0.00160104	0.00827358	15
GO:BP	GO:0017015	regulation of transforming growth factor beta receptor signaling pathway	0.00160104	0.00827358	15
GO:BP	GO:0003158	endothelium development	0.00160104	0.00827358	15
GO:BP	GO:0046631	alpha-beta T cell activation	0.00161818	0.00937672	17
GO:BP	GO:0045637	regulation of myeloid cell differentiation	0.00161818	0.0110314	20
GO:BP	GO:2000058	regulation of ubiquitin-dependent protein catabolic process	0.00161818	0.00937672	17
GO:BP	GO:0030100	regulation of endocytosis	0.00162312	0.0121346	22
GO:BP	GO:0045582	positive regulation of T cell differentiation	0.00162617	0.00661886	12
GO:BP	GO:0045666	positive regulation of neuron differentiation	0.00163035	0.00606729	11
GO:BP	GO:0003073	regulation of systemic arterial blood pressure	0.00163035	0.00606729	11
GO:BP	GO:0043687	post-translational protein modification	0.00163403	0.0325427	59
GO:BP	GO:0051648	vesicle localization	0.00163976	0.0099283	18
GO:BP	GO:0019827	stem cell population maintenance	0.00170122	0.00882515	16
GO:BP	GO:0010634	positive regulation of epithelial cell migration	0.00170122	0.00882515	16
GO:BP	GO:0071375	cellular response to peptide hormone stimulus	0.00173701	0.0121346	22
GO:BP	GO:0099171	presynaptic modulation of chemical synaptic transmission	0.00173701	0.003861	7
GO:BP	GO:0050671	positive regulation of lymphocyte proliferation	0.00176119	0.00827358	15
GO:BP	GO:0031214	biomineral tissue development	0.00176147	0.00937672	17
GO:BP	GO:0045682	regulation of epidermis development	0.00178987	0.00551572	10
GO:BP	GO:0007015	actin filament organization	0.00179419	0.0187534	34
GO:BP	GO:0062009	secondary palate development	0.00185434	0.00330943	6
GO:BP	GO:0060445	branching involved in salivary gland morphogenesis	0.00185434	0.00330943	6
GO:BP	GO:0002320	lymphoid progenitor cell differentiation	0.00185434	0.00330943	6
GO:BP	GO:1901988	negative regulation of cell cycle phase transition	0.00185434	0.0121346	22
GO:BP	GO:0042438	melanin biosynthetic process	0.00185434	0.00330943	6
GO:BP	GO:0016486	peptide hormone processing	0.00185434	0.00330943	6
GO:BP	GO:0097150	neuronal stem cell population maintenance	0.00185434	0.00330943	6
GO:BP	GO:0030534	adult behavior	0.00185766	0.00882515	16
GO:BP	GO:0070507	regulation of microtubule cytoskeleton organization	0.0019154	0.00937672	17
GO:BP	GO:0048167	regulation of synaptic plasticity	0.0019154	0.00937672	17
GO:BP	GO:1903844	regulation of cellular response to transforming growth factor beta stimulus	0.00193461	0.00827358	15
GO:BP	GO:0010038	response to metal ion	0.00193832	0.011583	21
GO:BP	GO:0010595	positive regulation of endothelial cell migration	0.00193832	0.00717044	13
GO:BP	GO:0070647	protein modification by small protein conjugation or removal	0.00197896	0.0314396	57
GO:BP	GO:0051216	cartilage development	0.00201403	0.0110314	20
GO:BP	GO:0098727	maintenance of cell number	0.00203707	0.00882515	16
GO:BP	GO:1905330	regulation of morphogenesis of an epithelium	0.00206116	0.00551572	10
GO:BP	GO:0002712	regulation of B cell mediated immunity	0.00206116	0.00551572	10
GO:BP	GO:0001889	liver development	0.00206116	0.00661886	12
GO:BP	GO:0002889	regulation of immunoglobulin mediated immune response	0.00206116	0.00551572	10
GO:BP	GO:0048469	cell maturation	0.00206116	0.0104799	19
GO:BP	GO:0014855	striated muscle cell proliferation	0.00206116	0.00551572	10
GO:BP	GO:0001843	neural tube closure	0.00206116	0.00661886	12
GO:BP	GO:0006836	neurotransmitter transport	0.00207312	0.00937672	17
GO:BP	GO:1901991	negative regulation of mitotic cell cycle phase transition	0.00207312	0.00937672	17
GO:BP	GO:0017157	regulation of exocytosis	0.00207312	0.00937672	17
GO:BP	GO:0002028	regulation of sodium ion transport	0.00209581	0.00441258	8
GO:BP	GO:0032946	positive regulation of mononuclear cell proliferation	0.00211644	0.00827358	15
GO:BP	GO:0061308	cardiac neural crest cell development involved in heart development	0.00213809	0.00275786	5
GO:BP	GO:0061307	cardiac neural crest cell differentiation involved in heart development	0.00213809	0.00275786	5
GO:BP	GO:0045621	positive regulation of lymphocyte differentiation	0.00215132	0.00717044	13
GO:BP	GO:0072538	T-helper 17 type immune response	0.00216134	0.003861	7
GO:BP	GO:0051148	negative regulation of muscle cell differentiation	0.00216134	0.00496415	9
GO:BP	GO:1903038	negative regulation of leukocyte cell-cell adhesion	0.00216134	0.00772201	14
GO:BP	GO:1990806	ligand-gated ion channel signaling pathway	0.00216134	0.003861	7
GO:BP	GO:0050805	negative regulation of synaptic transmission	0.00216134	0.003861	7
GO:BP	GO:0099173	postsynapse organization	0.00220327	0.00882515	16
GO:BP	GO:0062207	regulation of pattern recognition receptor signaling pathway	0.00220327	0.00882515	16
GO:BP	GO:0090276	regulation of peptide hormone secretion	0.00224766	0.00937672	17
GO:BP	GO:0060606	tube closure	0.00230671	0.00661886	12
GO:BP	GO:1903046	meiotic cell cycle process	0.00230671	0.0110314	20
GO:BP	GO:2000628	regulation of miRNA metabolic process	0.00230671	0.00661886	12
GO:BP	GO:0002831	regulation of response to biotic stimulus	0.00233037	0.019305	35
GO:BP	GO:0032526	response to retinoic acid	0.0023708	0.00551572	10
GO:BP	GO:0045732	positive regulation of protein catabolic process	0.00238287	0.0104799	19
GO:BP	GO:0009607	response to biotic stimulus	0.00240915	0.046332	84
GO:BP	GO:0070085	glycosylation	0.00241147	0.0126862	23
GO:BP	GO:0099504	synaptic vesicle cycle	0.00242385	0.0099283	18
GO:BP	GO:0050905	neuromuscular process	0.00242385	0.00937672	17
GO:BP	GO:0042474	middle ear morphogenesis	0.00242385	0.00330943	6
GO:BP	GO:0048596	embryonic camera-type eye morphogenesis	0.00242385	0.00330943	6
GO:BP	GO:1902107	positive regulation of leukocyte differentiation	0.00242385	0.00937672	17
GO:BP	GO:1903708	positive regulation of hemopoiesis	0.00242385	0.00937672	17
GO:BP	GO:0001964	startle response	0.00242385	0.00330943	6
GO:BP	GO:0035235	ionotropic glutamate receptor signaling pathway	0.00242385	0.00330943	6
GO:BP	GO:0060561	apoptotic process involved in morphogenesis	0.00242385	0.00330943	6
GO:BP	GO:0034453	microtubule anchoring	0.00242385	0.00330943	6
GO:BP	GO:0042491	inner ear auditory receptor cell differentiation	0.00250589	0.00441258	8
GO:BP	GO:0003179	heart valve morphogenesis	0.0025224	0.00496415	9
GO:BP	GO:0050435	amyloid-beta metabolic process	0.0025224	0.00496415	9
GO:BP	GO:0010812	negative regulation of cell-substrate adhesion	0.0025224	0.00496415	9
GO:BP	GO:0099003	vesicle-mediated transport in synapse	0.00254811	0.0104799	19
GO:BP	GO:0042060	wound healing	0.00255676	0.015444	28
GO:BP	GO:0002262	myeloid cell homeostasis	0.00261013	0.0099283	18
GO:BP	GO:0002791	regulation of peptide secretion	0.00263417	0.00937672	17
GO:BP	GO:0009913	epidermal cell differentiation	0.00264147	0.0110314	20
GO:BP	GO:0021794	thalamus development	0.00264861	0.00220629	4
GO:BP	GO:0006048	UDP-N-acetylglucosamine biosynthetic process	0.00264861	0.00220629	4
GO:BP	GO:0060426	lung vasculature development	0.00264861	0.00220629	4
GO:BP	GO:0007435	salivary gland morphogenesis	0.00267298	0.003861	7
GO:BP	GO:0048048	embryonic eye morphogenesis	0.00267298	0.003861	7
GO:BP	GO:0009416	response to light stimulus	0.00267941	0.0132377	24
GO:BP	GO:0003281	ventricular septum development	0.00269572	0.00551572	10
GO:BP	GO:0060113	inner ear receptor cell differentiation	0.00269572	0.00551572	10
GO:BP	GO:0080135	regulation of cellular response to stress	0.00270641	0.0182019	33
GO:BP	GO:0007018	microtubule-based movement	0.00272667	0.0176503	32
GO:BP	GO:0072175	epithelial tube formation	0.00275459	0.00827358	15
GO:BP	GO:0090087	regulation of peptide transport	0.00284507	0.00937672	17
GO:BP	GO:0055001	muscle cell development	0.00284507	0.00937672	17
GO:BP	GO:0051321	meiotic cell cycle	0.00287233	0.011583	21
GO:BP	GO:0009266	response to temperature stimulus	0.00287233	0.00772201	14
GO:BP	GO:0031331	positive regulation of cellular catabolic process	0.00287454	0.0143409	26
GO:BP	GO:0099643	signal release from synapse	0.00291474	0.00717044	13
GO:BP	GO:0007269	neurotransmitter secretion	0.00291474	0.00717044	13
GO:BP	GO:0042100	B cell proliferation	0.00291474	0.00717044	13
GO:BP	GO:0031960	response to corticosteroid	0.00293218	0.00496415	9
GO:BP	GO:0048010	vascular endothelial growth factor receptor signaling pathway	0.00297299	0.00441258	8
GO:BP	GO:0035272	exocrine system development	0.00297299	0.00441258	8
GO:BP	GO:0050819	negative regulation of coagulation	0.00297299	0.00441258	8
GO:BP	GO:0060563	neuroepithelial cell differentiation	0.00297299	0.00441258	8
GO:BP	GO:0032965	regulation of collagen biosynthetic process	0.00302224	0.00275786	5
GO:BP	GO:0043367	CD4-positive, alpha-beta T cell differentiation	0.00303082	0.00606729	11
GO:BP	GO:0007044	cell-substrate junction assembly	0.00303082	0.00606729	11
GO:BP	GO:1904951	positive regulation of establishment of protein localization	0.00304635	0.0126862	23
GO:BP	GO:2000736	regulation of stem cell differentiation	0.0030603	0.00551572	10
GO:BP	GO:0010822	positive regulation of mitochondrion organization	0.0030603	0.00551572	10
GO:BP	GO:0046620	regulation of organ growth	0.0030603	0.00551572	10
GO:BP	GO:0003018	vascular process in circulatory system	0.0030603	0.00937672	17
GO:BP	GO:0042129	regulation of T cell proliferation	0.0030603	0.00937672	17
GO:BP	GO:2000242	negative regulation of reproductive process	0.0030603	0.00551572	10
GO:BP	GO:0060675	ureteric bud morphogenesis	0.0030603	0.00551572	10
GO:BP	GO:0071806	protein transmembrane transport	0.0030603	0.00551572	10
GO:BP	GO:0048026	positive regulation of mRNA splicing, via spliceosome	0.00311479	0.00330943	6
GO:BP	GO:0072539	T-helper 17 cell differentiation	0.00311479	0.00330943	6
GO:BP	GO:0060444	branching involved in mammary gland duct morphogenesis	0.00311479	0.00330943	6
GO:BP	GO:0044550	secondary metabolite biosynthetic process	0.00311479	0.00330943	6
GO:BP	GO:0140694	non-membrane-bounded organelle assembly	0.00312991	0.0170987	31
GO:BP	GO:0021761	limbic system development	0.00317272	0.00661886	12
GO:BP	GO:0030048	actin filament-based movement	0.00319778	0.00717044	13
GO:BP	GO:0032446	protein modification by small protein conjugation	0.00320239	0.0281302	51
GO:BP	GO:1902115	regulation of organelle assembly	0.00323617	0.011583	21
GO:BP	GO:0002703	regulation of leukocyte mediated immunity	0.00323617	0.011583	21
GO:BP	GO:0031400	negative regulation of protein modification process	0.00323624	0.0121346	22
GO:BP	GO:0060665	regulation of branching involved in salivary gland morphogenesis by mesenchymal-epithelial signaling	0.00323908	0.00165472	3
GO:BP	GO:0035115	embryonic forelimb morphogenesis	0.00323908	0.003861	7
GO:BP	GO:0035846	oviduct epithelium development	0.00323908	0.00165472	3
GO:BP	GO:0046884	follicle-stimulating hormone secretion	0.00323908	0.00165472	3
GO:BP	GO:0051967	negative regulation of synaptic transmission, glutamatergic	0.00323908	0.00165472	3
GO:BP	GO:0051150	regulation of smooth muscle cell differentiation	0.00323908	0.003861	7
GO:BP	GO:0002068	glandular epithelial cell development	0.00323908	0.003861	7
GO:BP	GO:1902744	negative regulation of lamellipodium organization	0.00323908	0.00165472	3
GO:BP	GO:0045600	positive regulation of fat cell differentiation	0.00335628	0.00496415	9
GO:BP	GO:0002011	morphogenesis of an epithelial sheet	0.00335628	0.00496415	9
GO:BP	GO:0097192	extrinsic apoptotic signaling pathway in absence of ligand	0.00335628	0.00496415	9
GO:BP	GO:0006936	muscle contraction	0.00339308	0.0126862	23
GO:BP	GO:0001678	intracellular glucose homeostasis	0.00340796	0.00772201	14
GO:BP	GO:0043523	regulation of neuron apoptotic process	0.00345363	0.0099283	18
GO:BP	GO:0072171	mesonephric tubule morphogenesis	0.00346867	0.00551572	10
GO:BP	GO:0046189	phenol-containing compound biosynthetic process	0.0034843	0.00441258	8
GO:BP	GO:0051963	regulation of synapse assembly	0.00350825	0.00661886	12
GO:BP	GO:0046887	positive regulation of hormone secretion	0.00350825	0.00717044	13
GO:BP	GO:0014020	primary neural tube formation	0.00350825	0.00661886	12
GO:BP	GO:1903320	regulation of protein modification by small protein conjugation or removal	0.00356891	0.0104799	19
GO:BP	GO:0006644	phospholipid metabolic process	0.00361463	0.0159956	29
GO:BP	GO:0005996	monosaccharide metabolic process	0.00366239	0.011583	21
GO:BP	GO:0032640	tumor necrosis factor production	0.00386102	0.00827358	15
GO:BP	GO:0001959	regulation of cytokine-mediated signaling pathway	0.00386102	0.00827358	15
GO:BP	GO:0032680	regulation of tumor necrosis factor production	0.00386102	0.00827358	15
GO:BP	GO:0045453	bone resorption	0.003892	0.00496415	9
GO:BP	GO:0050709	negative regulation of protein secretion	0.003892	0.00496415	9
GO:BP	GO:0019233	sensory perception of pain	0.003892	0.00496415	9
GO:BP	GO:0048660	regulation of smooth muscle cell proliferation	0.00391593	0.00661886	12
GO:BP	GO:0050672	negative regulation of lymphocyte proliferation	0.00393621	0.00551572	10
GO:BP	GO:0042462	eye photoreceptor cell development	0.00393621	0.003861	7
GO:BP	GO:0071539	protein localization to centrosome	0.00393621	0.003861	7
GO:BP	GO:0021988	olfactory lobe development	0.00393621	0.003861	7
GO:BP	GO:0007431	salivary gland development	0.00393621	0.003861	7
GO:BP	GO:0033146	regulation of intracellular estrogen receptor signaling pathway	0.00393621	0.003861	7
GO:BP	GO:0060071	Wnt signaling pathway, planar cell polarity pathway	0.00393621	0.003861	7
GO:BP	GO:0097306	cellular response to alcohol	0.00393621	0.00551572	10
GO:BP	GO:0033081	regulation of T cell differentiation in thymus	0.00394456	0.00330943	6
GO:BP	GO:0097106	postsynaptic density organization	0.00394456	0.00330943	6
GO:BP	GO:0002825	regulation of T-helper 1 type immune response	0.00394456	0.00330943	6
GO:BP	GO:0140014	mitotic nuclear division	0.00403257	0.0126862	23
GO:BP	GO:0006090	pyruvate metabolic process	0.00407279	0.00772201	14
GO:BP	GO:0051048	negative regulation of secretion	0.00407279	0.00772201	14
GO:BP	GO:0051384	response to glucocorticoid	0.00409458	0.00441258	8
GO:BP	GO:0032869	cellular response to insulin stimulus	0.00409458	0.00937672	17
GO:BP	GO:0060572	morphogenesis of an epithelial bud	0.00409771	0.00275786	5
GO:BP	GO:0002363	alpha-beta T cell lineage commitment	0.00409771	0.00275786	5
GO:BP	GO:0072673	lamellipodium morphogenesis	0.00409771	0.00275786	5
GO:BP	GO:0007076	mitotic chromosome condensation	0.00409771	0.00275786	5
GO:BP	GO:0043413	macromolecule glycosylation	0.00411545	0.011583	21
GO:BP	GO:0006486	protein glycosylation	0.00411545	0.011583	21
GO:BP	GO:0022411	cellular component disassembly	0.00413917	0.019305	35
GO:BP	GO:1990504	dense core granule exocytosis	0.00420866	0.00220629	4
GO:BP	GO:0046548	retinal rod cell development	0.00420866	0.00220629	4
GO:BP	GO:0046349	amino sugar biosynthetic process	0.00420866	0.00220629	4
GO:BP	GO:0060638	mesenchymal-epithelial cell signaling	0.00420866	0.00220629	4
GO:BP	GO:0060623	regulation of chromosome condensation	0.00420866	0.00220629	4
GO:BP	GO:0045446	endothelial cell differentiation	0.00421793	0.00717044	13
GO:BP	GO:0050679	positive regulation of epithelial cell proliferation	0.00423476	0.0099283	18
GO:BP	GO:1901890	positive regulation of cell junction assembly	0.00428908	0.00661886	12
GO:BP	GO:0032945	negative regulation of mononuclear cell proliferation	0.00441871	0.00551572	10
GO:BP	GO:0140029	exocytic process	0.00441871	0.00551572	10
GO:BP	GO:0032434	regulation of proteasomal ubiquitin-dependent protein catabolic process	0.00441871	0.00772201	14
GO:BP	GO:0042490	mechanoreceptor differentiation	0.00441871	0.00551572	10
GO:BP	GO:0055006	cardiac cell development	0.00441871	0.00496415	9
GO:BP	GO:0038034	signal transduction in absence of ligand	0.00441871	0.00496415	9
GO:BP	GO:0051650	establishment of vesicle localization	0.00447524	0.00882515	16
GO:BP	GO:0006401	RNA catabolic process	0.00462956	0.0132377	24
GO:BP	GO:1903322	positive regulation of protein modification by small protein conjugation or removal	0.00464652	0.00717044	13
GO:BP	GO:0002429	immune response-activating cell surface receptor signaling pathway	0.00465131	0.011583	21
GO:BP	GO:0008589	regulation of smoothened signaling pathway	0.00470974	0.00606729	11
GO:BP	GO:0006911	phagocytosis, engulfment	0.00471843	0.003861	7
GO:BP	GO:0003176	aortic valve development	0.00471843	0.003861	7
GO:BP	GO:1905508	protein localization to microtubule organizing center	0.00471843	0.003861	7
GO:BP	GO:0009409	response to cold	0.00471843	0.003861	7
GO:BP	GO:0099024	plasma membrane invagination	0.00476794	0.00441258	8
GO:BP	GO:0031146	SCF-dependent proteasomal ubiquitin-dependent protein catabolic process	0.00476794	0.00441258	8
GO:BP	GO:0030856	regulation of epithelial cell differentiation	0.00483567	0.00882515	16
GO:BP	GO:0002360	T cell lineage commitment	0.00495322	0.00330943	6
GO:BP	GO:1901873	regulation of post-translational protein modification	0.00495655	0.0104799	19
GO:BP	GO:0046486	glycerolipid metabolic process	0.00500226	0.0159956	29
GO:BP	GO:1905515	non-motile cilium assembly	0.00500226	0.00551572	10
GO:BP	GO:0042093	T-helper cell differentiation	0.00507259	0.00496415	9
GO:BP	GO:0001658	branching involved in ureteric bud morphogenesis	0.00507259	0.00496415	9
GO:BP	GO:0046824	positive regulation of nucleocytoplasmic transport	0.00507259	0.00496415	9
GO:BP	GO:1901875	positive regulation of post-translational protein modification	0.00507844	0.00717044	13
GO:BP	GO:0008286	insulin receptor signaling pathway	0.00507844	0.00717044	13
GO:BP	GO:0006022	aminoglycan metabolic process	0.00507844	0.00717044	13
GO:BP	GO:0007204	positive regulation of cytosolic calcium ion concentration	0.0052468	0.00606729	11
GO:BP	GO:0048659	smooth muscle cell proliferation	0.00524842	0.00661886	12
GO:BP	GO:1903555	regulation of tumor necrosis factor superfamily cytokine production	0.00528664	0.00827358	15
GO:BP	GO:0071706	tumor necrosis factor superfamily cytokine production	0.00528664	0.00827358	15
GO:BP	GO:0045780	positive regulation of bone resorption	0.00550086	0.00275786	5
GO:BP	GO:0051151	negative regulation of smooth muscle cell differentiation	0.00550086	0.00275786	5
GO:BP	GO:0051450	myoblast proliferation	0.00550086	0.00275786	5
GO:BP	GO:0002713	negative regulation of B cell mediated immunity	0.00550086	0.00275786	5
GO:BP	GO:0002890	negative regulation of immunoglobulin mediated immune response	0.00550086	0.00275786	5
GO:BP	GO:0055086	nucleobase-containing small molecule metabolic process	0.00554781	0.023166	42
GO:BP	GO:0035315	hair cell differentiation	0.00555426	0.00441258	8
GO:BP	GO:0055017	cardiac muscle tissue growth	0.00555426	0.00441258	8
GO:BP	GO:0071260	cellular response to mechanical stimulus	0.00555426	0.00441258	8
GO:BP	GO:0090303	positive regulation of wound healing	0.00555426	0.00441258	8
GO:BP	GO:0060048	cardiac muscle contraction	0.00555495	0.00717044	13
GO:BP	GO:0060078	regulation of postsynaptic membrane potential	0.00555495	0.00717044	13
GO:BP	GO:0060348	bone development	0.00562118	0.0104799	19
GO:BP	GO:0010573	vascular endothelial growth factor production	0.0056273	0.003861	7
GO:BP	GO:0033120	positive regulation of RNA splicing	0.0056273	0.003861	7
GO:BP	GO:0021532	neural tube patterning	0.0056273	0.003861	7
GO:BP	GO:0051932	synaptic transmission, GABAergic	0.0056273	0.003861	7
GO:BP	GO:0031333	negative regulation of protein-containing complex assembly	0.00569198	0.00772201	14
GO:BP	GO:0045088	regulation of innate immune response	0.00571131	0.0159956	29
GO:BP	GO:0071326	cellular response to monosaccharide stimulus	0.00573825	0.00661886	12
GO:BP	GO:0071331	cellular response to hexose stimulus	0.00573825	0.00661886	12
GO:BP	GO:0002294	CD4-positive, alpha-beta T cell differentiation involved in immune response	0.00573825	0.00496415	9
GO:BP	GO:0007260	tyrosine phosphorylation of STAT protein	0.00573825	0.00496415	9
GO:BP	GO:0042509	regulation of tyrosine phosphorylation of STAT protein	0.00573825	0.00496415	9
GO:BP	GO:0010827	regulation of glucose transmembrane transport	0.00573825	0.00496415	9
GO:BP	GO:0030199	collagen fibril organization	0.00573825	0.00496415	9
GO:BP	GO:0090316	positive regulation of intracellular protein transport	0.00577859	0.00606729	11
GO:BP	GO:0031334	positive regulation of protein-containing complex assembly	0.00592437	0.0099283	18
GO:BP	GO:0032496	response to lipopolysaccharide	0.00593393	0.0110314	20
GO:BP	GO:0071241	cellular response to inorganic substance	0.00601359	0.00882515	16
GO:BP	GO:0050974	detection of mechanical stimulus involved in sensory perception	0.00609871	0.00330943	6
GO:BP	GO:0007214	gamma-aminobutyric acid signaling pathway	0.00609871	0.00330943	6
GO:BP	GO:0017145	stem cell division	0.00609871	0.00330943	6
GO:BP	GO:0099560	synaptic membrane adhesion	0.00609871	0.00330943	6
GO:BP	GO:0018209	peptidyl-serine modification	0.00613942	0.00827358	15
GO:BP	GO:0042471	ear morphogenesis	0.00616343	0.00772201	14
GO:BP	GO:0030705	cytoskeleton-dependent intracellular transport	0.00621599	0.00937672	17
GO:BP	GO:0003407	neural retina development	0.0062702	0.00551572	10
GO:BP	GO:0060008	Sertoli cell differentiation	0.00631157	0.00220629	4
GO:BP	GO:0032253	dense core granule localization	0.00631157	0.00220629	4
GO:BP	GO:0060513	prostatic bud formation	0.00631157	0.00220629	4
GO:BP	GO:0061029	eyelid development in camera-type eye	0.00631157	0.00220629	4
GO:BP	GO:0046851	negative regulation of bone remodeling	0.00631157	0.00220629	4
GO:BP	GO:0050847	progesterone receptor signaling pathway	0.00631157	0.00220629	4
GO:BP	GO:0097084	vascular associated smooth muscle cell development	0.00631157	0.00220629	4
GO:BP	GO:0034454	microtubule anchoring at centrosome	0.00631157	0.00220629	4
GO:BP	GO:0006047	UDP-N-acetylglucosamine metabolic process	0.00631157	0.00220629	4
GO:BP	GO:0060768	regulation of epithelial cell proliferation involved in prostate gland development	0.00631157	0.00220629	4
GO:BP	GO:0030203	glycosaminoglycan metabolic process	0.00631157	0.00661886	12
GO:BP	GO:0006066	alcohol metabolic process	0.00631874	0.0137893	25
GO:BP	GO:0042461	photoreceptor cell development	0.00634976	0.00441258	8
GO:BP	GO:0045058	T cell selection	0.00634976	0.00441258	8
GO:BP	GO:0045620	negative regulation of lymphocyte differentiation	0.00634976	0.00441258	8
GO:BP	GO:0043473	pigmentation	0.00636613	0.00606729	11
GO:BP	GO:0002293	alpha-beta T cell differentiation involved in immune response	0.00648322	0.00496415	9
GO:BP	GO:0002287	alpha-beta T cell activation involved in immune response	0.00648322	0.00496415	9
GO:BP	GO:2001233	regulation of apoptotic signaling pathway	0.00655079	0.015444	28
GO:BP	GO:0015918	sterol transport	0.00655079	0.00717044	13
GO:BP	GO:0060412	ventricular septum morphogenesis	0.00659095	0.003861	7
GO:BP	GO:0048665	neuron fate specification	0.00659095	0.003861	7
GO:BP	GO:0051966	regulation of synaptic transmission, glutamatergic	0.00659095	0.003861	7
GO:BP	GO:1901379	regulation of potassium ion transmembrane transport	0.00659095	0.003861	7
GO:BP	GO:0016567	protein ubiquitination	0.00659095	0.0253723	46
GO:BP	GO:0099111	microtubule-based transport	0.00659095	0.00937672	17
GO:BP	GO:0001569	branching involved in blood vessel morphogenesis	0.00659095	0.003861	7
GO:BP	GO:0090101	negative regulation of transmembrane receptor protein serine/threonine kinase signaling pathway	0.00660721	0.00772201	14
GO:BP	GO:0035385	Roundabout signaling pathway	0.00685615	0.00165472	3
GO:BP	GO:0003402	planar cell polarity pathway involved in axis elongation	0.00685615	0.00165472	3
GO:BP	GO:0045634	regulation of melanocyte differentiation	0.00685615	0.00165472	3
GO:BP	GO:0051168	nuclear export	0.00685615	0.00882515	16
GO:BP	GO:0007034	vacuolar transport	0.00685615	0.00882515	16
GO:BP	GO:0072102	glomerulus morphogenesis	0.00685615	0.00165472	3
GO:BP	GO:0050868	negative regulation of T cell activation	0.00685615	0.00661886	12
GO:BP	GO:0032276	regulation of gonadotropin secretion	0.00685615	0.00165472	3
GO:BP	GO:1901490	regulation of lymphangiogenesis	0.00685615	0.00165472	3
GO:BP	GO:0061326	renal tubule development	0.00685615	0.00661886	12
GO:BP	GO:0060916	mesenchymal cell proliferation involved in lung development	0.00685615	0.00165472	3
GO:BP	GO:0060751	branch elongation involved in mammary gland duct branching	0.00685615	0.00165472	3
GO:BP	GO:0032649	regulation of type II interferon production	0.00685615	0.00661886	12
GO:BP	GO:0045988	negative regulation of striated muscle contraction	0.00685615	0.00165472	3
GO:BP	GO:1903286	regulation of potassium ion import	0.00685615	0.00165472	3
GO:BP	GO:0120192	tight junction assembly	0.00688132	0.00551572	10
GO:BP	GO:0032729	positive regulation of type II interferon production	0.00688132	0.00551572	10
GO:BP	GO:0032963	collagen metabolic process	0.00688132	0.00551572	10
GO:BP	GO:2000027	regulation of animal organ morphogenesis	0.00697427	0.00606729	11
GO:BP	GO:0055007	cardiac muscle cell differentiation	0.00697427	0.00606729	11
GO:BP	GO:0030539	male genitalia development	0.00701001	0.00275786	5
GO:BP	GO:0072189	ureter development	0.00701001	0.00275786	5
GO:BP	GO:0003177	pulmonary valve development	0.00701001	0.00275786	5
GO:BP	GO:1901889	negative regulation of cell junction assembly	0.00701001	0.00275786	5
GO:BP	GO:0051222	positive regulation of protein transport	0.00702902	0.0104799	19
GO:BP	GO:0008277	regulation of G protein-coupled receptor signaling pathway	0.0070387	0.00717044	13
GO:BP	GO:0007292	female gamete generation	0.00707683	0.00772201	14
GO:BP	GO:1904375	regulation of protein localization to cell periphery	0.00707683	0.00772201	14
GO:BP	GO:0001936	regulation of endothelial cell proliferation	0.00707683	0.00772201	14
GO:BP	GO:0051236	establishment of RNA localization	0.00707683	0.00772201	14
GO:BP	GO:0002066	columnar/cuboidal epithelial cell development	0.00721175	0.00441258	8
GO:BP	GO:0060443	mammary gland morphogenesis	0.00721175	0.00441258	8
GO:BP	GO:0042306	regulation of protein import into nucleus	0.00721175	0.00441258	8
GO:BP	GO:0007585	respiratory gaseous exchange by respiratory system	0.00722664	0.00496415	9
GO:BP	GO:0010575	positive regulation of vascular endothelial growth factor production	0.00729273	0.00330943	6
GO:BP	GO:0030261	chromosome condensation	0.00729273	0.00330943	6
GO:BP	GO:0050869	negative regulation of B cell activation	0.00729273	0.00330943	6
GO:BP	GO:0060512	prostate gland morphogenesis	0.00729273	0.00330943	6
GO:BP	GO:0033028	myeloid cell apoptotic process	0.00729273	0.00330943	6
GO:BP	GO:0043122	regulation of canonical NF-kappaB signal transduction	0.0073267	0.0110314	20
GO:BP	GO:0032609	type II interferon production	0.00741537	0.00661886	12
GO:BP	GO:0048515	spermatid differentiation	0.00747774	0.0099283	18
GO:BP	GO:0009617	response to bacterium	0.00752638	0.0209597	38
GO:BP	GO:0050796	regulation of insulin secretion	0.00761475	0.00772201	14
GO:BP	GO:0001736	establishment of planar polarity	0.00761475	0.003861	7
GO:BP	GO:0099587	inorganic ion import across plasma membrane	0.00761475	0.00606729	11
GO:BP	GO:0007164	establishment of tissue polarity	0.00761475	0.003861	7
GO:BP	GO:0034661	ncRNA catabolic process	0.00761475	0.003861	7
GO:BP	GO:0006584	catecholamine metabolic process	0.00761475	0.003861	7
GO:BP	GO:0030195	negative regulation of blood coagulation	0.00761475	0.003861	7
GO:BP	GO:0010976	positive regulation of neuron projection development	0.00761475	0.00606729	11
GO:BP	GO:0072078	nephron tubule morphogenesis	0.00761475	0.00551572	10
GO:BP	GO:0098659	inorganic cation import across plasma membrane	0.00761475	0.00606729	11
GO:BP	GO:0009712	catechol-containing compound metabolic process	0.00761475	0.003861	7
GO:BP	GO:0060038	cardiac muscle cell proliferation	0.00761475	0.003861	7
GO:BP	GO:0033077	T cell differentiation in thymus	0.00761475	0.00606729	11
GO:BP	GO:0042475	odontogenesis of dentin-containing tooth	0.00761475	0.00606729	11
GO:BP	GO:0044282	small molecule catabolic process	0.00785237	0.0143409	26
GO:BP	GO:0045089	positive regulation of innate immune response	0.00789064	0.0137893	25
GO:BP	GO:0034599	cellular response to oxidative stress	0.00792014	0.0099283	18
GO:BP	GO:0015931	nucleobase-containing compound transport	0.00792014	0.0099283	18
GO:BP	GO:0001837	epithelial to mesenchymal transition	0.00803742	0.00827358	15
GO:BP	GO:0060759	regulation of response to cytokine stimulus	0.00803742	0.00827358	15
GO:BP	GO:0051017	actin filament bundle assembly	0.00803742	0.00827358	15
GO:BP	GO:0071322	cellular response to carbohydrate stimulus	0.00807279	0.00661886	12
GO:BP	GO:2000401	regulation of lymphocyte migration	0.0081007	0.00496415	9
GO:BP	GO:1903036	positive regulation of response to wounding	0.00821101	0.00441258	8
GO:BP	GO:0034763	negative regulation of transmembrane transport	0.00821101	0.00441258	8
GO:BP	GO:0009799	specification of symmetry	0.00821101	0.00772201	14
GO:BP	GO:0009855	determination of bilateral symmetry	0.00821101	0.00772201	14
GO:BP	GO:0048193	Golgi vesicle transport	0.00822242	0.0126862	23
GO:BP	GO:0043933	protein-containing complex organization	0.00822303	0.100386	182
GO:BP	GO:0051276	chromosome organization	0.00824102	0.0215113	39
GO:BP	GO:0098739	import across plasma membrane	0.00827577	0.00882515	16
GO:BP	GO:0051146	striated muscle cell differentiation	0.00840469	0.011583	21
GO:BP	GO:1903035	negative regulation of response to wounding	0.0084386	0.00551572	10
GO:BP	GO:0006790	sulfur compound metabolic process	0.0087029	0.0132377	24
GO:BP	GO:0090100	positive regulation of transmembrane receptor protein serine/threonine kinase signaling pathway	0.00881778	0.00661886	12
GO:BP	GO:0099084	postsynaptic specialization organization	0.00881778	0.00330943	6
GO:BP	GO:0003180	aortic valve morphogenesis	0.00881778	0.00330943	6
GO:BP	GO:2000737	negative regulation of stem cell differentiation	0.00881778	0.00330943	6
GO:BP	GO:0042472	inner ear morphogenesis	0.00881778	0.00661886	12
GO:BP	GO:0060767	epithelial cell proliferation involved in prostate gland development	0.00882408	0.00220629	4
GO:BP	GO:0060601	lateral sprouting from an epithelium	0.00882408	0.00220629	4
GO:BP	GO:2000739	regulation of mesenchymal stem cell differentiation	0.00882408	0.00220629	4
GO:BP	GO:0060252	positive regulation of glial cell proliferation	0.00882408	0.00220629	4
GO:BP	GO:0032700	negative regulation of interleukin-17 production	0.00882408	0.00220629	4
GO:BP	GO:0010587	miRNA catabolic process	0.00882408	0.00220629	4
GO:BP	GO:0045059	positive thymic T cell selection	0.00882408	0.00220629	4
GO:BP	GO:0007030	Golgi organization	0.00882412	0.00772201	14
GO:BP	GO:0030218	erythrocyte differentiation	0.00882412	0.00772201	14
GO:BP	GO:0043487	regulation of RNA stability	0.00882636	0.00882515	16
GO:BP	GO:0010712	regulation of collagen metabolic process	0.00884889	0.00275786	5
GO:BP	GO:0009226	nucleotide-sugar biosynthetic process	0.00884889	0.00275786	5
GO:BP	GO:0050951	sensory perception of temperature stimulus	0.00884889	0.00275786	5
GO:BP	GO:1900047	negative regulation of hemostasis	0.00886197	0.003861	7
GO:BP	GO:1904377	positive regulation of protein localization to cell periphery	0.00905861	0.00496415	9
GO:BP	GO:1902117	positive regulation of organelle assembly	0.00918689	0.00606729	11
GO:BP	GO:0006261	DNA-templated DNA replication	0.00921619	0.00827358	15
GO:BP	GO:0061572	actin filament bundle organization	0.00921619	0.00827358	15
GO:BP	GO:0034250	positive regulation of amide metabolic process	0.00921619	0.00827358	15
GO:BP	GO:0061333	renal tubule morphogenesis	0.00931089	0.00551572	10
GO:BP	GO:1903078	positive regulation of protein localization to plasma membrane	0.00931089	0.00441258	8
GO:BP	GO:0072088	nephron epithelium morphogenesis	0.00931089	0.00551572	10
GO:BP	GO:0045668	negative regulation of osteoblast differentiation	0.00931089	0.00441258	8
GO:BP	GO:0072698	protein localization to microtubule cytoskeleton	0.00931089	0.00441258	8
GO:BP	GO:1905475	regulation of protein localization to membrane	0.00942538	0.00882515	16
GO:BP	GO:0042254	ribosome biogenesis	0.0094446	0.0137893	25
GO:BP	GO:0002698	negative regulation of immune effector process	0.00952468	0.00661886	12
GO:BP	GO:0030510	regulation of BMP signaling pathway	0.00952468	0.00661886	12
GO:BP	GO:1904950	negative regulation of establishment of protein localization	0.00952468	0.00661886	12
GO:BP	GO:0048813	dendrite morphogenesis	0.00952468	0.00661886	12
GO:BP	GO:1903305	regulation of regulated secretory pathway	0.00952468	0.00661886	12
GO:BP	GO:0031570	DNA integrity checkpoint signaling	0.00961276	0.00717044	13
GO:BP	GO:0051259	protein complex oligomerization	0.00994702	0.0121346	22
GO:BP	GO:0006006	glucose metabolic process	0.0100772	0.00882515	16
GO:BP	GO:0051224	negative regulation of protein transport	0.0100772	0.00606729	11
GO:BP	GO:0031503	protein-containing complex localization	0.0100772	0.00882515	16
GO:BP	GO:0007218	neuropeptide signaling pathway	0.0100772	0.00606729	11
GO:BP	GO:0099175	regulation of postsynapse organization	0.0101198	0.00496415	9
GO:BP	GO:0040014	regulation of multicellular organism growth	0.0101198	0.00496415	9
GO:BP	GO:0045670	regulation of osteoclast differentiation	0.0101198	0.00496415	9
GO:BP	GO:0045665	negative regulation of neuron differentiation	0.0101198	0.00496415	9
GO:BP	GO:0002292	T cell differentiation involved in immune response	0.0101198	0.00496415	9
GO:BP	GO:0001960	negative regulation of cytokine-mediated signaling pathway	0.0101198	0.00496415	9
GO:BP	GO:0048009	insulin-like growth factor receptor signaling pathway	0.0102983	0.003861	7
GO:BP	GO:1902041	regulation of extrinsic apoptotic signaling pathway via death domain receptors	0.0102983	0.003861	7
GO:BP	GO:0016079	synaptic vesicle exocytosis	0.0102983	0.00551572	10
GO:BP	GO:0008360	regulation of cell shape	0.0104085	0.00717044	13
GO:BP	GO:0050931	pigment cell differentiation	0.0104703	0.00330943	6
GO:BP	GO:0051938	L-glutamate import	0.0104703	0.00330943	6
GO:BP	GO:0045740	positive regulation of DNA replication	0.0104703	0.00330943	6
GO:BP	GO:0031069	hair follicle morphogenesis	0.0104703	0.00330943	6
GO:BP	GO:0046854	phosphatidylinositol phosphate biosynthetic process	0.0105462	0.00441258	8
GO:BP	GO:0006403	RNA localization	0.0105462	0.00827358	15
GO:BP	GO:0002704	negative regulation of leukocyte mediated immunity	0.0105462	0.00441258	8
GO:BP	GO:0010324	membrane invagination	0.0105462	0.00441258	8
GO:BP	GO:0060419	heart growth	0.0105462	0.00441258	8
GO:BP	GO:0071773	cellular response to BMP stimulus	0.0107003	0.00882515	16
GO:BP	GO:0071772	response to BMP	0.0107003	0.00882515	16
GO:BP	GO:0006650	glycerophospholipid metabolic process	0.0109574	0.0121346	22
GO:BP	GO:0000302	response to reactive oxygen species	0.0109719	0.00772201	14
GO:BP	GO:0009308	amine metabolic process	0.0109909	0.00606729	11
GO:BP	GO:2000050	regulation of non-canonical Wnt signaling pathway	0.0110622	0.00275786	5
GO:BP	GO:0031571	mitotic G1 DNA damage checkpoint signaling	0.0110622	0.00275786	5
GO:BP	GO:0021544	subpallium development	0.0110622	0.00275786	5
GO:BP	GO:0048339	paraxial mesoderm development	0.0110622	0.00275786	5
GO:BP	GO:0034470	ncRNA processing	0.0110622	0.0170987	31
GO:BP	GO:0072012	glomerulus vasculature development	0.0110622	0.00275786	5
GO:BP	GO:0140861	DNA repair-dependent chromatin remodeling	0.0110622	0.00275786	5
GO:BP	GO:0043576	regulation of respiratory gaseous exchange	0.0110622	0.00275786	5
GO:BP	GO:0003148	outflow tract septum morphogenesis	0.0110622	0.00275786	5
GO:BP	GO:0061377	mammary gland lobule development	0.0110622	0.00275786	5
GO:BP	GO:0060749	mammary gland alveolus development	0.0110622	0.00275786	5
GO:BP	GO:0002833	positive regulation of response to biotic stimulus	0.0110677	0.0143409	26
GO:BP	GO:0045727	positive regulation of translation	0.0111664	0.00717044	13
GO:BP	GO:0006941	striated muscle contraction	0.0112199	0.00827358	15
GO:BP	GO:0001935	endothelial cell proliferation	0.0112199	0.00827358	15
GO:BP	GO:0048645	animal organ formation	0.0112199	0.00496415	9
GO:BP	GO:0006487	protein N-linked glycosylation	0.0112199	0.00496415	9
GO:BP	GO:0044774	mitotic DNA integrity checkpoint signaling	0.0112715	0.00551572	10
GO:BP	GO:0072028	nephron morphogenesis	0.0112715	0.00551572	10
GO:BP	GO:0015711	organic anion transport	0.0113407	0.0165472	30
GO:BP	GO:0061045	negative regulation of wound healing	0.0117218	0.00441258	8
GO:BP	GO:0060011	Sertoli cell proliferation	0.0117218	0.00165472	3
GO:BP	GO:0045581	negative regulation of T cell differentiation	0.0117218	0.003861	7
GO:BP	GO:0060066	oviduct development	0.0117218	0.00165472	3
GO:BP	GO:0007195	adenylate cyclase-inhibiting dopamine receptor signaling pathway	0.0117218	0.00165472	3
GO:BP	GO:0060463	lung lobe morphogenesis	0.0117218	0.00165472	3
GO:BP	GO:1902222	erythrose 4-phosphate/phosphoenolpyruvate family amino acid catabolic process	0.0117218	0.00165472	3
GO:BP	GO:0060159	regulation of dopamine receptor signaling pathway	0.0117218	0.00165472	3
GO:BP	GO:0007210	serotonin receptor signaling pathway	0.0117218	0.00165472	3
GO:BP	GO:0015800	acidic amino acid transport	0.0117218	0.003861	7
GO:BP	GO:0060462	lung lobe development	0.0117218	0.00165472	3
GO:BP	GO:0009261	ribonucleotide catabolic process	0.0117218	0.00772201	14
GO:BP	GO:0061005	cell differentiation involved in kidney development	0.0117218	0.00441258	8
GO:BP	GO:0002237	response to molecule of bacterial origin	0.0117218	0.0110314	20
GO:BP	GO:1902221	erythrose 4-phosphate/phosphoenolpyruvate family amino acid metabolic process	0.0117218	0.00165472	3
GO:BP	GO:0045190	isotype switching	0.0117218	0.00441258	8
GO:BP	GO:0120180	cell-substrate junction disassembly	0.0117218	0.00165472	3
GO:BP	GO:0120181	focal adhesion disassembly	0.0117218	0.00165472	3
GO:BP	GO:0032510	endosome to lysosome transport via multivesicular body sorting pathway	0.0117218	0.00165472	3
GO:BP	GO:1903749	positive regulation of establishment of protein localization to mitochondrion	0.0117218	0.00165472	3
GO:BP	GO:0032922	circadian regulation of gene expression	0.0117218	0.00441258	8
GO:BP	GO:0060685	regulation of prostatic bud formation	0.0117218	0.00165472	3
GO:BP	GO:1903955	positive regulation of protein targeting to mitochondrion	0.0117218	0.00165472	3
GO:BP	GO:0002208	somatic diversification of immunoglobulins involved in immune response	0.0117218	0.00441258	8
GO:BP	GO:0060770	negative regulation of epithelial cell proliferation involved in prostate gland development	0.0117218	0.00165472	3
GO:BP	GO:0006559	L-phenylalanine catabolic process	0.0117218	0.00165472	3
GO:BP	GO:0002204	somatic recombination of immunoglobulin genes involved in immune response	0.0117218	0.00441258	8
GO:BP	GO:0002155	regulation of thyroid hormone mediated signaling pathway	0.0117218	0.00165472	3
GO:BP	GO:0055013	cardiac muscle cell development	0.0117218	0.00441258	8
GO:BP	GO:0006558	L-phenylalanine metabolic process	0.0117218	0.00165472	3
GO:BP	GO:0050729	positive regulation of inflammatory response	0.0117547	0.00606729	11
GO:BP	GO:0031507	heterochromatin formation	0.0117547	0.00606729	11
GO:BP	GO:0072080	nephron tubule development	0.0117547	0.00606729	11
GO:BP	GO:0009166	nucleotide catabolic process	0.0117571	0.00827358	15
GO:BP	GO:0044065	regulation of respiratory system process	0.0117571	0.00220629	4
GO:BP	GO:0010714	positive regulation of collagen metabolic process	0.0117571	0.00220629	4
GO:BP	GO:0043584	nose development	0.0117571	0.00220629	4
GO:BP	GO:0032967	positive regulation of collagen biosynthetic process	0.0117571	0.00220629	4
GO:BP	GO:0003157	endocardium development	0.0117571	0.00220629	4
GO:BP	GO:0050954	sensory perception of mechanical stimulus	0.0117571	0.00827358	15
GO:BP	GO:0002218	activation of innate immune response	0.0117571	0.011583	21
GO:BP	GO:0042574	retinal metabolic process	0.0117571	0.00220629	4
GO:BP	GO:0072497	mesenchymal stem cell differentiation	0.0117571	0.00220629	4
GO:BP	GO:0071675	regulation of mononuclear cell migration	0.0119066	0.00661886	12
GO:BP	GO:0010574	regulation of vascular endothelial growth factor production	0.0121185	0.00330943	6
GO:BP	GO:0021772	olfactory bulb development	0.0121185	0.00330943	6
GO:BP	GO:0060441	epithelial tube branching involved in lung morphogenesis	0.0121185	0.00330943	6
GO:BP	GO:0035116	embryonic hindlimb morphogenesis	0.0121185	0.00330943	6
GO:BP	GO:1903670	regulation of sprouting angiogenesis	0.0121185	0.00330943	6
GO:BP	GO:0120193	tight junction organization	0.0121844	0.00551572	10
GO:BP	GO:0000380	alternative mRNA splicing, via spliceosome	0.0122568	0.00496415	9
GO:BP	GO:0006605	protein targeting	0.0122961	0.011583	21
GO:BP	GO:0110053	regulation of actin filament organization	0.0122961	0.011583	21
GO:BP	GO:0098876	vesicle-mediated transport to the plasma membrane	0.0122961	0.00772201	14
GO:BP	GO:0045583	regulation of cytotoxic T cell differentiation	0.0124091	0.00110314	2
GO:BP	GO:0065004	protein-DNA complex assembly	0.0124091	0.00882515	16
GO:BP	GO:0045585	positive regulation of cytotoxic T cell differentiation	0.0124091	0.00110314	2
GO:BP	GO:0060279	positive regulation of ovulation	0.0124091	0.00110314	2
GO:BP	GO:1902256	regulation of apoptotic process involved in outflow tract morphogenesis	0.0124091	0.00110314	2
GO:BP	GO:0051685	maintenance of ER location	0.0124091	0.00110314	2
GO:BP	GO:0021730	trigeminal sensory nucleus development	0.0124091	0.00110314	2
GO:BP	GO:2000790	regulation of mesenchymal cell proliferation involved in lung development	0.0124091	0.00110314	2
GO:BP	GO:1900166	regulation of glial cell-derived neurotrophic factor production	0.0124091	0.00110314	2
GO:BP	GO:0044467	glial cell-derived neurotrophic factor production	0.0124091	0.00110314	2
GO:BP	GO:2000791	negative regulation of mesenchymal cell proliferation involved in lung development	0.0124091	0.00110314	2
GO:BP	GO:1902257	negative regulation of apoptotic process involved in outflow tract morphogenesis	0.0124091	0.00110314	2
GO:BP	GO:0036518	chemorepulsion of dopaminergic neuron axon	0.0124091	0.00110314	2
GO:BP	GO:0060160	negative regulation of dopamine receptor signaling pathway	0.0124091	0.00110314	2
GO:BP	GO:0021740	principal sensory nucleus of trigeminal nerve development	0.0124091	0.00110314	2
GO:BP	GO:0042699	follicle-stimulating hormone signaling pathway	0.0124091	0.00110314	2
GO:BP	GO:0034439	lipoprotein lipid oxidation	0.0124091	0.00110314	2
GO:BP	GO:1904351	negative regulation of protein catabolic process in the vacuole	0.0124091	0.00110314	2
GO:BP	GO:0043375	CD8-positive, alpha-beta T cell lineage commitment	0.0124091	0.00110314	2
GO:BP	GO:2000078	positive regulation of type B pancreatic cell development	0.0124091	0.00110314	2
GO:BP	GO:0042160	lipoprotein modification	0.0124091	0.00110314	2
GO:BP	GO:1905166	negative regulation of lysosomal protein catabolic process	0.0124091	0.00110314	2
GO:BP	GO:1990708	conditioned place preference	0.0124091	0.00110314	2
GO:BP	GO:1901492	positive regulation of lymphangiogenesis	0.0124091	0.00110314	2
GO:BP	GO:0042161	lipoprotein oxidation	0.0124091	0.00110314	2
GO:BP	GO:0060458	right lung development	0.0124091	0.00110314	2
GO:BP	GO:0090131	mesenchyme migration	0.0124091	0.00110314	2
GO:BP	GO:0006601	creatine biosynthetic process	0.0124091	0.00110314	2
GO:BP	GO:1904674	positive regulation of somatic stem cell population maintenance	0.0124091	0.00110314	2
GO:BP	GO:0007493	endodermal cell fate determination	0.0124091	0.00110314	2
GO:BP	GO:0061364	apoptotic process involved in luteolysis	0.0124091	0.00110314	2
GO:BP	GO:0001554	luteolysis	0.0124091	0.00110314	2
GO:BP	GO:0003306	Wnt signaling pathway involved in heart development	0.0124091	0.00110314	2
GO:BP	GO:0003275	apoptotic process involved in outflow tract morphogenesis	0.0124091	0.00110314	2
GO:BP	GO:0046881	positive regulation of follicle-stimulating hormone secretion	0.0124091	0.00110314	2
GO:BP	GO:0032278	positive regulation of gonadotropin secretion	0.0124091	0.00110314	2
GO:BP	GO:1900168	positive regulation of glial cell-derived neurotrophic factor production	0.0124091	0.00110314	2
GO:BP	GO:2000393	negative regulation of lamellipodium morphogenesis	0.0124091	0.00110314	2
GO:BP	GO:0060523	prostate epithelial cord elongation	0.0124091	0.00110314	2
GO:BP	GO:0061386	closure of optic fissure	0.0124091	0.00110314	2
GO:BP	GO:0002687	positive regulation of leukocyte migration	0.0124319	0.00717044	13
GO:BP	GO:0071333	cellular response to glucose stimulus	0.0124764	0.00606729	11
GO:BP	GO:1904035	regulation of epithelial cell apoptotic process	0.0124764	0.00606729	11
GO:BP	GO:0006302	double-strand break repair	0.0126013	0.0126862	23
GO:BP	GO:0050853	B cell receptor signaling pathway	0.0128541	0.00441258	8
GO:BP	GO:0035418	protein localization to synapse	0.0128541	0.00441258	8
GO:BP	GO:0044380	protein localization to cytoskeleton	0.0128541	0.00441258	8
GO:BP	GO:0051965	positive regulation of synapse assembly	0.0128541	0.00441258	8
GO:BP	GO:0016052	carbohydrate catabolic process	0.0128921	0.00772201	14
GO:BP	GO:0071248	cellular response to metal ion	0.0128921	0.00772201	14
GO:BP	GO:0021543	pallium development	0.0128921	0.00772201	14
GO:BP	GO:0043604	amide biosynthetic process	0.0129011	0.034749	63
GO:BP	GO:0007286	spermatid development	0.012956	0.00937672	17
GO:BP	GO:0045747	positive regulation of Notch signaling pathway	0.0129946	0.003861	7
GO:BP	GO:0048066	developmental pigmentation	0.0129946	0.003861	7
GO:BP	GO:0042116	macrophage activation	0.0130207	0.00551572	10
GO:BP	GO:1904861	excitatory synapse assembly	0.0130207	0.00275786	5
GO:BP	GO:0046639	negative regulation of alpha-beta T cell differentiation	0.0130207	0.00275786	5
GO:BP	GO:0031579	membrane raft organization	0.0130207	0.00275786	5
GO:BP	GO:0006904	vesicle docking involved in exocytosis	0.0130207	0.00275786	5
GO:BP	GO:0010453	regulation of cell fate commitment	0.0130207	0.00275786	5
GO:BP	GO:0021895	cerebral cortex neuron differentiation	0.0130207	0.00275786	5
GO:BP	GO:1905954	positive regulation of lipid localization	0.0130207	0.00551572	10
GO:BP	GO:0002706	regulation of lymphocyte mediated immunity	0.0130207	0.00882515	16
GO:BP	GO:0022038	corpus callosum development	0.0130207	0.00275786	5
[truncated: 1,086 more rows]
