# Supplementary material for: Whole-genome resequencing reveals positive selection and introgression signatures and genetic loci associated with early puberty traits in Chinese indigenous pigs
Source: Genet Sel Evol. 2025 Jun 10;57:29. doi: 10.1186/s12711-025-00975-1 (PMC12150574; doi:10.1186/s12711-025-00975-1)
Supplement: Supplementary file 18 — Additional file 18: Table S15. Functional categories of the genes with top 5% XP-CLR score in early puberty pigs as compared to late puberty pigs. [file 12711_2025_975_MOESM18_ESM.xlsx]

## Sheet: Sheet1
Additional file 18 Table S15. Functional categories of the genes with top 5% XP-CLR score in early puberty pigs as compared to late puberty pigs.
Ontology	ID	Description	p value	Gene ratio	Count
GO:MF	GO:0003674	molecular_function	5E-324	0.83328	2614
GO:MF	GO:0005488	binding	1.92706e-294	0.684731	2148
GO:MF	GO:0005515	protein binding	2.68097e-231	0.452981	1421
GO:MF	GO:0036094	small molecule binding	3.01828e-106	0.280204	879
GO:MF	GO:0043167	ion binding	9.31979e-102	0.270003	847
GO:MF	GO:0003824	catalytic activity	2.96259e-80	0.276379	867
GO:MF	GO:0043169	cation binding	4.64048e-68	0.181065	568
GO:MF	GO:0046872	metal ion binding	3.13309e-66	0.176283	553
GO:MF	GO:0097159	organic cyclic compound binding	1.72783e-44	0.270003	847
GO:MF	GO:0140096	catalytic activity, acting on a protein	1.55574e-42	0.123685	388
GO:MF	GO:0019899	enzyme binding	5.31345e-40	0.0997769	313
GO:MF	GO:0043168	anion binding	2.65071e-38	0.117628	369
GO:MF	GO:0042802	identical protein binding	3.2807e-38	0.098183	308
GO:MF	GO:0140110	transcription regulator activity	3.2807e-38	0.0908511	285
GO:MF	GO:0003677	DNA binding	4.26462e-38	0.110615	347
GO:MF	GO:0098772	molecular function regulator activity	1.53867e-37	0.0949952	298
GO:MF	GO:0005102	signaling receptor binding	2.06403e-37	0.0758687	238
GO:MF	GO:0016740	transferase activity	1.94824e-36	0.117947	370
GO:MF	GO:0043565	sequence-specific DNA binding	7.29079e-35	0.0819254	257
GO:MF	GO:1901363	heterocyclic compound binding	1.82686e-34	0.111253	349
GO:MF	GO:0097367	carbohydrate derivative binding	8.4902e-34	0.107109	336
GO:MF	GO:0003700	DNA-binding transcription factor activity	1.68149e-33	0.0714058	224
GO:MF	GO:0003690	double-stranded DNA binding	2.72085e-33	0.0781001	245
GO:MF	GO:1990837	sequence-specific double-stranded DNA binding	1.52251e-32	0.0749123	235
GO:MF	GO:0005509	calcium ion binding	2.14808e-32	0.0490915	154
GO:MF	GO:0000981	DNA-binding transcription factor activity, RNA polymerase II-specific	2.07214e-31	0.0647115	203
GO:MF	GO:0000166	nucleotide binding	6.82888e-31	0.103602	325
GO:MF	GO:1901265	nucleoside phosphate binding	6.82888e-31	0.103602	325
GO:MF	GO:0000976	transcription cis-regulatory region binding	1.21431e-30	0.0694931	218
GO:MF	GO:0001067	transcription regulatory region nucleic acid binding	1.35039e-30	0.0694931	218
GO:MF	GO:0017076	purine nucleotide binding	9.05849e-29	0.0962703	302
GO:MF	GO:0000977	RNA polymerase II transcription regulatory region sequence-specific DNA binding	1.34372e-28	0.064074	201
GO:MF	GO:0005215	transporter activity	1.86764e-28	0.0701307	220
GO:MF	GO:0016787	hydrolase activity	1.39474e-27	0.113165	355
GO:MF	GO:0030554	adenyl nucleotide binding	2.48452e-27	0.0816066	256
GO:MF	GO:0032553	ribonucleotide binding	2.63507e-27	0.0918075	288
GO:MF	GO:0032555	purine ribonucleotide binding	2.90478e-27	0.0911699	286
GO:MF	GO:0035639	purine ribonucleoside triphosphate binding	6.1925e-27	0.0889385	279
GO:MF	GO:0032559	adenyl ribonucleotide binding	1.67943e-26	0.0771438	242
GO:MF	GO:0005524	ATP binding	3.19966e-26	0.0752311	236
GO:MF	GO:0022857	transmembrane transporter activity	3.41046e-24	0.0631176	198
GO:MF	GO:0016301	kinase activity	1.57034e-23	0.049729	156
GO:MF	GO:0044877	protein-containing complex binding	1.23931e-22	0.071087	223
GO:MF	GO:0016772	transferase activity, transferring phosphorus-containing groups	2.55073e-22	0.0548295	172
GO:MF	GO:0016773	phosphotransferase activity, alcohol group as acceptor	3.12182e-22	0.0449474	141
GO:MF	GO:0001228	DNA-binding transcription activator activity, RNA polymerase II-specific	3.68203e-22	0.0325151	102
GO:MF	GO:0000987	cis-regulatory region sequence-specific DNA binding	4.44718e-22	0.0535544	168
GO:MF	GO:0000978	RNA polymerase II cis-regulatory region sequence-specific DNA binding	5.11858e-22	0.052598	165
GO:MF	GO:0140677	molecular function activator activity	8.53332e-22	0.052598	165
GO:MF	GO:0015318	inorganic molecular entity transmembrane transporter activity	1.14442e-21	0.042716	134
GO:MF	GO:0001216	DNA-binding transcription activator activity	1.16159e-21	0.0325151	102
GO:MF	GO:0030234	enzyme regulator activity	1.29766e-21	0.0586548	184
GO:MF	GO:0015075	monoatomic ion transmembrane transporter activity	1.61731e-20	0.0439911	138
GO:MF	GO:0004672	protein kinase activity	1.91637e-20	0.0388907	122
GO:MF	GO:0050839	cell adhesion molecule binding	1.91637e-20	0.0216768	68
GO:MF	GO:0046873	metal ion transmembrane transporter activity	7.98136e-20	0.03124	98
GO:MF	GO:0008289	lipid binding	8.8981e-20	0.0414409	130
GO:MF	GO:0019900	kinase binding	1.96961e-19	0.039847	125
GO:MF	GO:0022890	inorganic cation transmembrane transporter activity	4.64017e-19	0.0360217	113
GO:MF	GO:0046983	protein dimerization activity	5.38805e-19	0.0529168	166
GO:MF	GO:0008324	monoatomic cation transmembrane transporter activity	1.40493e-18	0.0376156	118
GO:MF	GO:0019901	protein kinase binding	1.40493e-18	0.0363405	114
GO:MF	GO:0008092	cytoskeletal protein binding	7.02967e-17	0.0468601	147
GO:MF	GO:0005543	phospholipid binding	1.41706e-16	0.0290086	91
GO:MF	GO:0019904	protein domain specific binding	4.17516e-16	0.0321964	101
GO:MF	GO:0022803	passive transmembrane transporter activity	7.13355e-14	0.0299649	94
GO:MF	GO:0015267	channel activity	7.13355e-14	0.0299649	94
GO:MF	GO:0046914	transition metal ion binding	7.13355e-14	0.0513229	161
GO:MF	GO:0008134	transcription factor binding	1.56056e-13	0.0306025	96
GO:MF	GO:0005216	monoatomic ion channel activity	5.45377e-13	0.027096	85
GO:MF	GO:0140297	DNA-binding transcription factor binding	5.45377e-13	0.0264584	83
GO:MF	GO:0042803	protein homodimerization activity	9.13108e-13	0.0337902	106
GO:MF	GO:0016788	hydrolase activity, acting on ester bonds	4.76312e-12	0.0388907	122
GO:MF	GO:0008270	zinc ion binding	5.74191e-12	0.0385719	121
GO:MF	GO:0035091	phosphatidylinositol binding	6.849e-12	0.0188078	59
GO:MF	GO:0003676	nucleic acid binding	7.83111e-12	0.160663	504
GO:MF	GO:0008047	enzyme activator activity	1.1888e-11	0.0267772	84
GO:MF	GO:0005261	monoatomic cation channel activity	1.38578e-11	0.0216768	68
GO:MF	GO:0048018	receptor ligand activity	1.88617e-11	0.0261396	82
GO:MF	GO:0015079	potassium ion transmembrane transporter activity	1.95791e-11	0.0137074	43
GO:MF	GO:0061629	RNA polymerase II-specific DNA-binding transcription factor binding	2.79831e-11	0.0207204	65
GO:MF	GO:0030546	signaling receptor activator activity	3.58979e-11	0.0261396	82
GO:MF	GO:0008013	beta-catenin binding	3.67886e-11	0.0092445	29
GO:MF	GO:0045296	cadherin binding	4.41966e-11	0.00765062	24
GO:MF	GO:0060589	nucleoside-triphosphatase regulator activity	5.4374e-11	0.0245457	77
GO:MF	GO:0030695	GTPase regulator activity	5.4374e-11	0.0245457	77
GO:MF	GO:0022804	active transmembrane transporter activity	5.69132e-11	0.0239082	75
GO:MF	GO:0030545	signaling receptor regulator activity	7.59845e-11	0.0267772	84
GO:MF	GO:0022836	gated channel activity	1.06742e-10	0.0200829	63
GO:MF	GO:0005516	calmodulin binding	1.26975e-10	0.0108384	34
GO:MF	GO:0015291	secondary active transmembrane transporter activity	1.43145e-10	0.0168951	53
GO:MF	GO:0042578	phosphoric ester hydrolase activity	1.61806e-10	0.0226331	71
GO:MF	GO:0004674	protein serine/threonine kinase activity	1.87407e-10	0.0239082	75
GO:MF	GO:0005126	cytokine receptor binding	3.79314e-10	0.0172139	54
GO:MF	GO:0001664	G protein-coupled receptor binding	4.70413e-10	0.0159388	50
GO:MF	GO:0005267	potassium channel activity	5.05102e-10	0.0114759	36
GO:MF	GO:0030674	protein-macromolecule adaptor activity	9.07898e-10	0.0360217	113
GO:MF	GO:0001217	DNA-binding transcription repressor activity	2.49102e-09	0.0175327	55
GO:MF	GO:0001227	DNA-binding transcription repressor activity, RNA polymerase II-specific	2.83629e-09	0.0172139	54
GO:MF	GO:0060090	molecular adaptor activity	5.40183e-09	0.0411221	129
GO:MF	GO:0003779	actin binding	9.71266e-09	0.0216768	68
GO:MF	GO:0003682	chromatin binding	1.62907e-08	0.0258208	81
GO:MF	GO:0016791	phosphatase activity	3.28147e-08	0.0172139	54
GO:MF	GO:0015081	sodium ion transmembrane transporter activity	3.60185e-08	0.0114759	36
GO:MF	GO:0008514	organic anion transmembrane transporter activity	3.80948e-08	0.01562	49
GO:MF	GO:0004713	protein tyrosine kinase activity	4.43891e-08	0.00956328	30
GO:MF	GO:0019207	kinase regulator activity	4.98836e-08	0.0149825	47
GO:MF	GO:0046943	carboxylic acid transmembrane transporter activity	5.24291e-08	0.0124323	39
GO:MF	GO:0005342	organic acid transmembrane transporter activity	6.30312e-08	0.0124323	39
GO:MF	GO:0008083	growth factor activity	1.48756e-07	0.00988205	31
GO:MF	GO:0046332	SMAD binding	1.64985e-07	0.00733185	23
GO:MF	GO:0044325	transmembrane transporter binding	1.76165e-07	0.00892573	28
GO:MF	GO:0022853	active monoatomic ion transmembrane transporter activity	1.91744e-07	0.0140261	44
GO:MF	GO:0016491	oxidoreductase activity	2.81487e-07	0.0331527	104
GO:MF	GO:0005096	GTPase activator activity	2.94768e-07	0.0133886	42
GO:MF	GO:0070851	growth factor receptor binding	4.47417e-07	0.00956328	30
GO:MF	GO:0022832	voltage-gated channel activity	5.55235e-07	0.0117947	37
GO:MF	GO:0005539	glycosaminoglycan binding	6.1768e-07	0.0114759	36
GO:MF	GO:0008233	peptidase activity	6.93427e-07	0.0299649	94
GO:MF	GO:0000287	magnesium ion binding	7.35812e-07	0.0133886	42
GO:MF	GO:0005319	lipid transporter activity	7.43452e-07	0.0108384	34
GO:MF	GO:0019887	protein kinase regulator activity	8.26404e-07	0.012751	40
GO:MF	GO:0004725	protein tyrosine phosphatase activity	8.26404e-07	0.0079694	25
GO:MF	GO:0044389	ubiquitin-like protein ligase binding	9.58579e-07	0.0168951	53
GO:MF	GO:0008237	metallopeptidase activity	9.61628e-07	0.0130698	41
GO:MF	GO:0022834	ligand-gated channel activity	1.16749e-06	0.0114759	36
GO:MF	GO:0015276	ligand-gated monoatomic ion channel activity	1.16749e-06	0.0114759	36
GO:MF	GO:0022843	voltage-gated monoatomic cation channel activity	1.24409e-06	0.0102008	32
GO:MF	GO:0003712	transcription coregulator activity	1.33889e-06	0.0207204	65
GO:MF	GO:0005085	guanyl-nucleotide exchange factor activity	1.46618e-06	0.0130698	41
GO:MF	GO:0016462	pyrophosphatase activity	1.61052e-06	0.0306025	96
GO:MF	GO:0019199	transmembrane receptor protein kinase activity	1.75618e-06	0.00701307	22
GO:MF	GO:0031625	ubiquitin protein ligase binding	1.77249e-06	0.0159388	50
GO:MF	GO:0015085	calcium ion transmembrane transporter activity	1.82951e-06	0.0092445	29
GO:MF	GO:0019902	phosphatase binding	2.24651e-06	0.0105196	33
GO:MF	GO:0008201	heparin binding	2.35755e-06	0.00892573	28
GO:MF	GO:0016818	hydrolase activity, acting on acid anhydrides, in phosphorus-containing anhydrides	2.41893e-06	0.0306025	96
GO:MF	GO:0016817	hydrolase activity, acting on acid anhydrides	2.58658e-06	0.0306025	96
GO:MF	GO:0004721	phosphoprotein phosphatase activity	2.92506e-06	0.0114759	36
GO:MF	GO:0030594	neurotransmitter receptor activity	3.15348e-06	0.00765062	24
GO:MF	GO:0005244	voltage-gated monoatomic ion channel activity	3.32128e-06	0.0111572	35
GO:MF	GO:0004222	metalloendopeptidase activity	4.19723e-06	0.00892573	28
GO:MF	GO:0019838	growth factor binding	5.48886e-06	0.00860695	27
GO:MF	GO:0051020	GTPase binding	7.18903e-06	0.0153012	48
GO:MF	GO:0005249	voltage-gated potassium channel activity	7.49303e-06	0.0079694	25
GO:MF	GO:0140657	ATP-dependent activity	7.97813e-06	0.0264584	83
GO:MF	GO:1901981	phosphatidylinositol phosphate binding	8.15854e-06	0.0105196	33
GO:MF	GO:0017111	ribonucleoside triphosphate phosphatase activity	8.92955e-06	0.0277335	87
GO:MF	GO:0098631	cell adhesion mediator activity	9.97344e-06	0.00446286	14
GO:MF	GO:0008066	glutamate receptor activity	9.97344e-06	0.00382531	12
GO:MF	GO:0042562	hormone binding	1.13524e-05	0.00637552	20
GO:MF	GO:0031267	small GTPase binding	1.1424e-05	0.0140261	44
GO:MF	GO:0015631	tubulin binding	1.22275e-05	0.0168951	53
GO:MF	GO:0016782	transferase activity, transferring sulphur-containing groups	1.50013e-05	0.00669429	21
GO:MF	GO:0015293	symporter activity	1.81513e-05	0.00828817	26
GO:MF	GO:0019209	kinase activator activity	2.18438e-05	0.00828817	26
GO:MF	GO:0019903	protein phosphatase binding	2.38457e-05	0.0079694	25
GO:MF	GO:0004714	transmembrane receptor protein tyrosine kinase activity	2.39815e-05	0.00541919	17
GO:MF	GO:0016757	glycosyltransferase activity	2.49653e-05	0.0149825	47
GO:MF	GO:0099094	ligand-gated monoatomic cation channel activity	2.76152e-05	0.00860695	27
GO:MF	GO:0005125	cytokine activity	3.96515e-05	0.0117947	37
GO:MF	GO:0017046	peptide hormone binding	4.25898e-05	0.00414409	13
GO:MF	GO:0015370	solute:sodium symporter activity	4.65338e-05	0.00605674	19
GO:MF	GO:1901681	sulfur compound binding	5.10723e-05	0.0108384	34
GO:MF	GO:0002020	protease binding	5.15646e-05	0.00828817	26
GO:MF	GO:0015171	amino acid transmembrane transporter activity	5.3644e-05	0.00765062	24
GO:MF	GO:0008017	microtubule binding	0.000105127	0.012751	40
GO:MF	GO:0140678	molecular function inhibitor activity	0.000115033	0.0181702	57
GO:MF	GO:0015294	solute:monoatomic cation symporter activity	0.000138038	0.00701307	22
GO:MF	GO:0004896	cytokine receptor activity	0.000151374	0.00669429	21
GO:MF	GO:1902936	phosphatidylinositol bisphosphate binding	0.000163673	0.00637552	20
GO:MF	GO:0030295	protein kinase activator activity	0.0001741	0.00733185	23
GO:MF	GO:0004857	enzyme inhibitor activity	0.000235349	0.0153012	48
GO:MF	GO:0019955	cytokine binding	0.000251345	0.00828817	26
GO:MF	GO:0003713	transcription coactivator activity	0.000254055	0.0117947	37
GO:MF	GO:0016500	protein-hormone receptor activity	0.000282408	0.00286898	9
GO:MF	GO:0008146	sulfotransferase activity	0.000282408	0.00510041	16
GO:MF	GO:0030165	PDZ domain binding	0.000282408	0.00510041	16
GO:MF	GO:0000149	SNARE binding	0.000282408	0.00637552	20
GO:MF	GO:0022835	transmitter-gated channel activity	0.000282408	0.00510041	16
GO:MF	GO:0022824	transmitter-gated monoatomic ion channel activity	0.000282408	0.00510041	16
GO:MF	GO:0051015	actin filament binding	0.000282408	0.0102008	32
GO:MF	GO:0003774	cytoskeletal motor activity	0.000324142	0.00733185	23
GO:MF	GO:0032813	tumor necrosis factor receptor superfamily binding	0.000329577	0.00382531	12
GO:MF	GO:0003729	mRNA binding	0.000337353	0.01562	49
GO:MF	GO:0017147	Wnt-protein binding	0.000344086	0.00350653	11
GO:MF	GO:0048306	calcium-dependent protein binding	0.000348743	0.00510041	16
GO:MF	GO:0005165	neurotrophin receptor binding	0.000387546	0.00191266	6
GO:MF	GO:0004715	non-membrane spanning protein tyrosine kinase activity	0.00044286	0.00382531	12
GO:MF	GO:0005230	extracellular ligand-gated monoatomic ion channel activity	0.000475937	0.00573797	18
GO:MF	GO:0042277	peptide binding	0.00049703	0.0117947	37
GO:MF	GO:0015297	antiporter activity	0.00049703	0.00701307	22
GO:MF	GO:0005178	integrin binding	0.000498529	0.00733185	23
GO:MF	GO:0030145	manganese ion binding	0.000544206	0.00478164	15
GO:MF	GO:0005496	steroid binding	0.000565291	0.00573797	18
GO:MF	GO:0098632	cell-cell adhesion mediator activity	0.000646353	0.00286898	9
GO:MF	GO:0004175	endopeptidase activity	0.000646353	0.0188078	59
GO:MF	GO:0005262	calcium channel activity	0.000658124	0.00669429	21
GO:MF	GO:0141108	transporter regulator activity	0.000658732	0.00701307	22
GO:MF	GO:0016247	channel regulator activity	0.000658732	0.00701307	22
GO:MF	GO:0001221	transcription coregulator binding	0.000747423	0.00637552	20
GO:MF	GO:0001653	peptide receptor activity	0.000763208	0.00701307	22
GO:MF	GO:0043178	alcohol binding	0.000782952	0.00510041	16
GO:MF	GO:0030170	pyridoxal phosphate binding	0.000817225	0.00478164	15
GO:MF	GO:0070279	vitamin B6 binding	0.000817225	0.00478164	15
GO:MF	GO:0045295	gamma-catenin binding	0.000818008	0.00191266	6
GO:MF	GO:0015280	ligand-gated sodium channel activity	0.000914267	0.00223143	7
GO:MF	GO:0005201	extracellular matrix structural constituent	0.000941276	0.00510041	16
GO:MF	GO:0140375	immune receptor activity	0.00100218	0.00701307	22
GO:MF	GO:0098988	G protein-coupled glutamate receptor activity	0.00106248	0.00159388	5
GO:MF	GO:0008467	[heparan sulfate]-glucosamine 3-sulfotransferase 1 activity	0.00106248	0.00159388	5
GO:MF	GO:0001640	adenylate cyclase inhibiting G protein-coupled glutamate receptor activity	0.00106248	0.00159388	5
GO:MF	GO:0033218	amide binding	0.00112563	0.0130698	41
GO:MF	GO:1901618	organic hydroxy compound transmembrane transporter activity	0.00112563	0.00350653	11
GO:MF	GO:0031490	chromatin DNA binding	0.00112958	0.00605674	19
GO:MF	GO:0016887	ATP hydrolysis activity	0.00117919	0.0149825	47
GO:MF	GO:0140993	histone modifying activity	0.0011976	0.0102008	32
GO:MF	GO:0045309	protein phosphorylated amino acid binding	0.00125128	0.00446286	14
GO:MF	GO:0034483	heparan sulfate sulfotransferase activity	0.00149026	0.00223143	7
GO:MF	GO:0099507	ligand-gated monoatomic ion channel activity involved in regulation of presynaptic membrane potential	0.00149026	0.00223143	7
GO:MF	GO:0106310	protein serine kinase activity	0.00177216	0.00478164	15
GO:MF	GO:0008373	sialyltransferase activity	0.00182005	0.00255021	8
GO:MF	GO:0016810	hydrolase activity, acting on carbon-nitrogen (but not peptide) bonds	0.00198742	0.00765062	24
GO:MF	GO:0008528	G protein-coupled peptide receptor activity	0.00238352	0.00637552	20
GO:MF	GO:0043539	protein serine/threonine kinase activator activity	0.00247569	0.00414409	13
GO:MF	GO:0051117	ATPase binding	0.00256277	0.00478164	15
GO:MF	GO:0016917	GABA receptor activity	0.00264243	0.00255021	8
GO:MF	GO:0005160	transforming growth factor beta receptor binding	0.00264243	0.00255021	8
GO:MF	GO:0051219	phosphoprotein binding	0.00279819	0.00573797	18
GO:MF	GO:0043559	insulin binding	0.00284775	0.0012751	4
GO:MF	GO:0003828	alpha-N-acetylneuraminate alpha-2,8-sialyltransferase activity	0.00284775	0.0012751	4
GO:MF	GO:0098639	collagen binding involved in cell-matrix adhesion	0.00284775	0.0012751	4
GO:MF	GO:0015179	L-amino acid transmembrane transporter activity	0.003	0.00478164	15
GO:MF	GO:0015248	sterol transporter activity	0.00341888	0.00286898	9
GO:MF	GO:0019905	syntaxin binding	0.00444784	0.00414409	13
GO:MF	GO:0005518	collagen binding	0.00444784	0.00414409	13
GO:MF	GO:0030331	nuclear estrogen receptor binding	0.00454672	0.00286898	9
GO:MF	GO:0044548	S100 protein binding	0.00454672	0.00191266	6
GO:MF	GO:0005402	carbohydrate:monoatomic cation symporter activity	0.00454672	0.00191266	6
GO:MF	GO:0005313	L-glutamate transmembrane transporter activity	0.00454672	0.00191266	6
GO:MF	GO:0016746	acyltransferase activity	0.00465155	0.0248645	78
GO:MF	GO:0004879	nuclear receptor activity	0.00469379	0.00382531	12
GO:MF	GO:0005161	platelet-derived growth factor receptor binding	0.00474263	0.00159388	5
GO:MF	GO:0005432	calcium:sodium antiporter activity	0.00474263	0.00159388	5
GO:MF	GO:0035252	UDP-xylosyltransferase activity	0.00474263	0.00159388	5
GO:MF	GO:0001222	transcription corepressor binding	0.00477211	0.00350653	11
GO:MF	GO:0001223	transcription coactivator binding	0.00477211	0.00318776	10
GO:MF	GO:0015175	neutral L-amino acid transmembrane transporter activity	0.00477211	0.00350653	11
GO:MF	GO:0005544	calcium-dependent phospholipid binding	0.00477211	0.00350653	11
GO:MF	GO:0016853	isomerase activity	0.00483432	0.00828817	26
GO:MF	GO:0046875	ephrin receptor binding	0.00490971	0.00255021	8
GO:MF	GO:0004114	3',5'-cyclic-nucleotide phosphodiesterase activity	0.00490971	0.00255021	8
GO:MF	GO:0019001	guanyl nucleotide binding	0.00494289	0.0162576	51
GO:MF	GO:0004970	glutamate-gated receptor activity	0.00499902	0.00223143	7
GO:MF	GO:0070696	transmembrane receptor protein serine/threonine kinase binding	0.00499902	0.00223143	7
GO:MF	GO:0004890	GABA-A receptor activity	0.00499902	0.00223143	7
GO:MF	GO:0099106	ion channel regulator activity	0.0050602	0.00605674	19
GO:MF	GO:0016829	lyase activity	0.00514579	0.0092445	29
GO:MF	GO:0005546	phosphatidylinositol-4,5-bisphosphate binding	0.00529242	0.00446286	14
GO:MF	GO:0098531	ligand-activated transcription factor activity	0.00538183	0.00382531	12
GO:MF	GO:0004540	RNA nuclease activity	0.00538183	0.00637552	20
GO:MF	GO:0032934	sterol binding	0.00592249	0.00414409	13
GO:MF	GO:0090722	receptor-receptor interaction	0.0061036	0.000956328	3
GO:MF	GO:0004614	phosphoglucomutase activity	0.0061036	0.000956328	3
GO:MF	GO:0019834	phospholipase A2 inhibitor activity	0.0061036	0.000956328	3
GO:MF	GO:0008483	transaminase activity	0.0064421	0.00255021	8
GO:MF	GO:1990841	promoter-specific chromatin binding	0.00645844	0.00382531	12
GO:MF	GO:0005003	ephrin receptor activity	0.00652281	0.00191266	6
GO:MF	GO:0004115	3',5'-cyclic-AMP phosphodiesterase activity	0.00652281	0.00191266	6
GO:MF	GO:0070411	I-SMAD binding	0.00652281	0.00191266	6
GO:MF	GO:0017075	syntaxin-1 binding	0.00652281	0.00191266	6
GO:MF	GO:0019992	diacylglycerol binding	0.00670248	0.0012751	4
GO:MF	GO:0005167	neurotrophin TRK receptor binding	0.00670248	0.0012751	4
GO:MF	GO:0010385	double-stranded methylated DNA binding	0.00670248	0.0012751	4
GO:MF	GO:0061649	ubiquitin modification-dependent histone binding	0.00670248	0.0012751	4
GO:MF	GO:0001784	phosphotyrosine residue binding	0.00673757	0.00350653	11
GO:MF	GO:0035035	histone acetyltransferase binding	0.00673757	0.00223143	7
GO:MF	GO:0033612	receptor serine/threonine kinase binding	0.00673757	0.00223143	7
GO:MF	GO:0003777	microtubule motor activity	0.00697232	0.00446286	14
GO:MF	GO:0003714	transcription corepressor activity	0.00723271	0.00765062	24
GO:MF	GO:0016922	nuclear receptor binding	0.00730445	0.00637552	20
GO:MF	GO:0097110	scaffold protein binding	0.00745749	0.00382531	12
GO:MF	GO:0043560	insulin receptor substrate binding	0.00753628	0.00159388	5
GO:MF	GO:0071837	HMG box domain binding	0.00753628	0.00159388	5
GO:MF	GO:0019842	vitamin binding	0.00753628	0.00669429	21
GO:MF	GO:0071714	icosanoid transmembrane transporter activity	0.00753628	0.00159388	5
GO:MF	GO:0120013	lipid transfer activity	0.00805644	0.00350653	11
GO:MF	GO:0004112	cyclic-nucleotide phosphodiesterase activity	0.00808008	0.00255021	8
GO:MF	GO:0005343	organic acid:sodium symporter activity	0.00862424	0.00286898	9
GO:MF	GO:0005525	GTP binding	0.00914871	0.0153012	48
GO:MF	GO:0004518	nuclease activity	0.00923581	0.00956328	30
GO:MF	GO:0003924	GTPase activity	0.00923581	0.012751	40
GO:MF	GO:0015651	quaternary ammonium group transmembrane transporter activity	0.0093091	0.00191266	6
GO:MF	GO:0016903	oxidoreductase activity, acting on the aldehyde or oxo group of donors	0.00966264	0.00350653	11
GO:MF	GO:0019783	ubiquitin-like protein peptidase activity	0.00997345	0.00637552	20
GO:MF	GO:0003730	mRNA 3'-UTR binding	0.0101334	0.00510041	16
GO:MF	GO:0016741	transferase activity, transferring one-carbon groups	0.01018	0.0111572	35
GO:MF	GO:0005548	phospholipid transporter activity	0.0102996	0.00382531	12
GO:MF	GO:0016769	transferase activity, transferring nitrogenous groups	0.0103823	0.00255021	8
GO:MF	GO:0005109	frizzled binding	0.0106659	0.00286898	9
GO:MF	GO:0032561	guanyl ribonucleotide binding	0.0111904	0.01562	49
GO:MF	GO:0140640	catalytic activity, acting on a nucleic acid	0.0111939	0.0219955	69
GO:MF	GO:0008276	protein methyltransferase activity	0.0114123	0.00573797	18
GO:MF	GO:0070700	BMP receptor binding	0.0118805	0.00159388	5
GO:MF	GO:0022851	GABA-gated chloride ion channel activity	0.0118805	0.00159388	5
GO:MF	GO:0035254	glutamate receptor binding	0.0118805	0.00223143	7
GO:MF	GO:0042285	xylosyltransferase activity	0.0118805	0.00159388	5
GO:MF	GO:0061459	L-arginine transmembrane transporter activity	0.0118805	0.00159388	5
GO:MF	GO:0015368	calcium:monoatomic cation antiporter activity	0.0118805	0.00159388	5
GO:MF	GO:0005251	delayed rectifier potassium channel activity	0.0118805	0.00223143	7
GO:MF	GO:0000030	mannosyltransferase activity	0.0118805	0.00223143	7
GO:MF	GO:0098960	postsynaptic neurotransmitter receptor activity	0.0120079	0.00414409	13
GO:MF	GO:0017134	fibroblast growth factor binding	0.0128284	0.00191266	6
GO:MF	GO:0004659	prenyltransferase activity	0.0128284	0.00191266	6
GO:MF	GO:0015172	acidic amino acid transmembrane transporter activity	0.0128284	0.00191266	6
GO:MF	GO:0005164	tumor necrosis factor receptor binding	0.0128941	0.00255021	8
GO:MF	GO:0015103	inorganic anion transmembrane transporter activity	0.013224	0.00701307	22
GO:MF	GO:0045499	chemorepellent activity	0.0157092	0.00223143	7
GO:MF	GO:0019208	phosphatase regulator activity	0.0157092	0.00446286	14
GO:MF	GO:0070888	E-box binding	0.0157815	0.00350653	11
GO:MF	GO:0008081	phosphoric diester hydrolase activity	0.016031	0.00510041	16
GO:MF	GO:0019787	ubiquitin-like protein transferase activity	0.0161728	0.0162576	51
GO:MF	GO:0008168	methyltransferase activity	0.0174302	0.0105196	33
GO:MF	GO:0030374	nuclear receptor coactivator activity	0.0176244	0.00318776	10
GO:MF	GO:0015485	cholesterol binding	0.0176244	0.00318776	10
GO:MF	GO:0016286	small conductance calcium-activated potassium channel activity	0.01788	0.000956328	3
GO:MF	GO:0071987	WD40-repeat domain binding	0.01788	0.000956328	3
GO:MF	GO:0002039	p53 binding	0.01788	0.00414409	13
GO:MF	GO:0022821	solute:potassium antiporter activity	0.01788	0.00159388	5
GO:MF	GO:0038085	vascular endothelial growth factor binding	0.01788	0.000956328	3
GO:MF	GO:0070051	fibrinogen binding	0.01788	0.000956328	3
GO:MF	GO:0015277	kainate selective glutamate receptor activity	0.01788	0.000956328	3
GO:MF	GO:0106256	hydroperoxy icosatetraenoate dehydratase activity	0.01788	0.000956328	3
GO:MF	GO:0004859	phospholipase inhibitor activity	0.01788	0.000956328	3
GO:MF	GO:0030284	nuclear estrogen receptor activity	0.01788	0.000956328	3
GO:MF	GO:0097016	L27 domain binding	0.01788	0.000956328	3
GO:MF	GO:0016755	aminoacyltransferase activity	0.01788	0.0165763	52
GO:MF	GO:0005004	GPI-linked ephrin receptor activity	0.01788	0.000956328	3
GO:MF	GO:0008234	cysteine-type peptidase activity	0.0181003	0.00828817	26
GO:MF	GO:0061980	regulatory RNA binding	0.0186236	0.00286898	9
GO:MF	GO:0046982	protein heterodimerization activity	0.0186961	0.0124323	39
GO:MF	GO:0071814	protein-lipid complex binding	0.0193672	0.00223143	7
GO:MF	GO:0070412	R-SMAD binding	0.0193672	0.00223143	7
GO:MF	GO:0071813	lipoprotein particle binding	0.0193672	0.00223143	7
GO:MF	GO:0140326	ATPase-coupled intramembrane lipid transporter activity	0.0194858	0.00255021	8
GO:MF	GO:0140303	intramembrane lipid transporter activity	0.0200413	0.00318776	10
GO:MF	GO:0016763	pentosyltransferase activity	0.0206267	0.00350653	11
GO:MF	GO:1901682	sulfur compound transmembrane transporter activity	0.0206267	0.00350653	11
GO:MF	GO:0140030	modification-dependent protein binding	0.0208131	0.00828817	26
GO:MF	GO:0034713	type I transforming growth factor beta receptor binding	0.0212079	0.0012751	4
GO:MF	GO:0035497	cAMP response element binding	0.0212079	0.0012751	4
GO:MF	GO:0035591	signaling adaptor activity	0.0216763	0.00446286	14
GO:MF	GO:0008509	monoatomic anion transmembrane transporter activity	0.021832	0.00669429	21
GO:MF	GO:0004993	G protein-coupled serotonin receptor activity	0.0226352	0.00191266	6
GO:MF	GO:0042813	Wnt receptor activity	0.0226352	0.00191266	6
GO:MF	GO:0008138	protein tyrosine/serine/threonine phosphatase activity	0.0234127	0.00318776	10
GO:MF	GO:0048487	beta-tubulin binding	0.0237256	0.00255021	8
GO:MF	GO:0044390	ubiquitin-like protein conjugating enzyme binding	0.0242222	0.00223143	7
GO:MF	GO:0005545	1-phosphatidylinositol binding	0.0242222	0.00159388	5
GO:MF	GO:0070325	lipoprotein particle receptor binding	0.0242222	0.00223143	7
GO:MF	GO:0016840	carbon-nitrogen lyase activity	0.0242222	0.00159388	5
GO:MF	GO:0086008	voltage-gated potassium channel activity involved in cardiac muscle cell action potential repolarization	0.0242222	0.00159388	5
GO:MF	GO:0140517	protein-RNA adaptor activity	0.0242222	0.00159388	5
GO:MF	GO:0016758	hexosyltransferase activity	0.0243496	0.00860695	27
GO:MF	GO:0016614	oxidoreductase activity, acting on CH-OH group of donors	0.0255541	0.00669429	21
GO:MF	GO:0008227	G protein-coupled amine receptor activity	0.0259766	0.00286898	9
GO:MF	GO:0019210	kinase inhibitor activity	0.0264623	0.00382531	12
GO:MF	GO:0042379	chemokine receptor binding	0.0270269	0.00350653	11
GO:MF	GO:1904315	transmitter-gated monoatomic ion channel activity involved in regulation of postsynaptic membrane potential	0.0270269	0.00318776	10
GO:MF	GO:0005547	phosphatidylinositol-3,4,5-trisphosphate binding	0.0285114	0.00255021	8
GO:MF	GO:0042626	ATPase-coupled transmembrane transporter activity	0.02873	0.00605674	19
GO:MF	GO:0016493	C-C chemokine receptor activity	0.0287823	0.00191266	6
GO:MF	GO:0004519	endonuclease activity	0.0287823	0.00573797	18
GO:MF	GO:0120020	cholesterol transfer activity	0.0287823	0.00191266	6
GO:MF	GO:0140103	catalytic activity, acting on a glycoprotein	0.0287823	0.00191266	6
GO:MF	GO:0032182	ubiquitin-like protein binding	0.0287823	0.00541919	17
GO:MF	GO:0030507	spectrin binding	0.0287823	0.00191266	6
GO:MF	GO:0140311	protein sequestering activity	0.0287823	0.00191266	6
GO:MF	GO:0005154	epidermal growth factor receptor binding	0.0294945	0.00223143	7
GO:MF	GO:0004521	RNA endonuclease activity	0.0295649	0.00382531	12
GO:MF	GO:0005272	sodium channel activity	0.0301899	0.00286898	9
GO:MF	GO:0031593	polyubiquitin modification-dependent protein binding	0.0305303	0.00350653	11
GO:MF	GO:0015132	prostaglandin transmembrane transporter activity	0.0318915	0.0012751	4
GO:MF	GO:0035612	AP-2 adaptor complex binding	0.0318915	0.0012751	4
GO:MF	GO:0004842	ubiquitin-protein transferase activity	0.0318915	0.0149825	47
GO:MF	GO:0008046	axon guidance receptor activity	0.0318915	0.0012751	4
GO:MF	GO:0004955	prostaglandin receptor activity	0.0318915	0.0012751	4
GO:MF	GO:1990247	N6-methyladenosine-containing RNA reader activity	0.0318915	0.0012751	4
GO:MF	GO:0015166	polyol transmembrane transporter activity	0.0318915	0.0012751	4
GO:MF	GO:0098634	cell-matrix adhesion mediator activity	0.0318915	0.0012751	4
GO:MF	GO:0043121	neurotrophin binding	0.0318915	0.0012751	4
GO:MF	GO:0030228	lipoprotein particle receptor activity	0.0322218	0.00159388	5
GO:MF	GO:0004953	icosanoid receptor activity	0.0322218	0.00159388	5
GO:MF	GO:0005372	water transmembrane transporter activity	0.0322218	0.00159388	5
GO:MF	GO:0030159	signaling receptor complex adaptor activity	0.032909	0.00255021	8
GO:MF	GO:0051213	dioxygenase activity	0.0331833	0.00478164	15
GO:MF	GO:0101005	deubiquitinase activity	0.0335236	0.00541919	17
GO:MF	GO:0019829	ATPase-coupled monoatomic cation transmembrane transporter activity	0.0340978	0.00350653	11
GO:MF	GO:0015501	glutamate:sodium symporter activity	0.0341039	0.000956328	3
GO:MF	GO:0019956	chemokine binding	0.0341039	0.00223143	7
GO:MF	GO:0019960	C-X3-C chemokine binding	0.0341039	0.000956328	3
GO:MF	GO:0008273	calcium, potassium:sodium antiporter activity	0.0341039	0.000956328	3
GO:MF	GO:0004668	protein-arginine deiminase activity	0.0341039	0.000956328	3
GO:MF	GO:0042979	ornithine decarboxylase regulator activity	0.0341039	0.000956328	3
GO:MF	GO:0004738	pyruvate dehydrogenase activity	0.0341039	0.000956328	3
GO:MF	GO:0035256	G protein-coupled glutamate receptor binding	0.0341039	0.000956328	3
GO:MF	GO:0005295	neutral L-amino acid:sodium symporter activity	0.0341039	0.000956328	3
GO:MF	GO:0034604	pyruvate dehydrogenase (NAD+) activity	0.0341039	0.000956328	3
GO:MF	GO:0001875	lipopolysaccharide immune receptor activity	0.0341039	0.000956328	3
GO:MF	GO:0001537	N-acetylgalactosamine 4-O-sulfotransferase activity	0.0341039	0.000956328	3
GO:MF	GO:0005310	dicarboxylic acid transmembrane transporter activity	0.0341039	0.00223143	7
GO:MF	GO:0034603	pyruvate dehydrogenase [NAD(P)+] activity	0.0341039	0.000956328	3
GO:MF	GO:0005168	neurotrophin TRKA receptor binding	0.0341039	0.000956328	3
GO:MF	GO:0099529	neurotransmitter receptor activity involved in regulation of postsynaptic membrane potential	0.0341039	0.00318776	10
GO:MF	GO:0004957	prostaglandin E receptor activity	0.0341039	0.000956328	3
GO:MF	GO:0005104	fibroblast growth factor receptor binding	0.0343692	0.00191266	6
GO:MF	GO:0120015	sterol transfer activity	0.0343692	0.00191266	6
GO:MF	GO:0005283	amino acid:sodium symporter activity	0.0343692	0.00191266	6
GO:MF	GO:0050750	low-density lipoprotein particle receptor binding	0.0343692	0.00191266	6
GO:MF	GO:0005253	monoatomic anion channel activity	0.0350621	0.00478164	15
GO:MF	GO:0043177	organic acid binding	0.0371404	0.00605674	19
GO:MF	GO:0004860	protein kinase inhibitor activity	0.0371551	0.00350653	11
GO:MF	GO:0042054	histone methyltransferase activity	0.0371551	0.00350653	11
GO:MF	GO:0015101	organic cation transmembrane transporter activity	0.0373164	0.00255021	8
GO:MF	GO:0043014	alpha-tubulin binding	0.0373164	0.00255021	8
GO:MF	GO:0038024	cargo receptor activity	0.0380886	0.00446286	14
GO:MF	GO:0001786	phosphatidylserine binding	0.0382051	0.00318776	10
GO:MF	GO:0032266	phosphatidylinositol-3-phosphate binding	0.0383724	0.00286898	9
GO:MF	GO:1990782	protein tyrosine kinase binding	0.0383724	0.00478164	15
GO:MF	GO:0003684	damaged DNA binding	0.0401798	0.00350653	11
GO:MF	GO:0002953	5'-deoxynucleotidase activity	0.0401798	0.000637552	2
GO:MF	GO:0048403	brain-derived neurotrophic factor binding	0.0401798	0.000637552	2
GO:MF	GO:0070548	L-glutamine aminotransferase activity	0.0401798	0.000637552	2
GO:MF	GO:0070506	high-density lipoprotein particle receptor activity	0.0401798	0.000637552	2
GO:MF	GO:0004487	methylenetetrahydrofolate dehydrogenase (NAD+) activity	0.0401798	0.000637552	2
GO:MF	GO:0005185	neurohypophyseal hormone activity	0.0401798	0.000637552	2
GO:MF	GO:0030552	cAMP binding	0.0401798	0.00159388	5
GO:MF	GO:0030169	low-density lipoprotein particle binding	0.0401798	0.00159388	5
GO:MF	GO:0047710	bis(5'-adenosyl)-triphosphatase activity	0.0401798	0.000637552	2
GO:MF	GO:0005246	calcium channel regulator activity	0.0401798	0.00223143	7
GO:MF	GO:0017061	S-methyl-5-thioadenosine phosphorylase activity	0.0401798	0.000637552	2
GO:MF	GO:0008320	protein transmembrane transporter activity	0.0401798	0.00159388	5
GO:MF	GO:0043533	inositol 1,3,4,5 tetrakisphosphate binding	0.0401798	0.000637552	2
GO:MF	GO:0030158	protein xylosyltransferase activity	0.0401798	0.000637552	2
GO:MF	GO:0032427	GBD domain binding	0.0401798	0.000637552	2
GO:MF	GO:0008520	L-ascorbate:sodium symporter activity	0.0401798	0.000637552	2
GO:MF	GO:0047757	chondroitin-glucuronate 5-epimerase activity	0.0401798	0.000637552	2
GO:MF	GO:0001641	group II metabotropic glutamate receptor activity	0.0401798	0.000637552	2
GO:MF	GO:0030144	alpha-1,6-mannosylglycoprotein 6-beta-N-acetylglucosaminyltransferase activity	0.0401798	0.000637552	2
GO:MF	GO:0004697	diacylglycerol-dependent serine/threonine kinase activity	0.0401798	0.00159388	5
GO:MF	GO:0004776	succinate-CoA ligase (GDP-forming) activity	0.0401798	0.000637552	2
GO:MF	GO:0004360	glutamine-fructose-6-phosphate transaminase (isomerizing) activity	0.0401798	0.000637552	2
GO:MF	GO:0140613	P-type manganese transporter activity	0.0401798	0.000637552	2
GO:MF	GO:0101021	estrogen 2-hydroxylase activity	0.0401798	0.000637552	2
GO:MF	GO:0004909	interleukin-1, type I, activating receptor activity	0.0401798	0.000637552	2
GO:MF	GO:1904841	TORC2 complex binding	0.0401798	0.000637552	2
GO:MF	GO:1990174	phosphodiesterase decapping endonuclease activity	0.0401798	0.000637552	2
GO:MF	GO:0004140	dephospho-CoA kinase activity	0.0401798	0.000637552	2
GO:MF	GO:0140318	protein transporter activity	0.0405272	0.00191266	6
GO:MF	GO:0030215	semaphorin receptor binding	0.0405272	0.00191266	6
GO:MF	GO:0031624	ubiquitin conjugating enzyme binding	0.0405272	0.00191266	6
GO:MF	GO:0005172	vascular endothelial growth factor receptor binding	0.0409867	0.0012751	4
GO:MF	GO:0008195	phosphatidate phosphatase activity	0.0409867	0.0012751	4
GO:MF	GO:0005078	MAP-kinase scaffold activity	0.0409867	0.0012751	4
GO:MF	GO:0005337	nucleoside transmembrane transporter activity	0.0409867	0.0012751	4
GO:MF	GO:0070410	co-SMAD binding	0.0409867	0.0012751	4
GO:MF	GO:0015279	store-operated calcium channel activity	0.0409867	0.0012751	4
GO:MF	GO:0004954	prostanoid receptor activity	0.0409867	0.0012751	4
GO:MF	GO:1902282	voltage-gated potassium channel activity involved in ventricular cardiac muscle cell action potential repolarization	0.0409867	0.0012751	4
GO:MF	GO:0016846	carbon-sulfur lyase activity	0.0409867	0.0012751	4
GO:MF	GO:0015269	calcium-activated potassium channel activity	0.0409867	0.0012751	4
GO:MF	GO:0017124	SH3 domain binding	0.0409867	0.00382531	12
GO:MF	GO:0003697	single-stranded DNA binding	0.0427626	0.00510041	16
GO:MF	GO:0016616	oxidoreductase activity, acting on the CH-OH group of donors, NAD or NADP as acceptor	0.0432352	0.00605674	19
GO:MF	GO:0015035	protein-disulfide reductase activity	0.0458355	0.00223143	7
GO:MF	GO:0030020	extracellular matrix structural constituent conferring tensile strength	0.0458355	0.00223143	7
GO:MF	GO:0016667	oxidoreductase activity, acting on a sulfur group of donors	0.0462331	0.00318776	10
GO:MF	GO:0005179	hormone activity	0.046739	0.00510041	16
GO:MF	GO:0015144	carbohydrate transmembrane transporter activity	0.0475684	0.00255021	8
GO:MF	GO:0051879	Hsp90 protein binding	0.0475684	0.00255021	8
GO:MF	GO:0008188	neuropeptide receptor activity	0.0475684	0.00286898	9
GO:MF	GO:0016620	oxidoreductase activity, acting on the aldehyde or oxo group of donors, NAD or NADP as acceptor	0.0475684	0.00255021	8
GO:MF	GO:0015036	disulfide oxidoreductase activity	0.0475684	0.00255021	8
GO:MF	GO:0003756	protein disulfide isomerase activity	0.0487318	0.00159388	5
GO:MF	GO:0005520	insulin-like growth factor binding	0.0487318	0.00159388	5
GO:MF	GO:0016864	intramolecular oxidoreductase activity, transposing S-S bonds	0.0487318	0.00159388	5
GO:MF	GO:0005242	inward rectifier potassium channel activity	0.0487318	0.00191266	6
GO:MF	GO:0003925	G protein activity	0.0487318	0.00159388	5
GO:MF	GO:0005326	neurotransmitter transmembrane transporter activity	0.0487318	0.00159388	5
GO:MF	GO:0071617	lysophospholipid acyltransferase activity	0.0487318	0.00159388	5
GO:MF	GO:0140098	catalytic activity, acting on RNA	0.0495156	0.0137074	43
GO:BP	GO:0008150	biological_process	5e-324	0.842206	2642
GO:BP	GO:0009987	cellular process	1.56796e-275	0.789608	2477
GO:BP	GO:0065007	biological regulation	4.99067e-226	0.576984	1810
GO:BP	GO:0050789	regulation of biological process	2.23586e-211	0.558177	1751
GO:BP	GO:0050794	regulation of cellular process	7.6327e-190	0.529487	1661
GO:BP	GO:0032502	developmental process	5.82898e-182	0.317501	996
GO:BP	GO:0048856	anatomical structure development	1.16853e-171	0.298693	937
GO:BP	GO:0048518	positive regulation of biological process	1.57777e-163	0.311444	977
GO:BP	GO:0048522	positive regulation of cellular process	1.18846e-155	0.290086	910
GO:BP	GO:0007275	multicellular organism development	2.02027e-153	0.247051	775
GO:BP	GO:0048731	system development	2.03594e-136	0.212624	667
GO:BP	GO:0051179	localization	2.48327e-126	0.269684	846
GO:BP	GO:0050896	response to stimulus	1.16846e-122	0.404208	1268
GO:BP	GO:0019222	regulation of metabolic process	4.74247e-118	0.298693	937
GO:BP	GO:0048519	negative regulation of biological process	1.1833e-115	0.260121	816
GO:BP	GO:0048869	cellular developmental process	4.37801e-115	0.211348	663
GO:BP	GO:0030154	cell differentiation	4.37801e-115	0.211348	663
GO:BP	GO:0007399	nervous system development	1.41838e-111	0.144724	454
GO:BP	GO:0060255	regulation of macromolecule metabolic process	7.3272e-109	0.276379	867
GO:BP	GO:0048523	negative regulation of cellular process	7.66486e-109	0.245776	771
GO:BP	GO:0008152	metabolic process	2.74834e-108	0.507491	1592
GO:BP	GO:0080090	regulation of primary metabolic process	1.75722e-106	0.249602	783
GO:BP	GO:0023051	regulation of signaling	2.21119e-106	0.183615	576
GO:BP	GO:0051171	regulation of nitrogen compound metabolic process	8.89106e-106	0.244501	767
GO:BP	GO:0010646	regulation of cell communication	1.03163e-105	0.182977	574
GO:BP	GO:0032501	multicellular organismal process	2.25489e-105	0.340771	1069
GO:BP	GO:0031323	regulation of cellular metabolic process	1.38055e-103	0.275104	863
GO:BP	GO:0051234	establishment of localization	1.09079e-102	0.231113	725
GO:BP	GO:0051716	cellular response to stimulus	8.40909e-102	0.350653	1100
GO:BP	GO:0009653	anatomical structure morphogenesis	1.40743e-101	0.156519	491
GO:BP	GO:0071704	organic substance metabolic process	4.75378e-99	0.483902	1518
GO:BP	GO:0048583	regulation of response to stimulus	2.25463e-98	0.194453	610
GO:BP	GO:0006810	transport	1.2778e-97	0.217086	681
GO:BP	GO:0007154	cell communication	1.07888e-96	0.32292	1013
GO:BP	GO:0023052	signaling	5.04142e-95	0.318457	999
GO:BP	GO:0009893	positive regulation of metabolic process	1.41666e-91	0.182977	574
GO:BP	GO:0048513	animal organ development	3.26428e-91	0.158432	497
GO:BP	GO:0007166	cell surface receptor signaling pathway	1.11065e-89	0.155244	487
GO:BP	GO:0044238	primary metabolic process	3.73727e-87	0.446286	1400
GO:BP	GO:0050793	regulation of developmental process	8.68753e-87	0.137074	430
GO:BP	GO:0044237	cellular metabolic process	3.79909e-86	0.446924	1402
GO:BP	GO:0016043	cellular component organization	9.78696e-86	0.310169	973
GO:BP	GO:0009966	regulation of signal transduction	1.7966e-85	0.1562	490
GO:BP	GO:0071840	cellular component organization or biogenesis	5.2816e-85	0.316226	992
GO:BP	GO:0010604	positive regulation of macromolecule metabolic process	7.10891e-85	0.16927	531
GO:BP	GO:0031325	positive regulation of cellular metabolic process	1.53466e-84	0.168314	528
GO:BP	GO:0048468	cell development	1.17804e-83	0.148231	465
GO:BP	GO:0009889	regulation of biosynthetic process	1.29459e-83	0.237488	745
GO:BP	GO:0031326	regulation of cellular biosynthetic process	1.29459e-83	0.236532	742
GO:BP	GO:0010556	regulation of macromolecule biosynthetic process	7.58674e-82	0.23175	727
GO:BP	GO:0010468	regulation of gene expression	9.87305e-81	0.227925	715
GO:BP	GO:1901564	organonitrogen compound metabolic process	2.44767e-79	0.254702	799
GO:BP	GO:0051239	regulation of multicellular organismal process	4.23171e-78	0.14855	466
GO:BP	GO:0006807	nitrogen compound metabolic process	4.62548e-78	0.422378	1325
GO:BP	GO:0022008	neurogenesis	3.32188e-77	0.104877	329
GO:BP	GO:0007165	signal transduction	8.05382e-77	0.289767	909
GO:BP	GO:0051173	positive regulation of nitrogen compound metabolic process	3.26754e-76	0.149187	468
GO:BP	GO:0051641	cellular localization	1.05552e-75	0.167357	525
GO:BP	GO:0043170	macromolecule metabolic process	4.39435e-75	0.416959	1308
GO:BP	GO:0065008	regulation of biological quality	2.99401e-73	0.14058	441
GO:BP	GO:0048699	generation of neurons	1.53709e-69	0.0918075	288
GO:BP	GO:0009891	positive regulation of biosynthetic process	3.06727e-69	0.139624	438
GO:BP	GO:0031328	positive regulation of cellular biosynthetic process	8.71215e-69	0.138668	435
GO:BP	GO:0030182	neuron differentiation	1.30677e-68	0.0876634	275
GO:BP	GO:0035556	intracellular signal transduction	9.27915e-68	0.135799	426
GO:BP	GO:0010557	positive regulation of macromolecule biosynthetic process	4.00587e-67	0.135161	424
GO:BP	GO:0019219	regulation of nucleobase-containing compound metabolic process	9.46028e-67	0.180108	565
GO:BP	GO:0019538	protein metabolic process	2.14928e-66	0.211986	665
GO:BP	GO:0009888	tissue development	1.15879e-65	0.112528	353
GO:BP	GO:0051252	regulation of RNA metabolic process	1.83102e-65	0.169589	532
GO:BP	GO:0033036	macromolecule localization	3.03904e-65	0.144405	453
GO:BP	GO:0045595	regulation of cell differentiation	1.07042e-60	0.0905324	284
GO:BP	GO:0030030	cell projection organization	1.64002e-60	0.0918075	288
GO:BP	GO:0120036	plasma membrane bounded cell projection organization	3.25764e-60	0.0908511	285
GO:BP	GO:0008283	cell population proliferation	2.46084e-59	0.104558	328
GO:BP	GO:0007155	cell adhesion	7.88937e-59	0.0851132	267
GO:BP	GO:2000026	regulation of multicellular organismal development	1.59557e-58	0.0838381	263
GO:BP	GO:0051128	regulation of cellular component organization	1.84835e-56	0.117947	370
GO:BP	GO:1901362	organic cyclic compound biosynthetic process	4.33956e-56	0.176921	555
GO:BP	GO:0019438	aromatic compound biosynthetic process	4.33956e-56	0.173095	543
GO:BP	GO:0070887	cellular response to chemical stimulus	6.6227e-56	0.124004	389
GO:BP	GO:0045935	positive regulation of nucleobase-containing compound metabolic process	7.42722e-56	0.110296	346
GO:BP	GO:0009719	response to endogenous stimulus	8.37755e-56	0.0870258	273
GO:BP	GO:0018130	heterocycle biosynthetic process	3.45256e-55	0.172139	540
GO:BP	GO:0034654	nucleobase-containing compound biosynthetic process	8.14804e-55	0.16927	531
GO:BP	GO:2001141	regulation of RNA biosynthetic process	1.16803e-54	0.151737	476
GO:BP	GO:0042127	regulation of cell population proliferation	1.38095e-54	0.0892573	280
GO:BP	GO:0048666	neuron development	1.38095e-54	0.0704495	221
GO:BP	GO:0006355	regulation of DNA-templated transcription	1.60034e-54	0.151419	475
GO:BP	GO:0007267	cell-cell signaling	6.54865e-54	0.0860695	270
GO:BP	GO:0036211	protein modification process	6.64963e-54	0.128148	402
GO:BP	GO:0070727	cellular macromolecule localization	7.08052e-54	0.120497	378
GO:BP	GO:0008104	protein localization	7.45856e-54	0.120179	377
GO:BP	GO:0043412	macromolecule modification	1.14519e-53	0.136436	428
GO:BP	GO:0044271	cellular nitrogen compound biosynthetic process	2.59737e-53	0.199554	626
GO:BP	GO:0051094	positive regulation of developmental process	3.37903e-53	0.076825	241
GO:BP	GO:0006351	DNA-templated transcription	4.01398e-53	0.155244	487
GO:BP	GO:0006996	organelle organization	6.61536e-53	0.156838	492
GO:BP	GO:0032774	RNA biosynthetic process	1.19763e-52	0.155563	488
GO:BP	GO:0051254	positive regulation of RNA metabolic process	1.29958e-52	0.10169	319
GO:BP	GO:0035295	tube development	1.54668e-52	0.0714058	224
GO:BP	GO:0006950	response to stress	4.67182e-52	0.156838	492
GO:BP	GO:0023056	positive regulation of signaling	1.06035e-51	0.0934013	293
GO:BP	GO:0010033	response to organic substance	1.31499e-51	0.114759	360
GO:BP	GO:0031175	neuron projection development	3.58604e-51	0.0621613	195
GO:BP	GO:0010647	positive regulation of cell communication	3.92355e-51	0.0927638	291
GO:BP	GO:0071495	cellular response to endogenous stimulus	7.91973e-51	0.079694	250
GO:BP	GO:0006793	phosphorus metabolic process	8.33285e-51	0.120179	377
GO:BP	GO:0048870	cell motility	9.12567e-51	0.0934013	293
GO:BP	GO:0006357	regulation of transcription by RNA polymerase II	4.15639e-50	0.119541	375
GO:BP	GO:0032879	regulation of localization	4.57471e-50	0.0969079	304
GO:BP	GO:0045893	positive regulation of DNA-templated transcription	4.73678e-50	0.0949952	298
GO:BP	GO:1902680	positive regulation of RNA biosynthetic process	6.50977e-50	0.0949952	298
GO:BP	GO:0006796	phosphate-containing compound metabolic process	6.58882e-50	0.118585	372
GO:BP	GO:0000902	cell morphogenesis	2.46558e-49	0.0631176	198
GO:BP	GO:0048585	negative regulation of response to stimulus	2.63292e-49	0.0898948	282
GO:BP	GO:0060429	epithelium development	7.10503e-49	0.0752311	236
GO:BP	GO:0051240	positive regulation of multicellular organismal process	9.12552e-49	0.0841568	264
GO:BP	GO:0006366	transcription by RNA polymerase II	1.13819e-48	0.122091	383
GO:BP	GO:0048584	positive regulation of response to stimulus	6.85009e-48	0.107427	337
GO:BP	GO:0141124	intracellular signaling cassette	9.5141e-48	0.0930826	292
GO:BP	GO:0016477	cell migration	2.45547e-47	0.0838381	263
GO:BP	GO:0009605	response to external stimulus	2.85425e-47	0.117628	369
GO:BP	GO:0072359	circulatory system development	3.95172e-47	0.0691744	217
GO:BP	GO:0051246	regulation of protein metabolic process	5.63194e-46	0.089576	281
GO:BP	GO:0045944	positive regulation of transcription by RNA polymerase II	6.81682e-46	0.076825	241
GO:BP	GO:0009790	embryo development	1.17474e-44	0.071087	223
GO:BP	GO:0007417	central nervous system development	2.2556e-44	0.0589735	185
GO:BP	GO:0009967	positive regulation of signal transduction	3.80401e-44	0.0819254	257
GO:BP	GO:0035239	tube morphogenesis	2.45226e-43	0.0576984	181
GO:BP	GO:0098609	cell-cell adhesion	3.16477e-43	0.0570609	179
GO:BP	GO:0040011	locomotion	4.10367e-43	0.0701307	220
GO:BP	GO:0009892	negative regulation of metabolic process	5.30332e-43	0.129742	407
GO:BP	GO:0071310	cellular response to organic substance	8.06606e-43	0.0927638	291
GO:BP	GO:1902531	regulation of intracellular signal transduction	1.00172e-42	0.0860695	270
GO:BP	GO:0051649	establishment of localization in cell	2.18258e-42	0.0962703	302
GO:BP	GO:0009058	biosynthetic process	2.46452e-42	0.335671	1053
GO:BP	GO:0071702	organic substance transport	2.93851e-42	0.105834	332
GO:BP	GO:0051049	regulation of transport	4.03311e-42	0.0758687	238
GO:BP	GO:0051172	negative regulation of nitrogen compound metabolic process	1.94662e-41	0.0969079	304
GO:BP	GO:0044249	cellular biosynthetic process	3.02157e-41	0.330571	1037
GO:BP	GO:1901576	organic substance biosynthetic process	3.53478e-41	0.332483	1043
GO:BP	GO:0120039	plasma membrane bounded cell projection morphogenesis	5.18278e-41	0.0452662	142
GO:BP	GO:0010648	negative regulation of cell communication	1.1168e-40	0.0752311	236
GO:BP	GO:0048858	cell projection morphogenesis	1.20559e-40	0.0452662	142
GO:BP	GO:0022603	regulation of anatomical structure morphogenesis	1.47277e-40	0.052598	165
GO:BP	GO:0023057	negative regulation of signaling	2.13563e-40	0.0752311	236
GO:BP	GO:0032989	cellular anatomical entity morphogenesis	2.49042e-40	0.0494103	155
GO:BP	GO:0048812	neuron projection morphogenesis	5.2527e-40	0.0439911	138
GO:BP	GO:0007167	enzyme-linked receptor protein signaling pathway	1.29144e-39	0.0602486	189
GO:BP	GO:0040012	regulation of locomotion	1.34697e-39	0.0615237	193
GO:BP	GO:0010605	negative regulation of macromolecule metabolic process	1.58351e-39	0.120816	379
GO:BP	GO:0007423	sensory organ development	3.52966e-39	0.045585	143
GO:BP	GO:0012501	programmed cell death	5.65521e-39	0.0860695	270
GO:BP	GO:0008219	cell death	5.65521e-39	0.0860695	270
GO:BP	GO:0009968	negative regulation of signal transduction	6.63202e-39	0.0714058	224
GO:BP	GO:0008284	positive regulation of cell population proliferation	6.83846e-39	0.0551482	173
GO:BP	GO:0048646	anatomical structure formation involved in morphogenesis	7.37858e-39	0.0663054	208
GO:BP	GO:0006915	apoptotic process	1.43661e-38	0.0832005	261
GO:BP	GO:0042592	homeostatic process	2.71344e-38	0.0838381	263
GO:BP	GO:0031324	negative regulation of cellular metabolic process	4.28583e-38	0.11986	376
GO:BP	GO:2000145	regulation of cell motility	9.37045e-38	0.0589735	185
GO:BP	GO:0051093	negative regulation of developmental process	1.21446e-37	0.0545107	171
GO:BP	GO:0051241	negative regulation of multicellular organismal process	1.99768e-37	0.0602486	189
GO:BP	GO:0060322	head development	3.33856e-37	0.0471788	148
GO:BP	GO:0055085	transmembrane transport	1.32569e-36	0.0822442	258
GO:BP	GO:0009887	animal organ morphogenesis	1.71834e-36	0.0615237	193
GO:BP	GO:0016310	phosphorylation	1.84478e-36	0.0755499	237
GO:BP	GO:0002376	immune system process	3.60235e-36	0.108703	341
GO:BP	GO:0045597	positive regulation of cell differentiation	3.60235e-36	0.0506854	159
GO:BP	GO:0048667	cell morphogenesis involved in neuron differentiation	5.92922e-36	0.0404845	127
GO:BP	GO:0007420	brain development	6.37145e-36	0.0443099	139
GO:BP	GO:0030334	regulation of cell migration	7.79063e-36	0.0557858	175
GO:BP	GO:1901700	response to oxygen-containing compound	1.49192e-35	0.0688556	216
GO:BP	GO:0006468	protein phosphorylation	6.87332e-35	0.0650303	204
GO:BP	GO:0034330	cell junction organization	7.48258e-35	0.0468601	147
GO:BP	GO:0043067	regulation of programmed cell death	3.10994e-34	0.0707682	222
GO:BP	GO:0042981	regulation of apoptotic process	8.63721e-34	0.0688556	216
GO:BP	GO:0009890	negative regulation of biosynthetic process	9.47204e-34	0.10679	335
GO:BP	GO:0031327	negative regulation of cellular biosynthetic process	1.30277e-33	0.106471	334
GO:BP	GO:0001944	vasculature development	4.66894e-33	0.0474976	149
GO:BP	GO:0007010	cytoskeleton organization	6.45659e-33	0.0745936	234
GO:BP	GO:0070848	response to growth factor	6.78137e-33	0.0433535	136
GO:BP	GO:0048729	tissue morphogenesis	6.78137e-33	0.0433535	136
GO:BP	GO:0010558	negative regulation of macromolecule biosynthetic process	1.09904e-32	0.10424	327
GO:BP	GO:0071363	cellular response to growth factor stimulus	3.53463e-32	0.0423972	133
GO:BP	GO:0061564	axon development	8.68408e-32	0.0353841	111
GO:BP	GO:0016192	vesicle-mediated transport	2.26638e-31	0.0736372	231
GO:BP	GO:0009059	macromolecule biosynthetic process	7.65465e-31	0.294868	925
GO:BP	GO:0001568	blood vessel development	8.0519e-31	0.0446286	140
GO:BP	GO:0051253	negative regulation of RNA metabolic process	8.1948e-31	0.0698119	219
GO:BP	GO:0040007	growth	1.09132e-30	0.049729	156
GO:BP	GO:0045596	negative regulation of cell differentiation	1.10243e-30	0.0420784	132
GO:BP	GO:0007049	cell cycle	1.91736e-30	0.0771438	242
GO:BP	GO:0060284	regulation of cell development	3.32342e-30	0.0465413	146
GO:BP	GO:0006811	monoatomic ion transport	4.02452e-30	0.0647115	203
GO:BP	GO:0045934	negative regulation of nucleobase-containing compound metabolic process	4.27337e-30	0.0733185	230
GO:BP	GO:0002009	morphogenesis of an epithelium	4.27337e-30	0.0372968	117
GO:BP	GO:0048598	embryonic morphogenesis	6.10289e-30	0.0423972	133
GO:BP	GO:0048589	developmental growth	1.09733e-29	0.0411221	129
GO:BP	GO:0071705	nitrogen compound transport	1.46231e-29	0.0806503	253
GO:BP	GO:0045892	negative regulation of DNA-templated transcription	1.096e-28	0.0643927	202
GO:BP	GO:1902679	negative regulation of RNA biosynthetic process	1.44409e-28	0.0643927	202
GO:BP	GO:0030155	regulation of cell adhesion	1.55781e-28	0.0446286	140
GO:BP	GO:0007409	axonogenesis	1.77121e-28	0.0318776	100
GO:BP	GO:0033554	cellular response to stress	3.86937e-28	0.0781001	245
GO:BP	GO:0099536	synaptic signaling	7.27827e-28	0.0404845	127
GO:BP	GO:0048514	blood vessel morphogenesis	9.11072e-28	0.0388907	122
GO:BP	GO:0007169	transmembrane receptor protein tyrosine kinase signaling pathway	1.03937e-27	0.0395282	124
GO:BP	GO:0051130	positive regulation of cellular component organization	1.27204e-27	0.055467	174
GO:BP	GO:0099537	trans-synaptic signaling	2.06393e-27	0.0392094	123
GO:BP	GO:0009056	catabolic process	2.1335e-27	0.101052	317
GO:BP	GO:0034329	cell junction assembly	3.10373e-27	0.0306025	96
GO:BP	GO:0030029	actin filament-based process	3.15033e-27	0.0452662	142
GO:BP	GO:0032101	regulation of response to external stimulus	3.22891e-27	0.0541919	170
GO:BP	GO:0098916	anterograde trans-synaptic signaling	4.02064e-27	0.0388907	122
GO:BP	GO:0007268	chemical synaptic transmission	4.02064e-27	0.0388907	122
GO:BP	GO:0031399	regulation of protein modification process	5.34378e-27	0.0500478	157
GO:BP	GO:0002682	regulation of immune system process	1.87906e-26	0.0688556	216
GO:BP	GO:0051247	positive regulation of protein metabolic process	2.45589e-26	0.0522792	164
GO:BP	GO:0030001	metal ion transport	6.59471e-26	0.0481352	151
GO:BP	GO:0098742	cell-cell adhesion via plasma-membrane adhesion molecules	1.07496e-25	0.0219955	69
GO:BP	GO:0009792	embryo development ending in birth or egg hatching	1.44799e-25	0.0436723	137
GO:BP	GO:0007507	heart development	1.79055e-25	0.0363405	114
GO:BP	GO:0030855	epithelial cell differentiation	2.15079e-25	0.0414409	130
GO:BP	GO:0000122	negative regulation of transcription by RNA polymerase II	2.9684e-25	0.0500478	157
GO:BP	GO:0022402	cell cycle process	3.22853e-25	0.0605674	190
GO:BP	GO:0043009	chordate embryonic development	4.42536e-25	0.0430347	135
GO:BP	GO:0140352	export from cell	6.18688e-25	0.0439911	138
GO:BP	GO:1902533	positive regulation of intracellular signal transduction	9.93884e-25	0.0506854	159
GO:BP	GO:0046903	secretion	1.06999e-24	0.0459037	144
GO:BP	GO:0050673	epithelial cell proliferation	1.10523e-24	0.0318776	100
GO:BP	GO:0006812	monoatomic cation transport	1.12612e-24	0.0532356	167
GO:BP	GO:0051726	regulation of cell cycle	1.58404e-24	0.052598	165
GO:BP	GO:0001525	angiogenesis	2.20349e-24	0.0328339	103
GO:BP	GO:0010628	positive regulation of gene expression	2.2379e-24	0.0567421	178
GO:BP	GO:0048568	embryonic organ development	2.78368e-24	0.0325151	102
GO:BP	GO:0010467	gene expression	3.80484e-24	0.272872	856
GO:BP	GO:0034220	monoatomic ion transmembrane transport	3.92577e-24	0.0519605	163
GO:BP	GO:0001654	eye development	4.46633e-24	0.0290086	91
GO:BP	GO:0048880	sensory system development	6.07448e-24	0.0293274	92
GO:BP	GO:0008285	negative regulation of cell population proliferation	6.32541e-24	0.0376156	118
GO:BP	GO:0001775	cell activation	8.42355e-24	0.0513229	161
GO:BP	GO:0043069	negative regulation of programmed cell death	8.42355e-24	0.045585	143
GO:BP	GO:0150063	visual system development	9.47033e-24	0.0290086	91
GO:BP	GO:0080134	regulation of response to stress	1.11917e-23	0.0592923	186
GO:BP	GO:0050804	modulation of chemical synaptic transmission	1.55523e-23	0.0290086	91
GO:BP	GO:0099177	regulation of trans-synaptic signaling	1.55523e-23	0.0290086	91
GO:BP	GO:1901701	cellular response to oxygen-containing compound	1.5559e-23	0.0506854	159
GO:BP	GO:0032940	secretion by cell	1.64475e-23	0.0408033	128
GO:BP	GO:0030036	actin cytoskeleton organization	1.95666e-23	0.039847	125
GO:BP	GO:0000165	MAPK cascade	2.44705e-23	0.0392094	123
GO:BP	GO:0006952	defense response	2.6755e-23	0.0720434	226
GO:BP	GO:1901360	organic cyclic compound metabolic process	3.23244e-23	0.254064	797
GO:BP	GO:0043066	negative regulation of apoptotic process	3.80497e-23	0.0439911	138
GO:BP	GO:0009725	response to hormone	4.95346e-23	0.0376156	118
GO:BP	GO:0045184	establishment of protein localization	1.41877e-22	0.0672617	211
GO:BP	GO:0007610	behavior	2.52335e-22	0.0360217	113
GO:BP	GO:0098660	inorganic ion transmembrane transport	2.72259e-22	0.0471788	148
GO:BP	GO:0098657	import into cell	3.49307e-22	0.0436723	137
GO:BP	GO:0031344	regulation of cell projection organization	7.7024e-22	0.034109	107
GO:BP	GO:0010975	regulation of neuron projection development	7.92279e-22	0.0255021	80
GO:BP	GO:0033043	regulation of organelle organization	8.10186e-22	0.0548295	172
GO:BP	GO:0120035	regulation of plasma membrane bounded cell projection organization	8.24164e-22	0.0337902	106
GO:BP	GO:0040017	positive regulation of locomotion	8.24164e-22	0.0337902	106
GO:BP	GO:0051174	regulation of phosphorus metabolic process	8.69836e-22	0.0439911	138
GO:BP	GO:1901575	organic substance catabolic process	9.31208e-22	0.0828817	260
GO:BP	GO:0090596	sensory organ morphogenesis	1.01981e-21	0.0232706	73
GO:BP	GO:0043010	camera-type eye development	1.315e-21	0.0255021	80
GO:BP	GO:0007389	pattern specification process	1.61789e-21	0.0315588	99
GO:BP	GO:0044281	small molecule metabolic process	1.75337e-21	0.0723621	227
GO:BP	GO:0051050	positive regulation of transport	1.87286e-21	0.0379343	119
GO:BP	GO:0044087	regulation of cellular component biogenesis	1.89099e-21	0.0487727	153
GO:BP	GO:0006725	cellular aromatic compound metabolic process	2.04443e-21	0.246095	772
GO:BP	GO:0019220	regulation of phosphate metabolic process	2.12654e-21	0.0436723	137
GO:BP	GO:0043583	ear development	2.28384e-21	0.0204017	64
GO:BP	GO:0010243	response to organonitrogen compound	2.33042e-21	0.0401658	126
GO:BP	GO:0030097	hemopoiesis	2.39875e-21	0.0478164	150
GO:BP	GO:0098662	inorganic cation transmembrane transport	4.63196e-21	0.0423972	133
GO:BP	GO:0033993	response to lipid	5.06626e-21	0.0357029	112
GO:BP	GO:0030900	forebrain development	6.29298e-21	0.0258208	81
GO:BP	GO:0048871	multicellular organismal-level homeostasis	7.33501e-21	0.0417596	131
GO:BP	GO:0009894	regulation of catabolic process	9.85714e-21	0.0484539	152
GO:BP	GO:0050808	synapse organization	1.08375e-20	0.0280523	88
GO:BP	GO:0198738	cell-cell signaling by wnt	1.48506e-20	0.0293274	92
GO:BP	GO:0046483	heterocycle metabolic process	1.53348e-20	0.243226	763
GO:BP	GO:0050678	regulation of epithelial cell proliferation	1.70959e-20	0.0261396	82
GO:BP	GO:0016055	Wnt signaling pathway	2.36409e-20	0.0290086	91
GO:BP	GO:0022414	reproductive process	2.52012e-20	0.0564233	177
GO:BP	GO:0060562	epithelial tube morphogenesis	2.53573e-20	0.0251833	79
GO:BP	GO:0000003	reproduction	2.58849e-20	0.0567421	178
GO:BP	GO:0040013	negative regulation of locomotion	3.7215e-20	0.0232706	73
GO:BP	GO:0072001	renal system development	4.04709e-20	0.0235894	74
GO:BP	GO:0098655	monoatomic cation transmembrane transport	4.16095e-20	0.042716	134
GO:BP	GO:0015031	protein transport	4.41562e-20	0.0564233	177
GO:BP	GO:0034641	cellular nitrogen compound metabolic process	4.72089e-20	0.261077	819
GO:BP	GO:0003002	regionalization	5.39209e-20	0.0290086	91
GO:BP	GO:2000147	positive regulation of cell motility	5.59859e-20	0.0321964	101
GO:BP	GO:0090287	regulation of cellular response to growth factor stimulus	7.46268e-20	0.0229519	72
GO:BP	GO:0045165	cell fate commitment	9.44348e-20	0.021358	67
GO:BP	GO:0043408	regulation of MAPK cascade	1.58371e-19	0.0334715	105
GO:BP	GO:0040008	regulation of growth	1.73018e-19	0.0309213	97
GO:BP	GO:0060341	regulation of cellular localization	1.90154e-19	0.0462225	145
GO:BP	GO:0031401	positive regulation of protein modification process	2.82656e-19	0.0337902	106
GO:BP	GO:0044419	biological process involved in interspecies interaction between organisms	3.61688e-19	0.0663054	208
GO:BP	GO:1901698	response to nitrogen compound	3.69364e-19	0.0420784	132
GO:BP	GO:0000278	mitotic cell cycle	4.07367e-19	0.0436723	137
GO:BP	GO:0045664	regulation of neuron differentiation	6.32249e-19	0.0162576	51
GO:BP	GO:2000146	negative regulation of cell motility	6.72429e-19	0.021358	67
GO:BP	GO:0030336	negative regulation of cell migration	6.9305e-19	0.0207204	65
GO:BP	GO:0001667	ameboidal-type cell migration	7.52973e-19	0.0280523	88
GO:BP	GO:0006139	nucleobase-containing compound metabolic process	1.20495e-18	0.236213	741
GO:BP	GO:0060537	muscle tissue development	1.29547e-18	0.0258208	81
GO:BP	GO:0006955	immune response	1.36569e-18	0.0678993	213
GO:BP	GO:0007156	homophilic cell adhesion via plasma membrane adhesion molecules	2.30515e-18	0.0143449	45
GO:BP	GO:0048732	gland development	2.38256e-18	0.0261396	82
GO:BP	GO:0042325	regulation of phosphorylation	2.40953e-18	0.0360217	113
GO:BP	GO:0046907	intracellular transport	2.65013e-18	0.0586548	184
GO:BP	GO:0001932	regulation of protein phosphorylation	3.02802e-18	0.034109	107
GO:BP	GO:0030335	positive regulation of cell migration	3.38203e-18	0.0302837	95
GO:BP	GO:0060560	developmental growth involved in morphogenesis	3.42624e-18	0.0178515	56
GO:BP	GO:0042221	response to chemical	3.64159e-18	0.156838	492
GO:BP	GO:0001822	kidney development	3.74733e-18	0.0219955	69
GO:BP	GO:0045321	leukocyte activation	5.2193e-18	0.0433535	136
GO:BP	GO:0048878	chemical homeostasis	1.00369e-17	0.0459037	144
GO:BP	GO:0031589	cell-substrate adhesion	1.09031e-17	0.0235894	74
GO:BP	GO:0061061	muscle structure development	1.211e-17	0.0331527	104
GO:BP	GO:0002683	negative regulation of immune system process	1.55267e-17	0.0283711	89
GO:BP	GO:0001501	skeletal system development	1.76943e-17	0.0306025	96
GO:BP	GO:0022607	cellular component assembly	2.44047e-17	0.142493	447
GO:BP	GO:0090132	epithelium migration	3.42393e-17	0.0219955	69
GO:BP	GO:0014070	response to organic cyclic compound	3.6446e-17	0.0328339	103
GO:BP	GO:0097485	neuron projection guidance	3.6446e-17	0.0181702	57
GO:BP	GO:0032870	cellular response to hormone stimulus	6.05555e-17	0.0296462	93
GO:BP	GO:0022407	regulation of cell-cell adhesion	6.88847e-17	0.0264584	83
GO:BP	GO:0090130	tissue migration	6.90439e-17	0.0219955	69
GO:BP	GO:0018193	peptidyl-amino acid modification	7.45404e-17	0.0280523	88
GO:BP	GO:0010631	epithelial cell migration	8.63215e-17	0.0216768	68
GO:BP	GO:0007017	microtubule-based process	9.1375e-17	0.045585	143
GO:BP	GO:0044085	cellular component biogenesis	1.01833e-16	0.149187	468
GO:BP	GO:0010564	regulation of cell cycle process	1.15896e-16	0.0357029	112
GO:BP	GO:0090066	regulation of anatomical structure size	1.18128e-16	0.0277335	87
GO:BP	GO:0016049	cell growth	1.28038e-16	0.0245457	77
GO:BP	GO:0007411	axon guidance	1.31397e-16	0.0178515	56
GO:BP	GO:0032880	regulation of protein localization	1.33839e-16	0.0408033	128
GO:BP	GO:0006935	chemotaxis	1.54125e-16	0.0255021	80
GO:BP	GO:0051707	response to other organism	1.94054e-16	0.0586548	184
GO:BP	GO:0006897	endocytosis	1.98047e-16	0.0325151	102
GO:BP	GO:0001763	morphogenesis of a branching structure	1.98426e-16	0.0181702	57
GO:BP	GO:0061138	morphogenesis of a branching epithelium	1.98426e-16	0.0175327	55
GO:BP	GO:1903706	regulation of hemopoiesis	2.01248e-16	0.024227	76
GO:BP	GO:0042330	taxis	2.24789e-16	0.0255021	80
GO:BP	GO:0043207	response to external biotic stimulus	2.30749e-16	0.0586548	184
GO:BP	GO:0009607	response to biotic stimulus	2.35584e-16	0.0599299	188
GO:BP	GO:1901135	carbohydrate derivative metabolic process	2.89868e-16	0.0487727	153
GO:BP	GO:0048638	regulation of developmental growth	3.00523e-16	0.0197641	62
GO:BP	GO:0045937	positive regulation of phosphate metabolic process	3.45847e-16	0.0290086	91
GO:BP	GO:0010562	positive regulation of phosphorus metabolic process	3.45847e-16	0.0290086	91
GO:BP	GO:0008015	blood circulation	3.54725e-16	0.0251833	79
GO:BP	GO:0002521	leukocyte differentiation	4.12634e-16	0.0328339	103
GO:BP	GO:0002040	sprouting angiogenesis	4.19248e-16	0.0130698	41
GO:BP	GO:0043068	positive regulation of programmed cell death	4.19248e-16	0.0280523	88
GO:BP	GO:1901342	regulation of vasculature development	4.65916e-16	0.0194453	61
GO:BP	GO:0010720	positive regulation of cell development	4.7148e-16	0.0239082	75
GO:BP	GO:0048839	inner ear development	5.02462e-16	0.0165763	52
GO:BP	GO:0034097	response to cytokine	5.33755e-16	0.0417596	131
GO:BP	GO:0045765	regulation of angiogenesis	5.62734e-16	0.0191266	60
GO:BP	GO:0051960	regulation of nervous system development	6.04039e-16	0.0245457	77
GO:BP	GO:0060070	canonical Wnt signaling pathway	6.20529e-16	0.0219955	69
GO:BP	GO:0046649	lymphocyte activation	6.62801e-16	0.036978	116
GO:BP	GO:0019725	cellular homeostasis	6.88358e-16	0.0376156	118
GO:BP	GO:0009057	macromolecule catabolic process	7.13069e-16	0.0557858	175
GO:BP	GO:0003013	circulatory system process	7.40894e-16	0.0258208	81
GO:BP	GO:0030111	regulation of Wnt signaling pathway	7.63642e-16	0.0219955	69
GO:BP	GO:0044057	regulation of system process	8.88487e-16	0.0258208	81
GO:BP	GO:0009628	response to abiotic stimulus	9.07702e-16	0.0414409	130
GO:BP	GO:0044248	cellular catabolic process	9.16271e-16	0.0605674	190
GO:BP	GO:0048562	embryonic organ morphogenesis	9.71233e-16	0.0216768	68
GO:BP	GO:0023061	signal release	1.07079e-15	0.0251833	79
GO:BP	GO:0141091	transforming growth factor beta receptor superfamily signaling pathway	1.11718e-15	0.0223143	70
GO:BP	GO:0006816	calcium ion transport	1.33387e-15	0.0235894	74
GO:BP	GO:0043065	positive regulation of apoptotic process	1.37756e-15	0.027096	85
GO:BP	GO:0044089	positive regulation of cellular component biogenesis	1.68265e-15	0.0286898	90
GO:BP	GO:0048588	developmental cell growth	1.94463e-15	0.0149825	47
GO:BP	GO:0001503	ossification	1.9714e-15	0.0235894	74
GO:BP	GO:0060485	mesenchyme development	2.01374e-15	0.0200829	63
GO:BP	GO:0006508	proteolysis	2.11357e-15	0.0608862	191
GO:BP	GO:0051640	organelle localization	2.11656e-15	0.0306025	96
GO:BP	GO:0072073	kidney epithelium development	2.14994e-15	0.0140261	44
GO:BP	GO:0016358	dendrite development	2.39535e-15	0.0162576	51
GO:BP	GO:0033365	protein localization to organelle	2.47601e-15	0.0443099	139
GO:BP	GO:0048762	mesenchymal cell differentiation	2.48579e-15	0.0178515	56
GO:BP	GO:0003006	developmental process involved in reproduction	3.31319e-15	0.0392094	123
GO:BP	GO:0090304	nucleic acid metabolic process	3.7852e-15	0.21613	678
GO:BP	GO:0061458	reproductive system development	5.01778e-15	0.0197641	62
GO:BP	GO:0071345	cellular response to cytokine stimulus	5.81235e-15	0.0382531	120
GO:BP	GO:0003007	heart morphogenesis	6.25913e-15	0.0191266	60
GO:BP	GO:0045216	cell-cell junction organization	8.49774e-15	0.0165763	52
GO:BP	GO:0071396	cellular response to lipid	9.17434e-15	0.0261396	82
GO:BP	GO:0048608	reproductive structure development	9.98542e-15	0.0194453	61
GO:BP	GO:0007178	transmembrane receptor protein serine/threonine kinase signaling pathway	1.19646e-14	0.0232706	73
GO:BP	GO:0043542	endothelial cell migration	1.22168e-14	0.0168951	53
GO:BP	GO:0033002	muscle cell proliferation	1.51567e-14	0.0143449	45
GO:BP	GO:0007163	establishment or maintenance of cell polarity	1.71999e-14	0.0162576	51
GO:BP	GO:0009611	response to wounding	1.71999e-14	0.0258208	81
GO:BP	GO:0021700	developmental maturation	3.03931e-14	0.0210392	66
GO:BP	GO:1901565	organonitrogen compound catabolic process	3.23162e-14	0.055467	174
GO:BP	GO:0001701	in utero embryonic development	3.36659e-14	0.0258208	81
GO:BP	GO:0031347	regulation of defense response	3.42991e-14	0.0347466	109
GO:BP	GO:0051493	regulation of cytoskeleton organization	3.7612e-14	0.0277335	87
GO:BP	GO:0097190	apoptotic signaling pathway	3.83458e-14	0.0309213	97
GO:BP	GO:0051046	regulation of secretion	5.09189e-14	0.0274147	86
GO:BP	GO:0051129	negative regulation of cellular component organization	5.27321e-14	0.0328339	103
GO:BP	GO:0010876	lipid localization	5.73077e-14	0.0264584	83
GO:BP	GO:0071417	cellular response to organonitrogen compound	5.91267e-14	0.0274147	86
GO:BP	GO:0042692	muscle cell differentiation	6.36607e-14	0.0219955	69
GO:BP	GO:0007346	regulation of mitotic cell cycle	6.41046e-14	0.0258208	81
GO:BP	GO:0010632	regulation of epithelial cell migration	6.88812e-14	0.0165763	52
GO:BP	GO:0007159	leukocyte cell-cell adhesion	6.96638e-14	0.0223143	70
GO:BP	GO:0055123	digestive system development	7.28421e-14	0.0124323	39
GO:BP	GO:1903047	mitotic cell cycle process	7.6031e-14	0.0344278	108
GO:BP	GO:0030856	regulation of epithelial cell differentiation	8.50463e-14	0.0137074	43
GO:BP	GO:1902532	negative regulation of intracellular signal transduction	1.0661e-13	0.0280523	88
GO:BP	GO:0060828	regulation of canonical Wnt signaling pathway	1.22752e-13	0.0181702	57
GO:BP	GO:0051248	negative regulation of protein metabolic process	1.38788e-13	0.0286898	90
GO:BP	GO:0070925	organelle assembly	1.44296e-13	0.0430347	135
GO:BP	GO:0042391	regulation of membrane potential	1.48319e-13	0.0232706	73
GO:BP	GO:0071407	cellular response to organic cyclic compound	1.77601e-13	0.0245457	77
GO:BP	GO:0051402	neuron apoptotic process	1.90627e-13	0.0168951	53
GO:BP	GO:0006954	inflammatory response	2.09486e-13	0.0321964	101
GO:BP	GO:0002684	positive regulation of immune system process	2.16378e-13	0.0433535	136
GO:BP	GO:0061024	membrane organization	2.2515e-13	0.0350653	110
GO:BP	GO:0043269	regulation of monoatomic ion transport	2.48527e-13	0.0194453	61
GO:BP	GO:0043523	regulation of neuron apoptotic process	2.54367e-13	0.0146637	46
GO:BP	GO:0050680	negative regulation of epithelial cell proliferation	2.73579e-13	0.012751	40
GO:BP	GO:0010594	regulation of endothelial cell migration	2.85972e-13	0.0137074	43
GO:BP	GO:0035270	endocrine system development	2.9428e-13	0.0121135	38
GO:BP	GO:0097435	supramolecular fiber organization	3.11529e-13	0.0366592	115
GO:BP	GO:1902105	regulation of leukocyte differentiation	3.19609e-13	0.0191266	60
GO:BP	GO:0009100	glycoprotein metabolic process	3.28279e-13	0.0229519	72
GO:BP	GO:0007160	cell-matrix adhesion	3.31516e-13	0.01562	49
GO:BP	GO:1903530	regulation of secretion by cell	3.46979e-13	0.0251833	79
GO:BP	GO:0007611	learning or memory	3.49376e-13	0.0159388	50
GO:BP	GO:0044283	small molecule biosynthetic process	3.64463e-13	0.0286898	90
GO:BP	GO:0055082	intracellular chemical homeostasis	3.86735e-13	0.0321964	101
GO:BP	GO:0042471	ear morphogenesis	4.08464e-13	0.0121135	38
GO:BP	GO:0070588	calcium ion transmembrane transport	4.08464e-13	0.0188078	59
GO:BP	GO:0048565	digestive tract development	4.13403e-13	0.0117947	37
GO:BP	GO:0001816	cytokine production	4.33401e-13	0.034109	107
GO:BP	GO:0032102	negative regulation of response to external stimulus	4.55479e-13	0.0219955	69
GO:BP	GO:1902903	regulation of supramolecular fiber organization	4.55479e-13	0.0219955	69
GO:BP	GO:0045444	fat cell differentiation	4.56821e-13	0.0162576	51
GO:BP	GO:0032970	regulation of actin filament-based process	4.68987e-13	0.021358	67
GO:BP	GO:0045785	positive regulation of cell adhesion	5.05431e-13	0.0239082	75
GO:BP	GO:0014706	striated muscle tissue development	5.37769e-13	0.01562	49
GO:BP	GO:1901699	cellular response to nitrogen compound	5.42011e-13	0.0286898	90
GO:BP	GO:0071773	cellular response to BMP stimulus	5.7808e-13	0.0140261	44
GO:BP	GO:0071772	response to BMP	5.7808e-13	0.0140261	44
GO:BP	GO:0001817	regulation of cytokine production	6.5404e-13	0.0337902	106
GO:BP	GO:0050890	cognition	7.15184e-13	0.0175327	55
GO:BP	GO:0042176	regulation of protein catabolic process	7.15184e-13	0.0216768	68
GO:BP	GO:0042327	positive regulation of phosphorylation	7.1827e-13	0.0245457	77
GO:BP	GO:0001558	regulation of cell growth	7.28501e-13	0.0197641	62
GO:BP	GO:0050865	regulation of cell activation	7.28501e-13	0.0283711	89
GO:BP	GO:0048863	stem cell differentiation	7.30904e-13	0.0168951	53
GO:BP	GO:0003205	cardiac chamber development	8.77166e-13	0.0137074	43
GO:BP	GO:0090092	regulation of transmembrane receptor protein serine/threonine kinase signaling pathway	8.7996e-13	0.0175327	55
GO:BP	GO:0043410	positive regulation of MAPK cascade	8.97697e-13	0.0232706	73
GO:BP	GO:0051668	localization within membrane	9.4646e-13	0.0325151	102
GO:BP	GO:0035108	limb morphogenesis	9.9569e-13	0.0133886	42
GO:BP	GO:0035107	appendage morphogenesis	9.9569e-13	0.0133886	42
GO:BP	GO:0050807	regulation of synapse organization	9.97382e-13	0.0149825	47
GO:BP	GO:0042110	T cell activation	1.0586e-12	0.027096	85
GO:BP	GO:1990138	neuron projection extension	1.06961e-12	0.0121135	38
GO:BP	GO:0070371	ERK1 and ERK2 cascade	1.22467e-12	0.0181702	57
GO:BP	GO:0032535	regulation of cellular component size	1.27567e-12	0.0204017	64
GO:BP	GO:0035249	synaptic transmission, glutamatergic	1.44079e-12	0.00892573	28
GO:BP	GO:0035113	embryonic appendage morphogenesis	1.47347e-12	0.0121135	38
GO:BP	GO:0030326	embryonic limb morphogenesis	1.47347e-12	0.0121135	38
GO:BP	GO:0030178	negative regulation of Wnt signaling pathway	1.51069e-12	0.0137074	43
GO:BP	GO:0032956	regulation of actin cytoskeleton organization	1.52889e-12	0.0197641	62
GO:BP	GO:0050803	regulation of synapse structure or activity	1.63619e-12	0.0149825	47
GO:BP	GO:0072006	nephron development	1.67414e-12	0.012751	40
GO:BP	GO:0034762	regulation of transmembrane transport	1.69683e-12	0.0172139	54
GO:BP	GO:0016070	RNA metabolic process	1.92061e-12	0.195091	612
GO:BP	GO:0009896	positive regulation of catabolic process	1.92061e-12	0.0264584	83
GO:BP	GO:0006629	lipid metabolic process	2.22317e-12	0.0510041	160
GO:BP	GO:0007015	actin filament organization	2.38219e-12	0.024227	76
GO:BP	GO:0007416	synapse assembly	3.03174e-12	0.012751	40
GO:BP	GO:0042733	embryonic digit morphogenesis	3.03513e-12	0.00828817	26
GO:BP	GO:0003158	endothelium development	3.1424e-12	0.0114759	36
GO:BP	GO:0046660	female sex differentiation	3.18598e-12	0.0105196	33
GO:BP	GO:0072009	nephron epithelium development	3.23634e-12	0.0111572	35
GO:BP	GO:0010959	regulation of metal ion transport	3.31911e-12	0.0168951	53
GO:BP	GO:0045927	positive regulation of growth	3.38974e-12	0.0149825	47
GO:BP	GO:0071805	potassium ion transmembrane transport	3.47548e-12	0.0153012	48
GO:BP	GO:0016339	calcium-dependent cell-cell adhesion via plasma membrane cell adhesion molecules	3.96827e-12	0.00541919	17
GO:BP	GO:0051656	establishment of organelle localization	4.30942e-12	0.0235894	74
GO:BP	GO:1901566	organonitrogen compound biosynthetic process	4.30942e-12	0.0688556	216
GO:BP	GO:0048754	branching morphogenesis of an epithelial tube	4.39157e-12	0.0137074	43
GO:BP	GO:0021537	telencephalon development	4.39259e-12	0.0159388	50
GO:BP	GO:0060541	respiratory system development	5.50943e-12	0.0159388	50
GO:BP	GO:0006886	intracellular protein transport	5.66812e-12	0.03124	98
GO:BP	GO:0007043	cell-cell junction assembly	6.07143e-12	0.0124323	39
GO:BP	GO:0030509	BMP signaling pathway	6.08282e-12	0.0130698	41
GO:BP	GO:0007548	sex differentiation	6.18941e-12	0.0168951	53
GO:BP	GO:0044770	cell cycle phase transition	6.25161e-12	0.0255021	80
GO:BP	GO:0061326	renal tubule development	6.31017e-12	0.0102008	32
GO:BP	GO:0051896	regulation of phosphatidylinositol 3-kinase/protein kinase B signal transduction	6.64885e-12	0.0162576	51
GO:BP	GO:0030323	respiratory tube development	6.84855e-12	0.0149825	47
GO:BP	GO:0045229	external encapsulating structure organization	7.11187e-12	0.0194453	61
GO:BP	GO:0030198	extracellular matrix organization	7.11187e-12	0.0194453	61
GO:BP	GO:1903037	regulation of leukocyte cell-cell adhesion	7.11187e-12	0.0194453	61
GO:BP	GO:0001934	positive regulation of protein phosphorylation	7.73345e-12	0.0229519	72
GO:BP	GO:0009101	glycoprotein biosynthetic process	8.51085e-12	0.0194453	61
GO:BP	GO:0043491	phosphatidylinositol 3-kinase/protein kinase B signal transduction	8.5645e-12	0.0181702	57
GO:BP	GO:0006869	lipid transport	8.99108e-12	0.0229519	72
GO:BP	GO:0003279	cardiac septum development	9.026e-12	0.0102008	32
GO:BP	GO:0050767	regulation of neurogenesis	9.38711e-12	0.0191266	60
GO:BP	GO:1901888	regulation of cell junction assembly	9.38793e-12	0.0137074	43
GO:BP	GO:0043062	extracellular structure organization	1.00947e-11	0.0194453	61
GO:BP	GO:1903131	mononuclear cell differentiation	1.01549e-11	0.024227	76
GO:BP	GO:0043254	regulation of protein-containing complex assembly	1.02245e-11	0.0223143	70
GO:BP	GO:0061614	miRNA transcription	1.07295e-11	0.00860695	27
GO:BP	GO:1902893	regulation of miRNA transcription	1.07295e-11	0.00860695	27
GO:BP	GO:0003206	cardiac chamber morphogenesis	1.09508e-11	0.0114759	36
GO:BP	GO:0044772	mitotic cell cycle phase transition	1.15136e-11	0.0216768	68
GO:BP	GO:0006836	neurotransmitter transport	1.19733e-11	0.012751	40
GO:BP	GO:0071559	response to transforming growth factor beta	1.2786e-11	0.0159388	50
GO:BP	GO:0010817	regulation of hormone levels	1.31669e-11	0.0245457	77
GO:BP	GO:0030324	lung development	1.33187e-11	0.0146637	46
GO:BP	GO:0016311	dephosphorylation	1.44337e-11	0.0165763	52
GO:BP	GO:0071695	anatomical structure maturation	1.77231e-11	0.0165763	52
GO:BP	GO:0010638	positive regulation of organelle organization	1.77231e-11	0.0258208	81
GO:BP	GO:0035265	organ growth	1.80554e-11	0.0117947	37
GO:BP	GO:0002694	regulation of leukocyte activation	2.02102e-11	0.0258208	81
GO:BP	GO:0060173	limb development	2.09361e-11	0.0143449	45
GO:BP	GO:0048736	appendage development	2.09361e-11	0.0143449	45
GO:BP	GO:2000628	regulation of miRNA metabolic process	2.291e-11	0.0092445	29
GO:BP	GO:2000630	positive regulation of miRNA metabolic process	2.43342e-11	0.0079694	25
GO:BP	GO:0048660	regulation of smooth muscle cell proliferation	2.47381e-11	0.00956328	30
GO:BP	GO:0071560	cellular response to transforming growth factor beta stimulus	2.49149e-11	0.01562	49
GO:BP	GO:0048738	cardiac muscle tissue development	2.58999e-11	0.0140261	44
GO:BP	GO:0002064	epithelial cell development	2.63943e-11	0.0146637	46
GO:BP	GO:0060041	retina development in camera-type eye	2.65556e-11	0.012751	40
GO:BP	GO:0048639	positive regulation of developmental growth	2.69645e-11	0.0114759	36
GO:BP	GO:1901137	carbohydrate derivative biosynthetic process	2.71341e-11	0.0302837	95
GO:BP	GO:0007264	small GTPase-mediated signal transduction	2.84401e-11	0.0232706	73
GO:BP	GO:0031329	regulation of cellular catabolic process	2.97728e-11	0.0293274	92
GO:BP	GO:0006813	potassium ion transport	3.05103e-11	0.01562	49
GO:BP	GO:0007605	sensory perception of sound	3.17606e-11	0.0117947	37
GO:BP	GO:0090090	negative regulation of canonical Wnt signaling pathway	3.17606e-11	0.0117947	37
GO:BP	GO:0050801	monoatomic ion homeostasis	3.40311e-11	0.0280523	88
GO:BP	GO:0055080	monoatomic cation homeostasis	3.61173e-11	0.0277335	87
GO:BP	GO:0051249	regulation of lymphocyte activation	3.69387e-11	0.0235894	74
GO:BP	GO:0030031	cell projection assembly	4.06715e-11	0.0283711	89
GO:BP	GO:0002062	chondrocyte differentiation	4.76682e-11	0.0105196	33
GO:BP	GO:0000226	microtubule cytoskeleton organization	5.10585e-11	0.0309213	97
GO:BP	GO:0010586	miRNA metabolic process	5.10585e-11	0.00956328	30
GO:BP	GO:0050920	regulation of chemotaxis	5.15772e-11	0.0143449	45
GO:BP	GO:0010810	regulation of cell-substrate adhesion	5.15772e-11	0.0140261	44
GO:BP	GO:0098771	inorganic ion homeostasis	5.17195e-11	0.0255021	80
GO:BP	GO:0050954	sensory perception of mechanical stimulus	5.27602e-11	0.0124323	39
GO:BP	GO:0045787	positive regulation of cell cycle	5.52217e-11	0.018489	58
GO:BP	GO:0050900	leukocyte migration	5.60212e-11	0.0197641	62
GO:BP	GO:0045137	development of primary sexual characteristics	6.43392e-11	0.0143449	45
GO:BP	GO:0048659	smooth muscle cell proliferation	7.26935e-11	0.00956328	30
GO:BP	GO:0070372	regulation of ERK1 and ERK2 cascade	7.43036e-11	0.0162576	51
GO:BP	GO:0022409	positive regulation of cell-cell adhesion	8.34373e-11	0.0165763	52
GO:BP	GO:0120031	plasma membrane bounded cell projection assembly	8.35549e-11	0.0277335	87
GO:BP	GO:1902895	positive regulation of miRNA transcription	8.35549e-11	0.00733185	23
GO:BP	GO:0042063	gliogenesis	9.79081e-11	0.0178515	56
GO:BP	GO:0009952	anterior/posterior pattern specification	1.03687e-10	0.01562	49
GO:BP	GO:0030098	lymphocyte differentiation	1.10148e-10	0.0216768	68
GO:BP	GO:0061448	connective tissue development	1.10785e-10	0.0168951	53
GO:BP	GO:0030099	myeloid cell differentiation	1.39272e-10	0.0226331	71
GO:BP	GO:2001233	regulation of apoptotic signaling pathway	1.50048e-10	0.0204017	64
GO:BP	GO:1903670	regulation of sprouting angiogenesis	1.50048e-10	0.00541919	17
GO:BP	GO:0048511	rhythmic process	1.64956e-10	0.0153012	48
GO:BP	GO:0008544	epidermis development	1.93916e-10	0.0191266	60
GO:BP	GO:1904018	positive regulation of vasculature development	1.95093e-10	0.0114759	36
GO:BP	GO:0030162	regulation of proteolysis	1.97191e-10	0.0194453	61
GO:BP	GO:1903522	regulation of blood circulation	1.97191e-10	0.0140261	44
GO:BP	GO:0030163	protein catabolic process	2.0226e-10	0.0392094	123
GO:BP	GO:0010629	negative regulation of gene expression	2.03805e-10	0.0503666	158
GO:BP	GO:0072080	nephron tubule development	2.0779e-10	0.0092445	29
GO:BP	GO:0001837	epithelial to mesenchymal transition	2.13046e-10	0.0117947	37
GO:BP	GO:0098542	defense response to other organism	2.16568e-10	0.0439911	138
GO:BP	GO:0043534	blood vessel endothelial cell migration	2.20693e-10	0.0105196	33
GO:BP	GO:0055074	calcium ion homeostasis	2.30113e-10	0.0178515	56
GO:BP	GO:0051897	positive regulation of phosphatidylinositol 3-kinase/protein kinase B signal transduction	2.39505e-10	0.0124323	39
GO:BP	GO:0021915	neural tube development	2.39505e-10	0.0124323	39
GO:BP	GO:0032103	positive regulation of response to external stimulus	2.46681e-10	0.0264584	83
GO:BP	GO:0021953	central nervous system neuron differentiation	2.5058e-10	0.0130698	41
GO:BP	GO:0022411	cellular component disassembly	2.53355e-10	0.024227	76
GO:BP	GO:0045446	endothelial cell differentiation	2.64435e-10	0.00988205	31
GO:BP	GO:1901652	response to peptide	2.65496e-10	0.0194453	61
GO:BP	GO:0060627	regulation of vesicle-mediated transport	2.88797e-10	0.0232706	73
GO:BP	GO:0019221	cytokine-mediated signaling pathway	3.60732e-10	0.0235894	74
GO:BP	GO:0008406	gonad development	3.83168e-10	0.0137074	43
GO:BP	GO:0045766	positive regulation of angiogenesis	3.88048e-10	0.0111572	35
GO:BP	GO:0001823	mesonephros development	3.89683e-10	0.00956328	30
GO:BP	GO:0007369	gastrulation	3.90446e-10	0.0133886	42
GO:BP	GO:0003231	cardiac ventricle development	3.92661e-10	0.0105196	33
GO:BP	GO:0046545	development of primary female sexual characteristics	4.14473e-10	0.00892573	28
GO:BP	GO:1990778	protein localization to cell periphery	4.16399e-10	0.0191266	60
GO:BP	GO:0007188	adenylate cyclase-modulating G protein-coupled receptor signaling pathway	4.29857e-10	0.0153012	48
GO:BP	GO:0050770	regulation of axonogenesis	4.42075e-10	0.0102008	32
GO:BP	GO:0048592	eye morphogenesis	4.50539e-10	0.0117947	37
GO:BP	GO:0016331	morphogenesis of embryonic epithelium	4.50539e-10	0.0117947	37
GO:BP	GO:0060348	bone development	4.50539e-10	0.0140261	44
GO:BP	GO:0045637	regulation of myeloid cell differentiation	4.68173e-10	0.0137074	43
GO:BP	GO:0060047	heart contraction	4.81173e-10	0.0133886	42
GO:BP	GO:0051962	positive regulation of nervous system development	5.60923e-10	0.0149825	47
GO:BP	GO:0140747	regulation of ncRNA transcription	5.63887e-10	0.0092445	29
GO:BP	GO:0015850	organic hydroxy compound transport	5.70933e-10	0.01562	49
GO:BP	GO:0001649	osteoblast differentiation	5.97509e-10	0.0133886	42
GO:BP	GO:0060411	cardiac septum morphogenesis	6.69522e-10	0.00765062	24
GO:BP	GO:0007162	negative regulation of cell adhesion	6.86625e-10	0.01562	49
GO:BP	GO:0003015	heart process	7.13077e-10	0.0137074	43
GO:BP	GO:0001952	regulation of cell-matrix adhesion	7.81355e-10	0.0092445	29
GO:BP	GO:0043436	oxoacid metabolic process	7.92664e-10	0.0350653	110
GO:BP	GO:0016050	vesicle organization	8.18739e-10	0.0175327	55
GO:BP	GO:0110053	regulation of actin filament organization	8.90783e-10	0.0159388	50
GO:BP	GO:0043524	negative regulation of neuron apoptotic process	8.99886e-10	0.0114759	36
GO:BP	GO:0030010	establishment of cell polarity	1.09424e-09	0.0111572	35
GO:BP	GO:1903039	positive regulation of leukocyte cell-cell adhesion	1.16411e-09	0.0143449	45
GO:BP	GO:0097191	extrinsic apoptotic signaling pathway	1.24752e-09	0.0140261	44
GO:BP	GO:0050776	regulation of immune response	1.28659e-09	0.0344278	108
GO:BP	GO:0006082	organic acid metabolic process	1.36259e-09	0.0350653	110
GO:BP	GO:0090288	negative regulation of cellular response to growth factor stimulus	1.47806e-09	0.0092445	29
GO:BP	GO:0045667	regulation of osteoblast differentiation	1.56199e-09	0.0105196	33
GO:BP	GO:0050727	regulation of inflammatory response	1.5878e-09	0.0178515	56
GO:BP	GO:0019752	carboxylic acid metabolic process	1.71266e-09	0.034109	107
GO:BP	GO:0072657	protein localization to membrane	1.75494e-09	0.0267772	84
GO:BP	GO:0032943	mononuclear cell proliferation	1.78547e-09	0.0172139	54
GO:BP	GO:0022604	regulation of cell morphogenesis	1.97801e-09	0.0137074	43
GO:BP	GO:0001657	ureteric bud development	2.18932e-09	0.00892573	28
GO:BP	GO:0032944	regulation of mononuclear cell proliferation	2.2427e-09	0.0140261	44
GO:BP	GO:0061351	neural precursor cell proliferation	2.38982e-09	0.0114759	36
GO:BP	GO:0048593	camera-type eye morphogenesis	2.40481e-09	0.0102008	32
GO:BP	GO:0030003	intracellular monoatomic cation homeostasis	2.42321e-09	0.0239082	75
GO:BP	GO:0032504	multicellular organism reproduction	2.45576e-09	0.0315588	99
GO:BP	GO:0030522	intracellular receptor signaling pathway	2.49146e-09	0.0188078	59
GO:BP	GO:0010633	negative regulation of epithelial cell migration	2.57156e-09	0.00701307	22
GO:BP	GO:0071824	protein-DNA complex organization	2.58593e-09	0.0328339	103
GO:BP	GO:0042472	inner ear morphogenesis	2.70696e-09	0.0092445	29
GO:BP	GO:0006325	chromatin organization	2.72282e-09	0.0306025	96
GO:BP	GO:0072163	mesonephric epithelium development	2.97128e-09	0.00892573	28
GO:BP	GO:0072164	mesonephric tubule development	2.97128e-09	0.00892573	28
GO:BP	GO:0021536	diencephalon development	2.97551e-09	0.00733185	23
GO:BP	GO:0001935	endothelial cell proliferation	2.98888e-09	0.0114759	36
GO:BP	GO:0051216	cartilage development	3.10352e-09	0.0133886	42
GO:BP	GO:0080135	regulation of cellular response to stress	3.18715e-09	0.0216768	68
GO:BP	GO:0030278	regulation of ossification	3.195e-09	0.00956328	30
GO:BP	GO:0031400	negative regulation of protein modification process	3.50825e-09	0.0149825	47
GO:BP	GO:0045930	negative regulation of mitotic cell cycle	3.50899e-09	0.0137074	43
GO:BP	GO:0046394	carboxylic acid biosynthetic process	3.61357e-09	0.0162576	51
GO:BP	GO:0048813	dendrite morphogenesis	3.61357e-09	0.0092445	29
GO:BP	GO:0035051	cardiocyte differentiation	3.6393e-09	0.00988205	31
GO:BP	GO:0045786	negative regulation of cell cycle	3.84022e-09	0.018489	58
GO:BP	GO:0001819	positive regulation of cytokine production	3.86361e-09	0.0219955	69
GO:BP	GO:0050863	regulation of T cell activation	3.8812e-09	0.0178515	56
GO:BP	GO:0048545	response to steroid hormone	3.99662e-09	0.0130698	41
GO:BP	GO:0051301	cell division	4.28149e-09	0.021358	67
GO:BP	GO:0061180	mammary gland epithelium development	4.36323e-09	0.00733185	23
GO:BP	GO:0034332	adherens junction organization	4.36323e-09	0.00605674	19
GO:BP	GO:0008585	female gonad development	4.59139e-09	0.00828817	26
GO:BP	GO:0003151	outflow tract morphogenesis	4.63654e-09	0.00765062	24
GO:BP	GO:0034765	regulation of monoatomic ion transmembrane transport	4.64631e-09	0.0117947	37
GO:BP	GO:1903829	positive regulation of protein localization	4.83259e-09	0.021358	67
GO:BP	GO:0001894	tissue homeostasis	5.49116e-09	0.0146637	46
GO:BP	GO:0060249	anatomical structure homeostasis	5.49116e-09	0.0146637	46
GO:BP	GO:0003281	ventricular septum development	5.81823e-09	0.00701307	22
GO:BP	GO:0061572	actin filament bundle organization	5.84826e-09	0.0111572	35
GO:BP	GO:1903708	positive regulation of hemopoiesis	5.84826e-09	0.0114759	36
GO:BP	GO:1902107	positive regulation of leukocyte differentiation	5.84826e-09	0.0114759	36
GO:BP	GO:0001708	cell fate specification	5.90119e-09	0.00860695	27
GO:BP	GO:0006873	intracellular monoatomic ion homeostasis	5.94461e-09	0.0239082	75
GO:BP	GO:0060479	lung cell differentiation	6.02047e-09	0.00478164	15
GO:BP	GO:0060487	lung epithelial cell differentiation	6.02047e-09	0.00478164	15
GO:BP	GO:0030879	mammary gland development	6.11719e-09	0.00988205	31
GO:BP	GO:0007612	learning	6.11719e-09	0.00988205	31
GO:BP	GO:0002573	myeloid leukocyte differentiation	6.4731e-09	0.0146637	46
GO:BP	GO:0048663	neuron fate commitment	6.58045e-09	0.00765062	24
GO:BP	GO:0009913	epidermal cell differentiation	6.58753e-09	0.0133886	42
GO:BP	GO:0022612	gland morphogenesis	6.59817e-09	0.0102008	32
GO:BP	GO:0016053	organic acid biosynthetic process	6.70714e-09	0.0162576	51
GO:BP	GO:0046651	lymphocyte proliferation	6.81742e-09	0.0165763	52
GO:BP	GO:0051146	striated muscle cell differentiation	6.81862e-09	0.0149825	47
GO:BP	GO:0006874	intracellular calcium ion homeostasis	7.68026e-09	0.0159388	50
GO:BP	GO:0046328	regulation of JNK cascade	7.90085e-09	0.00988205	31
GO:BP	GO:0070661	leukocyte proliferation	7.90085e-09	0.0178515	56
GO:BP	GO:0050679	positive regulation of epithelial cell proliferation	8.03226e-09	0.0124323	39
GO:BP	GO:0009617	response to bacterium	8.50699e-09	0.0255021	80
GO:BP	GO:0070663	regulation of leukocyte proliferation	8.52631e-09	0.0143449	45
GO:BP	GO:0050870	positive regulation of T cell activation	8.56265e-09	0.0130698	41
GO:BP	GO:0001764	neuron migration	8.96917e-09	0.0114759	36
GO:BP	GO:0001656	metanephros development	9.07965e-09	0.0079694	25
GO:BP	GO:0072088	nephron epithelium morphogenesis	9.26245e-09	0.00765062	24
GO:BP	GO:0061333	renal tubule morphogenesis	9.26245e-09	0.00765062	24
GO:BP	GO:0072594	establishment of protein localization to organelle	9.93231e-09	0.021358	67
GO:BP	GO:0048609	multicellular organismal reproductive process	9.9967e-09	0.0296462	93
GO:BP	GO:0030217	T cell differentiation	1.04551e-08	0.0159388	50
GO:BP	GO:0140546	defense response to symbiont	1.0635e-08	0.0382531	120
GO:BP	GO:0060993	kidney morphogenesis	1.06425e-08	0.00860695	27
GO:BP	GO:0021510	spinal cord development	1.17289e-08	0.00828817	26
GO:BP	GO:1903311	regulation of mRNA metabolic process	1.22199e-08	0.0159388	50
GO:BP	GO:0007517	muscle organ development	1.2364e-08	0.0162576	51
GO:BP	GO:0002696	positive regulation of leukocyte activation	1.24213e-08	0.0165763	52
GO:BP	GO:0090100	positive regulation of transmembrane receptor protein serine/threonine kinase signaling pathway	1.25841e-08	0.00892573	28
GO:BP	GO:0045087	innate immune response	1.28785e-08	0.0331527	104
GO:BP	GO:0002088	lens development in camera-type eye	1.30006e-08	0.00733185	23
GO:BP	GO:0060428	lung epithelium development	1.30006e-08	0.00573797	18
GO:BP	GO:0050670	regulation of lymphocyte proliferation	1.36631e-08	0.0133886	42
GO:BP	GO:0021983	pituitary gland development	1.37946e-08	0.00510041	16
GO:BP	GO:0051017	actin filament bundle assembly	1.41077e-08	0.0108384	34
GO:BP	GO:0007254	JNK cascade	1.41077e-08	0.0108384	34
GO:BP	GO:0097305	response to alcohol	1.4183e-08	0.0092445	29
GO:BP	GO:0044344	cellular response to fibroblast growth factor stimulus	1.4183e-08	0.00860695	27
GO:BP	GO:0018212	peptidyl-tyrosine modification	1.53208e-08	0.0121135	38
GO:BP	GO:0051251	positive regulation of lymphocyte activation	1.62344e-08	0.01562	49
GO:BP	GO:0006338	chromatin remodeling	1.62344e-08	0.0267772	84
GO:BP	GO:0019953	sexual reproduction	1.64255e-08	0.034109	107
GO:BP	GO:0050867	positive regulation of cell activation	1.64354e-08	0.0168951	53
GO:BP	GO:0031331	positive regulation of cellular catabolic process	1.64354e-08	0.0168951	53
GO:BP	GO:0030510	regulation of BMP signaling pathway	1.64536e-08	0.00892573	28
GO:BP	GO:0006470	protein dephosphorylation	1.67507e-08	0.0114759	36
GO:BP	GO:1901361	organic cyclic compound catabolic process	1.7207e-08	0.0255021	80
GO:BP	GO:0008016	regulation of heart contraction	1.72281e-08	0.0111572	35
GO:BP	GO:0072028	nephron morphogenesis	1.79728e-08	0.00765062	24
GO:BP	GO:0046942	carboxylic acid transport	1.83195e-08	0.0175327	55
GO:BP	GO:0097529	myeloid leukocyte migration	1.85248e-08	0.0121135	38
GO:BP	GO:0071774	response to fibroblast growth factor	1.87762e-08	0.00860695	27
GO:BP	GO:1901987	regulation of cell cycle phase transition	1.93637e-08	0.0194453	61
GO:BP	GO:0070201	regulation of establishment of protein localization	2.0925e-08	0.0216768	68
GO:BP	GO:0031334	positive regulation of protein-containing complex assembly	2.09746e-08	0.0124323	39
GO:BP	GO:0015849	organic acid transport	2.09875e-08	0.0175327	55
GO:BP	GO:0031345	negative regulation of cell projection organization	2.1674e-08	0.0102008	32
GO:BP	GO:0010721	negative regulation of cell development	2.19926e-08	0.0140261	44
GO:BP	GO:0072089	stem cell proliferation	2.38606e-08	0.0092445	29
GO:BP	GO:0050921	positive regulation of chemotaxis	2.56449e-08	0.00956328	30
GO:BP	GO:0072078	nephron tubule morphogenesis	2.58083e-08	0.00733185	23
GO:BP	GO:0010001	glial cell differentiation	2.75637e-08	0.0133886	42
GO:BP	GO:1901890	positive regulation of cell junction assembly	2.83817e-08	0.00828817	26
GO:BP	GO:0018108	peptidyl-tyrosine phosphorylation	2.9295e-08	0.0117947	37
GO:BP	GO:0051924	regulation of calcium ion transport	3.25121e-08	0.0111572	35
GO:BP	GO:0051302	regulation of cell division	3.25121e-08	0.0111572	35
GO:BP	GO:0006974	DNA damage response	3.25121e-08	0.0344278	108
GO:BP	GO:0031346	positive regulation of cell projection organization	3.30978e-08	0.0146637	46
GO:BP	GO:0042698	ovulation cycle	3.37274e-08	0.00573797	18
GO:BP	GO:0001936	regulation of endothelial cell proliferation	3.39318e-08	0.00988205	31
GO:BP	GO:0003012	muscle system process	3.73573e-08	0.0172139	54
GO:BP	GO:0006029	proteoglycan metabolic process	4.28017e-08	0.0079694	25
GO:BP	GO:0051966	regulation of synaptic transmission, glutamatergic	4.28017e-08	0.00510041	16
GO:BP	GO:0015711	organic anion transport	4.33722e-08	0.0204017	64
GO:BP	GO:0099643	signal release from synapse	4.33722e-08	0.00860695	27
GO:BP	GO:0007269	neurotransmitter secretion	4.33722e-08	0.00860695	27
GO:BP	GO:0009798	axis specification	4.69405e-08	0.00765062	24
GO:BP	GO:0007204	positive regulation of cytosolic calcium ion concentration	4.69405e-08	0.00765062	24
GO:BP	GO:0044843	cell cycle G1/S phase transition	4.84369e-08	0.0121135	38
GO:BP	GO:0043687	post-translational protein modification	4.99652e-08	0.0353841	111
GO:BP	GO:0045665	negative regulation of neuron differentiation	5.15158e-08	0.00669429	21
GO:BP	GO:0070647	protein modification by small protein conjugation or removal	5.1779e-08	0.0344278	108
GO:BP	GO:0097553	calcium ion transmembrane import into cytosol	5.39176e-08	0.0102008	32
GO:BP	GO:0019637	organophosphate metabolic process	5.39176e-08	0.0376156	118
GO:BP	GO:0050730	regulation of peptidyl-tyrosine phosphorylation	5.62735e-08	0.0114759	36
GO:BP	GO:1902414	protein localization to cell junction	5.70713e-08	0.0079694	25
GO:BP	GO:0002831	regulation of response to biotic stimulus	5.73444e-08	0.0216768	68
GO:BP	GO:0044782	cilium organization	6.13118e-08	0.0204017	64
GO:BP	GO:0060326	cell chemotaxis	6.20231e-08	0.01562	49
GO:BP	GO:0046879	hormone secretion	6.21357e-08	0.0149825	47
GO:BP	GO:0030857	negative regulation of epithelial cell differentiation	6.36229e-08	0.00541919	17
GO:BP	GO:0006809	nitric oxide biosynthetic process	6.36229e-08	0.00541919	17
GO:BP	GO:0001655	urogenital system development	6.37295e-08	0.00605674	19
GO:BP	GO:1904062	regulation of monoatomic cation transmembrane transport	6.68994e-08	0.0102008	32
GO:BP	GO:0099003	vesicle-mediated transport in synapse	6.96829e-08	0.0121135	38
GO:BP	GO:0051145	smooth muscle cell differentiation	7.05559e-08	0.00637552	20
GO:BP	GO:0044331	cell-cell adhesion mediated by cadherin	7.18682e-08	0.00510041	16
GO:BP	GO:0050878	regulation of body fluid levels	7.18682e-08	0.0149825	47
GO:BP	GO:0010717	regulation of epithelial to mesenchymal transition	7.5612e-08	0.0079694	25
GO:BP	GO:0051963	regulation of synapse assembly	7.5612e-08	0.0079694	25
GO:BP	GO:0045598	regulation of fat cell differentiation	8.25636e-08	0.0092445	29
GO:BP	GO:0070555	response to interleukin-1	8.54592e-08	0.00765062	24
GO:BP	GO:1901990	regulation of mitotic cell cycle phase transition	9.52305e-08	0.01562	49
GO:BP	GO:0031016	pancreas development	1.00927e-07	0.00701307	22
GO:BP	GO:1901615	organic hydroxy compound metabolic process	1.00927e-07	0.0219955	69
GO:BP	GO:0007215	glutamate receptor signaling pathway	1.01422e-07	0.00541919	17
GO:BP	GO:2000648	positive regulation of stem cell proliferation	1.01422e-07	0.00541919	17
GO:BP	GO:0001937	negative regulation of endothelial cell proliferation	1.01422e-07	0.00541919	17
GO:BP	GO:0051051	negative regulation of transport	1.0432e-07	0.0162576	51
GO:BP	GO:0002065	columnar/cuboidal epithelial cell differentiation	1.05751e-07	0.00956328	30
GO:BP	GO:0098781	ncRNA transcription	1.05751e-07	0.00956328	30
GO:BP	GO:0043434	response to peptide hormone	1.10754e-07	0.0153012	48
GO:BP	GO:0009953	dorsal/ventral pattern formation	1.14061e-07	0.00765062	24
GO:BP	GO:2000027	regulation of animal organ morphogenesis	1.14061e-07	0.00765062	24
GO:BP	GO:0055007	cardiac muscle cell differentiation	1.14061e-07	0.00765062	24
GO:BP	GO:0035282	segmentation	1.22169e-07	0.00860695	27
GO:BP	GO:0035148	tube formation	1.2668e-07	0.0102008	32
GO:BP	GO:0072210	metanephric nephron development	1.30167e-07	0.00478164	15
GO:BP	GO:0010977	negative regulation of neuron projection development	1.31991e-07	0.0079694	25
GO:BP	GO:0000082	G1/S transition of mitotic cell cycle	1.39591e-07	0.0108384	34
GO:BP	GO:0002042	cell migration involved in sprouting angiogenesis	1.39963e-07	0.00605674	19
GO:BP	GO:0042490	mechanoreceptor differentiation	1.45336e-07	0.00669429	21
GO:BP	GO:0048675	axon extension	1.52249e-07	0.00765062	24
GO:BP	GO:0009410	response to xenobiotic stimulus	1.57454e-07	0.0117947	37
GO:BP	GO:0032787	monocarboxylic acid metabolic process	1.60335e-07	0.024227	76
GO:BP	GO:2001236	regulation of extrinsic apoptotic signaling pathway	1.61628e-07	0.00988205	31
GO:BP	GO:0104004	cellular response to environmental stimulus	1.68539e-07	0.0153012	48
GO:BP	GO:1903320	regulation of protein modification by small protein conjugation or removal	1.68539e-07	0.0121135	38
GO:BP	GO:0071214	cellular response to abiotic stimulus	1.68539e-07	0.0153012	48
GO:BP	GO:0051258	protein polymerization	1.7333e-07	0.0146637	46
GO:BP	GO:0045732	positive regulation of protein catabolic process	1.87796e-07	0.0117947	37
GO:BP	GO:0032496	response to lipopolysaccharide	1.93441e-07	0.0130698	41
GO:BP	GO:0009914	hormone transport	1.97765e-07	0.0149825	47
GO:BP	GO:0030316	osteoclast differentiation	2.00147e-07	0.00860695	27
GO:BP	GO:0043535	regulation of blood vessel endothelial cell migration	2.01007e-07	0.00765062	24
GO:BP	GO:0060113	inner ear receptor cell differentiation	2.07366e-07	0.00637552	20
GO:BP	GO:0001738	morphogenesis of a polarized epithelium	2.07366e-07	0.00637552	20
GO:BP	GO:0044255	cellular lipid metabolic process	2.13432e-07	0.0363405	114
GO:BP	GO:0099504	synaptic vesicle cycle	2.27091e-07	0.0111572	35
GO:BP	GO:0072659	protein localization to plasma membrane	2.27091e-07	0.0149825	47
GO:BP	GO:0072091	regulation of stem cell proliferation	2.29227e-07	0.00733185	23
GO:BP	GO:0045428	regulation of nitric oxide biosynthetic process	2.29657e-07	0.00446286	14
GO:BP	GO:0007626	locomotory behavior	2.36746e-07	0.0121135	38
GO:BP	GO:0071692	protein localization to extracellular region	2.38297e-07	0.0159388	50
GO:BP	GO:0010596	negative regulation of endothelial cell migration	2.42215e-07	0.00541919	17
GO:BP	GO:0046209	nitric oxide metabolic process	2.42215e-07	0.00541919	17
GO:BP	GO:0001933	negative regulation of protein phosphorylation	2.43721e-07	0.00988205	31
GO:BP	GO:1902806	regulation of cell cycle G1/S phase transition	2.43721e-07	0.00988205	31
GO:BP	GO:0007219	Notch signaling pathway	2.45729e-07	0.0114759	36
GO:BP	GO:0031623	receptor internalization	2.52412e-07	0.00860695	27
GO:BP	GO:0032946	positive regulation of mononuclear cell proliferation	2.57173e-07	0.0092445	29
GO:BP	GO:0006936	muscle contraction	2.67366e-07	0.0143449	45
GO:BP	GO:0045666	positive regulation of neuron differentiation	2.7586e-07	0.00669429	21
GO:BP	GO:0071347	cellular response to interleukin-1	2.7586e-07	0.00669429	21
GO:BP	GO:0005975	carbohydrate metabolic process	2.79807e-07	0.0239082	75
GO:BP	GO:0045670	regulation of osteoclast differentiation	2.88709e-07	0.00637552	20
GO:BP	GO:0035924	cellular response to vascular endothelial growth factor stimulus	2.88709e-07	0.00637552	20
GO:BP	GO:0010595	positive regulation of endothelial cell migration	2.88709e-07	0.0079694	25
GO:BP	GO:0044272	sulfur compound biosynthetic process	2.98018e-07	0.00988205	31
GO:BP	GO:0090068	positive regulation of cell cycle process	3.10025e-07	0.0133886	42
GO:BP	GO:2000045	regulation of G1/S transition of mitotic cell cycle	3.22634e-07	0.00892573	28
GO:BP	GO:0034655	nucleobase-containing compound catabolic process	3.37129e-07	0.0219955	69
GO:BP	GO:0062012	regulation of small molecule metabolic process	3.48394e-07	0.0146637	46
GO:BP	GO:0060412	ventricular septum morphogenesis	3.58274e-07	0.00478164	15
GO:BP	GO:2001057	reactive nitrogen species metabolic process	3.65138e-07	0.00541919	17
GO:BP	GO:0019439	aromatic compound catabolic process	3.71786e-07	0.0235894	74
GO:BP	GO:1901873	regulation of post-translational protein modification	3.87591e-07	0.0121135	38
GO:BP	GO:1901653	cellular response to peptide	3.99993e-07	0.0146637	46
GO:BP	GO:0072171	mesonephric tubule morphogenesis	4.02459e-07	0.00637552	20
GO:BP	GO:0050806	positive regulation of synaptic transmission	4.02468e-07	0.00860695	27
GO:BP	GO:0007276	gamete generation	4.06012e-07	0.0258208	81
GO:BP	GO:0030100	regulation of endocytosis	4.15597e-07	0.0130698	41
GO:BP	GO:0009314	response to radiation	4.28988e-07	0.0181702	57
GO:BP	GO:0042060	wound healing	4.37077e-07	0.0168951	53
GO:BP	GO:0008543	fibroblast growth factor receptor signaling pathway	4.5713e-07	0.00701307	22
GO:BP	GO:0003018	vascular process in circulatory system	4.65669e-07	0.0105196	33
GO:BP	GO:0048546	digestive tract morphogenesis	4.67743e-07	0.00510041	16
GO:BP	GO:0006898	receptor-mediated endocytosis	4.68142e-07	0.0124323	39
GO:BP	GO:0002237	response to molecule of bacterial origin	4.84037e-07	0.0133886	42
GO:BP	GO:0009612	response to mechanical stimulus	4.8867e-07	0.0092445	29
GO:BP	GO:0042476	odontogenesis	5.01078e-07	0.00892573	28
GO:BP	GO:0043484	regulation of RNA splicing	5.03327e-07	0.0102008	32
GO:BP	GO:0051495	positive regulation of cytoskeleton organization	5.07707e-07	0.0108384	34
GO:BP	GO:0010035	response to inorganic substance	5.2072e-07	0.0172139	54
GO:BP	GO:0060021	roof of mouth development	5.22197e-07	0.00733185	23
GO:BP	GO:0008361	regulation of cell size	5.39773e-07	0.00988205	31
GO:BP	GO:0050769	positive regulation of neurogenesis	5.45481e-07	0.0111572	35
GO:BP	GO:0030902	hindbrain development	5.73477e-07	0.00956328	30
GO:BP	GO:0003170	heart valve development	5.77411e-07	0.00605674	19
GO:BP	GO:0007179	transforming growth factor beta receptor signaling pathway	5.77471e-07	0.0114759	36
GO:BP	GO:0060271	cilium assembly	6.20586e-07	0.018489	58
GO:BP	GO:0050671	positive regulation of lymphocyte proliferation	6.20586e-07	0.00892573	28
GO:BP	GO:0050778	positive regulation of immune response	6.24026e-07	0.0267772	84
GO:BP	GO:0002761	regulation of myeloid leukocyte differentiation	6.28975e-07	0.00860695	27
GO:BP	GO:0009306	protein secretion	6.3021e-07	0.0153012	48
GO:BP	GO:0032446	protein modification by small protein conjugation	6.3804e-07	0.0302837	95
GO:BP	GO:0051047	positive regulation of secretion	6.43294e-07	0.012751	40
GO:BP	GO:0080164	regulation of nitric oxide metabolic process	6.57966e-07	0.00446286	14
GO:BP	GO:0032271	regulation of protein polymerization	6.80621e-07	0.0114759	36
GO:BP	GO:0070665	positive regulation of leukocyte proliferation	6.97093e-07	0.00956328	30
GO:BP	GO:0051259	protein complex oligomerization	6.99258e-07	0.0143449	45
GO:BP	GO:0048661	positive regulation of smooth muscle cell proliferation	7.06847e-07	0.00510041	16
GO:BP	GO:0045926	negative regulation of growth	7.06847e-07	0.0117947	37
GO:BP	GO:0035592	establishment of protein localization to extracellular region	7.13182e-07	0.0153012	48
GO:BP	GO:0045619	regulation of lymphocyte differentiation	7.16733e-07	0.0108384	34
GO:BP	GO:1903532	positive regulation of secretion by cell	7.24813e-07	0.0121135	38
GO:BP	GO:0031032	actomyosin structure organization	7.62787e-07	0.0111572	35
GO:BP	GO:0009755	hormone-mediated signaling pathway	7.94683e-07	0.0105196	33
GO:BP	GO:0002274	myeloid leukocyte activation	7.98961e-07	0.0114759	36
GO:BP	GO:0030166	proteoglycan biosynthetic process	7.98961e-07	0.00605674	19
GO:BP	GO:0099173	postsynapse organization	8.45999e-07	0.00956328	30
GO:BP	GO:0034976	response to endoplasmic reticulum stress	8.60282e-07	0.0124323	39
GO:BP	GO:0030041	actin filament polymerization	8.72371e-07	0.0102008	32
GO:BP	GO:0030850	prostate gland development	8.9362e-07	0.00478164	15
GO:BP	GO:0006887	exocytosis	9.17937e-07	0.0153012	48
GO:BP	GO:0048285	organelle fission	9.58642e-07	0.0210392	66
GO:BP	GO:0097530	granulocyte migration	9.82775e-07	0.00828817	26
GO:BP	GO:1903050	regulation of proteolysis involved in protein catabolic process	9.90088e-07	0.0121135	38
GO:BP	GO:0051056	regulation of small GTPase mediated signal transduction	9.99575e-07	0.0124323	39
GO:BP	GO:0009880	embryonic pattern specification	1.01543e-06	0.00637552	20
GO:BP	GO:0006790	sulfur compound metabolic process	1.03932e-06	0.0153012	48
GO:BP	GO:0042326	negative regulation of phosphorylation	1.04456e-06	0.0102008	32
GO:BP	GO:0001709	cell fate determination	1.07192e-06	0.00446286	14
GO:BP	GO:0007098	centrosome cycle	1.0943e-06	0.0092445	29
GO:BP	GO:0016525	negative regulation of angiogenesis	1.13264e-06	0.00733185	23
GO:BP	GO:2000181	negative regulation of blood vessel morphogenesis	1.13264e-06	0.00733185	23
GO:BP	GO:0110020	regulation of actomyosin structure organization	1.13264e-06	0.00733185	23
GO:BP	GO:0000381	regulation of alternative mRNA splicing, via spliceosome	1.13872e-06	0.00541919	17
GO:BP	GO:0032835	glomerulus development	1.14639e-06	0.00573797	18
GO:BP	GO:0030307	positive regulation of cell growth	1.22271e-06	0.00828817	26
GO:BP	GO:0046661	male sex differentiation	1.23876e-06	0.00956328	30
GO:BP	GO:0062197	cellular response to chemical stress	1.29466e-06	0.0133886	42
GO:BP	GO:0048864	stem cell development	1.35317e-06	0.00701307	22
GO:BP	GO:0042491	inner ear auditory receptor cell differentiation	1.37335e-06	0.00478164	15
GO:BP	GO:0031214	biomineral tissue development	1.37335e-06	0.00988205	31
GO:BP	GO:1905314	semi-lunar valve development	1.37335e-06	0.00478164	15
GO:BP	GO:0007005	mitochondrion organization	1.39618e-06	0.0210392	66
GO:BP	GO:0061136	regulation of proteasomal protein catabolic process	1.41153e-06	0.0108384	34
GO:BP	GO:1901343	negative regulation of vasculature development	1.45383e-06	0.00733185	23
GO:BP	GO:0007018	microtubule-based movement	1.46877e-06	0.0188078	59
GO:BP	GO:0001838	embryonic epithelial tube formation	1.47323e-06	0.00860695	27
GO:BP	GO:0032886	regulation of microtubule-based process	1.47715e-06	0.0133886	42
GO:BP	GO:0002768	immune response-regulating cell surface receptor signaling pathway	1.47715e-06	0.0133886	42
GO:BP	GO:0031023	microtubule organizing center organization	1.48823e-06	0.00956328	30
GO:BP	GO:0060675	ureteric bud morphogenesis	1.49377e-06	0.00605674	19
GO:BP	GO:0046620	regulation of organ growth	1.49377e-06	0.00605674	19
GO:BP	GO:0045621	positive regulation of lymphocyte differentiation	1.50417e-06	0.00765062	24
GO:BP	GO:0006914	autophagy	1.51353e-06	0.021358	67
GO:BP	GO:0061919	process utilizing autophagic mechanism	1.51353e-06	0.021358	67
GO:BP	GO:0016485	protein processing	1.52584e-06	0.0117947	37
GO:BP	GO:0035315	hair cell differentiation	1.54355e-06	0.00510041	16
GO:BP	GO:0038084	vascular endothelial growth factor signaling pathway	1.54355e-06	0.00510041	16
GO:BP	GO:0010634	positive regulation of epithelial cell migration	1.59722e-06	0.0092445	29
GO:BP	GO:0044270	cellular nitrogen compound catabolic process	1.60644e-06	0.0223143	70
GO:BP	GO:0046700	heterocycle catabolic process	1.60644e-06	0.0223143	70
GO:BP	GO:0035567	non-canonical Wnt signaling pathway	1.60695e-06	0.00541919	17
GO:BP	GO:0060419	heart growth	1.60695e-06	0.00541919	17
GO:BP	GO:0010639	negative regulation of organelle organization	1.6324e-06	0.0165763	52
GO:BP	GO:0050866	negative regulation of cell activation	1.64138e-06	0.0108384	34
GO:BP	GO:0072175	epithelial tube formation	1.69773e-06	0.00892573	28
GO:BP	GO:0008154	actin polymerization or depolymerization	1.70041e-06	0.0111572	35
GO:BP	GO:0071383	cellular response to steroid hormone stimulus	1.74097e-06	0.0102008	32
GO:BP	GO:0022408	negative regulation of cell-cell adhesion	1.74097e-06	0.0102008	32
GO:BP	GO:0042098	T cell proliferation	1.74097e-06	0.0114759	36
GO:BP	GO:0042552	myelination	1.78379e-06	0.00860695	27
GO:BP	GO:0003208	cardiac ventricle morphogenesis	1.78422e-06	0.00637552	20
GO:BP	GO:1904888	cranial skeletal system development	1.78422e-06	0.00637552	20
GO:BP	GO:0008277	regulation of G protein-coupled receptor signaling pathway	1.84629e-06	0.00828817	26
GO:BP	GO:0043409	negative regulation of MAPK cascade	1.84629e-06	0.00828817	26
GO:BP	GO:0071887	leukocyte apoptotic process	1.87545e-06	0.00765062	24
GO:BP	GO:0001818	negative regulation of cytokine production	1.90435e-06	0.0133886	42
GO:BP	GO:0042474	middle ear morphogenesis	1.91346e-06	0.00350653	11
GO:BP	GO:0001659	temperature homeostasis	1.92229e-06	0.00988205	31
GO:BP	GO:0002764	immune response-regulating signaling pathway	1.9503e-06	0.0188078	59
GO:BP	GO:0072593	reactive oxygen species metabolic process	1.97896e-06	0.0111572	35
GO:BP	GO:0048645	animal organ formation	1.99173e-06	0.00605674	19
GO:BP	GO:0098739	import across plasma membrane	2.05776e-06	0.0102008	32
GO:BP	GO:0060740	prostate gland epithelium morphogenesis	2.07506e-06	0.00382531	12
GO:BP	GO:0051235	maintenance of location	2.09785e-06	0.0153012	48
GO:BP	GO:0015844	monoamine transport	2.1616e-06	0.00573797	18
GO:BP	GO:2000241	regulation of reproductive process	2.16581e-06	0.0105196	33
GO:BP	GO:0061005	cell differentiation involved in kidney development	2.2513e-06	0.00541919	17
GO:BP	GO:1902905	positive regulation of supramolecular fiber organization	2.28909e-06	0.00988205	31
GO:BP	GO:0051603	proteolysis involved in protein catabolic process	2.30089e-06	0.0280523	88
GO:BP	GO:0140694	non-membrane-bounded organelle assembly	2.31415e-06	0.0181702	57
GO:BP	GO:0043588	skin development	2.34591e-06	0.0146637	46
GO:BP	GO:0048193	Golgi vesicle transport	2.47421e-06	0.0143449	45
GO:BP	GO:0022602	ovulation cycle process	2.60704e-06	0.00446286	14
GO:BP	GO:0007272	ensheathment of neurons	2.65509e-06	0.00860695	27
GO:BP	GO:0008366	axon ensheathment	2.65509e-06	0.00860695	27
GO:BP	GO:0021543	pallium development	2.77703e-06	0.0092445	29
GO:BP	GO:0010976	positive regulation of neuron projection development	2.82435e-06	0.00701307	22
GO:BP	GO:0014033	neural crest cell differentiation	2.82435e-06	0.00701307	22
GO:BP	GO:0032231	regulation of actin filament bundle assembly	2.92578e-06	0.00733185	23
GO:BP	GO:1905330	regulation of morphogenesis of an epithelium	2.95829e-06	0.00573797	18
GO:BP	GO:0030177	positive regulation of Wnt signaling pathway	3.01196e-06	0.00892573	28
GO:BP	GO:0005996	monosaccharide metabolic process	3.08244e-06	0.0124323	39
GO:BP	GO:0002067	glandular epithelial cell differentiation	3.09956e-06	0.00637552	20
GO:BP	GO:0002685	regulation of leukocyte migration	3.17019e-06	0.0114759	36
GO:BP	GO:0001541	ovarian follicle development	3.18167e-06	0.00510041	16
GO:BP	GO:0021872	forebrain generation of neurons	3.18167e-06	0.00510041	16
GO:BP	GO:0046849	bone remodeling	3.41101e-06	0.00669429	21
GO:BP	GO:0043401	steroid hormone mediated signaling pathway	3.426e-06	0.00828817	26
GO:BP	GO:0061337	cardiac conduction	3.564e-06	0.00605674	19
GO:BP	GO:0040036	regulation of fibroblast growth factor receptor signaling pathway	3.564e-06	0.00382531	12
GO:BP	GO:1902547	regulation of cellular response to vascular endothelial growth factor stimulus	3.564e-06	0.00382531	12
GO:BP	GO:0060512	prostate gland morphogenesis	3.564e-06	0.00382531	12
GO:BP	GO:0048469	cell maturation	3.60634e-06	0.0108384	34
GO:BP	GO:0006814	sodium ion transport	3.6442e-06	0.0117947	37
GO:BP	GO:0010498	proteasomal protein catabolic process	3.80412e-06	0.0204017	64
GO:BP	GO:0055001	muscle cell development	3.82146e-06	0.00988205	31
GO:BP	GO:0008610	lipid biosynthetic process	3.85923e-06	0.0248645	78
GO:BP	GO:0060420	regulation of heart growth	3.95823e-06	0.00446286	14
GO:BP	GO:0007164	establishment of tissue polarity	3.95823e-06	0.00446286	14
GO:BP	GO:0001736	establishment of planar polarity	3.95823e-06	0.00446286	14
GO:BP	GO:0035137	hindlimb morphogenesis	3.95823e-06	0.00446286	14
GO:BP	GO:0007216	G protein-coupled glutamate receptor signaling pathway	3.98474e-06	0.00286898	9
GO:BP	GO:0043413	macromolecule glycosylation	4.01773e-06	0.0124323	39
GO:BP	GO:0006486	protein glycosylation	4.01773e-06	0.0124323	39
GO:BP	GO:2000106	regulation of leukocyte apoptotic process	4.01773e-06	0.00637552	20
GO:BP	GO:0034599	cellular response to oxidative stress	4.22438e-06	0.0111572	35
GO:BP	GO:0030308	negative regulation of cell growth	4.2535e-06	0.00956328	30
GO:BP	GO:0150115	cell-substrate junction organization	4.35063e-06	0.00669429	21
GO:BP	GO:0042129	regulation of T cell proliferation	4.4926e-06	0.00988205	31
GO:BP	GO:0065009	regulation of molecular function	4.4926e-06	0.00988205	31
GO:BP	GO:0051592	response to calcium ion	4.51634e-06	0.00765062	24
GO:BP	GO:0021987	cerebral cortex development	4.57653e-06	0.00733185	23
GO:BP	GO:0071674	mononuclear cell migration	4.67016e-06	0.0102008	32
GO:BP	GO:0050731	positive regulation of peptidyl-tyrosine phosphorylation	4.7052e-06	0.00860695	27
GO:BP	GO:0000132	establishment of mitotic spindle orientation	4.97588e-06	0.00414409	13
GO:BP	GO:0060071	Wnt signaling pathway, planar cell polarity pathway	4.97588e-06	0.00414409	13
GO:BP	GO:0048167	regulation of synaptic plasticity	5.04133e-06	0.00956328	30
GO:BP	GO:0046546	development of primary male sexual characteristics	5.0507e-06	0.00828817	26
GO:BP	GO:0002757	immune response-activating signaling pathway	5.05991e-06	0.0178515	56
GO:BP	GO:0019827	stem cell population maintenance	5.19605e-06	0.00892573	28
GO:BP	GO:0002429	immune response-activating cell surface receptor signaling pathway	5.24496e-06	0.0124323	39
GO:BP	GO:0051223	regulation of protein transport	5.47701e-06	0.0172139	54
GO:BP	GO:0070085	glycosylation	5.53829e-06	0.0130698	41
GO:BP	GO:0060037	pharyngeal system development	5.88749e-06	0.00382531	12
GO:BP	GO:0043537	negative regulation of blood vessel endothelial cell migration	5.88749e-06	0.00382531	12
GO:BP	GO:0001658	branching involved in ureteric bud morphogenesis	5.89777e-06	0.00541919	17
GO:BP	GO:1905039	carboxylic acid transmembrane transport	5.95939e-06	0.00956328	30
GO:BP	GO:0002252	immune effector process	5.95939e-06	0.0235894	74
GO:BP	GO:0061387	regulation of extent of cell growth	6.14979e-06	0.00605674	19
GO:BP	GO:0003179	heart valve morphogenesis	6.26277e-06	0.00510041	16
GO:BP	GO:0010463	mesenchymal cell proliferation	6.30825e-06	0.00478164	15
GO:BP	GO:0010563	negative regulation of phosphorus metabolic process	6.32758e-06	0.0117947	37
GO:BP	GO:0045936	negative regulation of phosphate metabolic process	6.32758e-06	0.0117947	37
GO:BP	GO:0010948	negative regulation of cell cycle process	6.39213e-06	0.0137074	43
GO:BP	GO:0019318	hexose metabolic process	6.44206e-06	0.0114759	36
GO:BP	GO:0060759	regulation of response to cytokine stimulus	6.65963e-06	0.0092445	29
GO:BP	GO:0014032	neural crest cell development	6.70449e-06	0.00637552	20
GO:BP	GO:0030518	intracellular steroid hormone receptor signaling pathway	6.85078e-06	0.00765062	24
GO:BP	GO:1903825	organic acid transmembrane transport	7.02063e-06	0.00956328	30
GO:BP	GO:0045669	positive regulation of osteoblast differentiation	7.08299e-06	0.00573797	18
GO:BP	GO:0050684	regulation of mRNA processing	7.40427e-06	0.00828817	26
GO:BP	GO:0098727	maintenance of cell number	7.40554e-06	0.00892573	28
GO:BP	GO:0030595	leukocyte chemotaxis	7.578e-06	0.0108384	34
GO:BP	GO:0003176	aortic valve development	7.66605e-06	0.00414409	13
GO:BP	GO:0097193	intrinsic apoptotic signaling pathway	8.0379e-06	0.0143449	45
GO:BP	GO:0048872	homeostasis of number of cells	8.0722e-06	0.0153012	48
GO:BP	GO:0009799	specification of symmetry	8.16428e-06	0.00860695	27
GO:BP	GO:0009855	determination of bilateral symmetry	8.16428e-06	0.00860695	27
GO:BP	GO:0048771	tissue remodeling	8.26591e-06	0.00956328	30
GO:BP	GO:0071675	regulation of mononuclear cell migration	8.40251e-06	0.00765062	24
GO:BP	GO:0051648	vesicle localization	8.53313e-06	0.00988205	31
GO:BP	GO:0050922	negative regulation of chemotaxis	8.63435e-06	0.00510041	16
GO:BP	GO:0040037	negative regulation of fibroblast growth factor receptor signaling pathway	8.7164e-06	0.00286898	9
GO:BP	GO:0003214	cardiac left ventricle morphogenesis	8.7164e-06	0.00286898	9
GO:BP	GO:1903672	positive regulation of sprouting angiogenesis	8.7164e-06	0.00286898	9
GO:BP	GO:0045580	regulation of T cell differentiation	8.78206e-06	0.00892573	28
GO:BP	GO:0061028	establishment of endothelial barrier	8.90466e-06	0.00478164	15
GO:BP	GO:0055017	cardiac muscle tissue growth	8.90466e-06	0.00478164	15
GO:BP	GO:0071375	cellular response to peptide hormone stimulus	9.12969e-06	0.0121135	38
GO:BP	GO:0043525	positive regulation of neuron apoptotic process	9.42389e-06	0.00382531	12
GO:BP	GO:0031348	negative regulation of defense response	9.44548e-06	0.0117947	37
GO:BP	GO:0007498	mesoderm development	9.5774e-06	0.0079694	25
GO:BP	GO:0097746	blood vessel diameter maintenance	9.5774e-06	0.0079694	25
GO:BP	GO:0035296	regulation of tube diameter	9.5774e-06	0.0079694	25
GO:BP	GO:0050851	antigen receptor-mediated signaling pathway	9.65638e-06	0.00956328	30
GO:BP	GO:0048706	embryonic skeletal system development	9.68614e-06	0.00860695	27
GO:BP	GO:0050790	regulation of catalytic activity	9.68614e-06	0.00860695	27
GO:BP	GO:0001666	response to hypoxia	1.00562e-05	0.0102008	32
GO:BP	GO:0002253	activation of immune response	1.01608e-05	0.0197641	62
GO:BP	GO:0007249	canonical NF-kappaB signal transduction	1.01695e-05	0.0130698	41
GO:BP	GO:1901988	negative regulation of cell cycle phase transition	1.03504e-05	0.0121135	38
GO:BP	GO:0018209	peptidyl-serine modification	1.03699e-05	0.00892573	28
GO:BP	GO:0051781	positive regulation of cell division	1.0584e-05	0.00541919	17
GO:BP	GO:0051588	regulation of neurotransmitter transport	1.0584e-05	0.00541919	17
GO:BP	GO:0070498	interleukin-1-mediated signaling pathway	1.0669e-05	0.00350653	11
GO:BP	GO:1900746	regulation of vascular endothelial growth factor signaling pathway	1.0669e-05	0.00350653	11
GO:BP	GO:0002366	leukocyte activation involved in immune response	1.0786e-05	0.0133886	42
GO:BP	GO:0046631	alpha-beta T cell activation	1.08694e-05	0.0092445	29
GO:BP	GO:0007189	adenylate cyclase-activating G protein-coupled receptor signaling pathway	1.08694e-05	0.0092445	29
GO:BP	GO:0046330	positive regulation of JNK cascade	1.10539e-05	0.00669429	21
GO:BP	GO:0016567	protein ubiquitination	1.10767e-05	0.0267772	84
GO:BP	GO:0046883	regulation of hormone secretion	1.12941e-05	0.0111572	35
GO:BP	GO:0042886	amide transport	1.13548e-05	0.0137074	43
GO:BP	GO:0030901	midbrain development	1.14305e-05	0.00414409	13
GO:BP	GO:0006979	response to oxidative stress	1.14533e-05	0.0146637	46
GO:BP	GO:0001959	regulation of cytokine-mediated signaling pathway	1.14533e-05	0.00860695	27
GO:BP	GO:2001235	positive regulation of apoptotic signaling pathway	1.14533e-05	0.00860695	27
GO:BP	GO:0035150	regulation of tube size	1.14533e-05	0.0079694	25
GO:BP	GO:0006259	DNA metabolic process	1.14896e-05	0.0344278	108
GO:BP	GO:0070373	negative regulation of ERK1 and ERK2 cascade	1.1592e-05	0.00510041	16
GO:BP	GO:0045600	positive regulation of fat cell differentiation	1.1592e-05	0.00510041	16
GO:BP	GO:0072521	purine-containing compound metabolic process	1.18668e-05	0.0210392	66
GO:BP	GO:1905897	regulation of response to endoplasmic reticulum stress	1.2023e-05	0.00573797	18
GO:BP	GO:0061035	regulation of cartilage development	1.2023e-05	0.00573797	18
GO:BP	GO:0014909	smooth muscle cell migration	1.22944e-05	0.00478164	15
GO:BP	GO:0060563	neuroepithelial cell differentiation	1.22945e-05	0.00446286	14
GO:BP	GO:0048662	negative regulation of smooth muscle cell proliferation	1.22945e-05	0.00446286	14
GO:BP	GO:0055086	nucleobase-containing small molecule metabolic process	1.25032e-05	0.024227	76
GO:BP	GO:0048705	skeletal system morphogenesis	1.25725e-05	0.0124323	39
GO:BP	GO:0051604	protein maturation	1.26895e-05	0.0200829	63
GO:BP	GO:0030048	actin filament-based movement	1.29461e-05	0.00733185	23
GO:BP	GO:0036293	response to decreased oxygen levels	1.3347e-05	0.0102008	32
GO:BP	GO:0002263	cell activation involved in immune response	1.34808e-05	0.0133886	42
GO:BP	GO:0030833	regulation of actin filament polymerization	1.35336e-05	0.00860695	27
GO:BP	GO:1903034	regulation of response to wounding	1.35336e-05	0.00860695	27
GO:BP	GO:0051492	regulation of stress fiber assembly	1.35629e-05	0.00637552	20
GO:BP	GO:1903169	regulation of calcium ion transmembrane transport	1.36715e-05	0.00669429	21
GO:BP	GO:0008584	male gonad development	1.37016e-05	0.0079694	25
GO:BP	GO:0010038	response to metal ion	1.42206e-05	0.0114759	36
GO:BP	GO:0015012	heparan sulfate proteoglycan biosynthetic process	1.44703e-05	0.00382531	12
GO:BP	GO:0110110	positive regulation of animal organ morphogenesis	1.44703e-05	0.00382531	12
GO:BP	GO:0051260	protein homooligomerization	1.46505e-05	0.0111572	35
GO:BP	GO:1903828	negative regulation of protein localization	1.5285e-05	0.0105196	33
GO:BP	GO:0051965	positive regulation of synapse assembly	1.56396e-05	0.00510041	16
GO:BP	GO:0032984	protein-containing complex disassembly	1.60545e-05	0.0124323	39
GO:BP	GO:1905952	regulation of lipid localization	1.60545e-05	0.00860695	27
GO:BP	GO:0060395	SMAD protein signal transduction	1.65825e-05	0.00701307	22
GO:BP	GO:0034446	substrate adhesion-dependent cell spreading	1.65825e-05	0.00701307	22
GO:BP	GO:0050886	endocrine process	1.66295e-05	0.00605674	19
GO:BP	GO:1903035	negative regulation of response to wounding	1.66295e-05	0.00605674	19
GO:BP	GO:0007613	memory	1.70794e-05	0.00637552	20
GO:BP	GO:0045582	positive regulation of T cell differentiation	1.70794e-05	0.00637552	20
GO:BP	GO:0099560	synaptic membrane adhesion	1.73651e-05	0.00350653	11
GO:BP	GO:1901991	negative regulation of mitotic cell cycle phase transition	1.73677e-05	0.0092445	29
GO:BP	GO:0009895	negative regulation of catabolic process	1.74144e-05	0.0146637	46
GO:BP	GO:0007292	female gamete generation	1.78287e-05	0.00828817	26
GO:BP	GO:0018105	peptidyl-serine phosphorylation	1.78287e-05	0.00828817	26
GO:BP	GO:0009991	response to extracellular stimulus	1.83827e-05	0.01562	49
GO:BP	GO:0034248	regulation of amide metabolic process	1.87011e-05	0.0168951	53
GO:BP	GO:0048485	sympathetic nervous system development	1.88335e-05	0.00318776	10
GO:BP	GO:0051494	negative regulation of cytoskeleton organization	2.03644e-05	0.0092445	29
GO:BP	GO:0071478	cellular response to radiation	2.06467e-05	0.00956328	30
GO:BP	GO:0070374	positive regulation of ERK1 and ERK2 cascade	2.06835e-05	0.00988205	31
GO:BP	GO:0051653	spindle localization	2.09525e-05	0.00510041	16
GO:BP	GO:0048640	negative regulation of developmental growth	2.11127e-05	0.00605674	19
GO:BP	GO:0042102	positive regulation of T cell proliferation	2.11127e-05	0.00669429	21
GO:BP	GO:0007044	cell-substrate junction assembly	2.11127e-05	0.00605674	19
GO:BP	GO:0021954	central nervous system neuron development	2.1396e-05	0.00637552	20
GO:BP	GO:0060603	mammary gland duct morphogenesis	2.21454e-05	0.00382531	12
GO:BP	GO:0120161	regulation of cold-induced thermogenesis	2.36472e-05	0.0079694	25
GO:BP	GO:1902904	negative regulation of supramolecular fiber organization	2.37643e-05	0.0092445	29
GO:BP	GO:0014812	muscle cell migration	2.39482e-05	0.00541919	17
GO:BP	GO:1905475	regulation of protein localization to membrane	2.39482e-05	0.00956328	30
GO:BP	GO:0040001	establishment of mitotic spindle localization	2.44331e-05	0.00414409	13
GO:BP	GO:0051294	establishment of spindle orientation	2.44331e-05	0.00414409	13
GO:BP	GO:0031018	endocrine pancreas development	2.45507e-05	0.00446286	14
GO:BP	GO:0050708	regulation of protein secretion	2.47974e-05	0.0111572	35
GO:BP	GO:0045088	regulation of innate immune response	2.48042e-05	0.0165763	52
GO:BP	GO:0043933	protein-containing complex organization	2.57224e-05	0.102965	323
GO:BP	GO:0002027	regulation of heart rate	2.67622e-05	0.00637552	20
GO:BP	GO:0006006	glucose metabolic process	2.77978e-05	0.00956328	30
GO:BP	GO:0003229	ventricular cardiac muscle tissue development	2.78588e-05	0.00510041	16
GO:BP	GO:0106106	cold-induced thermogenesis	2.8141e-05	0.0079694	25
GO:BP	GO:0050768	negative regulation of neurogenesis	2.82572e-05	0.00733185	23
GO:BP	GO:0098773	skin epidermis development	2.9868e-05	0.00828817	26
GO:BP	GO:0060042	retina morphogenesis in camera-type eye	3.11862e-05	0.00541919	17
GO:BP	GO:0007193	adenylate cyclase-inhibiting G protein-coupled receptor signaling pathway	3.11862e-05	0.00541919	17
GO:BP	GO:0038066	p38MAPK cascade	3.14811e-05	0.00478164	15
GO:BP	GO:0010812	negative regulation of cell-substrate adhesion	3.14811e-05	0.00478164	15
GO:BP	GO:0071371	cellular response to gonadotropin stimulus	3.17493e-05	0.00223143	7
GO:BP	GO:0070278	extracellular matrix constituent secretion	3.17493e-05	0.00223143	7
GO:BP	GO:2000058	regulation of ubiquitin-dependent protein catabolic process	3.17644e-05	0.00892573	28
GO:BP	GO:0071219	cellular response to molecule of bacterial origin	3.21082e-05	0.0092445	29
GO:BP	GO:0061440	kidney vasculature development	3.21125e-05	0.00318776	10
GO:BP	GO:0061437	renal system vasculature development	3.21125e-05	0.00318776	10
GO:BP	GO:0031290	retinal ganglion cell axon guidance	3.2464e-05	0.00286898	9
GO:BP	GO:2000136	regulation of cell proliferation involved in heart morphogenesis	3.2464e-05	0.00286898	9
GO:BP	GO:0061323	cell proliferation involved in heart morphogenesis	3.2464e-05	0.00286898	9
GO:BP	GO:0003407	neural retina development	3.28112e-05	0.00573797	18
GO:BP	GO:0006835	dicarboxylic acid transport	3.28112e-05	0.00573797	18
GO:BP	GO:0055021	regulation of cardiac muscle tissue growth	3.30208e-05	0.00382531	12
GO:BP	GO:0051961	negative regulation of nervous system development	3.39073e-05	0.00733185	23
GO:BP	GO:0030520	intracellular estrogen receptor signaling pathway	3.39142e-05	0.00446286	14
GO:BP	GO:0010256	endomembrane system organization	3.40515e-05	0.021358	67
GO:BP	GO:0090049	regulation of cell migration involved in sprouting angiogenesis	3.47957e-05	0.00414409	13
GO:BP	GO:0021879	forebrain neuron differentiation	3.47957e-05	0.00414409	13
GO:BP	GO:0019722	calcium-mediated signaling	3.55054e-05	0.0102008	32
GO:BP	GO:0071222	cellular response to lipopolysaccharide	3.68181e-05	0.00892573	28
GO:BP	GO:0051650	establishment of vesicle localization	3.68181e-05	0.00892573	28
GO:BP	GO:0031099	regeneration	3.91265e-05	0.00669429	21
GO:BP	GO:0060078	regulation of postsynaptic membrane potential	4.08657e-05	0.00733185	23
GO:BP	GO:0008593	regulation of Notch signaling pathway	4.0944e-05	0.00637552	20
GO:BP	GO:0042475	odontogenesis of dentin-containing tooth	4.0944e-05	0.00637552	20
GO:BP	GO:1990845	adaptive thermogenesis	4.12211e-05	0.00828817	26
GO:BP	GO:0015833	peptide transport	4.13841e-05	0.0117947	37
GO:BP	GO:0045995	regulation of embryonic development	4.16044e-05	0.00573797	18
GO:BP	GO:0043603	amide metabolic process	4.19687e-05	0.0449474	141
GO:BP	GO:0035810	positive regulation of urine volume	4.26065e-05	0.00159388	5
GO:BP	GO:0035886	vascular associated smooth muscle cell differentiation	4.28836e-05	0.00350653	11
GO:BP	GO:0033688	regulation of osteoblast proliferation	4.28836e-05	0.00350653	11
GO:BP	GO:0031667	response to nutrient levels	4.28836e-05	0.0143449	45
GO:BP	GO:0061036	positive regulation of cartilage development	4.28836e-05	0.00350653	11
GO:BP	GO:0043122	regulation of canonical NF-kappaB signal transduction	4.37387e-05	0.0114759	36
GO:BP	GO:0070482	response to oxygen levels	4.46636e-05	0.0105196	33
GO:BP	GO:0032868	response to insulin	4.46636e-05	0.0105196	33
GO:BP	GO:0006511	ubiquitin-dependent protein catabolic process	4.54058e-05	0.0219955	69
GO:BP	GO:0033135	regulation of peptidyl-serine phosphorylation	4.64144e-05	0.0079694	25
GO:BP	GO:0001704	formation of primary germ layer	4.64144e-05	0.0079694	25
GO:BP	GO:0043149	stress fiber assembly	4.74176e-05	0.00669429	21
GO:BP	GO:0030038	contractile actin filament bundle assembly	4.74176e-05	0.00669429	21
GO:BP	GO:0003014	renal system process	4.74176e-05	0.00669429	21
GO:BP	GO:0048284	organelle fusion	4.811e-05	0.00828817	26
GO:BP	GO:0033687	osteoblast proliferation	4.8199e-05	0.00382531	12
GO:BP	GO:0000578	embryonic axis specification	4.8199e-05	0.00382531	12
GO:BP	GO:0035136	forelimb morphogenesis	4.88708e-05	0.00414409	13
GO:BP	GO:0043123	positive regulation of canonical NF-kappaB signal transduction	4.94599e-05	0.00892573	28
GO:BP	GO:0045445	myoblast differentiation	4.99406e-05	0.00637552	20
GO:BP	GO:0070167	regulation of biomineral tissue development	4.99406e-05	0.00637552	20
GO:BP	GO:1904951	positive regulation of establishment of protein localization	5.0614e-05	0.0124323	39
GO:BP	GO:0000380	alternative mRNA splicing, via spliceosome	5.06917e-05	0.00541919	17
GO:BP	GO:0048709	oligodendrocyte differentiation	5.15841e-05	0.00605674	19
GO:BP	GO:0033555	multicellular organismal response to stress	5.15841e-05	0.00605674	19
GO:BP	GO:0098751	bone cell development	5.19423e-05	0.00255021	8
GO:BP	GO:1902882	regulation of response to oxidative stress	5.19423e-05	0.00318776	10
GO:BP	GO:0036035	osteoclast development	5.19423e-05	0.00255021	8
GO:BP	GO:0003338	metanephros morphogenesis	5.19423e-05	0.00318776	10
GO:BP	GO:0043161	proteasome-mediated ubiquitin-dependent protein catabolic process	5.19423e-05	0.01562	49
GO:BP	GO:0097484	dendrite extension	5.19423e-05	0.00318776	10
GO:BP	GO:0015914	phospholipid transport	5.27537e-05	0.00701307	22
GO:BP	GO:0010811	positive regulation of cell-substrate adhesion	5.27537e-05	0.00701307	22
GO:BP	GO:1904375	regulation of protein localization to cell periphery	5.41942e-05	0.0079694	25
GO:BP	GO:0071496	cellular response to external stimulus	5.48811e-05	0.0133886	42
GO:BP	GO:0097192	extrinsic apoptotic signaling pathway in absence of ligand	5.48896e-05	0.00478164	15
GO:BP	GO:0050728	negative regulation of inflammatory response	5.58392e-05	0.00828817	26
GO:BP	GO:0050777	negative regulation of immune response	5.68969e-05	0.00892573	28
GO:BP	GO:0002089	lens morphogenesis in camera-type eye	5.69541e-05	0.00286898	9
GO:BP	GO:0072273	metanephric nephron morphogenesis	5.69541e-05	0.00286898	9
GO:BP	GO:0030282	bone mineralization	5.7384e-05	0.00733185	23
GO:BP	GO:0006163	purine nucleotide metabolic process	6.08453e-05	0.0194453	61
GO:BP	GO:0002790	peptide secretion	6.15652e-05	0.0108384	34
GO:BP	GO:0045862	positive regulation of proteolysis	6.36933e-05	0.00956328	30
GO:BP	GO:0042310	vasoconstriction	6.41759e-05	0.00541919	17
GO:BP	GO:0008306	associative learning	6.41759e-05	0.00541919	17
GO:BP	GO:0031128	developmental induction	6.41775e-05	0.00350653	11
GO:BP	GO:0003401	axis elongation	6.41775e-05	0.00350653	11
GO:BP	GO:0048566	embryonic digestive tract development	6.41775e-05	0.00350653	11
GO:BP	GO:0060795	cell fate commitment involved in formation of primary germ layer	6.41775e-05	0.00350653	11
GO:BP	GO:0050905	neuromuscular process	6.56495e-05	0.00892573	28
GO:BP	GO:0007224	smoothened signaling pathway	6.57376e-05	0.00860695	27
GO:BP	GO:0015800	acidic amino acid transport	6.73211e-05	0.00414409	13
GO:BP	GO:0045601	regulation of endothelial cell differentiation	6.8825e-05	0.00382531	12
GO:BP	GO:0001841	neural tube formation	6.89151e-05	0.00669429	21
GO:BP	GO:0106027	neuron projection organization	7.20661e-05	0.00478164	15
GO:BP	GO:0007368	determination of left/right symmetry	7.20661e-05	0.00765062	24
GO:BP	GO:0021885	forebrain cell migration	7.20661e-05	0.00478164	15
GO:BP	GO:0072330	monocarboxylic acid biosynthetic process	7.26019e-05	0.00956328	30
GO:BP	GO:0008643	carbohydrate transport	7.44938e-05	0.0079694	25
GO:BP	GO:0071356	cellular response to tumor necrosis factor	7.44938e-05	0.0092445	29
GO:BP	GO:0030858	positive regulation of epithelial cell differentiation	7.83117e-05	0.00510041	16
GO:BP	GO:0001885	endothelial cell development	7.83117e-05	0.00510041	16
GO:BP	GO:1905515	non-motile cilium assembly	8.1057e-05	0.00541919	17
GO:BP	GO:0001702	gastrulation with mouth forming second	8.21263e-05	0.00318776	10
GO:BP	GO:0003156	regulation of animal organ formation	8.21263e-05	0.00318776	10
GO:BP	GO:0032330	regulation of chondrocyte differentiation	8.28674e-05	0.00446286	14
GO:BP	GO:0090263	positive regulation of canonical Wnt signaling pathway	8.28674e-05	0.00669429	21
GO:BP	GO:0048024	regulation of mRNA splicing, via spliceosome	8.28674e-05	0.00669429	21
GO:BP	GO:0060443	mammary gland morphogenesis	8.28674e-05	0.00446286	14
GO:BP	GO:2000107	negative regulation of leukocyte apoptotic process	8.28674e-05	0.00446286	14
GO:BP	GO:1903317	regulation of protein maturation	8.28674e-05	0.00446286	14
GO:BP	GO:0007196	adenylate cyclase-inhibiting G protein-coupled glutamate receptor signaling pathway	8.44704e-05	0.00191266	6
GO:BP	GO:0008217	regulation of blood pressure	8.4476e-05	0.00765062	24
GO:BP	GO:0010212	response to ionizing radiation	8.4476e-05	0.00765062	24
GO:BP	GO:0031396	regulation of protein ubiquitination	8.68995e-05	0.00892573	28
GO:BP	GO:0002695	negative regulation of leukocyte activation	8.68995e-05	0.00892573	28
GO:BP	GO:2001234	negative regulation of apoptotic signaling pathway	8.77241e-05	0.0108384	34
GO:BP	GO:0006401	RNA catabolic process	8.94494e-05	0.0130698	41
GO:BP	GO:0001942	hair follicle development	8.95469e-05	0.00637552	20
GO:BP	GO:0071216	cellular response to biotic stimulus	9.06073e-05	0.00988205	31
GO:BP	GO:0035850	epithelial cell differentiation involved in kidney development	9.18442e-05	0.00414409	13
GO:BP	GO:1904705	regulation of vascular associated smooth muscle cell proliferation	9.18442e-05	0.00414409	13
GO:BP	GO:0043632	modification-dependent macromolecule catabolic process	9.18442e-05	0.0223143	70
GO:BP	GO:0030072	peptide hormone secretion	9.27633e-05	0.0105196	33
GO:BP	GO:0038034	signal transduction in absence of ligand	9.33381e-05	0.00478164	15
GO:BP	GO:0035116	embryonic hindlimb morphogenesis	9.44646e-05	0.00350653	11
GO:BP	GO:0043473	pigmentation	9.50407e-05	0.00605674	19
GO:BP	GO:0051336	regulation of hydrolase activity	9.50407e-05	0.00605674	19
GO:BP	GO:0072202	cell differentiation involved in metanephros development	9.56737e-05	0.00286898	9
GO:BP	GO:0072012	glomerulus vasculature development	9.56737e-05	0.00286898	9
GO:BP	GO:0003148	outflow tract septum morphogenesis	9.56737e-05	0.00286898	9
GO:BP	GO:1900744	regulation of p38MAPK cascade	9.61617e-05	0.00382531	12
GO:BP	GO:0048665	neuron fate specification	9.61617e-05	0.00382531	12
GO:BP	GO:0030513	positive regulation of BMP signaling pathway	9.61617e-05	0.00382531	12
GO:BP	GO:0001569	branching involved in blood vessel morphogenesis	9.61617e-05	0.00382531	12
GO:BP	GO:0048013	ephrin receptor signaling pathway	9.61617e-05	0.00382531	12
GO:BP	GO:1900407	regulation of cellular response to oxidative stress	9.72377e-05	0.00255021	8
GO:BP	GO:0048791	calcium ion-regulated exocytosis of neurotransmitter	9.72377e-05	0.00255021	8
GO:BP	GO:0070252	actin-mediated cell contraction	9.84894e-05	0.00573797	18
GO:BP	GO:0035050	embryonic heart tube development	9.84894e-05	0.00573797	18
GO:BP	GO:0030500	regulation of bone mineralization	0.000100161	0.00541919	17
GO:BP	GO:0031349	positive regulation of defense response	0.000101642	0.0172139	54
GO:BP	GO:0019941	modification-dependent protein catabolic process	0.000102125	0.0219955	69
GO:BP	GO:0072132	mesenchyme morphogenesis	0.000108699	0.00446286	14
GO:BP	GO:0051293	establishment of spindle localization	0.000108699	0.00446286	14
GO:BP	GO:0034763	negative regulation of transmembrane transport	0.000108699	0.00446286	14
GO:BP	GO:0009117	nucleotide metabolic process	0.00010963	0.0210392	66
GO:BP	GO:0061013	regulation of mRNA catabolic process	0.000110239	0.0092445	29
GO:BP	GO:0007623	circadian rhythm	0.000113556	0.00892573	28
GO:BP	GO:0019058	viral life cycle	0.00011395	0.0121135	38
GO:BP	GO:0060606	tube closure	0.000115313	0.00605674	19
GO:BP	GO:0042113	B cell activation	0.000116369	0.0124323	39
GO:BP	GO:0051250	negative regulation of lymphocyte activation	0.000116742	0.0079694	25
GO:BP	GO:0002697	regulation of immune effector process	0.000117284	0.0149825	47
GO:BP	GO:0048534	hematopoietic or lymphoid organ development	0.00011759	0.00669429	21
GO:BP	GO:0022412	cellular process involved in reproduction in multicellular organism	0.000119221	0.0172139	54
GO:BP	GO:0086003	cardiac muscle cell contraction	0.000119526	0.00478164	15
GO:BP	GO:1990874	vascular associated smooth muscle cell proliferation	0.000122856	0.00414409	13
GO:BP	GO:0060986	endocrine hormone secretion	0.000122856	0.00414409	13
GO:BP	GO:0050919	negative chemotaxis	0.000122856	0.00414409	13
GO:BP	GO:0060711	labyrinthine layer development	0.000122856	0.00414409	13
GO:BP	GO:0003197	endocardial cushion development	0.000122856	0.00414409	13
GO:BP	GO:0050974	detection of mechanical stimulus involved in sensory perception	0.000123924	0.00318776	10
GO:BP	GO:0099175	regulation of postsynapse organization	0.000124129	0.00510041	16
GO:BP	GO:0008652	amino acid biosynthetic process	0.000124129	0.00510041	16
GO:BP	GO:0048041	focal adhesion assembly	0.000124129	0.00510041	16
GO:BP	GO:0001756	somitogenesis	0.00012424	0.00541919	17
GO:BP	GO:0050852	T cell receptor signaling pathway	0.00012448	0.00701307	22
GO:BP	GO:0042633	hair cycle	0.00012448	0.00701307	22
GO:BP	GO:0051261	protein depolymerization	0.00012448	0.00701307	22
GO:BP	GO:0042303	molting cycle	0.00012448	0.00701307	22
GO:BP	GO:1901654	response to ketone	0.000128106	0.00637552	20
GO:BP	GO:0060840	artery development	0.000128106	0.00637552	20
GO:BP	GO:0042445	hormone metabolic process	0.0001295	0.00988205	31
GO:BP	GO:0008064	regulation of actin polymerization or depolymerization	0.000131791	0.00860695	27
GO:BP	GO:0030832	regulation of actin filament length	0.000131791	0.00860695	27
GO:BP	GO:0007157	heterophilic cell-cell adhesion via plasma membrane cell adhesion molecules	0.000132092	0.00382531	12
GO:BP	GO:0060391	positive regulation of SMAD protein signal transduction	0.000132092	0.00382531	12
GO:BP	GO:0014910	regulation of smooth muscle cell migration	0.000132092	0.00382531	12
GO:BP	GO:0060038	cardiac muscle cell proliferation	0.000132092	0.00382531	12
GO:BP	GO:0001662	behavioral fear response	0.000132092	0.00382531	12
GO:BP	GO:0090101	negative regulation of transmembrane receptor protein serine/threonine kinase signaling pathway	0.000132462	0.00765062	24
GO:BP	GO:0060972	left/right pattern formation	0.000132462	0.00765062	24
GO:BP	GO:0015718	monocarboxylic acid transport	0.000133082	0.00828817	26
GO:BP	GO:1902003	regulation of amyloid-beta formation	0.000133381	0.00350653	11
GO:BP	GO:0010092	specification of animal organ identity	0.000133381	0.00350653	11
GO:BP	GO:2001239	regulation of extrinsic apoptotic signaling pathway in absence of ligand	0.000133381	0.00350653	11
GO:BP	GO:0048333	mesodermal cell differentiation	0.000133381	0.00350653	11
GO:BP	GO:0051150	regulation of smooth muscle cell differentiation	0.000133381	0.00350653	11
GO:BP	GO:0035115	embryonic forelimb morphogenesis	0.000133381	0.00350653	11
GO:BP	GO:0098659	inorganic cation import across plasma membrane	0.000137441	0.00605674	19
GO:BP	GO:0099587	inorganic ion import across plasma membrane	0.000137441	0.00605674	19
GO:BP	GO:0022029	telencephalon cell migration	0.000139754	0.00446286	14
GO:BP	GO:0043087	regulation of GTPase activity	0.000139754	0.00446286	14
GO:BP	GO:0045668	negative regulation of osteoblast differentiation	0.000139754	0.00446286	14
GO:BP	GO:0002262	myeloid cell homeostasis	0.000140349	0.0092445	29
GO:BP	GO:0051147	regulation of muscle cell differentiation	0.000145662	0.00701307	22
GO:BP	GO:0001508	action potential	0.000145662	0.00701307	22
GO:BP	GO:0120193	tight junction organization	0.000146106	0.00573797	18
GO:BP	GO:0031644	regulation of nervous system process	0.000150643	0.00478164	15
GO:BP	GO:0008360	regulation of cell shape	0.00015087	0.00733185	23
GO:BP	GO:0022405	hair cycle process	0.000151555	0.00637552	20
GO:BP	GO:0022404	molting cycle process	0.000151555	0.00637552	20
GO:BP	GO:0033138	positive regulation of peptidyl-serine phosphorylation	0.000151555	0.00637552	20
GO:BP	GO:0099505	regulation of presynaptic membrane potential	0.000151555	0.00286898	9
GO:BP	GO:0045429	positive regulation of nitric oxide biosynthetic process	0.000151555	0.00286898	9
GO:BP	GO:0021846	cell proliferation in forebrain	0.000151555	0.00286898	9
GO:BP	GO:0045638	negative regulation of myeloid cell differentiation	0.000151555	0.00541919	17
GO:BP	GO:0048505	regulation of timing of cell differentiation	0.000152524	0.00223143	7
GO:BP	GO:0040034	regulation of development, heterochronic	0.000152524	0.00223143	7
GO:BP	GO:0034698	response to gonadotropin	0.000152524	0.00223143	7
GO:BP	GO:0030728	ovulation	0.000152524	0.00223143	7
GO:BP	GO:0030534	adult behavior	0.000152916	0.0079694	25
GO:BP	GO:0007283	spermatogenesis	0.000153878	0.0175327	55
GO:BP	GO:0010506	regulation of autophagy	0.000155598	0.0130698	41
GO:BP	GO:0034660	ncRNA metabolic process	0.000157298	0.0235894	74
GO:BP	GO:0042596	fear response	0.000160162	0.00414409	13
GO:BP	GO:0099024	plasma membrane invagination	0.000160162	0.00414409	13
GO:BP	GO:0046578	regulation of Ras protein signal transduction	0.000160162	0.00414409	13
GO:BP	GO:0021517	ventral spinal cord development	0.000160162	0.00414409	13
GO:BP	GO:0048483	autonomic nervous system development	0.000160162	0.00414409	13
GO:BP	GO:0002698	negative regulation of immune effector process	0.000161924	0.00669429	21
GO:BP	GO:0046634	regulation of alpha-beta T cell activation	0.00016384	0.00605674	19
GO:BP	GO:0071621	granulocyte chemotaxis	0.00016384	0.00605674	19
GO:BP	GO:0061053	somite development	0.00016384	0.00605674	19
GO:BP	GO:0032869	cellular response to insulin stimulus	0.00016384	0.00892573	28
GO:BP	GO:0000910	cytokinesis	0.00016384	0.00892573	28
GO:BP	GO:0002833	positive regulation of response to biotic stimulus	0.00016384	0.0146637	46
GO:BP	GO:0003161	cardiac conduction system development	0.000167539	0.00255021	8
GO:BP	GO:0045931	positive regulation of mitotic cell cycle	0.000169247	0.00701307	22
GO:BP	GO:0034219	carbohydrate transmembrane transport	0.000169247	0.00701307	22
GO:BP	GO:0006402	mRNA catabolic process	0.000172906	0.0111572	35
GO:BP	GO:0170033	L-amino acid metabolic process	0.000173228	0.00828817	26
GO:BP	GO:0017015	regulation of transforming growth factor beta receptor signaling pathway	0.000173832	0.00733185	23
GO:BP	GO:0032434	regulation of proteasomal ubiquitin-dependent protein catabolic process	0.000173832	0.00733185	23
GO:BP	GO:0008589	regulation of smoothened signaling pathway	0.00017578	0.00573797	18
GO:BP	GO:0002209	behavioral defense response	0.0001772	0.00382531	12
GO:BP	GO:0086009	membrane repolarization	0.0001772	0.00382531	12
GO:BP	GO:0046850	regulation of bone remodeling	0.0001772	0.00382531	12
GO:BP	GO:0018958	phenol-containing compound metabolic process	0.000178863	0.00637552	20
GO:BP	GO:0062013	positive regulation of small molecule metabolic process	0.000178863	0.00637552	20
GO:BP	GO:0000209	protein polyubiquitination	0.000183576	0.0121135	38
GO:BP	GO:0002063	chondrocyte development	0.000186472	0.00350653	11
GO:BP	GO:0070509	calcium ion import	0.000188416	0.00478164	15
GO:BP	GO:0006753	nucleoside phosphate metabolic process	0.000194542	0.0210392	66
GO:BP	GO:0021761	limbic system development	0.000197125	0.00605674	19
GO:BP	GO:0010821	regulation of mitochondrion organization	0.000203023	0.00733185	23
GO:BP	GO:0060433	bronchus development	0.000211218	0.00191266	6
GO:BP	GO:0051937	catecholamine transport	0.000211218	0.00414409	13
GO:BP	GO:0032274	gonadotropin secretion	0.000211218	0.00191266	6
GO:BP	GO:0048259	regulation of receptor-mediated endocytosis	0.000213778	0.00573797	18
GO:BP	GO:0021675	nerve development	0.000213778	0.00573797	18
GO:BP	GO:0034612	response to tumor necrosis factor	0.000216947	0.00956328	30
GO:BP	GO:0016197	endosomal transport	0.000224814	0.0121135	38
GO:BP	GO:0051209	release of sequestered calcium ion into cytosol	0.000225845	0.00669429	21
GO:BP	GO:0031647	regulation of protein stability	0.000226177	0.012751	40
GO:BP	GO:1905207	regulation of cardiocyte differentiation	0.000234917	0.00286898	9
GO:BP	GO:1904407	positive regulation of nitric oxide metabolic process	0.000234917	0.00286898	9
GO:BP	GO:0150105	protein localization to cell-cell junction	0.000234917	0.00286898	9
GO:BP	GO:0072207	metanephric epithelium development	0.000234917	0.00286898	9
GO:BP	GO:0002687	positive regulation of leukocyte migration	0.000235995	0.00733185	23
GO:BP	GO:1903844	regulation of cellular response to transforming growth factor beta stimulus	0.000235995	0.00733185	23
GO:BP	GO:0006906	vesicle fusion	0.000236228	0.00605674	19
GO:BP	GO:0014020	primary neural tube formation	0.000236228	0.00605674	19
GO:BP	GO:0014855	striated muscle cell proliferation	0.000237766	0.00478164	15
GO:BP	GO:1902807	negative regulation of cell cycle G1/S phase transition	0.000237766	0.00478164	15
GO:BP	GO:0007019	microtubule depolymerization	0.000239388	0.00382531	12
GO:BP	GO:0048806	genitalia development	0.000239388	0.00382531	12
GO:BP	GO:0086002	cardiac muscle cell action potential involved in contraction	0.000239388	0.00382531	12
GO:BP	GO:0032649	regulation of type II interferon production	0.000253411	0.00637552	20
GO:BP	GO:0016032	viral process	0.000255674	0.0143449	45
GO:BP	GO:1902991	regulation of amyloid precursor protein catabolic process	0.000260649	0.00350653	11
GO:BP	GO:0010719	negative regulation of epithelial to mesenchymal transition	0.000262329	0.00318776	10
GO:BP	GO:0060043	regulation of cardiac muscle cell proliferation	0.000262329	0.00318776	10
GO:BP	GO:0003180	aortic valve morphogenesis	0.000262329	0.00318776	10
GO:BP	GO:0051283	negative regulation of sequestering of calcium ion	0.000264639	0.00669429	21
GO:BP	GO:0170039	proteinogenic amino acid metabolic process	0.000266806	0.0079694	25
GO:BP	GO:0006066	alcohol metabolic process	0.000267247	0.0133886	42
GO:BP	GO:0009259	ribonucleotide metabolic process	0.000267513	0.0172139	54
GO:BP	GO:0032680	regulation of tumor necrosis factor production	0.000271105	0.00765062	24
GO:BP	GO:0032640	tumor necrosis factor production	0.000271105	0.00765062	24
GO:BP	GO:0050918	positive chemotaxis	0.000274856	0.00414409	13
GO:BP	GO:0060119	inner ear receptor cell development	0.000274856	0.00414409	13
GO:BP	GO:0000280	nuclear division	0.000277455	0.0168951	53
GO:BP	GO:0003177	pulmonary valve development	0.000279778	0.00255021	8
GO:BP	GO:0099170	postsynaptic modulation of chemical synaptic transmission	0.000279778	0.00255021	8
GO:BP	GO:0014912	negative regulation of smooth muscle cell migration	0.000279778	0.00255021	8
GO:BP	GO:1903859	regulation of dendrite extension	0.000279778	0.00255021	8
GO:BP	GO:0050926	regulation of positive chemotaxis	0.000279778	0.00255021	8
GO:BP	GO:2000725	regulation of cardiac muscle cell differentiation	0.000288465	0.00223143	7
GO:BP	GO:0050910	detection of mechanical stimulus involved in sensory perception of sound	0.000288465	0.00223143	7
GO:BP	GO:0046635	positive regulation of alpha-beta T cell activation	0.000292335	0.00446286	14
GO:BP	GO:0045604	regulation of epidermal cell differentiation	0.000292335	0.00446286	14
GO:BP	GO:2000134	negative regulation of G1/S transition of mitotic cell cycle	0.000292335	0.00446286	14
GO:BP	GO:0043488	regulation of mRNA stability	0.000294536	0.00828817	26
GO:BP	GO:0034204	lipid translocation	0.000295885	0.00478164	15
GO:BP	GO:0019693	ribose phosphate metabolic process	0.000295885	0.0175327	55
GO:BP	GO:2000401	regulation of lymphocyte migration	0.000295885	0.00478164	15
GO:BP	GO:0048704	embryonic skeletal system morphogenesis	0.000296436	0.00637552	20
GO:BP	GO:0032609	type II interferon production	0.000296436	0.00637552	20
GO:BP	GO:0045639	positive regulation of myeloid cell differentiation	0.000296436	0.00637552	20
GO:BP	GO:0015749	monosaccharide transmembrane transport	0.000296436	0.00637552	20
GO:BP	GO:0006865	amino acid transport	0.000302957	0.0079694	25
GO:BP	GO:2000177	regulation of neural precursor cell proliferation	0.00030723	0.00573797	18
GO:BP	GO:0022600	digestive system process	0.00030723	0.00573797	18
GO:BP	GO:0001843	neural tube closure	0.00030723	0.00573797	18
GO:BP	GO:0030216	keratinocyte differentiation	0.000309422	0.00765062	24
GO:BP	GO:0045807	positive regulation of endocytosis	0.000312514	0.00701307	22
GO:BP	GO:0032635	interleukin-6 production	0.000312587	0.00733185	23
GO:BP	GO:0032675	regulation of interleukin-6 production	0.000312587	0.00733185	23
GO:BP	GO:0001954	positive regulation of cell-matrix adhesion	0.000316621	0.00382531	12
GO:BP	GO:0009416	response to light stimulus	0.000325614	0.0121135	38
GO:BP	GO:0090174	organelle membrane fusion	0.000332142	0.00605674	19
GO:BP	GO:0007586	digestion	0.000332142	0.00605674	19
GO:BP	GO:0032273	positive regulation of protein polymerization	0.000332841	0.00541919	17
GO:BP	GO:0007519	skeletal muscle tissue development	0.000333503	0.00828817	26
GO:BP	GO:0008038	neuron recognition	0.000351978	0.00286898	9
GO:BP	GO:0097106	postsynaptic density organization	0.000351978	0.00286898	9
GO:BP	GO:0071320	cellular response to cAMP	0.000352497	0.00350653	11
GO:BP	GO:0030866	cortical actin cytoskeleton organization	0.000352497	0.00350653	11
GO:BP	GO:0000266	mitochondrial fission	0.000352497	0.00350653	11
GO:BP	GO:0046928	regulation of neurotransmitter secretion	0.000352497	0.00414409	13
GO:BP	GO:0010718	positive regulation of epithelial to mesenchymal transition	0.000352497	0.00414409	13
GO:BP	GO:0035883	enteroendocrine cell differentiation	0.000352497	0.00350653	11
GO:BP	GO:1900087	positive regulation of G1/S transition of mitotic cell cycle	0.000352497	0.00350653	11
GO:BP	GO:0071479	cellular response to ionizing radiation	0.000352793	0.00510041	16
GO:BP	GO:0051282	regulation of sequestering of calcium ion	0.000357762	0.00669429	21
GO:BP	GO:0060048	cardiac muscle contraction	0.000357762	0.00669429	21
GO:BP	GO:0043487	regulation of RNA stability	0.000360607	0.00860695	27
GO:BP	GO:0007059	chromosome segregation	0.000365493	0.01562	49
GO:BP	GO:0030168	platelet activation	0.000365493	0.00573797	18
GO:BP	GO:0055006	cardiac cell development	0.000365493	0.00446286	14
GO:BP	GO:0043616	keratinocyte proliferation	0.000365493	0.00446286	14
GO:BP	GO:0060425	lung morphogenesis	0.000365493	0.00446286	14
GO:BP	GO:1990266	neutrophil migration	0.000365493	0.00573797	18
GO:BP	GO:0060996	dendritic spine development	0.000365493	0.00478164	15
GO:BP	GO:0015807	L-amino acid transport	0.000365493	0.00573797	18
GO:BP	GO:0051938	L-glutamate import	0.000367033	0.00318776	10
GO:BP	GO:0032467	positive regulation of cytokinesis	0.000367033	0.00318776	10
GO:BP	GO:1904645	response to amyloid-beta	0.000367033	0.00318776	10
GO:BP	GO:0016051	carbohydrate biosynthetic process	0.000384281	0.00892573	28
GO:BP	GO:1903298	negative regulation of hypoxia-induced intrinsic apoptotic signaling pathway	0.000385747	0.0012751	4
GO:BP	GO:0045636	positive regulation of melanocyte differentiation	0.000385747	0.0012751	4
GO:BP	GO:0046884	follicle-stimulating hormone secretion	0.000385747	0.0012751	4
GO:BP	GO:1903297	regulation of hypoxia-induced intrinsic apoptotic signaling pathway	0.000385747	0.0012751	4
GO:BP	GO:0043297	apical junction assembly	0.000399226	0.00541919	17
GO:BP	GO:0045778	positive regulation of ossification	0.000414746	0.00382531	12
GO:BP	GO:0034205	amyloid-beta formation	0.000414746	0.00382531	12
GO:BP	GO:0051591	response to cAMP	0.000414746	0.00382531	12
GO:BP	GO:0060976	coronary vasculature development	0.000414746	0.00382531	12
GO:BP	GO:1903038	negative regulation of leukocyte cell-cell adhesion	0.000415119	0.00669429	21
GO:BP	GO:0051048	negative regulation of secretion	0.000416482	0.00701307	22
GO:BP	GO:0015748	organophosphate ester transport	0.000426826	0.00828817	26
GO:BP	GO:0060602	branch elongation of an epithelium	0.00044367	0.00255021	8
GO:BP	GO:0060713	labyrinthine layer morphogenesis	0.00044367	0.00255021	8
GO:BP	GO:0001759	organ induction	0.00044367	0.00255021	8
GO:BP	GO:0072243	metanephric nephron epithelium development	0.00044367	0.00255021	8
GO:BP	GO:1903053	regulation of extracellular matrix organization	0.000448328	0.00414409	13
GO:BP	GO:0051148	negative regulation of muscle cell differentiation	0.000448328	0.00414409	13
GO:BP	GO:0002090	regulation of receptor internalization	0.000448328	0.00414409	13
GO:BP	GO:0060688	regulation of morphogenesis of a branching structure	0.000448328	0.00414409	13
GO:BP	GO:0009948	anterior/posterior axis specification	0.000448328	0.00414409	13
[truncated: 2,547 more rows]
