# Supplementary material for: Whole-genome resequencing reveals positive selection and introgression signatures and genetic loci associated with early puberty traits in Chinese indigenous pigs
Source: Genet Sel Evol. 2025 Jun 10;57:29. doi: 10.1186/s12711-025-00975-1 (PMC12150574; doi:10.1186/s12711-025-00975-1)
Supplement: Supplementary file 19 — Additional file 19: Table S16. Sharing 467 positively selected genes (PSGs) in early puberty pig as compared to late puberty pig. [file 12711_2025_975_MOESM19_ESM.xlsx]

## Sheet: Sheet1
Additional file 19 Table S16. Sharing 467 positively selected genes (PSGs) in early puberty pig as compared to late puberty pig.
Number	Ensembl ID	Gene name
1	ENSSSCG00000008337	AAK1
2	ENSSSCG00000005423	ABCA1
3	ENSSSCG00000015390	ABCB1
4	ENSSSCG00000032282	ACP5
5	ENSSSCG00000038452	ADAMTS17
6	ENSSSCG00000000795	ADAMTS20
7	ENSSSCG00000011160	ADARB2
8	ENSSSCG00000004114	ADGB
9	ENSSSCG00000026129	ADGRL3
10	ENSSSCG00000001048	ADTRP
11	ENSSSCG00000000587	AEBP2
12	ENSSSCG00000015772	AGA
13	ENSSSCG00000036551	AGBL1
14	None	AGBL4
15	ENSSSCG00000003630	AGO3
16	ENSSSCG00000004033	AGPAT4
17	ENSSSCG00000025578	ALDH1A2
18	ENSSSCG00000006065	ANKRD46
19	ENSSSCG00000008340	ANTXR1
20	ENSSSCG00000031750	APELA
21	ENSSSCG00000032949	APH1B
22	ENSSSCG00000011831	APOD
23	ENSSSCG00000004597	AQP9
24	ENSSSCG00000004806	ARHGAP11A
25	ENSSSCG00000030359	ARHGEF3
26	ENSSSCG00000022525	ARHGEF5
27	ENSSSCG00000004830	ATP10A
28	ENSSSCG00000011772	ATP11B
29	ENSSSCG00000016990	ATP6V0E1
30	ENSSSCG00000004921	ATP8B1
31	ENSSSCG00000004646	ATP8B4
32	ENSSSCG00000054160	ATXN7L3B
33	ENSSSCG00000009591	AUH
34	ENSSSCG00000024754	BBS9
35	ENSSSCG00000004465	BCKDHB
36	ENSSSCG00000062696	BCL2
37	ENSSSCG00000011810	BCL6
38	ENSSSCG00000005045	BMP4
39	ENSSSCG00000004582	BNIP2
40	ENSSSCG00000020853	BTBD3
41	ENSSSCG00000015020	BTG4
42	ENSSSCG00000030679	C1H14orf28
43	None	C1H14orf37
44	ENSSSCG00000004572	C2CD4B
45	None	C3H2orf91
46	ENSSSCG00000002657	C6H16orf95
47	None	C6H1orf185
48	ENSSSCG00000015402	CACNA2D1
49	ENSSSCG00000027019	CACNA2D3
50	ENSSSCG00000016535	CALD1
51	ENSSSCG00000039535	CAMK2B
52	ENSSSCG00000037954	CAVIN4
53	ENSSSCG00000020859	CBLN2
54	ENSSSCG00000015412	CCDC146
55	ENSSSCG00000005182	CCDC171
56	ENSSSCG00000036423	CCDC50
57	ENSSSCG00000004534	CCDC68
58	ENSSSCG00000038694	CCND2
59	ENSSSCG00000004610	CCPG1
60	ENSSSCG00000004885	CDH19
61	ENSSSCG00000003722	CDH2
62	ENSSSCG00000004903	CDH20
63	ENSSSCG00000004886	CDH7
64	ENSSSCG00000005047	CDKN3
65	ENSSSCG00000003748	CELF4
66	ENSSSCG00000008921	CENPC
67	ENSSSCG00000002410	CEP128
68	ENSSSCG00000004657	CEP152
69	ENSSSCG00000035038	CGNL1
70	ENSSSCG00000032645	CHIC2
71	ENSSSCG00000004839	CHRNA7
72	ENSSSCG00000039398	CLUL1
73	ENSSSCG00000036161	CNBD1
74	ENSSSCG00000062427	CNTNAP2
75	ENSSSCG00000014029	COL23A1
76	ENSSSCG00000008854	CPE
77	ENSSSCG00000025128	CPN2
78	ENSSSCG00000000910	CRADD
79	ENSSSCG00000008867	CTSO
80	ENSSSCG00000005401	CYLC2
81	ENSSSCG00000005078	DAAM1
82	ENSSSCG00000031856	DACT1
83	ENSSSCG00000020870	DBF4
84	ENSSSCG00000040836	DCC
85	ENSSSCG00000006761	DCLRE1B
86	ENSSSCG00000005043	DDHD1
87	ENSSSCG00000015712	DDX18
88	ENSSSCG00000033443	DEPDC1
89	ENSSSCG00000009448	DIAPH3
90	ENSSSCG00000040638	DIO2
91	None	DIRC2
92	ENSSSCG00000032094	DKK2
93	ENSSSCG00000011833	DLG1
94	ENSSSCG00000005233	DMRT2
95	ENSSSCG00000005131	DMRTA1
96	ENSSSCG00000032517	DMXL2
97	ENSSSCG00000004608	DNAAF4
98	ENSSSCG00000011770	DNAJC19
99	ENSSSCG00000026083	DNAJC24
100	ENSSSCG00000017419	DNAJC7
101	ENSSSCG00000017008	DOCK2
102	ENSSSCG00000007488	DOK5
103	ENSSSCG00000002333	DPF3
104	ENSSSCG00000015711	DPP10
105	ENSSSCG00000029037	DRD1
106	ENSSSCG00000015048	DRD2
107	ENSSSCG00000057415	DSC3
108	ENSSSCG00000035941	DSEL
109	ENSSSCG00000008312	DYSF
110	ENSSSCG00000005130	ELAVL2
111	ENSSSCG00000037291	ELAVL4
112	ENSSSCG00000058042	ELMO1
113	ENSSSCG00000015715	EN1
114	ENSSSCG00000008919	EPHA5
115	ENSSSCG00000004336	EPHA7
116	ENSSSCG00000024492	EPHB1
117	ENSSSCG00000024417	ERC2
118	ENSSSCG00000005109	ESR2
119	ENSSSCG00000023908	ETAA1
120	ENSSSCG00000015235	ETS1
121	ENSSSCG00000000985	EXOC2
122	ENSSSCG00000005066	EXOC5
123	ENSSSCG00000040728	EYA1
124	ENSSSCG00000006240	FAM110B
125	None	FAM189A1
126	None	FAM196B
127	None	FAM198B
128	None	FAM46A
129	ENSSSCG00000037963	FAM92A
130	ENSSSCG00000008394	FANCL
131	ENSSSCG00000022226	FASLG
132	ENSSSCG00000004658	FBN1
133	ENSSSCG00000004873	FBXO15
134	ENSSSCG00000004989	FBXO33
135	ENSSSCG00000005041	FERMT2
136	ENSSSCG00000000530	FGD4
137	ENSSSCG00000038584	FGF12
138	ENSSSCG00000035818	FHIT
139	ENSSSCG00000040166	FLRT2
140	ENSSSCG00000011752	FNDC3B
141	ENSSSCG00000028406	FOCAD
142	ENSSSCG00000033761	FOXG1
143	ENSSSCG00000002658	FOXL1
144	ENSSSCG00000000991	FOXQ1
145	ENSSSCG00000009364	FREM2
146	ENSSSCG00000004434	FRK
147	ENSSSCG00000005027	FRMD6
148	ENSSSCG00000061989	FSCB
149	ENSSSCG00000027183	FSTL5
150	ENSSSCG00000028922	GABRA2
151	ENSSSCG00000035621	GABRB1
152	ENSSSCG00000008809	GABRG1
153	ENSSSCG00000037066	GADD45A
154	ENSSSCG00000004651	GALK2
155	ENSSSCG00000003702	GATA6
156	ENSSSCG00000021287	GCFC2
157	ENSSSCG00000014012	GFPT2
158	ENSSSCG00000036219	GJD2
159	ENSSSCG00000004632	GLDN
160	ENSSSCG00000024420	GMNC
161	ENSSSCG00000015407	GNAI1
162	ENSSSCG00000028092	GNG2
163	None	GNRHR
164	ENSSSCG00000011882	GOLGB1
165	ENSSSCG00000006060	GRHL2
166	ENSSSCG00000024685	GRIA2
167	ENSSSCG00000004361	GRIK2
168	ENSSSCG00000003640	GRIK3
169	ENSSSCG00000015131	GRIK4
170	ENSSSCG00000000614	GRIN2B
171	ENSSSCG00000005400	GRIN3A
172	ENSSSCG00000015395	GRM3
173	ENSSSCG00000014027	GRM6
174	ENSSSCG00000004364	HACE1
175	ENSSSCG00000031356	HES1
176	ENSSSCG00000021227	HGD
177	ENSSSCG00000006760	HIPK1
178	ENSSSCG00000001049	HIVEP1
179	ENSSSCG00000014031	HNRNPAB
180	ENSSSCG00000008898	HOPX
181	ENSSSCG00000059661	HRH4
182	ENSSSCG00000004433	HS3ST5
183	ENSSSCG00000054440	HTR1A
184	ENSSSCG00000015053	HTR3B
185	ENSSSCG00000000857	IGF1
186	ENSSSCG00000058216	IGFBP3
187	ENSSSCG00000011906	IGSF11
188	ENSSSCG00000038345	IKZF1
189	ENSSSCG00000021206	IL1RAP
190	None	IMPAD1
191	ENSSSCG00000035077	INHBA
192	ENSSSCG00000003642	INPP5B
193	ENSSSCG00000036229	INSIG2
194	ENSSSCG00000016938	IPO11
195	ENSSSCG00000000534	IPO8
196	ENSSSCG00000032145	IRX5
197	ENSSSCG00000007067	JAG1
198	None	KALRN
199	ENSSSCG00000005235	KANK1
200	ENSSSCG00000013330	KCNA4
201	ENSSSCG00000006185	KCNB2
202	ENSSSCG00000000516	KCNC2
203	ENSSSCG00000033463	KCNF1
204	ENSSSCG00000034726	KCNH5
205	ENSSSCG00000017003	KCNIP1
206	ENSSSCG00000000573	KCNJ8
207	ENSSSCG00000011761	KCNMB2
208	ENSSSCG00000005198	KDM4C
209	ENSSSCG00000008844	KDR
210	ENSSSCG00000015234	KIRREL3
211	ENSSSCG00000008842	KIT
212	ENSSSCG00000026006	KLF13
213	ENSSSCG00000015497	KLHL20
214	ENSSSCG00000033524	KRR1
215	ENSSSCG00000025901	LCLAT1
216	ENSSSCG00000008748	LCORL
217	ENSSSCG00000000576	LDHB
218	ENSSSCG00000004625	LEO1
219	ENSSSCG00000030005	LGALSL
220	ENSSSCG00000062233	LINGO2
221	ENSSSCG00000004596	LIPC
222	ENSSSCG00000036499	LMO3
223	ENSSSCG00000008838	LNX1
224	ENSSSCG00000011811	LPP
225	ENSSSCG00000009021	LRBA
226	ENSSSCG00000011854	LRCH3
227	ENSSSCG00000004990	LRFN5
228	ENSSSCG00000003793	LRRC7
229	ENSSSCG00000008259	LRRTM4
230	ENSSSCG00000027941	LSAMP
231	ENSSSCG00000013973	LYPD8
232	ENSSSCG00000031780	MAGI2
233	ENSSSCG00000035648	MANEA
234	ENSSSCG00000002655	MAP1LC3B
235	ENSSSCG00000008852	MAP9
236	None	#MARCH1
237	ENSSSCG00000037803	MARCKS
238	ENSSSCG00000014343	MATR3
239	None	MB21D1
240	ENSSSCG00000004528	MBD2
241	ENSSSCG00000051798	MC4R
242	ENSSSCG00000004356	MCHR2
243	ENSSSCG00000005002	MDGA2
244	ENSSSCG00000034152	MEI4
245	ENSSSCG00000004795	MEIS2
246	ENSSSCG00000013331	METTL15
247	ENSSSCG00000034427	MEX3C
248	ENSSSCG00000025478	MIB1
249	None	MIR29B
250	ENSSSCG00000038341	MIR9789
251	ENSSSCG00000039534	MIR9802
252	ENSSSCG00000004999	MIS18BP1
253	ENSSSCG00000016549	MKLN1
254	ENSSSCG00000005166	MLLT3
255	ENSSSCG00000004344	MMS22L
256	ENSSSCG00000009009	MND1
257	ENSSSCG00000013507	MPND
258	ENSSSCG00000013327	MPPED2
259	ENSSSCG00000005105	MRPL46
260	ENSSSCG00000026981	MRPS6
261	ENSSSCG00000006187	MSC
262	ENSSSCG00000034500	MSX2
263	ENSSSCG00000004620	MYO5A
264	ENSSSCG00000004598	MYZAP
265	ENSSSCG00000029239	MZB1
266	ENSSSCG00000023871	NAALADL2
267	ENSSSCG00000008747	NCAPG
268	ENSSSCG00000023479	NCKAP5
269	ENSSSCG00000006194	NCOA2
270	ENSSSCG00000015125	NECTIN1
271	ENSSSCG00000037499	NEDD4
272	ENSSSCG00000004919	NEDD4L
273	ENSSSCG00000027654	NETO1
274	ENSSSCG00000005190	NFIB
275	ENSSSCG00000005030	NID2
276	ENSSSCG00000024396	NOVA1
277	ENSSSCG00000043640	NPAP1
278	ENSSSCG00000016746	NPC1L1
279	ENSSSCG00000021082	NRG2
280	ENSSSCG00000026180	NRXN1
281	ENSSSCG00000005106	NTRK3
282	ENSSSCG00000001968	NUBPL
283	ENSSSCG00000016747	NUDCD3
284	None	NXPE2
285	ENSSSCG00000003712	OSBPL1A
286	ENSSSCG00000031478	OSTN
287	ENSSSCG00000005063	OTX2
288	ENSSSCG00000000856	PAH
289	ENSSSCG00000002505	PAPOLA
290	ENSSSCG00000015512	PAPPA2
291	ENSSSCG00000005604	PBX3
292	ENSSSCG00000009446	PCDH17
293	ENSSSCG00000008765	PCDH7
294	ENSSSCG00000015401	PCLO
295	ENSSSCG00000028662	PDE3A
296	ENSSSCG00000016929	PDE4D
297	ENSSSCG00000024960	PDGFC
298	ENSSSCG00000008841	PDGFRA
299	ENSSSCG00000006243	PENK
300	ENSSSCG00000011158	PFKP
301	ENSSSCG00000008080	PHF2
302	ENSSSCG00000044141	PHLDA1
303	ENSSSCG00000014030	PHYKPL
304	ENSSSCG00000032619	PIGB
305	ENSSSCG00000059295	PIGBOS1
306	ENSSSCG00000005393	PLPPR1
307	ENSSSCG00000005008	POLE2
308	ENSSSCG00000006078	POP1
309	ENSSSCG00000056101	POU3F2
310	ENSSSCG00000015474	PPFIA4
311	ENSSSCG00000038973	PPP1R12A
312	ENSSSCG00000039249	PPP1R2
313	ENSSSCG00000033185	PPP2R3A
314	ENSSSCG00000006199	PREX2
315	ENSSSCG00000005095	PRKCH
316	ENSSSCG00000014347	PROB1
317	ENSSSCG00000037063	PROKR2
318	ENSSSCG00000035798	PRTG
319	ENSSSCG00000016975	PTCD2
320	ENSSSCG00000005194	PTPRD
321	ENSSSCG00000028612	PTPRS
322	ENSSSCG00000035243	RAB27B
323	ENSSSCG00000015499	RABGAP1L
324	ENSSSCG00000006149	RALYL
325	ENSSSCG00000017000	RANBP17
326	ENSSSCG00000015519	RASAL2
327	ENSSSCG00000004791	RASGRP1
328	ENSSSCG00000024419	RBBP8
329	ENSSSCG00000007917	RBFOX1
330	ENSSSCG00000013318	RCN1
331	ENSSSCG00000040822	RERGL
332	ENSSSCG00000050324	RFPL4B
333	None	RFWD2
334	ENSSSCG00000005225	RFX3
335	ENSSSCG00000033093	RGS6
336	ENSSSCG00000022804	RHOJ
337	ENSSSCG00000057993	RNF130
338	ENSSSCG00000006066	RNF19A
339	ENSSSCG00000028717	ROPN1
340	ENSSSCG00000004576	RORA
341	ENSSSCG00000005001	RPL10L
342	ENSSSCG00000038507	RPS29
343	ENSSSCG00000025013	RTN1
344	ENSSSCG00000024485	RUNDC3B
345	ENSSSCG00000035537	RUNX1
346	ENSSSCG00000006115	RUNX1T1
347	ENSSSCG00000023850	SDHAF3
348	ENSSSCG00000039332	SEC16B
349	ENSSSCG00000002414	SEL1L
350	ENSSSCG00000015398	SEMA3A
351	ENSSSCG00000015396	SEMA3D
352	ENSSSCG00000015399	SEMA3E
353	ENSSSCG00000004663	SEMA6D
354	ENSSSCG00000004889	SERPINB10
355	ENSSSCG00000004890	SERPINB2
356	ENSSSCG00000004490	SETBP1
357	ENSSSCG00000028883	SETD4
358	ENSSSCG00000009281	SGCG
359	ENSSSCG00000056133	SHC4
360	ENSSSCG00000013833	SLC1A6
361	ENSSSCG00000026423	SLC23A1
362	ENSSSCG00000026466	SLC23A2
363	ENSSSCG00000015336	SLC25A13
364	ENSSSCG00000026177	SLC25A40
365	ENSSSCG00000004673	SLC28A2
366	ENSSSCG00000001033	SLC35B3
367	ENSSSCG00000005068	SLC35F4
368	ENSSSCG00000005425	SLC44A1
369	ENSSSCG00000034167	SLC5A3
370	ENSSSCG00000036418	SLC8A1
371	ENSSSCG00000008749	SLIT2
372	ENSSSCG00000004948	SMAD6
373	ENSSSCG00000005232	SMARCA2
374	ENSSSCG00000016590	SND1
375	ENSSSCG00000006064	SNX31
376	ENSSSCG00000032214	SOCS6
377	ENSSSCG00000062993	SOX2
378	ENSSSCG00000000567	SOX5
379	ENSSSCG00000014348	SPATA24
380	ENSSSCG00000033805	SPATA31D1
381	ENSSSCG00000007072	SPTLC3
382	ENSSSCG00000004666	SQOR
383	ENSSSCG00000003716	SS18
384	ENSSSCG00000006179	STAU2
385	ENSSSCG00000022478	STK10
386	ENSSSCG00000006074	STK3
387	ENSSSCG00000004113	STXBP5
388	ENSSSCG00000035581	SUGCT
389	ENSSSCG00000006758	SYT6
390	ENSSSCG00000023592	TAC1
391	ENSSSCG00000003718	TAF4B
392	ENSSSCG00000011760	TBL1XR1
393	ENSSSCG00000004600	TCF12
394	ENSSSCG00000004535	TCF4
395	ENSSSCG00000024681	TECRL
396	ENSSSCG00000015774	TENM3
397	ENSSSCG00000004789	THBS1
398	ENSSSCG00000004980	THSD4
399	ENSSSCG00000015350	THSD7A
400	ENSSSCG00000005288	TLE4
401	ENSSSCG00000024588	TLE6
402	ENSSSCG00000008853	TLL1
403	ENSSSCG00000024088	TLN2
404	ENSSSCG00000004794	TMCO5A
405	ENSSSCG00000000801	TMEM117
406	ENSSSCG00000009754	TMEM132B
407	ENSSSCG00000009753	TMEM132C
408	ENSSSCG00000015473	TMEM183A
409	ENSSSCG00000028479	TMEM230
410	ENSSSCG00000005062	TMEM260
411	None	TMEM261
412	ENSSSCG00000038422	TMX1
413	ENSSSCG00000004884	TMX3
414	ENSSSCG00000015487	TNFSF18
415	ENSSSCG00000015488	TNFSF4
416	ENSSSCG00000015508	TNR
417	ENSSSCG00000034373	TNRC6C
418	ENSSSCG00000016725	TNS3
419	ENSSSCG00000006235	TOX
420	ENSSSCG00000025592	TP63
421	ENSSSCG00000015462	TPK1
422	ENSSSCG00000004570	TPM1
423	ENSSSCG00000011812	TPRG1
424	ENSSSCG00000000515	TRHDE
425	ENSSSCG00000015126	TRIM29
426	ENSSSCG00000040066	TRIM58
427	ENSSSCG00000037733	TRIQK
428	ENSSSCG00000006186	TRPA1
429	ENSSSCG00000006018	TRPS1
430	ENSSSCG00000005128	TUSC1
431	ENSSSCG00000004537	TXNL1
432	ENSSSCG00000004973	UACA
433	ENSSSCG00000004832	UBE3A
434	ENSSSCG00000022508	UIMC1
435	ENSSSCG00000004614	UNC13C
436	ENSSSCG00000014049	UNC5A
437	ENSSSCG00000038851	UNC79
438	ENSSSCG00000005229	VLDLR
439	ENSSSCG00000006071	VPS13B
440	ENSSSCG00000036431	VPS13C
441	ENSSSCG00000015626	VWC2
442	ENSSSCG00000004538	WDR7
443	ENSSSCG00000004615	WDR72
444	ENSSSCG00000013411	WEE1
445	ENSSSCG00000003795	WLS
446	ENSSSCG00000035859	WNT5A
447	ENSSSCG00000031813	XKR4
448	ENSSSCG00000006191	XKR9
449	ENSSSCG00000035505	YTHDC1
450	ENSSSCG00000006062	YWHAZ
451	ENSSSCG00000026113	ZBTB20
452	ENSSSCG00000037815	ZC3H12A
453	ENSSSCG00000002656	ZCCHC14
454	ENSSSCG00000004897	ZCCHC2
455	ENSSSCG00000011847	ZDHHC19
456	ENSSSCG00000002337	ZFYVE1
457	ENSSSCG00000013786	ZNF333
458	ENSSSCG00000016976	ZNF366
459	None	ZNF407
460	ENSSSCG00000008066	ZNF484
461	ENSSSCG00000003715	ZNF521
462	ENSSSCG00000034704	ZNF532
463	ENSSSCG00000038635	ZNF554
464	ENSSSCG00000029035	ZNF558
465	ENSSSCG00000004551	ZNF609
466	ENSSSCG00000056174	ZNF706
467	ENSSSCG00000059446	ZNRF4
