# Supplementary material for: Whole-genome resequencing reveals positive selection and introgression signatures and genetic loci associated with early puberty traits in Chinese indigenous pigs
Source: Genet Sel Evol. 2025 Jun 10;57:29. doi: 10.1186/s12711-025-00975-1 (PMC12150574; doi:10.1186/s12711-025-00975-1)
Supplement: Supplementary file 20 — Additional file 20: Table S17. Functional categories of the genes with sharing 467 positive selected genes (PSGs) in early puberty pigs as compared to late puberty pigs. [file 12711_2025_975_MOESM20_ESM.xlsx]

## Sheet: Sheet1
Additional file 20 Table S17. Functional categories of the genes with 467 positive selected genes (PSGs) in early puberty pigs as compared to late puberty pigs.
Ontology	ID	Description	p value	Gene ratio	Count
GO:MF	GO:0003674	molecular_function	3.14654e-50	0.84375	378
GO:MF	GO:0005488	binding	2.16084e-39	0.689732	309
GO:MF	GO:0005515	protein binding	4.16811e-31	0.459821	206
GO:MF	GO:0043169	cation binding	1.17581e-14	0.214286	96
GO:MF	GO:0036094	small molecule binding	3.25167e-13	0.279018	125
GO:MF	GO:0043167	ion binding	6.42279e-13	0.270089	121
GO:MF	GO:0046872	metal ion binding	7.29499e-13	0.200893	90
GO:MF	GO:0030594	neurotransmitter receptor activity	5.74049e-09	0.0290179	13
GO:MF	GO:0003677	DNA binding	7.15586e-09	0.133929	60
GO:MF	GO:0022836	gated channel activity	8.39622e-09	0.046875	21
GO:MF	GO:0022835	transmitter-gated channel activity	8.61196e-09	0.0245536	11
GO:MF	GO:0022824	transmitter-gated monoatomic ion channel activity	8.61196e-09	0.0245536	11
GO:MF	GO:0042802	identical protein binding	1.22091e-08	0.118304	53
GO:MF	GO:0005102	signaling receptor binding	1.60591e-08	0.09375	42
GO:MF	GO:0005215	transporter activity	2.43637e-08	0.09375	42
GO:MF	GO:0008066	glutamate receptor activity	3.98197e-08	0.0178571	8
GO:MF	GO:0097159	organic cyclic compound binding	3.98197e-08	0.287946	129
GO:MF	GO:0140110	transcription regulator activity	4.15593e-08	0.107143	48
GO:MF	GO:1990837	sequence-specific double-stranded DNA binding	5.03934e-08	0.09375	42
GO:MF	GO:0098772	molecular function regulator activity	5.03934e-08	0.111607	50
GO:MF	GO:0005230	extracellular ligand-gated monoatomic ion channel activity	6.57192e-08	0.0245536	11
GO:MF	GO:0003690	double-stranded DNA binding	6.57192e-08	0.0959821	43
GO:MF	GO:0015267	channel activity	1.30419e-07	0.0535714	24
GO:MF	GO:0001067	transcription regulatory region nucleic acid binding	1.30419e-07	0.0870536	39
GO:MF	GO:0000976	transcription cis-regulatory region binding	1.30419e-07	0.0870536	39
GO:MF	GO:0022803	passive transmembrane transporter activity	1.30419e-07	0.0535714	24
GO:MF	GO:0015318	inorganic molecular entity transmembrane transporter activity	1.85964e-07	0.0625	28
GO:MF	GO:0015075	monoatomic ion transmembrane transporter activity	2.11249e-07	0.0647321	29
GO:MF	GO:0043565	sequence-specific DNA binding	2.11249e-07	0.0959821	43
GO:MF	GO:0003700	DNA-binding transcription factor activity	3.12455e-07	0.0848214	38
GO:MF	GO:0015276	ligand-gated monoatomic ion channel activity	3.38601e-07	0.03125	14
GO:MF	GO:0022834	ligand-gated channel activity	3.38601e-07	0.03125	14
GO:MF	GO:0099507	ligand-gated monoatomic ion channel activity involved in regulation of presynaptic membrane potential	4.53555e-07	0.0133929	6
GO:MF	GO:0022890	inorganic cation transmembrane transporter activity	9.03506e-07	0.0535714	24
GO:MF	GO:0046873	metal ion transmembrane transporter activity	9.42642e-07	0.046875	21
GO:MF	GO:0008324	monoatomic cation transmembrane transporter activity	9.42642e-07	0.0558036	25
GO:MF	GO:0005216	monoatomic ion channel activity	1.13365e-06	0.046875	21
GO:MF	GO:0022857	transmembrane transporter activity	1.15039e-06	0.0803571	36
GO:MF	GO:0098960	postsynaptic neurotransmitter receptor activity	1.15039e-06	0.0200893	9
GO:MF	GO:0004970	glutamate-gated receptor activity	1.3442e-06	0.0133929	6
GO:MF	GO:0000977	RNA polymerase II transcription regulatory region sequence-specific DNA binding	2.64178e-06	0.0758929	34
GO:MF	GO:0005261	monoatomic cation channel activity	7.53271e-06	0.0379464	17
GO:MF	GO:0050839	cell adhesion molecule binding	1.02518e-05	0.03125	14
GO:MF	GO:0000981	DNA-binding transcription factor activity, RNA polymerase II-specific	1.08534e-05	0.0714286	32
GO:MF	GO:0016247	channel regulator activity	1.15587e-05	0.0223214	10
GO:MF	GO:0141108	transporter regulator activity	1.15587e-05	0.0223214	10
GO:MF	GO:0000978	RNA polymerase II cis-regulatory region sequence-specific DNA binding	1.6853e-05	0.0647321	29
GO:MF	GO:1904315	transmitter-gated monoatomic ion channel activity involved in regulation of postsynaptic membrane potential	2.18023e-05	0.015625	7
GO:MF	GO:0140326	ATPase-coupled intramembrane lipid transporter activity	2.49762e-05	0.0133929	6
GO:MF	GO:0003676	nucleic acid binding	2.55071e-05	0.196429	88
GO:MF	GO:0000987	cis-regulatory region sequence-specific DNA binding	2.55071e-05	0.0647321	29
GO:MF	GO:0099529	neurotransmitter receptor activity involved in regulation of postsynaptic membrane potential	2.75086e-05	0.015625	7
GO:MF	GO:0140096	catalytic activity, acting on a protein	3.61089e-05	0.118304	53
GO:MF	GO:0005267	potassium channel activity	4.46176e-05	0.0223214	10
GO:MF	GO:0019899	enzyme binding	4.98461e-05	0.0959821	43
GO:MF	GO:0099106	ion channel regulator activity	4.98461e-05	0.0200893	9
GO:MF	GO:0005509	calcium ion binding	4.98461e-05	0.0513393	23
GO:MF	GO:0004714	transmembrane receptor protein tyrosine kinase activity	6.58506e-05	0.015625	7
GO:MF	GO:0004713	protein tyrosine kinase activity	8.61285e-05	0.0200893	9
GO:MF	GO:0015459	potassium channel regulator activity	9.16938e-05	0.0133929	6
GO:MF	GO:0045499	chemorepellent activity	9.59021e-05	0.0111607	5
GO:MF	GO:0015277	kainate selective glutamate receptor activity	0.000109057	0.00669643	3
GO:MF	GO:0140677	molecular function activator activity	0.000120363	0.0602679	27
GO:MF	GO:0003824	catalytic activity	0.000155721	0.225446	101
GO:MF	GO:0140303	intramembrane lipid transporter activity	0.000181123	0.0133929	6
GO:MF	GO:0099094	ligand-gated monoatomic cation channel activity	0.000204805	0.0200893	9
GO:MF	GO:0015079	potassium ion transmembrane transporter activity	0.00022152	0.0223214	10
GO:MF	GO:0044325	transmembrane transporter binding	0.000374696	0.0178571	8
GO:MF	GO:0005244	voltage-gated monoatomic ion channel activity	0.000381157	0.0223214	10
GO:MF	GO:0019199	transmembrane receptor protein kinase activity	0.000387682	0.015625	7
GO:MF	GO:0022832	voltage-gated channel activity	0.000407344	0.0223214	10
GO:MF	GO:0046943	carboxylic acid transmembrane transporter activity	0.000407344	0.0223214	10
GO:MF	GO:0005342	organic acid transmembrane transporter activity	0.000423998	0.0223214	10
GO:MF	GO:0015171	amino acid transmembrane transporter activity	0.000424502	0.0178571	8
GO:MF	GO:0140297	DNA-binding transcription factor binding	0.000424502	0.0357143	16
GO:MF	GO:0031267	small GTPase binding	0.00044263	0.0267857	12
GO:MF	GO:0048018	receptor ligand activity	0.000692904	0.0357143	16
GO:MF	GO:0015081	sodium ion transmembrane transporter activity	0.000692904	0.0200893	9
GO:MF	GO:0098988	G protein-coupled glutamate receptor activity	0.000718998	0.00669643	3
GO:MF	GO:0001640	adenylate cyclase inhibiting G protein-coupled glutamate receptor activity	0.000718998	0.00669643	3
GO:MF	GO:0030546	signaling receptor activator activity	0.000768212	0.0357143	16
GO:MF	GO:0008270	zinc ion binding	0.000810896	0.0491071	22
GO:MF	GO:0008525	phosphatidylcholine transporter activity	0.000855946	0.00892857	4
GO:MF	GO:0051020	GTPase binding	0.00111501	0.0267857	12
GO:MF	GO:0008134	transcription factor binding	0.00113875	0.0379464	17
GO:MF	GO:0030215	semaphorin receptor binding	0.00125045	0.00892857	4
GO:MF	GO:0030545	signaling receptor regulator activity	0.00127428	0.0357143	16
GO:MF	GO:0008520	L-ascorbate:sodium symporter activity	0.0015507	0.00446429	2
GO:MF	GO:0035198	miRNA binding	0.00208227	0.00892857	4
GO:MF	GO:0022843	voltage-gated monoatomic cation channel activity	0.00239546	0.0178571	8
GO:MF	GO:0022851	GABA-gated chloride ion channel activity	0.00283902	0.00669643	3
GO:MF	GO:0001161	intronic transcription regulatory region sequence-specific DNA binding	0.00283902	0.00669643	3
GO:MF	GO:0019904	protein domain specific binding	0.00286507	0.0357143	16
GO:MF	GO:0005496	steroid binding	0.00292931	0.0133929	6
GO:MF	GO:0008289	lipid binding	0.00296593	0.0424107	19
GO:MF	GO:0008013	beta-catenin binding	0.00308868	0.0133929	6
GO:MF	GO:0019838	growth factor binding	0.00352113	0.015625	7
GO:MF	GO:0005319	lipid transporter activity	0.00362852	0.0178571	8
GO:MF	GO:0045296	cadherin binding	0.00428025	0.0111607	5
GO:MF	GO:0016740	transferase activity	0.00437658	0.100446	45
GO:MF	GO:0005402	carbohydrate:monoatomic cation symporter activity	0.00439941	0.00669643	3
GO:MF	GO:0008514	organic anion transmembrane transporter activity	0.00479058	0.0223214	10
GO:MF	GO:0032934	sterol binding	0.00490442	0.0111607	5
GO:MF	GO:0005003	ephrin receptor activity	0.00533585	0.00669643	3
GO:MF	GO:0015280	ligand-gated sodium channel activity	0.00533585	0.00669643	3
GO:MF	GO:0015144	carbohydrate transmembrane transporter activity	0.00737747	0.00892857	4
GO:MF	GO:0030284	nuclear estrogen receptor activity	0.00737747	0.00446429	2
GO:MF	GO:0099508	voltage-gated monoatomic ion channel activity involved in regulation of presynaptic membrane potential	0.00737747	0.00446429	2
GO:MF	GO:0015229	L-ascorbic acid transmembrane transporter activity	0.00737747	0.00446429	2
GO:MF	GO:0038085	vascular endothelial growth factor binding	0.00737747	0.00446429	2
GO:MF	GO:0061980	regulatory RNA binding	0.00737747	0.00892857	4
GO:MF	GO:0001227	DNA-binding transcription repressor activity, RNA polymerase II-specific	0.00789913	0.0223214	10
GO:MF	GO:0001217	DNA-binding transcription repressor activity	0.00941672	0.0223214	10
GO:MF	GO:0097367	carbohydrate derivative binding	0.00965108	0.0892857	40
GO:MF	GO:0005249	voltage-gated potassium channel activity	0.00970347	0.0133929	6
GO:MF	GO:0017080	sodium channel regulator activity	0.0101679	0.00669643	3
GO:MF	GO:0070696	transmembrane receptor protein serine/threonine kinase binding	0.0101679	0.00669643	3
GO:MF	GO:0004890	GABA-A receptor activity	0.0101679	0.00669643	3
GO:MF	GO:0046914	transition metal ion binding	0.0101679	0.0535714	24
GO:MF	GO:0044877	protein-containing complex binding	0.0104649	0.0647321	29
GO:MF	GO:0005543	phospholipid binding	0.0104649	0.0290179	13
GO:MF	GO:0032795	heterotrimeric G-protein binding	0.0106465	0.00446429	2
GO:MF	GO:0004952	dopamine neurotransmitter receptor activity	0.0106465	0.00446429	2
GO:MF	GO:0140345	phosphatidylcholine flippase activity	0.0106465	0.00446429	2
GO:MF	GO:0019871	sodium channel inhibitor activity	0.0106465	0.00446429	2
GO:MF	GO:0001228	DNA-binding transcription activator activity, RNA polymerase II-specific	0.0106489	0.0290179	13
GO:MF	GO:0015370	solute:sodium symporter activity	0.0106489	0.0111607	5
GO:MF	GO:0032559	adenyl ribonucleotide binding	0.0109285	0.0669643	30
GO:MF	GO:0140311	protein sequestering activity	0.0109502	0.00669643	3
GO:MF	GO:0033612	receptor serine/threonine kinase binding	0.0109502	0.00669643	3
GO:MF	GO:0030374	nuclear receptor coactivator activity	0.0113952	0.00892857	4
GO:MF	GO:0001216	DNA-binding transcription activator activity	0.0117038	0.0290179	13
GO:MF	GO:0099095	ligand-gated monoatomic anion channel activity	0.0124753	0.00669643	3
GO:MF	GO:0005516	calmodulin binding	0.0126007	0.0133929	6
GO:MF	GO:0005524	ATP binding	0.0127981	0.0647321	29
GO:MF	GO:0016917	GABA receptor activity	0.0141017	0.00669643	3
GO:MF	GO:0019992	diacylglycerol binding	0.0143451	0.00446429	2
GO:MF	GO:0005021	vascular endothelial growth factor receptor activity	0.0143451	0.00446429	2
GO:MF	GO:0004842	ubiquitin-protein transferase activity	0.0149368	0.0267857	12
GO:MF	GO:0008237	metallopeptidase activity	0.0174214	0.0178571	8
GO:MF	GO:0003712	transcription coregulator activity	0.0175615	0.0267857	12
GO:MF	GO:0004972	NMDA glutamate receptor activity	0.0184461	0.00446429	2
GO:MF	GO:0035240	dopamine binding	0.0184461	0.00446429	2
GO:MF	GO:0005005	transmembrane-ephrin receptor activity	0.0184461	0.00446429	2
GO:MF	GO:0070697	activin receptor binding	0.0184461	0.00446429	2
GO:MF	GO:0008083	growth factor activity	0.0184461	0.0133929	6
GO:MF	GO:0043168	anion binding	0.0184461	0.0915179	41
GO:MF	GO:0090554	phosphatidylcholine floppase activity	0.0184461	0.00446429	2
GO:MF	GO:0015085	calcium ion transmembrane transporter activity	0.0184461	0.0133929	6
GO:MF	GO:0016667	oxidoreductase activity, acting on a sulfur group of donors	0.0192448	0.00892857	4
GO:MF	GO:0016787	hydrolase activity	0.0206801	0.0959821	43
GO:MF	GO:0061629	RNA polymerase II-specific DNA-binding transcription factor binding	0.0207912	0.0223214	10
GO:MF	GO:0015145	monosaccharide transmembrane transporter activity	0.0208863	0.00669643	3
GO:MF	GO:0019787	ubiquitin-like protein transferase activity	0.0211542	0.0267857	12
GO:MF	GO:0022853	active monoatomic ion transmembrane transporter activity	0.0214012	0.0178571	8
GO:MF	GO:0005548	phospholipid transporter activity	0.0214012	0.00892857	4
GO:MF	GO:0032555	purine ribonucleotide binding	0.0219066	0.0758929	34
GO:MF	GO:0016773	phosphotransferase activity, alcohol group as acceptor	0.0221065	0.0379464	17
GO:MF	GO:0140328	floppase activity	0.0221599	0.00446429	2
GO:MF	GO:0034713	type I transforming growth factor beta receptor binding	0.0221599	0.00446429	2
GO:MF	GO:0019905	syntaxin binding	0.0221599	0.00892857	4
GO:MF	GO:0008503	benzodiazepine receptor activity	0.0221599	0.00446429	2
GO:MF	GO:0051119	sugar transmembrane transporter activity	0.0221599	0.00669643	3
GO:MF	GO:0050815	phosphoserine residue binding	0.0221599	0.00446429	2
GO:MF	GO:0030554	adenyl nucleotide binding	0.0222691	0.0669643	30
GO:MF	GO:0004672	protein kinase activity	0.0222691	0.0334821	15
GO:MF	GO:0035639	purine ribonucleoside triphosphate binding	0.0233937	0.0736607	33
GO:MF	GO:0032553	ribonucleotide binding	0.0234475	0.0758929	34
GO:MF	GO:0141110	transporter inhibitor activity	0.0234666	0.00669643	3
GO:MF	GO:0016248	channel inhibitor activity	0.0234666	0.00669643	3
GO:MF	GO:0016746	acyltransferase activity	0.0237399	0.0357143	16
GO:MF	GO:0016755	aminoacyltransferase activity	0.0240987	0.0267857	12
GO:MF	GO:0015035	protein-disulfide reductase activity	0.0255888	0.00669643	3
GO:MF	GO:0008046	axon guidance receptor activity	0.026033	0.00446429	2
GO:MF	GO:0008142	oxysterol binding	0.026033	0.00446429	2
GO:MF	GO:0140333	glycerophospholipid flippase activity	0.026033	0.00446429	2
GO:MF	GO:0005161	platelet-derived growth factor receptor binding	0.026033	0.00446429	2
GO:MF	GO:0015166	polyol transmembrane transporter activity	0.026033	0.00446429	2
GO:MF	GO:0031625	ubiquitin protein ligase binding	0.0279692	0.0200893	9
GO:MF	GO:0015294	solute:monoatomic cation symporter activity	0.0282993	0.0111607	5
GO:MF	GO:0016301	kinase activity	0.0295556	0.0401786	18
GO:MF	GO:0034185	apolipoprotein binding	0.0312196	0.00446429	2
GO:MF	GO:1901338	catecholamine binding	0.0312196	0.00446429	2
GO:MF	GO:0070513	death domain binding	0.0312196	0.00446429	2
GO:MF	GO:0005262	calcium channel activity	0.0315274	0.0111607	5
GO:MF	GO:0030234	enzyme regulator activity	0.0316383	0.0491071	22
GO:MF	GO:0005343	organic acid:sodium symporter activity	0.0316383	0.00669643	3
GO:MF	GO:0140313	molecular sequestering activity	0.0343571	0.00669643	3
GO:MF	GO:0043178	alcohol binding	0.0354065	0.00892857	4
GO:MF	GO:0016772	transferase activity, transferring phosphorus-containing groups	0.0360772	0.0446429	20
GO:MF	GO:0003841	1-acylglycerol-3-phosphate O-acyltransferase activity	0.0360772	0.00446429	2
GO:MF	GO:0039706	co-receptor binding	0.0360772	0.00446429	2
GO:MF	GO:0016594	glycine binding	0.0360772	0.00446429	2
GO:MF	GO:1901363	heterocyclic compound binding	0.0365232	0.0848214	38
GO:MF	GO:0060589	nucleoside-triphosphatase regulator activity	0.0376711	0.0245536	11
GO:MF	GO:0030695	GTPase regulator activity	0.0376711	0.0245536	11
GO:MF	GO:0044389	ubiquitin-like protein ligase binding	0.0378119	0.0200893	9
GO:MF	GO:1901618	organic hydroxy compound transmembrane transporter activity	0.0386371	0.00669643	3
GO:MF	GO:0017076	purine nucleotide binding	0.0387094	0.0758929	34
GO:MF	GO:1901702	salt transmembrane transporter activity	0.0400511	0.00446429	2
GO:MF	GO:1901265	nucleoside phosphate binding	0.0400511	0.0803571	36
GO:MF	GO:0046624	sphingolipid transporter activity	0.0400511	0.00446429	2
GO:MF	GO:0035255	ionotropic glutamate receptor binding	0.0400511	0.00446429	2
GO:MF	GO:0032813	tumor necrosis factor receptor superfamily binding	0.0400511	0.00669643	3
GO:MF	GO:0031690	adrenergic receptor binding	0.0400511	0.00446429	2
GO:MF	GO:0015036	disulfide oxidoreductase activity	0.0400511	0.00669643	3
GO:MF	GO:0000166	nucleotide binding	0.0400511	0.0803571	36
GO:MF	GO:0046983	protein dimerization activity	0.0415698	0.0446429	20
GO:MF	GO:0042803	protein homodimerization activity	0.0440856	0.03125	14
GO:MF	GO:0047627	adenylylsulfatase activity	0.0440856	0.00223214	1
GO:MF	GO:0052739	phosphatidylserine 1-acylhydrolase activity	0.0440856	0.00223214	1
GO:MF	GO:0047352	adenylylsulfate-ammonia adenylyltransferase activity	0.0440856	0.00223214	1
GO:MF	GO:0097604	temperature-gated cation channel activity	0.0440856	0.00223214	1
GO:MF	GO:0071820	N-box binding	0.0440856	0.00223214	1
GO:MF	GO:0070224	sulfide:quinone oxidoreductase activity	0.0440856	0.00223214	1
GO:MF	GO:0070699	type II activin receptor binding	0.0440856	0.00223214	1
GO:MF	GO:0071424	rRNA (cytosine-N4-)-methyltransferase activity	0.0440856	0.00223214	1
GO:MF	GO:0086057	voltage-gated calcium channel activity involved in bundle of His cell action potential	0.0440856	0.00223214	1
GO:MF	GO:0099130	estrogen binding	0.0440856	0.00223214	1
GO:MF	GO:0106436	glutathione-dependent sulfide quinone oxidoreductase activity	0.0440856	0.00223214	1
GO:MF	GO:0140327	flippase activity	0.0440856	0.00446429	2
GO:MF	GO:1902379	chemoattractant activity involved in axon guidance	0.0440856	0.00223214	1
GO:MF	GO:0052740	1-acyl-2-lysophosphatidylserine acylhydrolase activity	0.0440856	0.00223214	1
GO:MF	GO:0042171	lysophosphatidic acid acyltransferase activity	0.0440856	0.00446429	2
GO:MF	GO:0047369	succinate-hydroxymethylglutarate CoA-transferase activity	0.0440856	0.00223214	1
GO:MF	GO:0015556	C4-dicarboxylate transmembrane transporter activity	0.0440856	0.00446429	2
GO:MF	GO:0005313	L-glutamate transmembrane transporter activity	0.0440856	0.00446429	2
GO:MF	GO:0005367	myo-inositol:sodium symporter activity	0.0440856	0.00223214	1
GO:MF	GO:0005234	extracellularly glutamate-gated ion channel activity	0.0440856	0.00223214	1
GO:MF	GO:0008201	heparin binding	0.0440856	0.0111607	5
GO:MF	GO:0004788	thiamine diphosphokinase activity	0.0440856	0.00223214	1
GO:MF	GO:0005178	integrin binding	0.0440856	0.0111607	5
GO:MF	GO:0004411	homogentisate 1,2-dioxygenase activity	0.0440856	0.00223214	1
GO:MF	GO:0005115	receptor tyrosine kinase-like orphan receptor binding	0.0440856	0.00223214	1
GO:MF	GO:0015293	symporter activity	0.0440856	0.0111607	5
GO:MF	GO:0005272	sodium channel activity	0.0440856	0.00669643	3
GO:MF	GO:0004490	methylglutaconyl-CoA hydratase activity	0.0440856	0.00223214	1
GO:MF	GO:0004119	cGMP-inhibited cyclic-nucleotide phosphodiesterase activity	0.0440856	0.00223214	1
GO:MF	GO:0004569	glycoprotein endo-alpha-1,2-mannosidase activity	0.0440856	0.00223214	1
GO:MF	GO:0019964	type II interferon binding	0.0440856	0.00223214	1
GO:MF	GO:0030975	thiamine binding	0.0440856	0.00223214	1
GO:MF	GO:0003948	N4-(beta-N-acetylglucosaminyl)-L-asparaginase activity	0.0440856	0.00223214	1
GO:MF	GO:0005085	guanyl-nucleotide exchange factor activity	0.0440856	0.015625	7
GO:MF	GO:0031697	beta-1 adrenergic receptor binding	0.0440856	0.00223214	1
GO:MF	GO:0005020	stem cell factor receptor activity	0.0440856	0.00223214	1
GO:MF	GO:0005018	platelet-derived growth factor alpha-receptor activity	0.0440856	0.00223214	1
GO:MF	GO:0016819	hydrolase activity, acting on acid anhydrides, in sulfonyl-containing anhydrides	0.0440856	0.00223214	1
GO:MF	GO:0032454	histone H3K9 demethylase activity	0.0449506	0.00446429	2
GO:MF	GO:0017075	syntaxin-1 binding	0.0449506	0.00446429	2
GO:MF	GO:0004115	3',5'-cyclic-AMP phosphodiesterase activity	0.0449506	0.00446429	2
GO:MF	GO:0030674	protein-macromolecule adaptor activity	0.0454514	0.0357143	16
GO:MF	GO:0001222	transcription corepressor binding	0.0474303	0.00669643	3
GO:MF	GO:0003674	molecular_function	3.14654e-50	0.84375	378
GO:MF	GO:0005488	binding	2.16084e-39	0.689732	309
GO:MF	GO:0005515	protein binding	4.16811e-31	0.459821	206
GO:MF	GO:0043169	cation binding	1.17581e-14	0.214286	96
GO:MF	GO:0036094	small molecule binding	3.25167e-13	0.279018	125
GO:MF	GO:0043167	ion binding	6.42279e-13	0.270089	121
GO:MF	GO:0046872	metal ion binding	7.29499e-13	0.200893	90
GO:MF	GO:0030594	neurotransmitter receptor activity	5.74049e-09	0.0290179	13
GO:MF	GO:0003677	DNA binding	7.15586e-09	0.133929	60
GO:MF	GO:0022836	gated channel activity	8.39622e-09	0.046875	21
GO:MF	GO:0022835	transmitter-gated channel activity	8.61196e-09	0.0245536	11
GO:MF	GO:0022824	transmitter-gated monoatomic ion channel activity	8.61196e-09	0.0245536	11
GO:MF	GO:0042802	identical protein binding	1.22091e-08	0.118304	53
GO:MF	GO:0005102	signaling receptor binding	1.60591e-08	0.09375	42
GO:MF	GO:0005215	transporter activity	2.43637e-08	0.09375	42
GO:MF	GO:0008066	glutamate receptor activity	3.98197e-08	0.0178571	8
GO:MF	GO:0097159	organic cyclic compound binding	3.98197e-08	0.287946	129
GO:MF	GO:0140110	transcription regulator activity	4.15593e-08	0.107143	48
GO:MF	GO:1990837	sequence-specific double-stranded DNA binding	5.03934e-08	0.09375	42
GO:MF	GO:0098772	molecular function regulator activity	5.03934e-08	0.111607	50
GO:MF	GO:0005230	extracellular ligand-gated monoatomic ion channel activity	6.57192e-08	0.0245536	11
GO:MF	GO:0003690	double-stranded DNA binding	6.57192e-08	0.0959821	43
GO:MF	GO:0015267	channel activity	1.30419e-07	0.0535714	24
GO:MF	GO:0001067	transcription regulatory region nucleic acid binding	1.30419e-07	0.0870536	39
GO:MF	GO:0000976	transcription cis-regulatory region binding	1.30419e-07	0.0870536	39
GO:MF	GO:0022803	passive transmembrane transporter activity	1.30419e-07	0.0535714	24
GO:MF	GO:0015318	inorganic molecular entity transmembrane transporter activity	1.85964e-07	0.0625	28
GO:MF	GO:0015075	monoatomic ion transmembrane transporter activity	2.11249e-07	0.0647321	29
GO:MF	GO:0043565	sequence-specific DNA binding	2.11249e-07	0.0959821	43
GO:MF	GO:0003700	DNA-binding transcription factor activity	3.12455e-07	0.0848214	38
GO:MF	GO:0015276	ligand-gated monoatomic ion channel activity	3.38601e-07	0.03125	14
GO:MF	GO:0022834	ligand-gated channel activity	3.38601e-07	0.03125	14
GO:MF	GO:0099507	ligand-gated monoatomic ion channel activity involved in regulation of presynaptic membrane potential	4.53555e-07	0.0133929	6
GO:MF	GO:0022890	inorganic cation transmembrane transporter activity	9.03506e-07	0.0535714	24
GO:MF	GO:0046873	metal ion transmembrane transporter activity	9.42642e-07	0.046875	21
GO:MF	GO:0008324	monoatomic cation transmembrane transporter activity	9.42642e-07	0.0558036	25
GO:MF	GO:0005216	monoatomic ion channel activity	1.13365e-06	0.046875	21
GO:MF	GO:0022857	transmembrane transporter activity	1.15039e-06	0.0803571	36
GO:MF	GO:0098960	postsynaptic neurotransmitter receptor activity	1.15039e-06	0.0200893	9
GO:MF	GO:0004970	glutamate-gated receptor activity	1.3442e-06	0.0133929	6
GO:MF	GO:0000977	RNA polymerase II transcription regulatory region sequence-specific DNA binding	2.64178e-06	0.0758929	34
GO:MF	GO:0005261	monoatomic cation channel activity	7.53271e-06	0.0379464	17
GO:MF	GO:0050839	cell adhesion molecule binding	1.02518e-05	0.03125	14
GO:MF	GO:0000981	DNA-binding transcription factor activity, RNA polymerase II-specific	1.08534e-05	0.0714286	32
GO:MF	GO:0016247	channel regulator activity	1.15587e-05	0.0223214	10
GO:MF	GO:0141108	transporter regulator activity	1.15587e-05	0.0223214	10
GO:MF	GO:0000978	RNA polymerase II cis-regulatory region sequence-specific DNA binding	1.6853e-05	0.0647321	29
GO:MF	GO:1904315	transmitter-gated monoatomic ion channel activity involved in regulation of postsynaptic membrane potential	2.18023e-05	0.015625	7
GO:MF	GO:0140326	ATPase-coupled intramembrane lipid transporter activity	2.49762e-05	0.0133929	6
GO:MF	GO:0003676	nucleic acid binding	2.55071e-05	0.196429	88
GO:MF	GO:0000987	cis-regulatory region sequence-specific DNA binding	2.55071e-05	0.0647321	29
GO:MF	GO:0099529	neurotransmitter receptor activity involved in regulation of postsynaptic membrane potential	2.75086e-05	0.015625	7
GO:MF	GO:0140096	catalytic activity, acting on a protein	3.61089e-05	0.118304	53
GO:MF	GO:0005267	potassium channel activity	4.46176e-05	0.0223214	10
GO:MF	GO:0019899	enzyme binding	4.98461e-05	0.0959821	43
GO:MF	GO:0099106	ion channel regulator activity	4.98461e-05	0.0200893	9
GO:MF	GO:0005509	calcium ion binding	4.98461e-05	0.0513393	23
GO:MF	GO:0004714	transmembrane receptor protein tyrosine kinase activity	6.58506e-05	0.015625	7
GO:MF	GO:0004713	protein tyrosine kinase activity	8.61285e-05	0.0200893	9
GO:MF	GO:0015459	potassium channel regulator activity	9.16938e-05	0.0133929	6
GO:MF	GO:0045499	chemorepellent activity	9.59021e-05	0.0111607	5
GO:MF	GO:0015277	kainate selective glutamate receptor activity	0.000109057	0.00669643	3
GO:MF	GO:0140677	molecular function activator activity	0.000120363	0.0602679	27
GO:MF	GO:0003824	catalytic activity	0.000155721	0.225446	101
GO:MF	GO:0140303	intramembrane lipid transporter activity	0.000181123	0.0133929	6
GO:MF	GO:0099094	ligand-gated monoatomic cation channel activity	0.000204805	0.0200893	9
GO:MF	GO:0015079	potassium ion transmembrane transporter activity	0.00022152	0.0223214	10
GO:MF	GO:0044325	transmembrane transporter binding	0.000374696	0.0178571	8
GO:MF	GO:0005244	voltage-gated monoatomic ion channel activity	0.000381157	0.0223214	10
GO:MF	GO:0019199	transmembrane receptor protein kinase activity	0.000387682	0.015625	7
GO:MF	GO:0022832	voltage-gated channel activity	0.000407344	0.0223214	10
GO:MF	GO:0046943	carboxylic acid transmembrane transporter activity	0.000407344	0.0223214	10
GO:MF	GO:0005342	organic acid transmembrane transporter activity	0.000423998	0.0223214	10
GO:MF	GO:0015171	amino acid transmembrane transporter activity	0.000424502	0.0178571	8
GO:MF	GO:0140297	DNA-binding transcription factor binding	0.000424502	0.0357143	16
GO:MF	GO:0031267	small GTPase binding	0.00044263	0.0267857	12
GO:MF	GO:0048018	receptor ligand activity	0.000692904	0.0357143	16
GO:MF	GO:0015081	sodium ion transmembrane transporter activity	0.000692904	0.0200893	9
GO:MF	GO:0098988	G protein-coupled glutamate receptor activity	0.000718998	0.00669643	3
GO:MF	GO:0001640	adenylate cyclase inhibiting G protein-coupled glutamate receptor activity	0.000718998	0.00669643	3
GO:MF	GO:0030546	signaling receptor activator activity	0.000768212	0.0357143	16
GO:MF	GO:0008270	zinc ion binding	0.000810896	0.0491071	22
GO:MF	GO:0008525	phosphatidylcholine transporter activity	0.000855946	0.00892857	4
GO:MF	GO:0051020	GTPase binding	0.00111501	0.0267857	12
GO:MF	GO:0008134	transcription factor binding	0.00113875	0.0379464	17
GO:MF	GO:0030215	semaphorin receptor binding	0.00125045	0.00892857	4
GO:MF	GO:0030545	signaling receptor regulator activity	0.00127428	0.0357143	16
GO:MF	GO:0008520	L-ascorbate:sodium symporter activity	0.0015507	0.00446429	2
GO:MF	GO:0035198	miRNA binding	0.00208227	0.00892857	4
GO:MF	GO:0022843	voltage-gated monoatomic cation channel activity	0.00239546	0.0178571	8
GO:MF	GO:0022851	GABA-gated chloride ion channel activity	0.00283902	0.00669643	3
GO:MF	GO:0001161	intronic transcription regulatory region sequence-specific DNA binding	0.00283902	0.00669643	3
GO:MF	GO:0019904	protein domain specific binding	0.00286507	0.0357143	16
GO:MF	GO:0005496	steroid binding	0.00292931	0.0133929	6
GO:MF	GO:0008289	lipid binding	0.00296593	0.0424107	19
GO:MF	GO:0008013	beta-catenin binding	0.00308868	0.0133929	6
GO:MF	GO:0019838	growth factor binding	0.00352113	0.015625	7
GO:MF	GO:0005319	lipid transporter activity	0.00362852	0.0178571	8
GO:MF	GO:0045296	cadherin binding	0.00428025	0.0111607	5
GO:MF	GO:0016740	transferase activity	0.00437658	0.100446	45
GO:MF	GO:0005402	carbohydrate:monoatomic cation symporter activity	0.00439941	0.00669643	3
GO:MF	GO:0008514	organic anion transmembrane transporter activity	0.00479058	0.0223214	10
GO:MF	GO:0032934	sterol binding	0.00490442	0.0111607	5
GO:MF	GO:0005003	ephrin receptor activity	0.00533585	0.00669643	3
GO:MF	GO:0015280	ligand-gated sodium channel activity	0.00533585	0.00669643	3
GO:MF	GO:0015144	carbohydrate transmembrane transporter activity	0.00737747	0.00892857	4
GO:MF	GO:0030284	nuclear estrogen receptor activity	0.00737747	0.00446429	2
GO:MF	GO:0099508	voltage-gated monoatomic ion channel activity involved in regulation of presynaptic membrane potential	0.00737747	0.00446429	2
GO:MF	GO:0015229	L-ascorbic acid transmembrane transporter activity	0.00737747	0.00446429	2
GO:MF	GO:0038085	vascular endothelial growth factor binding	0.00737747	0.00446429	2
GO:MF	GO:0061980	regulatory RNA binding	0.00737747	0.00892857	4
GO:MF	GO:0001227	DNA-binding transcription repressor activity, RNA polymerase II-specific	0.00789913	0.0223214	10
GO:MF	GO:0001217	DNA-binding transcription repressor activity	0.00941672	0.0223214	10
GO:MF	GO:0097367	carbohydrate derivative binding	0.00965108	0.0892857	40
GO:MF	GO:0005249	voltage-gated potassium channel activity	0.00970347	0.0133929	6
GO:MF	GO:0017080	sodium channel regulator activity	0.0101679	0.00669643	3
GO:MF	GO:0070696	transmembrane receptor protein serine/threonine kinase binding	0.0101679	0.00669643	3
GO:MF	GO:0004890	GABA-A receptor activity	0.0101679	0.00669643	3
GO:MF	GO:0046914	transition metal ion binding	0.0101679	0.0535714	24
GO:MF	GO:0044877	protein-containing complex binding	0.0104649	0.0647321	29
GO:MF	GO:0005543	phospholipid binding	0.0104649	0.0290179	13
GO:MF	GO:0032795	heterotrimeric G-protein binding	0.0106465	0.00446429	2
GO:MF	GO:0004952	dopamine neurotransmitter receptor activity	0.0106465	0.00446429	2
GO:MF	GO:0140345	phosphatidylcholine flippase activity	0.0106465	0.00446429	2
GO:MF	GO:0019871	sodium channel inhibitor activity	0.0106465	0.00446429	2
GO:MF	GO:0001228	DNA-binding transcription activator activity, RNA polymerase II-specific	0.0106489	0.0290179	13
GO:MF	GO:0015370	solute:sodium symporter activity	0.0106489	0.0111607	5
GO:MF	GO:0032559	adenyl ribonucleotide binding	0.0109285	0.0669643	30
GO:MF	GO:0140311	protein sequestering activity	0.0109502	0.00669643	3
GO:MF	GO:0033612	receptor serine/threonine kinase binding	0.0109502	0.00669643	3
GO:MF	GO:0030374	nuclear receptor coactivator activity	0.0113952	0.00892857	4
GO:MF	GO:0001216	DNA-binding transcription activator activity	0.0117038	0.0290179	13
GO:MF	GO:0099095	ligand-gated monoatomic anion channel activity	0.0124753	0.00669643	3
GO:MF	GO:0005516	calmodulin binding	0.0126007	0.0133929	6
GO:MF	GO:0005524	ATP binding	0.0127981	0.0647321	29
GO:MF	GO:0016917	GABA receptor activity	0.0141017	0.00669643	3
GO:MF	GO:0019992	diacylglycerol binding	0.0143451	0.00446429	2
GO:MF	GO:0005021	vascular endothelial growth factor receptor activity	0.0143451	0.00446429	2
GO:MF	GO:0004842	ubiquitin-protein transferase activity	0.0149368	0.0267857	12
GO:MF	GO:0008237	metallopeptidase activity	0.0174214	0.0178571	8
GO:MF	GO:0003712	transcription coregulator activity	0.0175615	0.0267857	12
GO:MF	GO:0004972	NMDA glutamate receptor activity	0.0184461	0.00446429	2
GO:MF	GO:0035240	dopamine binding	0.0184461	0.00446429	2
GO:MF	GO:0005005	transmembrane-ephrin receptor activity	0.0184461	0.00446429	2
GO:MF	GO:0070697	activin receptor binding	0.0184461	0.00446429	2
GO:MF	GO:0008083	growth factor activity	0.0184461	0.0133929	6
GO:MF	GO:0043168	anion binding	0.0184461	0.0915179	41
GO:MF	GO:0090554	phosphatidylcholine floppase activity	0.0184461	0.00446429	2
GO:MF	GO:0015085	calcium ion transmembrane transporter activity	0.0184461	0.0133929	6
GO:MF	GO:0016667	oxidoreductase activity, acting on a sulfur group of donors	0.0192448	0.00892857	4
GO:MF	GO:0016787	hydrolase activity	0.0206801	0.0959821	43
GO:MF	GO:0061629	RNA polymerase II-specific DNA-binding transcription factor binding	0.0207912	0.0223214	10
GO:MF	GO:0015145	monosaccharide transmembrane transporter activity	0.0208863	0.00669643	3
GO:MF	GO:0019787	ubiquitin-like protein transferase activity	0.0211542	0.0267857	12
GO:MF	GO:0022853	active monoatomic ion transmembrane transporter activity	0.0214012	0.0178571	8
GO:MF	GO:0005548	phospholipid transporter activity	0.0214012	0.00892857	4
GO:MF	GO:0032555	purine ribonucleotide binding	0.0219066	0.0758929	34
GO:MF	GO:0016773	phosphotransferase activity, alcohol group as acceptor	0.0221065	0.0379464	17
GO:MF	GO:0140328	floppase activity	0.0221599	0.00446429	2
GO:MF	GO:0034713	type I transforming growth factor beta receptor binding	0.0221599	0.00446429	2
GO:MF	GO:0019905	syntaxin binding	0.0221599	0.00892857	4
GO:MF	GO:0008503	benzodiazepine receptor activity	0.0221599	0.00446429	2
GO:MF	GO:0051119	sugar transmembrane transporter activity	0.0221599	0.00669643	3
GO:MF	GO:0050815	phosphoserine residue binding	0.0221599	0.00446429	2
GO:MF	GO:0030554	adenyl nucleotide binding	0.0222691	0.0669643	30
GO:MF	GO:0004672	protein kinase activity	0.0222691	0.0334821	15
GO:MF	GO:0035639	purine ribonucleoside triphosphate binding	0.0233937	0.0736607	33
GO:MF	GO:0032553	ribonucleotide binding	0.0234475	0.0758929	34
GO:MF	GO:0141110	transporter inhibitor activity	0.0234666	0.00669643	3
GO:MF	GO:0016248	channel inhibitor activity	0.0234666	0.00669643	3
GO:MF	GO:0016746	acyltransferase activity	0.0237399	0.0357143	16
GO:MF	GO:0016755	aminoacyltransferase activity	0.0240987	0.0267857	12
GO:MF	GO:0015035	protein-disulfide reductase activity	0.0255888	0.00669643	3
GO:MF	GO:0008046	axon guidance receptor activity	0.026033	0.00446429	2
GO:MF	GO:0008142	oxysterol binding	0.026033	0.00446429	2
GO:MF	GO:0140333	glycerophospholipid flippase activity	0.026033	0.00446429	2
GO:MF	GO:0005161	platelet-derived growth factor receptor binding	0.026033	0.00446429	2
GO:MF	GO:0015166	polyol transmembrane transporter activity	0.026033	0.00446429	2
GO:MF	GO:0031625	ubiquitin protein ligase binding	0.0279692	0.0200893	9
GO:MF	GO:0015294	solute:monoatomic cation symporter activity	0.0282993	0.0111607	5
GO:MF	GO:0016301	kinase activity	0.0295556	0.0401786	18
GO:MF	GO:0034185	apolipoprotein binding	0.0312196	0.00446429	2
GO:MF	GO:1901338	catecholamine binding	0.0312196	0.00446429	2
GO:MF	GO:0070513	death domain binding	0.0312196	0.00446429	2
GO:MF	GO:0005262	calcium channel activity	0.0315274	0.0111607	5
GO:MF	GO:0030234	enzyme regulator activity	0.0316383	0.0491071	22
GO:MF	GO:0005343	organic acid:sodium symporter activity	0.0316383	0.00669643	3
GO:MF	GO:0140313	molecular sequestering activity	0.0343571	0.00669643	3
GO:MF	GO:0043178	alcohol binding	0.0354065	0.00892857	4
GO:MF	GO:0016772	transferase activity, transferring phosphorus-containing groups	0.0360772	0.0446429	20
GO:MF	GO:0003841	1-acylglycerol-3-phosphate O-acyltransferase activity	0.0360772	0.00446429	2
GO:MF	GO:0039706	co-receptor binding	0.0360772	0.00446429	2
GO:MF	GO:0016594	glycine binding	0.0360772	0.00446429	2
GO:MF	GO:1901363	heterocyclic compound binding	0.0365232	0.0848214	38
GO:MF	GO:0060589	nucleoside-triphosphatase regulator activity	0.0376711	0.0245536	11
GO:MF	GO:0030695	GTPase regulator activity	0.0376711	0.0245536	11
GO:MF	GO:0044389	ubiquitin-like protein ligase binding	0.0378119	0.0200893	9
GO:MF	GO:1901618	organic hydroxy compound transmembrane transporter activity	0.0386371	0.00669643	3
GO:MF	GO:0017076	purine nucleotide binding	0.0387094	0.0758929	34
GO:MF	GO:1901702	salt transmembrane transporter activity	0.0400511	0.00446429	2
GO:MF	GO:1901265	nucleoside phosphate binding	0.0400511	0.0803571	36
GO:MF	GO:0046624	sphingolipid transporter activity	0.0400511	0.00446429	2
GO:MF	GO:0035255	ionotropic glutamate receptor binding	0.0400511	0.00446429	2
GO:MF	GO:0032813	tumor necrosis factor receptor superfamily binding	0.0400511	0.00669643	3
GO:MF	GO:0031690	adrenergic receptor binding	0.0400511	0.00446429	2
GO:MF	GO:0015036	disulfide oxidoreductase activity	0.0400511	0.00669643	3
GO:MF	GO:0000166	nucleotide binding	0.0400511	0.0803571	36
GO:MF	GO:0046983	protein dimerization activity	0.0415698	0.0446429	20
GO:MF	GO:0042803	protein homodimerization activity	0.0440856	0.03125	14
GO:MF	GO:0047627	adenylylsulfatase activity	0.0440856	0.00223214	1
GO:MF	GO:0052739	phosphatidylserine 1-acylhydrolase activity	0.0440856	0.00223214	1
GO:MF	GO:0047352	adenylylsulfate-ammonia adenylyltransferase activity	0.0440856	0.00223214	1
GO:MF	GO:0097604	temperature-gated cation channel activity	0.0440856	0.00223214	1
GO:MF	GO:0071820	N-box binding	0.0440856	0.00223214	1
GO:MF	GO:0070224	sulfide:quinone oxidoreductase activity	0.0440856	0.00223214	1
GO:MF	GO:0070699	type II activin receptor binding	0.0440856	0.00223214	1
GO:MF	GO:0071424	rRNA (cytosine-N4-)-methyltransferase activity	0.0440856	0.00223214	1
GO:MF	GO:0086057	voltage-gated calcium channel activity involved in bundle of His cell action potential	0.0440856	0.00223214	1
GO:MF	GO:0099130	estrogen binding	0.0440856	0.00223214	1
GO:MF	GO:0106436	glutathione-dependent sulfide quinone oxidoreductase activity	0.0440856	0.00223214	1
GO:MF	GO:0140327	flippase activity	0.0440856	0.00446429	2
GO:MF	GO:1902379	chemoattractant activity involved in axon guidance	0.0440856	0.00223214	1
GO:MF	GO:0052740	1-acyl-2-lysophosphatidylserine acylhydrolase activity	0.0440856	0.00223214	1
GO:MF	GO:0042171	lysophosphatidic acid acyltransferase activity	0.0440856	0.00446429	2
GO:MF	GO:0047369	succinate-hydroxymethylglutarate CoA-transferase activity	0.0440856	0.00223214	1
GO:MF	GO:0015556	C4-dicarboxylate transmembrane transporter activity	0.0440856	0.00446429	2
GO:MF	GO:0005313	L-glutamate transmembrane transporter activity	0.0440856	0.00446429	2
GO:MF	GO:0005367	myo-inositol:sodium symporter activity	0.0440856	0.00223214	1
GO:MF	GO:0005234	extracellularly glutamate-gated ion channel activity	0.0440856	0.00223214	1
GO:MF	GO:0008201	heparin binding	0.0440856	0.0111607	5
GO:MF	GO:0004788	thiamine diphosphokinase activity	0.0440856	0.00223214	1
GO:MF	GO:0005178	integrin binding	0.0440856	0.0111607	5
GO:MF	GO:0004411	homogentisate 1,2-dioxygenase activity	0.0440856	0.00223214	1
GO:MF	GO:0005115	receptor tyrosine kinase-like orphan receptor binding	0.0440856	0.00223214	1
GO:MF	GO:0015293	symporter activity	0.0440856	0.0111607	5
GO:MF	GO:0005272	sodium channel activity	0.0440856	0.00669643	3
GO:MF	GO:0004490	methylglutaconyl-CoA hydratase activity	0.0440856	0.00223214	1
GO:MF	GO:0004119	cGMP-inhibited cyclic-nucleotide phosphodiesterase activity	0.0440856	0.00223214	1
GO:MF	GO:0004569	glycoprotein endo-alpha-1,2-mannosidase activity	0.0440856	0.00223214	1
GO:MF	GO:0019964	type II interferon binding	0.0440856	0.00223214	1
GO:MF	GO:0030975	thiamine binding	0.0440856	0.00223214	1
GO:MF	GO:0003948	N4-(beta-N-acetylglucosaminyl)-L-asparaginase activity	0.0440856	0.00223214	1
GO:MF	GO:0005085	guanyl-nucleotide exchange factor activity	0.0440856	0.015625	7
GO:MF	GO:0031697	beta-1 adrenergic receptor binding	0.0440856	0.00223214	1
GO:MF	GO:0005020	stem cell factor receptor activity	0.0440856	0.00223214	1
GO:MF	GO:0005018	platelet-derived growth factor alpha-receptor activity	0.0440856	0.00223214	1
GO:MF	GO:0016819	hydrolase activity, acting on acid anhydrides, in sulfonyl-containing anhydrides	0.0440856	0.00223214	1
GO:MF	GO:0032454	histone H3K9 demethylase activity	0.0449506	0.00446429	2
GO:MF	GO:0017075	syntaxin-1 binding	0.0449506	0.00446429	2
GO:MF	GO:0004115	3',5'-cyclic-AMP phosphodiesterase activity	0.0449506	0.00446429	2
GO:MF	GO:0030674	protein-macromolecule adaptor activity	0.0454514	0.0357143	16
GO:MF	GO:0001222	transcription corepressor binding	0.0474303	0.00669643	3
GO:BP	GO:0008150	biological_process	3.14613e-42	0.84375	378
GO:BP	GO:0009987	cellular process	4.62965e-39	0.803571	360
GO:BP	GO:0032502	developmental process	1.04146e-36	0.375	168
GO:BP	GO:0048856	anatomical structure development	4.51454e-35	0.354911	159
GO:BP	GO:0065007	biological regulation	4.67425e-34	0.600446	269
GO:BP	GO:0007275	multicellular organism development	1.20836e-32	0.301339	135
GO:BP	GO:0048731	system development	2.90651e-32	0.272321	122
GO:BP	GO:0050789	regulation of biological process	2.5096e-30	0.573661	257
GO:BP	GO:0050794	regulation of cellular process	8.95843e-28	0.546875	245
GO:BP	GO:0007399	nervous system development	5.17708e-26	0.189732	85
GO:BP	GO:0032501	multicellular organismal process	1.1454e-24	0.401786	180
GO:BP	GO:0009653	anatomical structure morphogenesis	5.372e-23	0.198661	89
GO:BP	GO:0048869	cellular developmental process	1.92402e-21	0.243304	109
GO:BP	GO:0030154	cell differentiation	1.92402e-21	0.243304	109
GO:BP	GO:0065008	regulation of biological quality	2.56002e-20	0.189732	85
GO:BP	GO:0048518	positive regulation of biological process	2.5759e-20	0.310268	139
GO:BP	GO:0048699	generation of neurons	3.4894e-20	0.133929	60
GO:BP	GO:0051179	localization	4.28165e-20	0.290179	130
GO:BP	GO:0010646	regulation of cell communication	8.89688e-20	0.212054	95
GO:BP	GO:0023051	regulation of signaling	9.70359e-20	0.212054	95
GO:BP	GO:0048522	positive regulation of cellular process	1.18917e-19	0.290179	130
GO:BP	GO:0030182	neuron differentiation	1.48215e-19	0.127232	57
GO:BP	GO:0048513	animal organ development	4.30007e-19	0.191964	86
GO:BP	GO:0022008	neurogenesis	4.91619e-19	0.140625	63
GO:BP	GO:0048468	cell development	5.40012e-19	0.185268	83
GO:BP	GO:0048519	negative regulation of biological process	7.01535e-19	0.28125	126
GO:BP	GO:0007154	cell communication	1.12834e-18	0.359375	161
GO:BP	GO:0048523	negative regulation of cellular process	1.16024e-18	0.270089	121
GO:BP	GO:0006810	transport	4.36155e-18	0.245536	110
GO:BP	GO:0007155	cell adhesion	5.91293e-18	0.125	56
GO:BP	GO:0016043	cellular component organization	9.61298e-18	0.350446	157
GO:BP	GO:0071840	cellular component organization or biogenesis	1.04488e-17	0.357143	160
GO:BP	GO:0023052	signaling	3.01817e-17	0.348214	156
GO:BP	GO:0007166	cell surface receptor signaling pathway	4.78621e-17	0.180804	81
GO:BP	GO:0060255	regulation of macromolecule metabolic process	6.46426e-17	0.292411	131
GO:BP	GO:0000902	cell morphogenesis	6.46426e-17	0.100446	45
GO:BP	GO:0051234	establishment of localization	8.71832e-17	0.25	112
GO:BP	GO:0051171	regulation of nitrogen compound metabolic process	2.8864e-16	0.258929	116
GO:BP	GO:0019222	regulation of metabolic process	4.85519e-16	0.303571	136
GO:BP	GO:0007267	cell-cell signaling	5.28561e-16	0.122768	55
GO:BP	GO:0050896	response to stimulus	7.52016e-16	0.404018	181
GO:BP	GO:0080090	regulation of primary metabolic process	8.0607e-16	0.261161	117
GO:BP	GO:0051716	cellular response to stimulus	1.08565e-15	0.366071	164
GO:BP	GO:0050793	regulation of developmental process	2.20529e-15	0.15625	70
GO:BP	GO:0031323	regulation of cellular metabolic process	8.5844e-15	0.283482	127
GO:BP	GO:0051239	regulation of multicellular organismal process	2.28818e-14	0.169643	76
GO:BP	GO:0048583	regulation of response to stimulus	2.93711e-14	0.203125	91
GO:BP	GO:0098609	cell-cell adhesion	9.18261e-14	0.0870536	39
GO:BP	GO:0009966	regulation of signal transduction	1.14403e-13	0.169643	76
GO:BP	GO:0007165	signal transduction	1.82114e-13	0.3125	140
GO:BP	GO:0010468	regulation of gene expression	1.9689e-13	0.245536	110
GO:BP	GO:0010556	regulation of macromolecule biosynthetic process	6.91479e-13	0.245536	110
GO:BP	GO:0009889	regulation of biosynthetic process	6.91479e-13	0.25	112
GO:BP	GO:0031326	regulation of cellular biosynthetic process	1.12109e-12	0.247768	111
GO:BP	GO:0032989	cellular anatomical entity morphogenesis	1.12109e-12	0.0758929	34
GO:BP	GO:0034330	cell junction organization	1.44302e-12	0.0758929	34
GO:BP	GO:0048666	neuron development	2.04491e-12	0.0915179	41
GO:BP	GO:0030030	cell projection organization	2.24794e-12	0.111607	50
GO:BP	GO:0120039	plasma membrane bounded cell projection morphogenesis	2.44423e-12	0.0691964	31
GO:BP	GO:0001654	eye development	2.53814e-12	0.0580357	26
GO:BP	GO:0034329	cell junction assembly	2.69394e-12	0.0580357	26
GO:BP	GO:0048858	cell projection morphogenesis	2.77714e-12	0.0691964	31
GO:BP	GO:0150063	visual system development	3.03456e-12	0.0580357	26
GO:BP	GO:0099177	regulation of trans-synaptic signaling	3.41773e-12	0.0580357	26
GO:BP	GO:0050804	modulation of chemical synaptic transmission	3.41773e-12	0.0580357	26
GO:BP	GO:0048880	sensory system development	3.90682e-12	0.0580357	26
GO:BP	GO:0098916	anterograde trans-synaptic signaling	4.27321e-12	0.0691964	31
GO:BP	GO:0007268	chemical synaptic transmission	4.27321e-12	0.0691964	31
GO:BP	GO:0120036	plasma membrane bounded cell projection organization	4.39855e-12	0.109375	49
GO:BP	GO:0031175	neuron projection development	4.56386e-12	0.0825893	37
GO:BP	GO:0099537	trans-synaptic signaling	4.85906e-12	0.0691964	31
GO:BP	GO:0048812	neuron projection morphogenesis	5.45664e-12	0.0669643	30
GO:BP	GO:0048667	cell morphogenesis involved in neuron differentiation	6.29255e-12	0.0647321	29
GO:BP	GO:0007423	sensory organ development	6.54497e-12	0.0691964	31
GO:BP	GO:0045595	regulation of cell differentiation	1.06948e-11	0.107143	48
GO:BP	GO:0008283	cell population proliferation	1.29035e-11	0.122768	55
GO:BP	GO:0099536	synaptic signaling	1.35804e-11	0.0691964	31
GO:BP	GO:0060322	head development	1.35804e-11	0.0714286	32
GO:BP	GO:0035556	intracellular signal transduction	1.65832e-11	0.149554	67
GO:BP	GO:0006357	regulation of transcription by RNA polymerase II	1.81349e-11	0.145089	65
GO:BP	GO:0051128	regulation of cellular component organization	1.83009e-11	0.138393	62
GO:BP	GO:0051252	regulation of RNA metabolic process	2.57049e-11	0.185268	83
GO:BP	GO:0009888	tissue development	3.8619e-11	0.125	56
GO:BP	GO:0007420	brain development	4.64832e-11	0.0669643	30
GO:BP	GO:0072359	circulatory system development	4.9927e-11	0.0892857	40
GO:BP	GO:0009719	response to endogenous stimulus	8.46766e-11	0.102679	46
GO:BP	GO:0008152	metabolic process	9.16801e-11	0.482143	216
GO:BP	GO:0019219	regulation of nucleobase-containing compound metabolic process	9.2847e-11	0.191964	86
GO:BP	GO:0033036	macromolecule localization	1.01422e-10	0.15625	70
GO:BP	GO:0071704	organic substance metabolic process	1.02261e-10	0.466518	209
GO:BP	GO:0007417	central nervous system development	1.03047e-10	0.078125	35
GO:BP	GO:0006366	transcription by RNA polymerase II	1.1204e-10	0.145089	65
GO:BP	GO:0042391	regulation of membrane potential	1.1204e-10	0.0535714	24
GO:BP	GO:0042127	regulation of cell population proliferation	1.34487e-10	0.104911	47
GO:BP	GO:0055085	transmembrane transport	2.0623e-10	0.109375	49
GO:BP	GO:0051093	negative regulation of developmental process	2.33998e-10	0.0758929	34
GO:BP	GO:0006355	regulation of DNA-templated transcription	2.48318e-10	0.169643	76
GO:BP	GO:0043170	macromolecule metabolic process	2.5074e-10	0.419643	188
GO:BP	GO:2001141	regulation of RNA biosynthetic process	2.66873e-10	0.169643	76
GO:BP	GO:0051641	cellular localization	2.84431e-10	0.169643	76
GO:BP	GO:0010604	positive regulation of macromolecule metabolic process	3.21592e-10	0.165179	74
GO:BP	GO:0048585	negative regulation of response to stimulus	3.81608e-10	0.107143	48
GO:BP	GO:0035249	synaptic transmission, glutamatergic	9.1338e-10	0.0267857	12
GO:BP	GO:0044237	cellular metabolic process	1.24095e-09	0.433036	194
GO:BP	GO:0022603	regulation of anatomical structure morphogenesis	1.31871e-09	0.0691964	31
GO:BP	GO:0050808	synapse organization	1.44092e-09	0.0513393	23
GO:BP	GO:0051173	positive regulation of nitrogen compound metabolic process	1.59182e-09	0.147321	66
GO:BP	GO:0009790	embryo development	1.61796e-09	0.0870536	39
GO:BP	GO:0048870	cell motility	1.61796e-09	0.107143	48
GO:BP	GO:0035295	tube development	1.66039e-09	0.0825893	37
GO:BP	GO:0006351	DNA-templated transcription	2.01037e-09	0.169643	76
GO:BP	GO:0009893	positive regulation of metabolic process	2.06177e-09	0.169643	76
GO:BP	GO:0007416	synapse assembly	2.316e-09	0.0334821	15
GO:BP	GO:2000026	regulation of multicellular organismal development	2.41589e-09	0.0915179	41
GO:BP	GO:0032774	RNA biosynthetic process	2.61589e-09	0.169643	76
GO:BP	GO:0099505	regulation of presynaptic membrane potential	2.61589e-09	0.0178571	8
GO:BP	GO:0051094	positive regulation of developmental process	2.66888e-09	0.0870536	39
GO:BP	GO:0007507	heart development	2.74513e-09	0.0580357	26
GO:BP	GO:0006811	monoatomic ion transport	2.84616e-09	0.0892857	40
GO:BP	GO:0009887	animal organ morphogenesis	3.51521e-09	0.0803571	36
GO:BP	GO:0031325	positive regulation of cellular metabolic process	3.62199e-09	0.158482	71
GO:BP	GO:0051241	negative regulation of multicellular organismal process	3.76151e-09	0.078125	35
GO:BP	GO:0006807	nitrogen compound metabolic process	5.80843e-09	0.410714	184
GO:BP	GO:0044238	primary metabolic process	8.63574e-09	0.424107	190
GO:BP	GO:0043010	camera-type eye development	9.88632e-09	0.0446429	20
GO:BP	GO:0051172	negative regulation of nitrogen compound metabolic process	1.01404e-08	0.113839	51
GO:BP	GO:0141124	intracellular signaling cassette	1.10827e-08	0.104911	47
GO:BP	GO:1901700	response to oxygen-containing compound	1.28577e-08	0.0870536	39
GO:BP	GO:0008284	positive regulation of cell population proliferation	1.46105e-08	0.0691964	31
GO:BP	GO:0060284	regulation of cell development	1.61209e-08	0.0647321	29
GO:BP	GO:0034220	monoatomic ion transmembrane transport	1.69914e-08	0.0758929	34
GO:BP	GO:0040011	locomotion	1.79879e-08	0.0825893	37
GO:BP	GO:0030334	regulation of cell migration	1.85639e-08	0.0714286	32
GO:BP	GO:0051049	regulation of transport	1.93148e-08	0.0892857	40
GO:BP	GO:2000145	regulation of cell motility	1.93947e-08	0.0736607	33
GO:BP	GO:0030900	forebrain development	1.96268e-08	0.0446429	20
GO:BP	GO:0010648	negative regulation of cell communication	2.22849e-08	0.0892857	40
GO:BP	GO:0019438	aromatic compound biosynthetic process	2.40296e-08	0.178571	80
GO:BP	GO:0023057	negative regulation of signaling	2.45025e-08	0.0892857	40
GO:BP	GO:0010033	response to organic substance	2.51573e-08	0.122768	55
GO:BP	GO:0071495	cellular response to endogenous stimulus	2.73605e-08	0.0870536	39
GO:BP	GO:0048646	anatomical structure formation involved in morphogenesis	2.77389e-08	0.0803571	36
GO:BP	GO:0045596	negative regulation of cell differentiation	3.07198e-08	0.0580357	26
GO:BP	GO:0032879	regulation of localization	3.26132e-08	0.104911	47
GO:BP	GO:0010557	positive regulation of macromolecule biosynthetic process	3.58152e-08	0.131696	59
GO:BP	GO:1902531	regulation of intracellular signal transduction	4.03893e-08	0.0982143	44
GO:BP	GO:1901362	organic cyclic compound biosynthetic process	4.13192e-08	0.180804	81
GO:BP	GO:0034654	nucleobase-containing compound biosynthetic process	4.25392e-08	0.174107	78
GO:BP	GO:0040012	regulation of locomotion	4.71248e-08	0.0736607	33
GO:BP	GO:0009891	positive regulation of biosynthetic process	4.74159e-08	0.133929	60
GO:BP	GO:0018130	heterocycle biosynthetic process	4.74159e-08	0.176339	79
GO:BP	GO:0010975	regulation of neuron projection development	4.74531e-08	0.0424107	19
GO:BP	GO:0016477	cell migration	7.30505e-08	0.0915179	41
GO:BP	GO:0045944	positive regulation of transcription by RNA polymerase II	8.69716e-08	0.0848214	38
GO:BP	GO:0031328	positive regulation of cellular biosynthetic process	9.13387e-08	0.131696	59
GO:BP	GO:0006996	organelle organization	1.04919e-07	0.160714	72
GO:BP	GO:0048863	stem cell differentiation	1.0871e-07	0.0357143	16
GO:BP	GO:0008104	protein localization	1.25173e-07	0.122768	55
GO:BP	GO:0009605	response to external stimulus	1.28396e-07	0.125	56
GO:BP	GO:0051253	negative regulation of RNA metabolic process	1.35464e-07	0.0870536	39
GO:BP	GO:0070727	cellular macromolecule localization	1.39891e-07	0.122768	55
GO:BP	GO:0045892	negative regulation of DNA-templated transcription	1.41075e-07	0.0825893	37
GO:BP	GO:0048584	positive regulation of response to stimulus	1.41738e-07	0.113839	51
GO:BP	GO:1902679	negative regulation of RNA biosynthetic process	1.46078e-07	0.0825893	37
GO:BP	GO:0009968	negative regulation of signal transduction	1.46078e-07	0.0825893	37
GO:BP	GO:0002682	regulation of immune system process	1.62043e-07	0.0892857	40
GO:BP	GO:0071702	organic substance transport	1.64315e-07	0.116071	52
GO:BP	GO:0010605	negative regulation of macromolecule metabolic process	1.67759e-07	0.133929	60
GO:BP	GO:0007409	axonogenesis	1.75037e-07	0.0446429	20
GO:BP	GO:0061564	axon development	1.8035e-07	0.046875	21
GO:BP	GO:0010647	positive regulation of cell communication	1.97216e-07	0.0959821	43
GO:BP	GO:0023056	positive regulation of signaling	2.24411e-07	0.0959821	43
GO:BP	GO:0098742	cell-cell adhesion via plasma-membrane adhesion molecules	2.83462e-07	0.0334821	15
GO:BP	GO:0045935	positive regulation of nucleobase-containing compound metabolic process	3.0271e-07	0.109375	49
GO:BP	GO:0009892	negative regulation of metabolic process	3.22834e-07	0.138393	62
GO:BP	GO:0021537	telencephalon development	3.48527e-07	0.0334821	15
GO:BP	GO:0045934	negative regulation of nucleobase-containing compound metabolic process	3.85261e-07	0.0892857	40
GO:BP	GO:0010876	lipid localization	4.06426e-07	0.046875	21
GO:BP	GO:0060429	epithelium development	4.34194e-07	0.078125	35
GO:BP	GO:0031324	negative regulation of cellular metabolic process	4.35598e-07	0.131696	59
GO:BP	GO:0051240	positive regulation of multicellular organismal process	4.4858e-07	0.0870536	39
GO:BP	GO:0022414	reproductive process	5.38235e-07	0.078125	35
GO:BP	GO:0001944	vasculature development	5.38235e-07	0.0580357	26
GO:BP	GO:0048729	tissue morphogenesis	5.38235e-07	0.0535714	24
GO:BP	GO:0034204	lipid translocation	5.91244e-07	0.0200893	9
GO:BP	GO:0007215	glutamate receptor signaling pathway	6.45411e-07	0.0178571	8
GO:BP	GO:0000003	reproduction	6.45411e-07	0.078125	35
GO:BP	GO:0031327	negative regulation of cellular biosynthetic process	6.75995e-07	0.120536	54
GO:BP	GO:0001568	blood vessel development	6.84923e-07	0.0558036	25
GO:BP	GO:0035239	tube morphogenesis	6.96614e-07	0.0625	28
GO:BP	GO:0045893	positive regulation of DNA-templated transcription	7.10008e-07	0.0959821	43
GO:BP	GO:0009890	negative regulation of biosynthetic process	7.21391e-07	0.120536	54
GO:BP	GO:1902680	positive regulation of RNA biosynthetic process	7.32654e-07	0.0959821	43
GO:BP	GO:0006915	apoptotic process	8.19836e-07	0.0915179	41
GO:BP	GO:0051254	positive regulation of RNA metabolic process	8.67023e-07	0.100446	45
GO:BP	GO:0010558	negative regulation of macromolecule biosynthetic process	8.75167e-07	0.118304	53
GO:BP	GO:0012501	programmed cell death	9.89202e-07	0.09375	42
GO:BP	GO:0008219	cell death	9.89202e-07	0.09375	42
GO:BP	GO:1901888	regulation of cell junction assembly	9.95787e-07	0.0290179	13
GO:BP	GO:0097035	regulation of membrane lipid distribution	1.22254e-06	0.0200893	9
GO:BP	GO:0006869	lipid transport	1.23663e-06	0.0424107	19
GO:BP	GO:0045597	positive regulation of cell differentiation	1.31585e-06	0.0580357	26
GO:BP	GO:0007411	axon guidance	1.34537e-06	0.03125	14
GO:BP	GO:0040007	growth	1.37332e-06	0.0602679	27
GO:BP	GO:0048589	developmental growth	1.4122e-06	0.0513393	23
GO:BP	GO:0097485	neuron projection guidance	1.42338e-06	0.03125	14
GO:BP	GO:0003006	developmental process involved in reproduction	1.4412e-06	0.0602679	27
GO:BP	GO:0010977	negative regulation of neuron projection development	1.50921e-06	0.0223214	10
GO:BP	GO:0002376	immune system process	1.53719e-06	0.118304	53
GO:BP	GO:0043408	regulation of MAPK cascade	1.56017e-06	0.0491071	22
GO:BP	GO:0009967	positive regulation of signal transduction	1.58469e-06	0.0848214	38
GO:BP	GO:0030308	negative regulation of cell growth	1.73418e-06	0.0267857	12
GO:BP	GO:0045165	cell fate commitment	1.91201e-06	0.0334821	15
GO:BP	GO:0032101	regulation of response to external stimulus	1.91201e-06	0.0669643	30
GO:BP	GO:0051960	regulation of nervous system development	1.98305e-06	0.0401786	18
GO:BP	GO:0048638	regulation of developmental growth	2.1411e-06	0.0334821	15
GO:BP	GO:0003007	heart morphogenesis	2.26592e-06	0.0334821	15
GO:BP	GO:0098660	inorganic ion transmembrane transport	2.31926e-06	0.0625	28
GO:BP	GO:0050807	regulation of synapse organization	2.69052e-06	0.0290179	13
GO:BP	GO:0035235	ionotropic glutamate receptor signaling pathway	2.72236e-06	0.0133929	6
GO:BP	GO:0007610	behavior	2.81922e-06	0.0491071	22
GO:BP	GO:1901564	organonitrogen compound metabolic process	2.81922e-06	0.223214	100
GO:BP	GO:0048598	embryonic morphogenesis	2.88745e-06	0.0513393	23
GO:BP	GO:0048640	negative regulation of developmental growth	2.97527e-06	0.0200893	9
GO:BP	GO:0014070	response to organic cyclic compound	2.99546e-06	0.0491071	22
GO:BP	GO:0030001	metal ion transport	3.00452e-06	0.0602679	27
GO:BP	GO:0050803	regulation of synapse structure or activity	3.00457e-06	0.0290179	13
GO:BP	GO:0051896	regulation of phosphatidylinositol 3-kinase/protein kinase B signal transduction	3.31295e-06	0.03125	14
GO:BP	GO:0022607	cellular component assembly	3.39157e-06	0.174107	78
GO:BP	GO:0006793	phosphorus metabolic process	3.39157e-06	0.116071	52
GO:BP	GO:0003205	cardiac chamber development	3.39157e-06	0.0267857	12
GO:BP	GO:0045926	negative regulation of growth	3.39553e-06	0.0290179	13
GO:BP	GO:0040008	regulation of growth	3.51659e-06	0.0446429	20
GO:BP	GO:0000122	negative regulation of transcription by RNA polymerase II	3.6129e-06	0.0625	28
GO:BP	GO:0048588	developmental cell growth	3.6129e-06	0.0267857	12
GO:BP	GO:0019538	protein metabolic process	3.61667e-06	0.191964	86
GO:BP	GO:0033993	response to lipid	3.80817e-06	0.0491071	22
GO:BP	GO:0000165	MAPK cascade	4.24504e-06	0.0513393	23
GO:BP	GO:0032102	negative regulation of response to external stimulus	4.28695e-06	0.0379464	17
GO:BP	GO:0022604	regulation of cell morphogenesis	4.99502e-06	0.0290179	13
GO:BP	GO:0007049	cell cycle	4.99637e-06	0.0870536	39
GO:BP	GO:0030155	regulation of cell adhesion	5.1126e-06	0.0535714	24
GO:BP	GO:0043491	phosphatidylinositol 3-kinase/protein kinase B signal transduction	5.1543e-06	0.0334821	15
GO:BP	GO:0002009	morphogenesis of an epithelium	5.18268e-06	0.0446429	20
GO:BP	GO:0044271	cellular nitrogen compound biosynthetic process	5.18268e-06	0.189732	85
GO:BP	GO:0044085	cellular component biogenesis	5.31169e-06	0.180804	81
GO:BP	GO:0006796	phosphate-containing compound metabolic process	5.33129e-06	0.113839	51
GO:BP	GO:0048864	stem cell development	5.78206e-06	0.0200893	9
GO:BP	GO:0060078	regulation of postsynaptic membrane potential	5.92111e-06	0.0223214	10
GO:BP	GO:0048568	embryonic organ development	6.06141e-06	0.0424107	19
GO:BP	GO:0043009	chordate embryonic development	6.76342e-06	0.0535714	24
GO:BP	GO:0098662	inorganic cation transmembrane transport	6.86158e-06	0.0558036	25
GO:BP	GO:0001501	skeletal system development	6.86158e-06	0.0446429	20
GO:BP	GO:0007167	enzyme-linked receptor protein signaling pathway	7.15296e-06	0.0625	28
GO:BP	GO:0021953	central nervous system neuron differentiation	7.17161e-06	0.0267857	12
GO:BP	GO:0043269	regulation of monoatomic ion transport	7.18361e-06	0.0334821	15
GO:BP	GO:0009792	embryo development ending in birth or egg hatching	8.20543e-06	0.0535714	24
GO:BP	GO:0006812	monoatomic cation transport	8.37853e-06	0.0647321	29
GO:BP	GO:0040013	negative regulation of locomotion	8.78756e-06	0.0334821	15
GO:BP	GO:0050919	negative chemotaxis	9.29401e-06	0.015625	7
GO:BP	GO:0006950	response to stress	9.64626e-06	0.147321	66
GO:BP	GO:0040017	positive regulation of locomotion	9.92546e-06	0.0446429	20
GO:BP	GO:0120035	regulation of plasma membrane bounded cell projection organization	9.92546e-06	0.0446429	20
GO:BP	GO:0051963	regulation of synapse assembly	1.08899e-05	0.0200893	9
GO:BP	GO:0030029	actin filament-based process	1.14449e-05	0.0535714	24
GO:BP	GO:0071310	cellular response to organic substance	1.15975e-05	0.0915179	41
GO:BP	GO:0006468	protein phosphorylation	1.15975e-05	0.0691964	31
GO:BP	GO:0072001	renal system development	1.15975e-05	0.0334821	15
GO:BP	GO:0048565	digestive tract development	1.18104e-05	0.0223214	10
GO:BP	GO:0031344	regulation of cell projection organization	1.20312e-05	0.0446429	20
GO:BP	GO:0001558	regulation of cell growth	1.26977e-05	0.0334821	15
GO:BP	GO:0050771	negative regulation of axonogenesis	1.27074e-05	0.015625	7
GO:BP	GO:0003231	cardiac ventricle development	1.27458e-05	0.0223214	10
GO:BP	GO:0030097	hemopoiesis	1.42261e-05	0.0602679	27
GO:BP	GO:0016310	phosphorylation	1.53463e-05	0.078125	35
GO:BP	GO:1990806	ligand-gated ion channel signaling pathway	1.53825e-05	0.0133929	6
GO:BP	GO:0010721	negative regulation of cell development	1.55493e-05	0.0290179	13
GO:BP	GO:0061387	regulation of extent of cell growth	1.62275e-05	0.0178571	8
GO:BP	GO:0035270	endocrine system development	1.62275e-05	0.0223214	10
GO:BP	GO:0048545	response to steroid hormone	1.62275e-05	0.0267857	12
GO:BP	GO:0048608	reproductive structure development	1.66452e-05	0.03125	14
GO:BP	GO:0055123	digestive system development	1.75144e-05	0.0223214	10
GO:BP	GO:0003206	cardiac chamber morphogenesis	1.75144e-05	0.0223214	10
GO:BP	GO:0002065	columnar/cuboidal epithelial cell differentiation	1.90205e-05	0.0223214	10
GO:BP	GO:0061458	reproductive system development	1.92512e-05	0.03125	14
GO:BP	GO:0051649	establishment of localization in cell	2.00864e-05	0.09375	42
GO:BP	GO:0009725	response to hormone	2.01479e-05	0.046875	21
GO:BP	GO:0007156	homophilic cell adhesion via plasma membrane adhesion molecules	2.04008e-05	0.0223214	10
GO:BP	GO:0060560	developmental growth involved in morphogenesis	2.04008e-05	0.0267857	12
GO:BP	GO:0090596	sensory organ morphogenesis	2.20581e-05	0.03125	14
GO:BP	GO:1990138	neuron projection extension	2.20581e-05	0.0223214	10
GO:BP	GO:0002067	glandular epithelial cell differentiation	2.24637e-05	0.0178571	8
GO:BP	GO:0070848	response to growth factor	2.24637e-05	0.046875	21
GO:BP	GO:0048846	axon extension involved in axon guidance	2.26091e-05	0.0133929	6
GO:BP	GO:1902284	neuron projection extension involved in neuron projection guidance	2.26091e-05	0.0133929	6
GO:BP	GO:0016049	cell growth	2.49001e-05	0.0357143	16
GO:BP	GO:2000147	positive regulation of cell motility	2.52577e-05	0.0424107	19
GO:BP	GO:0046660	female sex differentiation	2.70601e-05	0.0200893	9
GO:BP	GO:0031345	negative regulation of cell projection organization	2.7398e-05	0.0223214	10
GO:BP	GO:0071407	cellular response to organic cyclic compound	2.80858e-05	0.0379464	17
GO:BP	GO:0048514	blood vessel morphogenesis	2.8425e-05	0.0446429	20
GO:BP	GO:0015914	phospholipid transport	2.92821e-05	0.0200893	9
GO:BP	GO:0048813	dendrite morphogenesis	2.92821e-05	0.0200893	9
GO:BP	GO:0007162	negative regulation of cell adhesion	2.98604e-05	0.0290179	13
GO:BP	GO:0014032	neural crest cell development	3.07439e-05	0.0178571	8
GO:BP	GO:0001822	kidney development	3.14871e-05	0.03125	14
GO:BP	GO:0030517	negative regulation of axon extension	3.28591e-05	0.0133929	6
GO:BP	GO:0021983	pituitary gland development	3.28591e-05	0.0133929	6
GO:BP	GO:0098655	monoatomic cation transmembrane transport	3.60709e-05	0.0535714	24
GO:BP	GO:0050768	negative regulation of neurogenesis	3.78421e-05	0.0200893	9
GO:BP	GO:0035883	enteroendocrine cell differentiation	3.96285e-05	0.0133929	6
GO:BP	GO:0051961	negative regulation of nervous system development	4.11705e-05	0.0200893	9
GO:BP	GO:0042325	regulation of phosphorylation	4.69954e-05	0.046875	21
GO:BP	GO:0045444	fat cell differentiation	4.69954e-05	0.0267857	12
GO:BP	GO:0051966	regulation of synaptic transmission, glutamatergic	4.73145e-05	0.0133929	6
GO:BP	GO:0051246	regulation of protein metabolic process	4.79876e-05	0.0825893	37
GO:BP	GO:0008285	negative regulation of cell population proliferation	4.82442e-05	0.0446429	20
GO:BP	GO:0051726	regulation of cell cycle	4.86299e-05	0.0602679	27
GO:BP	GO:0008015	blood circulation	4.89439e-05	0.0357143	16
GO:BP	GO:0001932	regulation of protein phosphorylation	4.9315e-05	0.0446429	20
GO:BP	GO:0030516	regulation of axon extension	4.97668e-05	0.015625	7
GO:BP	GO:0010243	response to organonitrogen compound	4.9863e-05	0.0491071	22
GO:BP	GO:0030335	positive regulation of cell migration	5.16028e-05	0.0401786	18
GO:BP	GO:0006935	chemotaxis	5.22006e-05	0.0357143	16
GO:BP	GO:0071363	cellular response to growth factor stimulus	5.33193e-05	0.0446429	20
GO:BP	GO:0010467	gene expression	5.48382e-05	0.287946	129
GO:BP	GO:0042330	taxis	5.59912e-05	0.0357143	16
GO:BP	GO:0001763	morphogenesis of a branching structure	5.65018e-05	0.0267857	12
GO:BP	GO:0043410	positive regulation of MAPK cascade	5.78881e-05	0.0357143	16
GO:BP	GO:0050770	regulation of axonogenesis	6.02627e-05	0.0200893	9
GO:BP	GO:0006813	potassium ion transport	6.61958e-05	0.0267857	12
GO:BP	GO:0048592	eye morphogenesis	6.62474e-05	0.0223214	10
GO:BP	GO:0048675	axon extension	6.65318e-05	0.0178571	8
GO:BP	GO:0014033	neural crest cell differentiation	6.65318e-05	0.0178571	8
GO:BP	GO:0070887	cellular response to chemical stimulus	6.85942e-05	0.107143	48
GO:BP	GO:0060047	heart contraction	6.94919e-05	0.0245536	11
GO:BP	GO:0061351	neural precursor cell proliferation	7.00588e-05	0.0223214	10
GO:BP	GO:0061024	membrane organization	7.59054e-05	0.0491071	22
GO:BP	GO:0080134	regulation of response to stress	7.59054e-05	0.0669643	30
GO:BP	GO:0016358	dendrite development	8.24585e-05	0.0245536	11
GO:BP	GO:0003013	circulatory system process	8.85388e-05	0.0357143	16
GO:BP	GO:0007626	locomotory behavior	0.000103945	0.0245536	11
GO:BP	GO:0019220	regulation of phosphate metabolic process	0.000107895	0.0513393	23
GO:BP	GO:0003015	heart process	0.000109538	0.0245536	11
GO:BP	GO:0051174	regulation of phosphorus metabolic process	0.000109998	0.0513393	23
GO:BP	GO:0021536	diencephalon development	0.000111179	0.015625	7
GO:BP	GO:0021915	neural tube development	0.000116885	0.0223214	10
GO:BP	GO:0051897	positive regulation of phosphatidylinositol 3-kinase/protein kinase B signal transduction	0.000116885	0.0223214	10
GO:BP	GO:0031018	endocrine pancreas development	0.000118037	0.0133929	6
GO:BP	GO:0001667	ameboidal-type cell migration	0.000120156	0.0357143	16
GO:BP	GO:0043412	macromolecule modification	0.000120276	0.118304	53
GO:BP	GO:0034765	regulation of monoatomic ion transmembrane transport	0.000123349	0.0223214	10
GO:BP	GO:0031589	cell-substrate adhesion	0.000128521	0.03125	14
GO:BP	GO:0010959	regulation of metal ion transport	0.000129639	0.0267857	12
GO:BP	GO:0051050	positive regulation of transport	0.000133506	0.0446429	20
GO:BP	GO:0007169	transmembrane receptor protein tyrosine kinase signaling pathway	0.000134001	0.0424107	19
GO:BP	GO:0031399	regulation of protein modification process	0.000134247	0.0535714	24
GO:BP	GO:0043067	regulation of programmed cell death	0.000145355	0.0691964	31
GO:BP	GO:0001952	regulation of cell-matrix adhesion	0.000145355	0.0178571	8
GO:BP	GO:0071805	potassium ion transmembrane transport	0.00014713	0.0245536	11
GO:BP	GO:0007548	sex differentiation	0.000147294	0.0267857	12
GO:BP	GO:0034762	regulation of transmembrane transport	0.000147294	0.0267857	12
GO:BP	GO:0009059	macromolecule biosynthetic process	0.000152696	0.294643	132
GO:BP	GO:0034332	adherens junction organization	0.000152696	0.0133929	6
GO:BP	GO:0071773	cellular response to BMP stimulus	0.000153139	0.0223214	10
GO:BP	GO:0071772	response to BMP	0.000153139	0.0223214	10
GO:BP	GO:0009058	biosynthetic process	0.000159726	0.319196	143
GO:BP	GO:0036211	protein modification process	0.000167872	0.109375	49
GO:BP	GO:0003279	cardiac septum development	0.000167944	0.0178571	8
GO:BP	GO:0003309	type B pancreatic cell differentiation	0.000168075	0.0111607	5
GO:BP	GO:0048841	regulation of axon extension involved in axon guidance	0.000168075	0.0111607	5
GO:BP	GO:0071396	cellular response to lipid	0.000172784	0.0357143	16
GO:BP	GO:0030336	negative regulation of cell migration	0.000173859	0.0267857	12
GO:BP	GO:0031016	pancreas development	0.000179326	0.015625	7
GO:BP	GO:0042981	regulation of apoptotic process	0.00018499	0.0669643	30
GO:BP	GO:0044249	cellular biosynthetic process	0.000185223	0.314732	141
GO:BP	GO:0030036	actin cytoskeleton organization	0.000185223	0.0446429	20
GO:BP	GO:0022402	cell cycle process	0.000190626	0.0647321	29
GO:BP	GO:0003151	outflow tract morphogenesis	0.000196562	0.015625	7
GO:BP	GO:0001953	negative regulation of cell-matrix adhesion	0.000201073	0.0111607	5
GO:BP	GO:0030510	regulation of BMP signaling pathway	0.000209522	0.0178571	8
GO:BP	GO:0002244	hematopoietic progenitor cell differentiation	0.000221547	0.0200893	9
GO:BP	GO:0043065	positive regulation of apoptotic process	0.000227821	0.0357143	16
GO:BP	GO:0001775	cell activation	0.000234857	0.0558036	25
GO:BP	GO:0072102	glomerulus morphogenesis	0.000236428	0.00669643	3
GO:BP	GO:0050767	regulation of neurogenesis	0.000236428	0.0290179	13
GO:BP	GO:0060795	cell fate commitment involved in formation of primary germ layer	0.000239814	0.0111607	5
GO:BP	GO:0010812	negative regulation of cell-substrate adhesion	0.000248723	0.0133929	6
GO:BP	GO:0050678	regulation of epithelial cell proliferation	0.000259074	0.03125	14
GO:BP	GO:0060341	regulation of cellular localization	0.000260421	0.0535714	24
GO:BP	GO:1901576	organic substance biosynthetic process	0.000267691	0.314732	141
GO:BP	GO:0043583	ear development	0.000269181	0.0245536	11
GO:BP	GO:1902532	negative regulation of intracellular signal transduction	0.000273214	0.0379464	17
GO:BP	GO:0048562	embryonic organ morphogenesis	0.000273214	0.0290179	13
GO:BP	GO:2000146	negative regulation of cell motility	0.000274632	0.0267857	12
GO:BP	GO:0045332	phospholipid translocation	0.000276601	0.0133929	6
GO:BP	GO:0050922	negative regulation of chemotaxis	0.000276601	0.0133929	6
GO:BP	GO:0060541	respiratory system development	0.000278849	0.0245536	11
GO:BP	GO:0071705	nitrogen compound transport	0.000286019	0.0803571	36
GO:BP	GO:1901698	response to nitrogen compound	0.000286019	0.0491071	22
GO:BP	GO:0032940	secretion by cell	0.000287692	0.0446429	20
GO:BP	GO:0072073	kidney epithelium development	0.000294235	0.0200893	9
GO:BP	GO:0140352	export from cell	0.000302411	0.046875	21
GO:BP	GO:0022407	regulation of cell-cell adhesion	0.000307174	0.0334821	15
GO:BP	GO:0009410	response to xenobiotic stimulus	0.000316799	0.0223214	10
GO:BP	GO:0001525	angiogenesis	0.000317248	0.0357143	16
GO:BP	GO:0048762	mesenchymal cell differentiation	0.000317248	0.0245536	11
GO:BP	GO:0043068	positive regulation of programmed cell death	0.000326723	0.0357143	16
GO:BP	GO:1902533	positive regulation of intracellular signal transduction	0.000336219	0.0535714	24
GO:BP	GO:1901360	organic cyclic compound metabolic process	0.000340196	0.261161	117
GO:BP	GO:0007389	pattern specification process	0.000379735	0.0357143	16
GO:BP	GO:0033554	cellular response to stress	0.000381156	0.078125	35
GO:BP	GO:0021954	central nervous system neuron development	0.000391471	0.015625	7
GO:BP	GO:0032880	regulation of protein localization	0.000391471	0.0491071	22
GO:BP	GO:0060537	muscle tissue development	0.000392779	0.03125	14
GO:BP	GO:0051129	negative regulation of cellular component organization	0.000400967	0.0424107	19
GO:BP	GO:0048839	inner ear development	0.000404514	0.0223214	10
GO:BP	GO:0032835	glomerulus development	0.000427197	0.0133929	6
GO:BP	GO:0043401	steroid hormone mediated signaling pathway	0.000445233	0.0178571	8
GO:BP	GO:0006911	phagocytosis, engulfment	0.000445688	0.0111607	5
GO:BP	GO:0008406	gonad development	0.000445688	0.0223214	10
GO:BP	GO:0008585	female gonad development	0.00045917	0.015625	7
GO:BP	GO:0042327	positive regulation of phosphorylation	0.000468633	0.0334821	15
GO:BP	GO:0050865	regulation of cell activation	0.000471539	0.0379464	17
GO:BP	GO:0045598	regulation of fat cell differentiation	0.000471539	0.0178571	8
GO:BP	GO:0003002	regionalization	0.00048069	0.0334821	15
GO:BP	GO:0015748	organophosphate ester transport	0.000486276	0.0200893	9
GO:BP	GO:0030324	lung development	0.000512759	0.0223214	10
GO:BP	GO:0030509	BMP signaling pathway	0.000513741	0.0200893	9
GO:BP	GO:0009611	response to wounding	0.000524544	0.0334821	15
GO:BP	GO:0045137	development of primary sexual characteristics	0.000536065	0.0223214	10
GO:BP	GO:0060562	epithelial tube morphogenesis	0.000545322	0.0290179	13
GO:BP	GO:0010562	positive regulation of phosphorus metabolic process	0.000551006	0.0357143	16
GO:BP	GO:0045937	positive regulation of phosphate metabolic process	0.000551006	0.0357143	16
GO:BP	GO:0003323	type B pancreatic cell development	0.000554965	0.00892857	4
GO:BP	GO:0014912	negative regulation of smooth muscle cell migration	0.000554965	0.00892857	4
GO:BP	GO:0099170	postsynaptic modulation of chemical synaptic transmission	0.000554965	0.00892857	4
GO:BP	GO:0007160	cell-matrix adhesion	0.000555123	0.0223214	10
GO:BP	GO:0050673	epithelial cell proliferation	0.000564009	0.0334821	15
GO:BP	GO:0045664	regulation of neuron differentiation	0.000564009	0.0200893	9
GO:BP	GO:0046545	development of primary female sexual characteristics	0.000565944	0.015625	7
GO:BP	GO:1902414	protein localization to cell junction	0.000565944	0.015625	7
GO:BP	GO:1902807	negative regulation of cell cycle G1/S phase transition	0.000565944	0.0133929	6
GO:BP	GO:0030323	respiratory tube development	0.000574787	0.0223214	10
GO:BP	GO:0002064	epithelial cell development	0.000574787	0.0223214	10
GO:BP	GO:0071383	cellular response to steroid hormone stimulus	0.000587691	0.0200893	9
GO:BP	GO:0022408	negative regulation of cell-cell adhesion	0.000587691	0.0200893	9
GO:BP	GO:0014706	striated muscle tissue development	0.000600382	0.0223214	10
GO:BP	GO:0070372	regulation of ERK1 and ERK2 cascade	0.000606724	0.0245536	11
GO:BP	GO:0010564	regulation of cell cycle process	0.00061527	0.0424107	19
GO:BP	GO:0032504	multicellular organism reproduction	0.000619734	0.0446429	20
GO:BP	GO:0045216	cell-cell junction organization	0.000625524	0.0223214	10
GO:BP	GO:0009755	hormone-mediated signaling pathway	0.000650208	0.0200893	9
GO:BP	GO:0044331	cell-cell adhesion mediated by cadherin	0.000654	0.0111607	5
GO:BP	GO:0014910	regulation of smooth muscle cell migration	0.000654	0.0111607	5
GO:BP	GO:0042692	muscle cell differentiation	0.000667664	0.0290179	13
GO:BP	GO:0072201	negative regulation of mesenchymal cell proliferation	0.000685937	0.00669643	3
GO:BP	GO:0006725	cellular aromatic compound metabolic process	0.000687902	0.252232	113
GO:BP	GO:1901890	positive regulation of cell junction assembly	0.000698637	0.015625	7
GO:BP	GO:0061138	morphogenesis of a branching epithelium	0.000712363	0.0223214	10
GO:BP	GO:0090132	epithelium migration	0.000730571	0.0267857	12
GO:BP	GO:0002683	negative regulation of immune system process	0.000732777	0.0334821	15
GO:BP	GO:0045321	leukocyte activation	0.000735006	0.0491071	22
GO:BP	GO:0019226	transmission of nerve impulse	0.000737989	0.0133929	6
GO:BP	GO:0016192	vesicle-mediated transport	0.000758228	0.0691964	31
GO:BP	GO:0060828	regulation of canonical Wnt signaling pathway	0.000759369	0.0245536	11
GO:BP	GO:0031401	positive regulation of protein modification process	0.000784951	0.0379464	17
GO:BP	GO:0001657	ureteric bud development	0.00080258	0.015625	7
GO:BP	GO:0048645	animal organ formation	0.000805723	0.0133929	6
GO:BP	GO:0090130	tissue migration	0.000805723	0.0267857	12
GO:BP	GO:0097150	neuronal stem cell population maintenance	0.000820286	0.00892857	4
GO:BP	GO:0002320	lymphoid progenitor cell differentiation	0.000820286	0.00892857	4
GO:BP	GO:0048609	multicellular organismal reproductive process	0.000821054	0.0424107	19
GO:BP	GO:0072163	mesonephric epithelium development	0.000854354	0.015625	7
GO:BP	GO:0072164	mesonephric tubule development	0.000854354	0.015625	7
GO:BP	GO:0001934	positive regulation of protein phosphorylation	0.000855339	0.03125	14
GO:BP	GO:0042592	homeostatic process	0.000861921	0.0736607	33
GO:BP	GO:0030218	erythrocyte differentiation	0.00087324	0.0178571	8
GO:BP	GO:0048706	embryonic skeletal system development	0.00087324	0.0178571	8
GO:BP	GO:0060563	neuroepithelial cell differentiation	0.000939601	0.0111607	5
GO:BP	GO:0050819	negative regulation of coagulation	0.000939601	0.0111607	5
GO:BP	GO:0060411	cardiac septum morphogenesis	0.00095513	0.0133929	6
GO:BP	GO:0048871	multicellular organismal-level homeostasis	0.00095546	0.0446429	20
GO:BP	GO:0044087	regulation of cellular component biogenesis	0.000956819	0.0513393	23
GO:BP	GO:0061061	muscle structure development	0.000956819	0.0379464	17
GO:BP	GO:1903034	regulation of response to wounding	0.000974701	0.0178571	8
GO:BP	GO:0042221	response to chemical	0.000978035	0.165179	74
GO:BP	GO:0010720	positive regulation of cell development	0.000980703	0.0290179	13
GO:BP	GO:0021895	cerebral cortex neuron differentiation	0.000980703	0.00892857	4
GO:BP	GO:0044057	regulation of system process	0.00100438	0.03125	14
GO:BP	GO:1905874	regulation of postsynaptic density organization	0.00100786	0.00669643	3
GO:BP	GO:0007196	adenylate cyclase-inhibiting G protein-coupled glutamate receptor signaling pathway	0.00100786	0.00669643	3
GO:BP	GO:0070782	phosphatidylserine exposure on apoptotic cell surface	0.00100786	0.00669643	3
GO:BP	GO:0019827	stem cell population maintenance	0.00101946	0.0178571	8
GO:BP	GO:1903706	regulation of hemopoiesis	0.00103647	0.0290179	13
GO:BP	GO:0050680	negative regulation of epithelial cell proliferation	0.00107443	0.0178571	8
GO:BP	GO:0090090	negative regulation of canonical Wnt signaling pathway	0.00107443	0.0178571	8
GO:BP	GO:0030534	adult behavior	0.00107443	0.0178571	8
GO:BP	GO:0001823	mesonephros development	0.00109644	0.015625	7
GO:BP	GO:0021700	developmental maturation	0.00109825	0.0267857	12
GO:BP	GO:1901701	cellular response to oxygen-containing compound	0.00110235	0.0513393	23
GO:BP	GO:0070371	ERK1 and ERK2 cascade	0.00111139	0.0245536	11
GO:BP	GO:0098727	maintenance of cell number	0.00112948	0.0178571	8
GO:BP	GO:0030111	regulation of Wnt signaling pathway	0.00112975	0.0267857	12
GO:BP	GO:0048843	negative regulation of axon extension involved in axon guidance	0.00116053	0.00892857	4
GO:BP	GO:0099173	postsynapse organization	0.00118906	0.0178571	8
GO:BP	GO:1904062	regulation of monoatomic cation transmembrane transport	0.00118906	0.0178571	8
GO:BP	GO:1904888	cranial skeletal system development	0.0011979	0.0133929	6
GO:BP	GO:0099024	plasma membrane invagination	0.00129954	0.0111607	5
GO:BP	GO:0019953	sexual reproduction	0.00130185	0.046875	21
GO:BP	GO:0016055	Wnt signaling pathway	0.00130767	0.03125	14
GO:BP	GO:0048511	rhythmic process	0.00133534	0.0223214	10
GO:BP	GO:0097106	postsynaptic density organization	0.0013825	0.00892857	4
GO:BP	GO:0034101	erythrocyte homeostasis	0.0013936	0.0178571	8
GO:BP	GO:0007043	cell-cell junction assembly	0.0013936	0.0178571	8
GO:BP	GO:0030518	intracellular steroid hormone receptor signaling pathway	0.00140699	0.015625	7
GO:BP	GO:0060485	mesenchyme development	0.00141534	0.0245536	11
GO:BP	GO:0000278	mitotic cell cycle	0.00141534	0.046875	21
GO:BP	GO:0070588	calcium ion transmembrane transport	0.00141534	0.0245536	11
GO:BP	GO:0021730	trigeminal sensory nucleus development	0.00142197	0.00446429	2
GO:BP	GO:0021740	principal sensory nucleus of trigeminal nerve development	0.00142197	0.00446429	2
GO:BP	GO:0043375	CD8-positive, alpha-beta T cell lineage commitment	0.00142197	0.00446429	2
GO:BP	GO:0098657	import into cell	0.00142197	0.0446429	20
GO:BP	GO:0198738	cell-cell signaling by wnt	0.00143625	0.03125	14
GO:BP	GO:0072006	nephron development	0.00143896	0.0178571	8
GO:BP	GO:0048738	cardiac muscle tissue development	0.00143896	0.0200893	9
GO:BP	GO:0008361	regulation of cell size	0.00143896	0.0178571	8
GO:BP	GO:0141091	transforming growth factor beta receptor superfamily signaling pathway	0.00143896	0.0267857	12
GO:BP	GO:0007010	cytoskeleton organization	0.00144483	0.0669643	30
GO:BP	GO:0008544	epidermis development	0.00147658	0.0267857	12
GO:BP	GO:0048663	neuron fate commitment	0.00148904	0.0133929	6
GO:BP	GO:1903035	negative regulation of response to wounding	0.00148904	0.0133929	6
GO:BP	GO:0010628	positive regulation of gene expression	0.00150415	0.0558036	25
GO:BP	GO:0014909	smooth muscle cell migration	0.00156288	0.0111607	5
GO:BP	GO:0043266	regulation of potassium ion transport	0.00156288	0.0111607	5
GO:BP	GO:0002274	myeloid leukocyte activation	0.00156288	0.0200893	9
GO:BP	GO:0007188	adenylate cyclase-modulating G protein-coupled receptor signaling pathway	0.00157637	0.0223214	10
GO:BP	GO:0010810	regulation of cell-substrate adhesion	0.00162712	0.0200893	9
GO:BP	GO:0006952	defense response	0.00164671	0.0714286	32
GO:BP	GO:0032870	cellular response to hormone stimulus	0.00165849	0.0334821	15
GO:BP	GO:0002694	regulation of leukocyte activation	0.00170042	0.0334821	15
GO:BP	GO:0001701	in utero embryonic development	0.00170205	0.03125	14
GO:BP	GO:0001541	ovarian follicle development	0.00172785	0.0111607	5
GO:BP	GO:0046903	secretion	0.00174346	0.0446429	20
GO:BP	GO:0001508	action potential	0.00174346	0.015625	7
GO:BP	GO:0016339	calcium-dependent cell-cell adhesion via plasma membrane cell adhesion molecules	0.00183966	0.00892857	4
GO:BP	GO:0007214	gamma-aminobutyric acid signaling pathway	0.00183966	0.00892857	4
GO:BP	GO:0099560	synaptic membrane adhesion	0.00183966	0.00892857	4
GO:BP	GO:0045471	response to ethanol	0.00183966	0.00892857	4
GO:BP	GO:0045605	negative regulation of epidermal cell differentiation	0.00189305	0.00669643	3
GO:BP	GO:0045683	negative regulation of epidermis development	0.00189305	0.00669643	3
GO:BP	GO:0060513	prostatic bud formation	0.00189305	0.00669643	3
GO:BP	GO:0048167	regulation of synaptic plasticity	0.00191129	0.0178571	8
GO:BP	GO:0043069	negative regulation of programmed cell death	0.00193621	0.0446429	20
GO:BP	GO:0030522	intracellular receptor signaling pathway	0.00197501	0.0267857	12
GO:BP	GO:0090287	regulation of cellular response to growth factor stimulus	0.00198737	0.0245536	11
GO:BP	GO:0042110	T cell activation	0.00198737	0.0334821	15
GO:BP	GO:0015031	protein transport	0.00199054	0.0580357	26
GO:BP	GO:0090066	regulation of anatomical structure size	0.00201168	0.03125	14
GO:BP	GO:1903522	regulation of blood circulation	0.00206112	0.0200893	9
GO:BP	GO:0050920	regulation of chemotaxis	0.00206112	0.0200893	9
GO:BP	GO:0038066	p38MAPK cascade	0.00207205	0.0111607	5
GO:BP	GO:0022029	telencephalon cell migration	0.00207205	0.0111607	5
GO:BP	GO:0015850	organic hydroxy compound transport	0.00207953	0.0223214	10
GO:BP	GO:0008016	regulation of heart contraction	0.00207953	0.0178571	8
GO:BP	GO:0031103	axon regeneration	0.00210022	0.00892857	4
GO:BP	GO:0042116	macrophage activation	0.00210022	0.0133929	6
GO:BP	GO:0033555	multicellular organismal response to stress	0.00210022	0.0133929	6
GO:BP	GO:0051130	positive regulation of cellular component organization	0.00213424	0.0513393	23
GO:BP	GO:0071695	anatomical structure maturation	0.00214375	0.0223214	10
GO:BP	GO:0051247	positive regulation of protein metabolic process	0.0021641	0.0491071	22
GO:BP	GO:0007163	establishment or maintenance of cell polarity	0.00221167	0.0200893	9
GO:BP	GO:0072091	regulation of stem cell proliferation	0.00225024	0.0133929	6
GO:BP	GO:0010324	membrane invagination	0.00225686	0.0111607	5
GO:BP	GO:0060041	retina development in camera-type eye	0.002263	0.0178571	8
GO:BP	GO:0010594	regulation of endothelial cell migration	0.002263	0.0178571	8
GO:BP	GO:0010631	epithelial cell migration	0.00229038	0.0245536	11
GO:BP	GO:0001764	neuron migration	0.00237361	0.0178571	8
GO:BP	GO:0043534	blood vessel endothelial cell migration	0.00239367	0.015625	7
GO:BP	GO:0099084	postsynaptic specialization organization	0.00239764	0.00892857	4
GO:BP	GO:0008344	adult locomotory behavior	0.00239764	0.0133929	6
GO:BP	GO:0060601	lateral sprouting from an epithelium	0.00244158	0.00669643	3
GO:BP	GO:0061309	cardiac neural crest cell development involved in outflow tract morphogenesis	0.00244158	0.00669643	3
GO:BP	GO:0090092	regulation of transmembrane receptor protein serine/threonine kinase signaling pathway	0.00244654	0.0223214	10
GO:BP	GO:0006954	inflammatory response	0.00245662	0.0379464	17
GO:BP	GO:0007612	learning	0.00250802	0.015625	7
GO:BP	GO:0008360	regulation of cell shape	0.00250802	0.015625	7
GO:BP	GO:0090304	nucleic acid metabolic process	0.00257016	0.225446	101
GO:BP	GO:0002040	sprouting angiogenesis	0.0026532	0.015625	7
GO:BP	GO:0045604	regulation of epidermal cell differentiation	0.00267334	0.0111607	5
GO:BP	GO:2000134	negative regulation of G1/S transition of mitotic cell cycle	0.00267334	0.0111607	5
GO:BP	GO:0051965	positive regulation of synapse assembly	0.00267334	0.0111607	5
GO:BP	GO:0021885	forebrain cell migration	0.00267334	0.0111607	5
GO:BP	GO:0050805	negative regulation of synaptic transmission	0.0027167	0.00892857	4
GO:BP	GO:0010464	regulation of mesenchymal cell proliferation	0.0027167	0.00892857	4
GO:BP	GO:0060021	roof of mouth development	0.0027167	0.0133929	6
GO:BP	GO:0007611	learning or memory	0.00275287	0.0200893	9
GO:BP	GO:0048593	camera-type eye morphogenesis	0.00277202	0.015625	7
GO:BP	GO:0002042	cell migration involved in sprouting angiogenesis	0.00291718	0.0111607	5
GO:BP	GO:0030178	negative regulation of Wnt signaling pathway	0.00293178	0.0178571	8
GO:BP	GO:0006816	calcium ion transport	0.00293178	0.0267857	12
GO:BP	GO:0043066	negative regulation of apoptotic process	0.00293178	0.0424107	19
GO:BP	GO:1904019	epithelial cell apoptotic process	0.00308688	0.015625	7
GO:BP	GO:0021952	central nervous system projection neuron axonogenesis	0.00309152	0.00892857	4
GO:BP	GO:0060914	heart formation	0.00309152	0.00892857	4
GO:BP	GO:0043652	engulfment of apoptotic cell	0.00309251	0.00669643	3
GO:BP	GO:0001711	endodermal cell fate commitment	0.00309251	0.00669643	3
GO:BP	GO:0001503	ossification	0.00309251	0.0267857	12
GO:BP	GO:0090497	mesenchymal cell migration	0.00315551	0.0111607	5
GO:BP	GO:0043542	endothelial cell migration	0.0031872	0.0200893	9
GO:BP	GO:0022412	cellular process involved in reproduction in multicellular organism	0.00321571	0.0290179	13
GO:BP	GO:0007178	transmembrane receptor protein serine/threonine kinase signaling pathway	0.00335192	0.0267857	12
GO:BP	GO:0001704	formation of primary germ layer	0.00340072	0.015625	7
GO:BP	GO:0046483	heterocycle metabolic process	0.00346553	0.241071	108
GO:BP	GO:0048754	branching morphogenesis of an epithelial tube	0.00346553	0.0178571	8
GO:BP	GO:0030099	myeloid cell differentiation	0.00346553	0.0290179	13
GO:BP	GO:0031102	neuron projection regeneration	0.00347611	0.00892857	4
GO:BP	GO:0002068	glandular epithelial cell development	0.00347611	0.00892857	4
GO:BP	GO:0060070	canonical Wnt signaling pathway	0.00353431	0.0245536	11
GO:BP	GO:2000807	regulation of synaptic vesicle clustering	0.00353431	0.00446429	2
GO:BP	GO:0110024	positive regulation of cardiac muscle myoblast proliferation	0.00353431	0.00446429	2
GO:BP	GO:0110022	regulation of cardiac muscle myoblast proliferation	0.00353431	0.00446429	2
GO:BP	GO:0072049	comma-shaped body morphogenesis	0.00353431	0.00446429	2
GO:BP	GO:0051964	negative regulation of synapse assembly	0.00353431	0.00446429	2
GO:BP	GO:0110021	cardiac muscle myoblast proliferation	0.00353431	0.00446429	2
GO:BP	GO:0060235	lens induction in camera-type eye	0.00353431	0.00446429	2
GO:BP	GO:0009628	response to abiotic stimulus	0.00367484	0.0446429	20
GO:BP	GO:0045682	regulation of epidermis development	0.00367729	0.0111607	5
GO:BP	GO:0002262	myeloid cell homeostasis	0.00371747	0.0178571	8
GO:BP	GO:2000291	regulation of myoblast proliferation	0.00381952	0.00669643	3
GO:BP	GO:0061307	cardiac neural crest cell differentiation involved in heart development	0.00381952	0.00669643	3
GO:BP	GO:0043116	negative regulation of vascular permeability	0.00381952	0.00669643	3
GO:BP	GO:0003184	pulmonary valve morphogenesis	0.00381952	0.00669643	3
GO:BP	GO:0061308	cardiac neural crest cell development involved in heart development	0.00381952	0.00669643	3
GO:BP	GO:0035113	embryonic appendage morphogenesis	0.00385131	0.015625	7
GO:BP	GO:0034331	cell junction maintenance	0.00385131	0.00892857	4
GO:BP	GO:0072080	nephron tubule development	0.00385131	0.0133929	6
GO:BP	GO:0030326	embryonic limb morphogenesis	0.00385131	0.015625	7
GO:BP	GO:0006139	nucleobase-containing compound metabolic process	0.00385131	0.236607	106
GO:BP	GO:0048872	homeostasis of number of cells	0.00389292	0.0245536	11
GO:BP	GO:0050818	regulation of coagulation	0.00393738	0.0111607	5
GO:BP	GO:0030177	positive regulation of Wnt signaling pathway	0.00404226	0.015625	7
GO:BP	GO:0010586	miRNA metabolic process	0.00409034	0.0133929	6
GO:BP	GO:0032640	tumor necrosis factor production	0.00423207	0.015625	7
GO:BP	GO:0070661	leukocyte proliferation	0.00423207	0.0245536	11
GO:BP	GO:0032535	regulation of cellular component size	0.00423207	0.0245536	11
GO:BP	GO:0032680	regulation of tumor necrosis factor production	0.00423207	0.015625	7
GO:BP	GO:0099054	presynapse assembly	0.00429913	0.00892857	4
GO:BP	GO:0001709	cell fate determination	0.00429913	0.00892857	4
GO:BP	GO:0007276	gamete generation	0.00430215	0.0357143	16
GO:BP	GO:0050866	negative regulation of cell activation	0.00430596	0.0178571	8
GO:BP	GO:0003281	ventricular septum development	0.0045762	0.0111607	5
GO:BP	GO:0010595	positive regulation of endothelial cell migration	0.0045762	0.0133929	6
GO:BP	GO:0021987	cerebral cortex development	0.0045762	0.0133929	6
GO:BP	GO:0014812	muscle cell migration	0.0045762	0.0111607	5
GO:BP	GO:0007216	G protein-coupled glutamate receptor signaling pathway	0.0046474	0.00669643	3
GO:BP	GO:0061101	neuroendocrine cell differentiation	0.0046474	0.00669643	3
GO:BP	GO:0048732	gland development	0.00467427	0.0267857	12
GO:BP	GO:0051962	positive regulation of nervous system development	0.00474823	0.0200893	9
GO:BP	GO:0030902	hindbrain development	0.00484905	0.015625	7
GO:BP	GO:0099175	regulation of postsynapse organization	0.00491358	0.0111607	5
GO:BP	GO:0007193	adenylate cyclase-inhibiting G protein-coupled receptor signaling pathway	0.00491358	0.0111607	5
GO:BP	GO:0060675	ureteric bud morphogenesis	0.00491358	0.0111607	5
GO:BP	GO:0009056	catabolic process	0.00496478	0.0915179	41
GO:BP	GO:1903555	regulation of tumor necrosis factor superfamily cytokine production	0.00505688	0.015625	7
GO:BP	GO:0071706	tumor necrosis factor superfamily cytokine production	0.00505688	0.015625	7
GO:BP	GO:0061326	renal tubule development	0.00509526	0.0133929	6
GO:BP	GO:0007346	regulation of mitotic cell cycle	0.00513703	0.0290179	13
GO:BP	GO:0048469	cell maturation	0.00521136	0.0178571	8
GO:BP	GO:1902806	regulation of cell cycle G1/S phase transition	0.00525471	0.015625	7
GO:BP	GO:0022602	ovulation cycle process	0.00525471	0.00892857	4
GO:BP	GO:0021543	pallium development	0.00525471	0.015625	7
GO:BP	GO:0048013	ephrin receptor signaling pathway	0.00525471	0.00892857	4
GO:BP	GO:0030010	establishment of cell polarity	0.00525471	0.015625	7
GO:BP	GO:1901379	regulation of potassium ion transmembrane transport	0.00525471	0.00892857	4
GO:BP	GO:1900744	regulation of p38MAPK cascade	0.00525471	0.00892857	4
GO:BP	GO:0072171	mesonephric tubule morphogenesis	0.00525471	0.0111607	5
GO:BP	GO:0045786	negative regulation of cell cycle	0.00531494	0.0245536	11
GO:BP	GO:0048704	embryonic skeletal system morphogenesis	0.00531661	0.0133929	6
GO:BP	GO:0090288	negative regulation of cellular response to growth factor stimulus	0.00531661	0.0133929	6
GO:BP	GO:0009952	anterior/posterior pattern specification	0.00533415	0.0200893	9
GO:BP	GO:0044843	cell cycle G1/S phase transition	0.00533415	0.0178571	8
GO:BP	GO:0031347	regulation of defense response	0.00540682	0.0379464	17
GO:BP	GO:0060572	morphogenesis of an epithelial bud	0.00551196	0.00669643	3
GO:BP	GO:0048169	regulation of long-term neuronal synaptic plasticity	0.00551196	0.00669643	3
GO:BP	GO:0071676	negative regulation of mononuclear cell migration	0.00551196	0.00669643	3
GO:BP	GO:0001817	regulation of cytokine production	0.00559007	0.0379464	17
GO:BP	GO:0048678	response to axon injury	0.00577726	0.00892857	4
GO:BP	GO:0001662	behavioral fear response	0.00577726	0.00892857	4
GO:BP	GO:0030195	negative regulation of blood coagulation	0.00577726	0.00892857	4
GO:BP	GO:0007157	heterophilic cell-cell adhesion via plasma membrane cell adhesion molecules	0.00577726	0.00892857	4
GO:BP	GO:0070925	organelle assembly	0.00580548	0.046875	21
GO:BP	GO:0018193	peptidyl-amino acid modification	0.00590203	0.0290179	13
GO:BP	GO:0046651	lymphocyte proliferation	0.00592772	0.0223214	10
GO:BP	GO:0001649	osteoblast differentiation	0.00593436	0.0178571	8
GO:BP	GO:0008306	associative learning	0.00594887	0.0111607	5
GO:BP	GO:0001816	cytokine production	0.00595491	0.0379464	17
GO:BP	GO:0023061	signal release	0.00611239	0.0267857	12
GO:BP	GO:0015882	L-ascorbic acid transmembrane transport	0.00618043	0.00446429	2
GO:BP	GO:0072104	glomerular capillary formation	0.00618043	0.00446429	2
GO:BP	GO:0061041	regulation of wound healing	0.00618043	0.0133929	6
GO:BP	GO:0072103	glomerulus vasculature morphogenesis	0.00618043	0.00446429	2
GO:BP	GO:0060486	club cell differentiation	0.00618043	0.00446429	2
GO:BP	GO:0060686	negative regulation of prostatic bud formation	0.00618043	0.00446429	2
GO:BP	GO:0002118	aggressive behavior	0.00618043	0.00446429	2
GO:BP	GO:0032763	regulation of mast cell cytokine production	0.00618043	0.00446429	2
GO:BP	GO:0032762	mast cell cytokine production	0.00618043	0.00446429	2
GO:BP	GO:0045636	positive regulation of melanocyte differentiation	0.00618043	0.00446429	2
GO:BP	GO:1902744	negative regulation of lamellipodium organization	0.00618043	0.00446429	2
GO:BP	GO:0051967	negative regulation of synaptic transmission, glutamatergic	0.00618043	0.00446429	2
GO:BP	GO:0021955	central nervous system neuron axonogenesis	0.00621568	0.00892857	4
GO:BP	GO:1903351	cellular response to dopamine	0.00621568	0.00892857	4
GO:BP	GO:1900047	negative regulation of hemostasis	0.00621568	0.00892857	4
GO:BP	GO:1903350	response to dopamine	0.00621568	0.00892857	4
GO:BP	GO:0002209	behavioral defense response	0.00621568	0.00892857	4
GO:BP	GO:2001222	regulation of neuron migration	0.00621568	0.00892857	4
GO:BP	GO:0099172	presynapse organization	0.00621568	0.00892857	4
GO:BP	GO:0002028	regulation of sodium ion transport	0.00621568	0.00892857	4
GO:BP	GO:0006886	intracellular protein transport	0.00628063	0.0357143	16
GO:BP	GO:0051450	myoblast proliferation	0.00640357	0.00669643	3
GO:BP	GO:0048736	appendage development	0.00645667	0.0178571	8
GO:BP	GO:0060173	limb development	0.00645667	0.0178571	8
GO:BP	GO:0032943	mononuclear cell proliferation	0.00666871	0.0223214	10
GO:BP	GO:0071870	cellular response to catecholamine stimulus	0.00682878	0.00892857	4
GO:BP	GO:0071869	response to catecholamine	0.00682878	0.00892857	4
GO:BP	GO:0071868	cellular response to monoamine stimulus	0.00682878	0.00892857	4
GO:BP	GO:0048806	genitalia development	0.00682878	0.00892857	4
GO:BP	GO:0071867	response to monoamine	0.00682878	0.00892857	4
GO:BP	GO:0045637	regulation of myeloid cell differentiation	0.00691786	0.0178571	8
GO:BP	GO:0042098	T cell proliferation	0.00691786	0.0178571	8
GO:BP	GO:0003208	cardiac ventricle morphogenesis	0.00709965	0.0111607	5
GO:BP	GO:0016331	morphogenesis of embryonic epithelium	0.00711573	0.015625	7
GO:BP	GO:0006508	proteolysis	0.00717223	0.0625	28
GO:BP	GO:0034641	cellular nitrogen compound metabolic process	0.00722934	0.254464	114
GO:BP	GO:0007159	leukocyte cell-cell adhesion	0.00733731	0.0245536	11
GO:BP	GO:0046649	lymphocyte activation	0.00746511	0.0379464	17
GO:BP	GO:2000379	positive regulation of reactive oxygen species metabolic process	0.00746511	0.00892857	4
GO:BP	GO:1901889	negative regulation of cell junction assembly	0.00746511	0.00669643	3
GO:BP	GO:0031290	retinal ganglion cell axon guidance	0.00746511	0.00669643	3
GO:BP	GO:0016082	synaptic vesicle priming	0.00746511	0.00669643	3
GO:BP	GO:0043030	regulation of macrophage activation	0.00746511	0.00892857	4
GO:BP	GO:0003177	pulmonary valve development	0.00746511	0.00669643	3
GO:BP	GO:0099558	maintenance of synapse structure	0.00746511	0.00669643	3
GO:BP	GO:0045765	regulation of angiogenesis	0.00748133	0.0200893	9
GO:BP	GO:0030856	regulation of epithelial cell differentiation	0.00766243	0.015625	7
GO:BP	GO:0048285	organelle fission	0.00767865	0.0290179	13
GO:BP	GO:0050890	cognition	0.00768836	0.0200893	9
GO:BP	GO:0097305	response to alcohol	0.00768836	0.0133929	6
GO:BP	GO:0060048	cardiac muscle contraction	0.00768836	0.0133929	6
GO:BP	GO:0071692	protein localization to extracellular region	0.00773213	0.0223214	10
GO:BP	GO:0006836	neurotransmitter transport	0.00795218	0.015625	7
GO:BP	GO:0072078	nephron tubule morphogenesis	0.00796697	0.0111607	5
GO:BP	GO:1903038	negative regulation of leukocyte cell-cell adhesion	0.00806852	0.0133929	6
GO:BP	GO:0048546	digestive tract morphogenesis	0.00806852	0.00892857	4
GO:BP	GO:0030857	negative regulation of epithelial cell differentiation	0.00806852	0.00892857	4
GO:BP	GO:0060976	coronary vasculature development	0.00806852	0.00892857	4
GO:BP	GO:0045747	positive regulation of Notch signaling pathway	0.00806852	0.00892857	4
GO:BP	GO:0010256	endomembrane system organization	0.00808398	0.03125	14
GO:BP	GO:0044770	cell cycle phase transition	0.00809283	0.0290179	13
GO:BP	GO:0072089	stem cell proliferation	0.00844649	0.0133929	6
GO:BP	GO:0035107	appendage morphogenesis	0.00856612	0.015625	7
GO:BP	GO:0032103	positive regulation of response to external stimulus	0.00856612	0.03125	14
GO:BP	GO:0035108	limb morphogenesis	0.00856612	0.015625	7
GO:BP	GO:0030855	epithelial cell differentiation	0.00856903	0.0357143	16
GO:BP	GO:1901342	regulation of vasculature development	0.00857497	0.0200893	9
GO:BP	GO:0030318	melanocyte differentiation	0.00857497	0.00669643	3
GO:BP	GO:0050951	sensory perception of temperature stimulus	0.00857497	0.00669643	3
GO:BP	GO:0002089	lens morphogenesis in camera-type eye	0.00857497	0.00669643	3
GO:BP	GO:0048857	neural nucleus development	0.00857497	0.00669643	3
GO:BP	GO:0009913	epidermal cell differentiation	0.00859369	0.0178571	8
GO:BP	GO:0060428	lung epithelium development	0.00871809	0.00892857	4
GO:BP	GO:2000648	positive regulation of stem cell proliferation	0.00871809	0.00892857	4
GO:BP	GO:0048701	embryonic cranial skeleton morphogenesis	0.00871809	0.00892857	4
GO:BP	GO:0061333	renal tubule morphogenesis	0.00887784	0.0111607	5
GO:BP	GO:0072088	nephron epithelium morphogenesis	0.00887784	0.0111607	5
GO:BP	GO:0033002	muscle cell proliferation	0.00916733	0.015625	7
GO:BP	GO:0055001	muscle cell development	0.00916733	0.015625	7
GO:BP	GO:0072009	nephron epithelium development	0.00917465	0.0133929	6
GO:BP	GO:0007494	midgut development	0.00923907	0.00446429	2
GO:BP	GO:0033564	anterior/posterior axon guidance	0.00923907	0.00446429	2
GO:BP	GO:0021891	olfactory bulb interneuron development	0.00923907	0.00446429	2
GO:BP	GO:0045634	regulation of melanocyte differentiation	0.00923907	0.00446429	2
GO:BP	GO:1990709	presynaptic active zone organization	0.00923907	0.00446429	2
GO:BP	GO:0048671	negative regulation of collateral sprouting	0.00923907	0.00446429	2
GO:BP	GO:0072050	S-shaped body morphogenesis	0.00923907	0.00446429	2
GO:BP	GO:0045229	external encapsulating structure organization	0.00932519	0.0223214	10
GO:BP	GO:0030198	extracellular matrix organization	0.00932519	0.0223214	10
GO:BP	GO:1903037	regulation of leukocyte cell-cell adhesion	0.00932519	0.0223214	10
GO:BP	GO:0010463	mesenchymal cell proliferation	0.00934977	0.00892857	4
GO:BP	GO:0030520	intracellular estrogen receptor signaling pathway	0.00934977	0.00892857	4
GO:BP	GO:0045930	negative regulation of mitotic cell cycle	0.00934977	0.0178571	8
GO:BP	GO:0071526	semaphorin-plexin signaling pathway	0.00934977	0.00892857	4
GO:BP	GO:0042596	fear response	0.00934977	0.00892857	4
GO:BP	GO:0000082	G1/S transition of mitotic cell cycle	0.00936532	0.015625	7
GO:BP	GO:0016070	RNA metabolic process	0.00965001	0.200893	90
GO:BP	GO:0097191	extrinsic apoptotic signaling pathway	0.00965001	0.0178571	8
GO:BP	GO:0003148	outflow tract septum morphogenesis	0.00968534	0.00669643	3
GO:BP	GO:0098815	modulation of excitatory postsynaptic potential	0.00968534	0.00669643	3
GO:BP	GO:2000050	regulation of non-canonical Wnt signaling pathway	0.00968534	0.00669643	3
GO:BP	GO:0035162	embryonic hemopoiesis	0.00968534	0.00669643	3
GO:BP	GO:0072012	glomerulus vasculature development	0.00968534	0.00669643	3
GO:BP	GO:0043062	extracellular structure organization	0.00970548	0.0223214	10
GO:BP	GO:0032760	positive regulation of tumor necrosis factor production	0.00977984	0.0111607	5
GO:BP	GO:0072028	nephron morphogenesis	0.00977984	0.0111607	5
GO:BP	GO:0035051	cardiocyte differentiation	0.00983361	0.0133929	6
GO:BP	GO:0042698	ovulation cycle	0.0100934	0.00892857	4
GO:BP	GO:0009314	response to radiation	0.0102543	0.0245536	11
GO:BP	GO:0008584	male gonad development	0.0102948	0.0133929	6
GO:BP	GO:2000045	regulation of G1/S transition of mitotic cell cycle	0.0102948	0.0133929	6
GO:BP	GO:0033365	protein localization to organelle	0.0104114	0.0446429	20
GO:BP	GO:0051169	nuclear transport	0.0104386	0.0223214	10
GO:BP	GO:0006913	nucleocytoplasmic transport	0.0104386	0.0223214	10
GO:BP	GO:0006955	immune response	0.0104573	0.0647321	29
GO:BP	GO:0050921	positive regulation of chemotaxis	0.0107448	0.0133929	6
GO:BP	GO:0046546	development of primary male sexual characteristics	0.0107448	0.0133929	6
GO:BP	GO:0051648	vesicle localization	0.0107804	0.015625	7
GO:BP	GO:0010632	regulation of epithelial cell migration	0.0108404	0.0178571	8
GO:BP	GO:0050918	positive chemotaxis	0.0108712	0.00892857	4
GO:BP	GO:0045599	negative regulation of fat cell differentiation	0.0108712	0.00892857	4
GO:BP	GO:0007281	germ cell development	0.0109326	0.0223214	10
GO:BP	GO:0001819	positive regulation of cytokine production	0.0109661	0.0267857	12
GO:BP	GO:1901575	organic substance catabolic process	0.0109719	0.0758929	34
GO:BP	GO:0001964	startle response	0.0109872	0.00669643	3
GO:BP	GO:0051259	protein complex oligomerization	0.0110003	0.0200893	9
GO:BP	GO:1901987	regulation of cell cycle phase transition	0.011108	0.0245536	11
GO:BP	GO:0046328	regulation of JNK cascade	0.011127	0.0133929	6
GO:BP	GO:0042476	odontogenesis	0.011127	0.0133929	6
GO:BP	GO:0046907	intracellular transport	0.0111644	0.0558036	25
GO:BP	GO:1903557	positive regulation of tumor necrosis factor superfamily cytokine production	0.0114757	0.0111607	5
GO:BP	GO:0001656	metanephros development	0.0114757	0.0111607	5
GO:BP	GO:0050684	regulation of mRNA processing	0.0116292	0.0133929	6
GO:BP	GO:0002066	columnar/cuboidal epithelial cell development	0.0116692	0.00892857	4
GO:BP	GO:0060324	face development	0.0116692	0.00892857	4
GO:BP	GO:0010948	negative regulation of cell cycle process	0.0119169	0.0200893	9
GO:BP	GO:0061437	renal system vasculature development	0.0124873	0.00669643	3
GO:BP	GO:0061440	kidney vasculature development	0.0124873	0.00669643	3
GO:BP	GO:0017121	plasma membrane phospholipid scrambling	0.0124873	0.00669643	3
GO:BP	GO:0007210	serotonin receptor signaling pathway	0.0125158	0.00446429	2
GO:BP	GO:0048050	post-embryonic eye morphogenesis	0.0125158	0.00446429	2
GO:BP	GO:0046666	retinal cell programmed cell death	0.0125158	0.00446429	2
GO:BP	GO:1902221	erythrose 4-phosphate/phosphoenolpyruvate family amino acid metabolic process	0.0125158	0.00446429	2
GO:BP	GO:0099039	sphingolipid translocation	0.0125158	0.00446429	2
GO:BP	GO:1902222	erythrose 4-phosphate/phosphoenolpyruvate family amino acid catabolic process	0.0125158	0.00446429	2
GO:BP	GO:0035987	endodermal cell differentiation	0.0125158	0.00892857	4
GO:BP	GO:0034763	negative regulation of transmembrane transport	0.0125158	0.00892857	4
GO:BP	GO:0061439	kidney vasculature morphogenesis	0.0125158	0.00446429	2
GO:BP	GO:0006558	L-phenylalanine metabolic process	0.0125158	0.00446429	2
GO:BP	GO:0043954	cellular component maintenance	0.0125158	0.00892857	4
GO:BP	GO:2000177	regulation of neural precursor cell proliferation	0.0125158	0.0111607	5
GO:BP	GO:0060363	cranial suture morphogenesis	0.0125158	0.00446429	2
GO:BP	GO:0030917	midbrain-hindbrain boundary development	0.0125158	0.00446429	2
GO:BP	GO:0060510	type II pneumocyte differentiation	0.0125158	0.00446429	2
GO:BP	GO:0060685	regulation of prostatic bud formation	0.0125158	0.00446429	2
GO:BP	GO:1905809	negative regulation of synapse organization	0.0125158	0.00446429	2
GO:BP	GO:0043473	pigmentation	0.0125158	0.0111607	5
GO:BP	GO:0050942	positive regulation of pigment cell differentiation	0.0125158	0.00446429	2
GO:BP	GO:0006559	L-phenylalanine catabolic process	0.0125158	0.00446429	2
GO:BP	GO:0072577	endothelial cell apoptotic process	0.0125158	0.00892857	4
GO:BP	GO:0061438	renal system vasculature morphogenesis	0.0125158	0.00446429	2
GO:BP	GO:0045617	negative regulation of keratinocyte differentiation	0.0125158	0.00446429	2
GO:BP	GO:0002085	inhibition of neuroepithelial cell differentiation	0.0125158	0.00446429	2
GO:BP	GO:2000241	regulation of reproductive process	0.0125158	0.015625	7
GO:BP	GO:0030217	T cell differentiation	0.0126062	0.0200893	9
GO:BP	GO:0032635	interleukin-6 production	0.0128811	0.0133929	6
GO:BP	GO:1900180	regulation of protein localization to nucleus	0.0128811	0.0133929	6
GO:BP	GO:0032675	regulation of interleukin-6 production	0.0128811	0.0133929	6
GO:BP	GO:0070374	positive regulation of ERK1 and ERK2 cascade	0.0129076	0.015625	7
GO:BP	GO:1903311	regulation of mRNA metabolic process	0.0129124	0.0200893	9
GO:BP	GO:2000628	regulation of miRNA metabolic process	0.0131223	0.0111607	5
GO:BP	GO:0007492	endoderm development	0.0131223	0.0111607	5
GO:BP	GO:0009953	dorsal/ventral pattern formation	0.0131223	0.0111607	5
GO:BP	GO:0035904	aorta development	0.0131808	0.00892857	4
GO:BP	GO:0043536	positive regulation of blood vessel endothelial cell migration	0.0131808	0.00892857	4
GO:BP	GO:1901565	organonitrogen compound catabolic process	0.0133671	0.0558036	25
GO:BP	GO:0045667	regulation of osteoblast differentiation	0.0133671	0.0133929	6
GO:BP	GO:0060571	morphogenesis of an epithelial fold	0.0136252	0.00669643	3
GO:BP	GO:0033081	regulation of T cell differentiation in thymus	0.0136252	0.00669643	3
GO:BP	GO:0099068	postsynapse assembly	0.0136252	0.00669643	3
GO:BP	GO:1900745	positive regulation of p38MAPK cascade	0.0136252	0.00669643	3
GO:BP	GO:0010623	programmed cell death involved in cell development	0.0136252	0.00669643	3
GO:BP	GO:0008593	regulation of Notch signaling pathway	0.0137124	0.0111607	5
GO:BP	GO:0033077	T cell differentiation in thymus	0.0137124	0.0111607	5
GO:BP	GO:0010976	positive regulation of neuron projection development	0.0137124	0.0111607	5
GO:BP	GO:0042475	odontogenesis of dentin-containing tooth	0.0137124	0.0111607	5
GO:BP	GO:0051402	neuron apoptotic process	0.0140708	0.0178571	8
GO:BP	GO:0006909	phagocytosis	0.014178	0.015625	7
GO:BP	GO:0006897	endocytosis	0.0143557	0.03125	14
GO:BP	GO:0043535	regulation of blood vessel endothelial cell migration	0.0144639	0.0111607	5
GO:BP	GO:0097190	apoptotic signaling pathway	0.014599	0.03125	14
GO:BP	GO:0043523	regulation of neuron apoptotic process	0.0146587	0.015625	7
GO:BP	GO:1901988	negative regulation of cell cycle phase transition	0.0149181	0.0178571	8
GO:BP	GO:0061045	negative regulation of wound healing	0.0151252	0.00892857	4
GO:BP	GO:0051058	negative regulation of small GTPase mediated signal transduction	0.0151252	0.00892857	4
GO:BP	GO:0070663	regulation of leukocyte proliferation	0.0153557	0.0178571	8
GO:BP	GO:0098773	skin epidermis development	0.0156608	0.0133929	6
GO:BP	GO:0007219	Notch signaling pathway	0.0156897	0.015625	7
GO:BP	GO:0035418	protein localization to synapse	0.0162117	0.00892857	4
GO:BP	GO:0030193	regulation of blood coagulation	0.0162117	0.00892857	4
GO:BP	GO:0001755	neural crest cell migration	0.0162117	0.00892857	4
GO:BP	GO:0019233	sensory perception of pain	0.0162117	0.00892857	4
GO:BP	GO:2001235	positive regulation of apoptotic signaling pathway	0.0162585	0.0133929	6
GO:BP	GO:0048087	positive regulation of developmental pigmentation	0.016442	0.00446429	2
GO:BP	GO:0099151	regulation of postsynaptic density assembly	0.016442	0.00446429	2
GO:BP	GO:0048755	branching morphogenesis of a nerve	0.016442	0.00446429	2
GO:BP	GO:0050955	thermoception	0.016442	0.00446429	2
GO:BP	GO:0050932	regulation of pigment cell differentiation	0.016442	0.00446429	2
GO:BP	GO:0060134	prepulse inhibition	0.016442	0.00446429	2
GO:BP	GO:0010766	negative regulation of sodium ion transport	0.016442	0.00446429	2
GO:BP	GO:0032825	positive regulation of natural killer cell differentiation	0.016442	0.00446429	2
GO:BP	GO:0060158	phospholipase C-activating dopamine receptor signaling pathway	0.016442	0.00446429	2
GO:BP	GO:1905331	negative regulation of morphogenesis of an epithelium	0.016442	0.00446429	2
GO:BP	GO:0001942	hair follicle development	0.0166452	0.0111607	5
GO:BP	GO:0048660	regulation of smooth muscle cell proliferation	0.0166452	0.0111607	5
GO:BP	GO:0045766	positive regulation of angiogenesis	0.0167423	0.0133929	6
GO:BP	GO:0035909	aorta morphogenesis	0.016887	0.00669643	3
GO:BP	GO:0060740	prostate gland epithelium morphogenesis	0.016887	0.00669643	3
GO:BP	GO:0070231	T cell apoptotic process	0.017155	0.00892857	4
GO:BP	GO:0009057	macromolecule catabolic process	0.017155	0.0535714	24
GO:BP	GO:0010634	positive regulation of epithelial cell migration	0.0173857	0.0133929	6
GO:BP	GO:0034504	protein localization to nucleus	0.0176565	0.0200893	9
GO:BP	GO:2001236	regulation of extrinsic apoptotic signaling pathway	0.0181047	0.0133929	6
GO:BP	GO:0009306	protein secretion	0.0181072	0.0200893	9
GO:BP	GO:0001658	branching involved in ureteric bud morphogenesis	0.0182076	0.00892857	4
GO:BP	GO:0086003	cardiac muscle cell contraction	0.0182076	0.00892857	4
GO:BP	GO:0030514	negative regulation of BMP signaling pathway	0.0182076	0.00892857	4
GO:BP	GO:1900046	regulation of hemostasis	0.0182076	0.00892857	4
GO:BP	GO:0060840	artery development	0.0182076	0.0111607	5
GO:BP	GO:0031099	regeneration	0.0182076	0.0111607	5
GO:BP	GO:0007369	gastrulation	0.0182076	0.015625	7
GO:BP	GO:0009582	detection of abiotic stimulus	0.0182076	0.0111607	5
GO:BP	GO:1901615	organic hydroxy compound metabolic process	0.0182989	0.0267857	12
GO:BP	GO:0035592	establishment of protein localization to extracellular region	0.0184071	0.0200893	9
GO:BP	GO:1904018	positive regulation of vasculature development	0.0186228	0.0133929	6
GO:BP	GO:0097553	calcium ion transmembrane import into cytosol	0.0186228	0.0133929	6
GO:BP	GO:0060512	prostate gland morphogenesis	0.0186262	0.00669643	3
GO:BP	GO:0048705	skeletal system morphogenesis	0.0188353	0.0178571	8
GO:BP	GO:0060993	kidney morphogenesis	0.0189646	0.0111607	5
GO:BP	GO:0022404	molting cycle process	0.0189646	0.0111607	5
GO:BP	GO:0009581	detection of external stimulus	0.0189646	0.0111607	5
GO:BP	GO:0022405	hair cycle process	0.0189646	0.0111607	5
GO:BP	GO:0048659	smooth muscle cell proliferation	0.0189646	0.0111607	5
GO:BP	GO:0006887	exocytosis	0.0192214	0.0200893	9
GO:BP	GO:0001933	negative regulation of protein phosphorylation	0.019232	0.0133929	6
GO:BP	GO:0031644	regulation of nervous system process	0.0192536	0.00892857	4
GO:BP	GO:0001706	endoderm formation	0.0192536	0.00892857	4
GO:BP	GO:0018958	phenol-containing compound metabolic process	0.0198707	0.0111607	5
GO:BP	GO:0045184	establishment of protein localization	0.0199979	0.0580357	26
GO:BP	GO:0051145	smooth muscle cell differentiation	0.0204382	0.00892857	4
GO:BP	GO:0060487	lung epithelial cell differentiation	0.0204382	0.00669643	3
GO:BP	GO:0099171	presynaptic modulation of chemical synaptic transmission	0.0204382	0.00669643	3
GO:BP	GO:0060479	lung cell differentiation	0.0204382	0.00669643	3
GO:BP	GO:1900181	negative regulation of protein localization to nucleus	0.0204382	0.00669643	3
GO:BP	GO:0060037	pharyngeal system development	0.0204382	0.00669643	3
GO:BP	GO:0061036	positive regulation of cartilage development	0.0204382	0.00669643	3
GO:BP	GO:0035886	vascular associated smooth muscle cell differentiation	0.0204382	0.00669643	3
GO:BP	GO:0060502	epithelial cell proliferation involved in lung morphogenesis	0.0205669	0.00446429	2
GO:BP	GO:0048537	mucosa-associated lymphoid tissue development	0.0205669	0.00446429	2
GO:BP	GO:0043951	negative regulation of cAMP-mediated signaling	0.0205669	0.00446429	2
GO:BP	GO:0048541	Peyer's patch development	0.0205669	0.00446429	2
GO:BP	GO:0001841	neural tube formation	0.0205669	0.0111607	5
GO:BP	GO:0046661	male sex differentiation	0.0205669	0.0133929	6
GO:BP	GO:0099150	regulation of postsynaptic specialization assembly	0.0205669	0.00446429	2
GO:BP	GO:0034616	response to laminar fluid shear stress	0.0205669	0.00446429	2
GO:BP	GO:0051146	striated muscle cell differentiation	0.0206193	0.0178571	8
GO:BP	GO:0045787	positive regulation of cell cycle	0.0208625	0.0200893	9
GO:BP	GO:0035148	tube formation	0.0212025	0.0133929	6
GO:BP	GO:0051640	organelle localization	0.0212025	0.0290179	13
GO:BP	GO:0051051	negative regulation of transport	0.0213485	0.0200893	9
GO:BP	GO:0046822	regulation of nucleocytoplasmic transport	0.021409	0.0111607	5
GO:BP	GO:0032649	regulation of type II interferon production	0.021409	0.0111607	5
GO:BP	GO:0050868	negative regulation of T cell activation	0.021409	0.0111607	5
GO:BP	GO:0090263	positive regulation of canonical Wnt signaling pathway	0.021409	0.0111607	5
GO:BP	GO:0003170	heart valve development	0.0214638	0.00892857	4
GO:BP	GO:0097194	execution phase of apoptosis	0.0214638	0.00892857	4
GO:BP	GO:0006606	protein import into nucleus	0.0218874	0.0133929	6
GO:BP	GO:0050931	pigment cell differentiation	0.0221848	0.00669643	3
GO:BP	GO:0071417	cellular response to organonitrogen compound	0.0221848	0.0267857	12
GO:BP	GO:0001818	negative regulation of cytokine production	0.0221848	0.0178571	8
GO:BP	GO:0051938	L-glutamate import	0.0221848	0.00669643	3
GO:BP	GO:0031069	hair follicle morphogenesis	0.0221848	0.00669643	3
GO:BP	GO:0051235	maintenance of location	0.022186	0.0200893	9
GO:BP	GO:0032609	type II interferon production	0.0222491	0.0111607	5
GO:BP	GO:2000377	regulation of reactive oxygen species metabolic process	0.0222491	0.0111607	5
GO:BP	GO:0051017	actin filament bundle assembly	0.0225178	0.0133929	6
GO:BP	GO:0007254	JNK cascade	0.0225178	0.0133929	6
GO:BP	GO:0043524	negative regulation of neuron apoptotic process	0.0225178	0.0133929	6
GO:BP	GO:2000401	regulation of lymphocyte migration	0.0226525	0.00892857	4
GO:BP	GO:1903047	mitotic cell cycle process	0.023599	0.0334821	15
GO:BP	GO:0060113	inner ear receptor cell differentiation	0.0241421	0.00892857	4
GO:BP	GO:0090100	positive regulation of transmembrane receptor protein serine/threonine kinase signaling pathway	0.0241982	0.0111607	5
GO:BP	GO:0007015	actin filament organization	0.0241982	0.0245536	11
GO:BP	GO:0040018	positive regulation of multicellular organism growth	0.0241982	0.00669643	3
GO:BP	GO:0048168	regulation of neuronal synaptic plasticity	0.0241982	0.00669643	3
GO:BP	GO:0043368	positive T cell selection	0.0241982	0.00669643	3
GO:BP	GO:0061572	actin filament bundle organization	0.0241982	0.0133929	6
GO:BP	GO:0021772	olfactory bulb development	0.0241982	0.00669643	3
GO:BP	GO:0030048	actin filament-based movement	0.0241982	0.0111607	5
GO:BP	GO:0002684	positive regulation of immune system process	0.0245241	0.0424107	19
GO:BP	GO:0046631	alpha-beta T cell activation	0.0249436	0.0133929	6
GO:BP	GO:0051170	import into nucleus	0.0249436	0.0133929	6
GO:BP	GO:0048149	behavioral response to ethanol	0.0250782	0.00446429	2
GO:BP	GO:2000463	positive regulation of excitatory postsynaptic potential	0.0250782	0.00446429	2
GO:BP	GO:0001553	luteinization	0.0250782	0.00446429	2
GO:BP	GO:0021889	olfactory bulb interneuron differentiation	0.0250782	0.00446429	2
GO:BP	GO:0030432	peristalsis	0.0250782	0.00446429	2
GO:BP	GO:2000288	positive regulation of myoblast proliferation	0.0250782	0.00446429	2
GO:BP	GO:0061626	pharyngeal arch artery morphogenesis	0.0250782	0.00446429	2
GO:BP	GO:0045665	negative regulation of neuron differentiation	0.0250863	0.00892857	4
GO:BP	GO:0050773	regulation of dendrite development	0.0250863	0.00892857	4
GO:BP	GO:0042982	amyloid precursor protein metabolic process	0.0250863	0.00892857	4
GO:BP	GO:0042733	embryonic digit morphogenesis	0.0250863	0.00892857	4
GO:BP	GO:2000630	positive regulation of miRNA metabolic process	0.0250863	0.00892857	4
GO:BP	GO:0048041	focal adhesion assembly	0.0250863	0.00892857	4
GO:BP	GO:2000736	regulation of stem cell differentiation	0.0250863	0.00892857	4
GO:BP	GO:0045669	positive regulation of osteoblast differentiation	0.0250863	0.00892857	4
GO:BP	GO:0060348	bone development	0.0256751	0.015625	7
GO:BP	GO:0044772	mitotic cell cycle phase transition	0.0257799	0.0223214	10
GO:BP	GO:0051223	regulation of protein transport	0.0257799	0.0223214	10
GO:BP	GO:0006936	muscle contraction	0.0259679	0.0178571	8
GO:BP	GO:0048730	epidermis morphogenesis	0.0260097	0.00669643	3
GO:BP	GO:0035115	embryonic forelimb morphogenesis	0.0260097	0.00669643	3
GO:BP	GO:0048333	mesodermal cell differentiation	0.0260097	0.00669643	3
GO:BP	GO:0019228	neuronal action potential	0.0260097	0.00669643	3
GO:BP	GO:2001239	regulation of extrinsic apoptotic signaling pathway in absence of ligand	0.0260097	0.00669643	3
GO:BP	GO:0071542	dopaminergic neuron differentiation	0.0260097	0.00669643	3
GO:BP	GO:0051249	regulation of lymphocyte activation	0.0260097	0.0245536	11
GO:BP	GO:0006941	striated muscle contraction	0.0261708	0.0133929	6
GO:BP	GO:0001935	endothelial cell proliferation	0.0261708	0.0133929	6
GO:BP	GO:0048844	artery morphogenesis	0.0263532	0.00892857	4
GO:BP	GO:0045446	endothelial cell differentiation	0.0269	0.0111607	5
GO:BP	GO:0046632	alpha-beta T cell differentiation	0.0269	0.0111607	5
GO:BP	GO:0035282	segmentation	0.0269	0.0111607	5
GO:BP	GO:1901991	negative regulation of mitotic cell cycle phase transition	0.0270325	0.0133929	6
GO:BP	GO:0050863	regulation of T cell activation	0.0270395	0.0200893	9
GO:BP	GO:0019318	hexose metabolic process	0.0277008	0.015625	7
GO:BP	GO:0071675	regulation of mononuclear cell migration	0.0280505	0.0111607	5
GO:BP	GO:0060071	Wnt signaling pathway, planar cell polarity pathway	0.0281952	0.00669643	3
GO:BP	GO:0033146	regulation of intracellular estrogen receptor signaling pathway	0.0281952	0.00669643	3
GO:BP	GO:0043114	regulation of vascular permeability	0.0281952	0.00669643	3
GO:BP	GO:0003012	muscle system process	0.0281952	0.0200893	9
GO:BP	GO:0021988	olfactory lobe development	0.0281952	0.00669643	3
GO:BP	GO:0050905	neuromuscular process	0.0288397	0.0133929	6
GO:BP	GO:0050670	regulation of lymphocyte proliferation	0.0292391	0.015625	7
GO:BP	GO:0042490	mechanoreceptor differentiation	0.0293197	0.00892857	4
GO:BP	GO:0140029	exocytic process	0.0293197	0.00892857	4
GO:BP	GO:0001771	immunological synapse formation	0.0295618	0.00446429	2
GO:BP	GO:0003266	regulation of secondary heart field cardioblast proliferation	0.0295618	0.00446429	2
GO:BP	GO:0061140	lung secretory cell differentiation	0.0295618	0.00446429	2
GO:BP	GO:0003139	secondary heart field specification	0.0295618	0.00446429	2
GO:BP	GO:0001976	nervous system process involved in regulation of systemic arterial blood pressure	0.0295618	0.00446429	2
GO:BP	GO:0061448	connective tissue development	0.0295618	0.0178571	8
GO:BP	GO:0042326	negative regulation of phosphorylation	0.0295618	0.0133929	6
GO:BP	GO:0050847	progesterone receptor signaling pathway	0.0295618	0.00446429	2
GO:BP	GO:0021903	rostrocaudal neural tube patterning	0.0295618	0.00446429	2
GO:BP	GO:1904889	regulation of excitatory synapse assembly	0.0295618	0.00446429	2
GO:BP	GO:1902043	positive regulation of extrinsic apoptotic signaling pathway via death domain receptors	0.0295618	0.00446429	2
GO:BP	GO:2000402	negative regulation of lymphocyte migration	0.0295618	0.00446429	2
GO:BP	GO:0097091	synaptic vesicle clustering	0.0295618	0.00446429	2
GO:BP	GO:0072178	nephric duct morphogenesis	0.0295618	0.00446429	2
GO:BP	GO:0051603	proteolysis involved in protein catabolic process	0.0296271	0.0334821	15
GO:BP	GO:0042633	hair cycle	0.0299027	0.0111607	5
GO:BP	GO:0042303	molting cycle	0.0299027	0.0111607	5
GO:BP	GO:0030278	regulation of ossification	0.0299027	0.0111607	5
GO:BP	GO:0002366	leukocyte activation involved in immune response	0.0300536	0.0178571	8
GO:BP	GO:0072210	metanephric nephron development	0.0302036	0.00669643	3
GO:BP	GO:1902742	apoptotic process involved in development	0.0302036	0.00669643	3
GO:BP	GO:0035264	multicellular organism growth	0.0302366	0.0133929	6
GO:BP	GO:0002695	negative regulation of leukocyte activation	0.0302366	0.0133929	6
GO:BP	GO:0008625	extrinsic apoptotic signaling pathway via death domain receptors	0.03041	0.00892857	4
GO:BP	GO:0044248	cellular catabolic process	0.0306747	0.0558036	25
GO:BP	GO:0032944	regulation of mononuclear cell proliferation	0.0311819	0.015625	7
GO:BP	GO:0003018	vascular process in circulatory system	0.0312107	0.0133929	6
GO:BP	GO:0002263	cell activation involved in immune response	0.0314091	0.0178571	8
GO:BP	GO:0001707	mesoderm formation	0.0320477	0.00892857	4
GO:BP	GO:0045666	positive regulation of neuron differentiation	0.0320477	0.00892857	4
GO:BP	GO:0030163	protein catabolic process	0.0321602	0.0401786	18
GO:BP	GO:0002062	chondrocyte differentiation	0.032177	0.0111607	5
GO:BP	GO:0034219	carbohydrate transmembrane transport	0.032177	0.0111607	5
GO:BP	GO:0021532	neural tube patterning	0.0324734	0.00669643	3
GO:BP	GO:0008542	visual learning	0.0324734	0.00669643	3
GO:BP	GO:0009954	proximal/distal pattern formation	0.0324734	0.00669643	3
GO:BP	GO:0045616	regulation of keratinocyte differentiation	0.0324734	0.00669643	3
GO:BP	GO:0043277	apoptotic cell clearance	0.0324734	0.00669643	3
GO:BP	GO:0030901	midbrain development	0.0324734	0.00669643	3
GO:BP	GO:0034976	response to endoplasmic reticulum stress	0.0326628	0.015625	7
GO:BP	GO:0098739	import across plasma membrane	0.0330377	0.0133929	6
GO:BP	GO:0030098	lymphocyte differentiation	0.0333727	0.0223214	10
GO:BP	GO:0001756	somitogenesis	0.0334888	0.00892857	4
GO:BP	GO:0002088	lens development in camera-type eye	0.0334888	0.00892857	4
GO:BP	GO:0021859	pyramidal neuron differentiation	0.0342478	0.00446429	2
GO:BP	GO:0031440	regulation of mRNA 3'-end processing	0.0342478	0.00446429	2
GO:BP	GO:2000739	regulation of mesenchymal stem cell differentiation	0.0342478	0.00446429	2
GO:BP	GO:1903054	negative regulation of extracellular matrix organization	0.0342478	0.00446429	2
GO:BP	GO:0070571	negative regulation of neuron projection regeneration	0.0342478	0.00446429	2
GO:BP	GO:0010587	miRNA catabolic process	0.0342478	0.00446429	2
GO:BP	GO:0021984	adenohypophysis development	0.0342478	0.00446429	2
GO:BP	GO:0021979	hypothalamus cell differentiation	0.0342478	0.00446429	2
GO:BP	GO:1903729	regulation of plasma membrane organization	0.0342478	0.00446429	2
GO:BP	GO:2000052	positive regulation of non-canonical Wnt signaling pathway	0.0342478	0.00446429	2
GO:BP	GO:0003264	regulation of cardioblast proliferation	0.0342478	0.00446429	2
GO:BP	GO:1990090	cellular response to nerve growth factor stimulus	0.0342478	0.00446429	2
GO:BP	GO:0032570	response to progesterone	0.0342478	0.00446429	2
GO:BP	GO:0032823	regulation of natural killer cell differentiation	0.0342478	0.00446429	2
GO:BP	GO:0048681	negative regulation of axon regeneration	0.0342478	0.00446429	2
GO:BP	GO:0003263	cardioblast proliferation	0.0342478	0.00446429	2
GO:BP	GO:0003310	pancreatic A cell differentiation	0.0342478	0.00446429	2
GO:BP	GO:0045059	positive thymic T cell selection	0.0342478	0.00446429	2
GO:BP	GO:1990089	response to nerve growth factor	0.0342478	0.00446429	2
GO:BP	GO:0030513	positive regulation of BMP signaling pathway	0.0344933	0.00669643	3
GO:BP	GO:0014009	glial cell proliferation	0.0344933	0.00669643	3
GO:BP	GO:0061515	myeloid cell development	0.0344933	0.00892857	4
GO:BP	GO:1902893	regulation of miRNA transcription	0.0344933	0.00892857	4
GO:BP	GO:0045638	negative regulation of myeloid cell differentiation	0.0344933	0.00892857	4
GO:BP	GO:0060412	ventricular septum morphogenesis	0.0344933	0.00669643	3
GO:BP	GO:0061614	miRNA transcription	0.0344933	0.00892857	4
GO:BP	GO:0048665	neuron fate specification	0.0344933	0.00669643	3
GO:BP	GO:0048332	mesoderm morphogenesis	0.0344933	0.00892857	4
GO:BP	GO:0032729	positive regulation of type II interferon production	0.0344933	0.00892857	4
GO:BP	GO:0042060	wound healing	0.0346869	0.0200893	9
GO:BP	GO:0007498	mesoderm development	0.0351568	0.0111607	5
GO:BP	GO:0002521	leukocyte differentiation	0.0354317	0.0290179	13
GO:BP	GO:0006006	glucose metabolic process	0.0354317	0.0133929	6
GO:BP	GO:0002275	myeloid cell activation involved in immune response	0.0362453	0.00892857	4
GO:BP	GO:0051248	negative regulation of protein metabolic process	0.0362453	0.0267857	12
GO:BP	GO:0050776	regulation of immune response	0.0362787	0.0357143	16
GO:BP	GO:0051321	meiotic cell cycle	0.0363683	0.015625	7
GO:BP	GO:0034661	ncRNA catabolic process	0.0367978	0.00669643	3
GO:BP	GO:0090102	cochlea development	0.0367978	0.00669643	3
GO:BP	GO:0007164	establishment of tissue polarity	0.0367978	0.00669643	3
GO:BP	GO:1903539	protein localization to postsynaptic membrane	0.0367978	0.00669643	3
GO:BP	GO:0062237	protein localization to postsynapse	0.0367978	0.00669643	3
GO:BP	GO:0001736	establishment of planar polarity	0.0367978	0.00669643	3
GO:BP	GO:1901652	response to peptide	0.0367978	0.0200893	9
GO:BP	GO:0060326	cell chemotaxis	0.0373423	0.0178571	8
GO:BP	GO:0071674	mononuclear cell migration	0.0374279	0.0133929	6
GO:BP	GO:0071560	cellular response to transforming growth factor beta stimulus	0.0381362	0.015625	7
GO:BP	GO:0033043	regulation of organelle organization	0.0382666	0.0446429	20
GO:BP	GO:0072497	mesenchymal stem cell differentiation	0.0390849	0.00446429	2
GO:BP	GO:0097107	postsynaptic density assembly	0.0390849	0.00446429	2
GO:BP	GO:1900273	positive regulation of long-term synaptic potentiation	0.0390849	0.00446429	2
GO:BP	GO:0086009	membrane repolarization	0.0390849	0.00669643	3
GO:BP	GO:0090049	regulation of cell migration involved in sprouting angiogenesis	0.0390849	0.00669643	3
GO:BP	GO:0032252	secretory granule localization	0.0390849	0.00446429	2
GO:BP	GO:0032691	negative regulation of interleukin-1 beta production	0.0390849	0.00446429	2
GO:BP	GO:0003157	endocardium development	0.0390849	0.00446429	2
GO:BP	GO:0001838	embryonic epithelial tube formation	0.0390849	0.0111607	5
GO:BP	GO:0021795	cerebral cortex cell migration	0.0390849	0.00669643	3
GO:BP	GO:0021879	forebrain neuron differentiation	0.0390849	0.00669643	3
GO:BP	GO:0030850	prostate gland development	0.0390849	0.00669643	3
GO:BP	GO:0033147	negative regulation of intracellular estrogen receptor signaling pathway	0.0390849	0.00446429	2
GO:BP	GO:0051764	actin crosslink formation	0.0390849	0.00446429	2
GO:BP	GO:0043374	CD8-positive, alpha-beta T cell differentiation	0.0390849	0.00446429	2
GO:BP	GO:0048070	regulation of developmental pigmentation	0.0390849	0.00446429	2
GO:BP	GO:0070232	regulation of T cell apoptotic process	0.0390849	0.00669643	3
GO:BP	GO:0048505	regulation of timing of cell differentiation	0.0390849	0.00446429	2
GO:BP	GO:0040034	regulation of development, heterochronic	0.0390849	0.00446429	2
GO:BP	GO:0007044	cell-substrate junction assembly	0.0390977	0.00892857	4
GO:BP	GO:0043367	CD4-positive, alpha-beta T cell differentiation	0.0390977	0.00892857	4
GO:BP	GO:0060079	excitatory postsynaptic potential	0.0390977	0.00892857	4
GO:BP	GO:1901990	regulation of mitotic cell cycle phase transition	0.039281	0.0178571	8
GO:BP	GO:0005996	monosaccharide metabolic process	0.0394434	0.015625	7
GO:BP	GO:0019439	aromatic compound catabolic process	0.0395161	0.0267857	12
GO:BP	GO:0003158	endothelium development	0.039799	0.0111607	5
GO:BP	GO:0044281	small molecule metabolic process	0.0403755	0.0602679	27
GO:BP	GO:0071559	response to transforming growth factor beta	0.040401	0.015625	7
GO:BP	GO:0070252	actin-mediated cell contraction	0.0408946	0.00892857	4
GO:BP	GO:0070227	lymphocyte apoptotic process	0.0408946	0.00892857	4
GO:BP	GO:1901699	cellular response to nitrogen compound	0.0413419	0.0267857	12
GO:BP	GO:0140013	meiotic nuclear division	0.0413639	0.0133929	6
GO:BP	GO:0042491	inner ear auditory receptor cell differentiation	0.0415287	0.00669643	3
GO:BP	GO:1905314	semi-lunar valve development	0.0415287	0.00669643	3
GO:BP	GO:0086002	cardiac muscle cell action potential involved in contraction	0.0415287	0.00669643	3
GO:BP	GO:0007632	visual behavior	0.0415287	0.00669643	3
GO:BP	GO:0035136	forelimb morphogenesis	0.0415287	0.00669643	3
GO:BP	GO:0002686	negative regulation of leukocyte migration	0.0415287	0.00669643	3
GO:BP	GO:0043627	response to estrogen	0.0415287	0.00669643	3
GO:BP	GO:0043588	skin development	0.0416012	0.0178571	8
GO:BP	GO:0010212	response to ionizing radiation	0.042475	0.0111607	5
GO:BP	GO:0032755	positive regulation of interleukin-6 production	0.0425915	0.00892857	4
GO:BP	GO:0006570	tyrosine metabolic process	0.044442	0.00446429	2
GO:BP	GO:2000095	regulation of Wnt signaling pathway, planar cell polarity pathway	0.044442	0.00446429	2
GO:BP	GO:0015800	acidic amino acid transport	0.044442	0.00669643	3
GO:BP	GO:0009074	aromatic amino acid family catabolic process	0.044442	0.00446429	2
GO:BP	GO:0048814	regulation of dendrite morphogenesis	0.044442	0.00669643	3
GO:BP	GO:0048662	negative regulation of smooth muscle cell proliferation	0.044442	0.00669643	3
GO:BP	GO:0042632	cholesterol homeostasis	0.044442	0.00892857	4
GO:BP	GO:0070166	enamel mineralization	0.044442	0.00446429	2
GO:BP	GO:0045581	negative regulation of T cell differentiation	0.044442	0.00669643	3
GO:BP	GO:0003128	heart field specification	0.044442	0.00446429	2
GO:BP	GO:0061082	myeloid leukocyte cytokine production	0.044442	0.00669643	3
GO:BP	GO:1900016	negative regulation of cytokine production involved in inflammatory response	0.044442	0.00446429	2
GO:BP	GO:0002696	positive regulation of leukocyte activation	0.0451208	0.0178571	8
GO:BP	GO:0051301	cell division	0.0452409	0.0223214	10
GO:BP	GO:0002280	monocyte activation involved in immune response	0.0454743	0.00223214	1
GO:BP	GO:1904934	negative regulation of cell proliferation in midbrain	0.0454743	0.00223214	1
GO:BP	GO:1905089	regulation of parkin-mediated stimulation of mitophagy in response to mitochondrial depolarization	0.0454743	0.00223214	1
GO:BP	GO:1904933	regulation of cell proliferation in midbrain	0.0454743	0.00223214	1
GO:BP	GO:1904881	cellular response to hydrogen sulfide	0.0454743	0.00223214	1
GO:BP	GO:1904880	response to hydrogen sulfide	0.0454743	0.00223214	1
GO:BP	GO:1904003	negative regulation of sebum secreting cell proliferation	0.0454743	0.00223214	1
GO:BP	GO:0001982	baroreceptor response to decreased systemic arterial blood pressure	0.0454743	0.00223214	1
GO:BP	GO:1904638	response to resveratrol	0.0454743	0.00223214	1
GO:BP	GO:0090260	negative regulation of retinal ganglion cell axon guidance	0.0454743	0.00223214	1
GO:BP	GO:0072278	metanephric comma-shaped body morphogenesis	0.0454743	0.00223214	1
GO:BP	GO:0000280	nuclear division	0.0454743	0.0223214	10
GO:BP	GO:1904071	presynaptic active zone assembly	0.0454743	0.00223214	1
GO:BP	GO:1903829	positive regulation of protein localization	0.0454743	0.0223214	10
GO:BP	GO:1903860	negative regulation of dendrite extension	0.0454743	0.00223214	1
GO:BP	GO:0001988	positive regulation of heart rate involved in baroreceptor response to decreased systemic arterial blood pressure	0.0454743	0.00223214	1
GO:BP	GO:0055092	sterol homeostasis	0.0454743	0.00892857	4
GO:BP	GO:1905780	regulation of phosphatidylserine exposure on apoptotic cell surface	0.0454743	0.00223214	1
GO:BP	GO:0062035	sensory perception of cold stimulus	0.0454743	0.00223214	1
GO:BP	GO:0061642	chemoattraction of axon	0.0454743	0.00223214	1
GO:BP	GO:0072175	epithelial tube formation	0.0454743	0.0111607	5
GO:BP	GO:0061444	endocardial cushion cell development	0.0454743	0.00223214	1
GO:BP	GO:2000795	negative regulation of epithelial cell proliferation involved in lung morphogenesis	0.0454743	0.00223214	1
GO:BP	GO:2000636	positive regulation of primary miRNA processing	0.0454743	0.00223214	1
GO:BP	GO:0002362	CD4-positive, CD25-positive, alpha-beta regulatory T cell lineage commitment	0.0454743	0.00223214	1
GO:BP	GO:0072200	negative regulation of mesenchymal cell proliferation involved in ureter development	0.0454743	0.00223214	1
GO:BP	GO:0061354	planar cell polarity pathway involved in pericardium morphogenesis	0.0454743	0.00223214	1
GO:BP	GO:2000290	regulation of myotome development	0.0454743	0.00223214	1
GO:BP	GO:2000287	positive regulation of myotome development	0.0454743	0.00223214	1
GO:BP	GO:1905090	negative regulation of parkin-mediated stimulation of mitophagy in response to mitochondrial depolarization	0.0454743	0.00223214	1
GO:BP	GO:2000257	regulation of protein activation cascade	0.0454743	0.00223214	1
GO:BP	GO:2000226	regulation of pancreatic A cell differentiation	0.0454743	0.00223214	1
GO:BP	GO:0061350	planar cell polarity pathway involved in cardiac muscle tissue morphogenesis	0.0454743	0.00223214	1
GO:BP	GO:2000007	negative regulation of metanephric comma-shaped body morphogenesis	0.0454743	0.00223214	1
GO:BP	GO:2000006	regulation of metanephric comma-shaped body morphogenesis	0.0454743	0.00223214	1
GO:BP	GO:2000005	negative regulation of metanephric S-shaped body morphogenesis	0.0454743	0.00223214	1
GO:BP	GO:2000004	regulation of metanephric S-shaped body morphogenesis	0.0454743	0.00223214	1
GO:BP	GO:1905934	negative regulation of cell fate determination	0.0454743	0.00223214	1
GO:BP	GO:1905933	regulation of cell fate determination	0.0454743	0.00223214	1
GO:BP	GO:1905879	regulation of oogenesis	0.0454743	0.00223214	1
GO:BP	GO:1905793	protein localization to pericentriolar material	0.0454743	0.00223214	1
GO:BP	GO:1905782	positive regulation of phosphatidylserine exposure on apoptotic cell surface	0.0454743	0.00223214	1
GO:BP	GO:2000227	negative regulation of pancreatic A cell differentiation	0.0454743	0.00223214	1
GO:BP	GO:1902897	regulation of postsynaptic density protein 95 clustering	0.0454743	0.00223214	1
GO:BP	GO:0001936	regulation of endothelial cell proliferation	0.0454743	0.0111607	5
GO:BP	GO:1902866	regulation of retina development in camera-type eye	0.0454743	0.00223214	1
GO:BP	GO:0044111	formation of structure involved in a symbiotic process	0.0454743	0.00223214	1
GO:BP	GO:0060282	positive regulation of oocyte development	0.0454743	0.00223214	1
GO:BP	GO:0099565	chemical synaptic transmission, postsynaptic	0.0454743	0.00892857	4
GO:BP	GO:0060503	bud dilation involved in lung branching	0.0454743	0.00223214	1
GO:BP	GO:0036517	chemoattraction of serotonergic neuron axon	0.0454743	0.00223214	1
GO:BP	GO:0034443	negative regulation of lipoprotein oxidation	0.0454743	0.00223214	1
GO:BP	GO:0034442	regulation of lipoprotein oxidation	0.0454743	0.00223214	1
GO:BP	GO:0120169	detection of cold stimulus involved in thermoception	0.0454743	0.00223214	1
GO:BP	GO:0034205	amyloid-beta formation	0.0454743	0.00669643	3
GO:BP	GO:0060281	regulation of oocyte development	0.0454743	0.00223214	1
GO:BP	GO:0140231	anterograde axonal transport of neurotransmitter receptor complex	0.0454743	0.00223214	1
GO:BP	GO:0033135	regulation of peptidyl-serine phosphorylation	0.0454743	0.0111607	5
GO:BP	GO:0032848	negative regulation of cellular pH reduction	0.0454743	0.00223214	1
GO:BP	GO:0150115	cell-substrate junction organization	0.0454743	0.00892857	4
GO:BP	GO:0002364	NK T cell lineage commitment	0.0454743	0.00223214	1
GO:BP	GO:0160054	microfibril assembly	0.0454743	0.00223214	1
GO:BP	GO:0060587	regulation of lipoprotein lipid oxidation	0.0454743	0.00223214	1
GO:BP	GO:0032185	septin cytoskeleton organization	0.0454743	0.00223214	1
GO:BP	GO:1900099	negative regulation of plasma cell differentiation	0.0454743	0.00223214	1
GO:BP	GO:0060588	negative regulation of lipoprotein lipid oxidation	0.0454743	0.00223214	1
GO:BP	GO:0060529	squamous basal epithelial stem cell differentiation involved in prostate gland acinus development	0.0454743	0.00223214	1
GO:BP	GO:0045210	FasL biosynthetic process	0.0454743	0.00223214	1
GO:BP	GO:0045778	positive regulation of ossification	0.0454743	0.00669643	3
GO:BP	GO:0045977	positive regulation of mitotic cell cycle, embryonic	0.0454743	0.00223214	1
GO:BP	GO:0055074	calcium ion homeostasis	0.0454743	0.0178571	8
GO:BP	GO:0055020	positive regulation of cardiac muscle fiber development	0.0454743	0.00223214	1
GO:BP	GO:0055018	regulation of cardiac muscle fiber development	0.0454743	0.00223214	1
GO:BP	GO:0090242	retinoic acid receptor signaling pathway involved in somitogenesis	0.0454743	0.00223214	1
GO:BP	GO:0051455	spindle attachment to meiosis I kinetochore	0.0454743	0.00223214	1
GO:BP	GO:0051316	attachment of meiotic spindle microtubules to kinetochore	0.0454743	0.00223214	1
GO:BP	GO:0097118	neuroligin clustering involved in postsynaptic membrane assembly	0.0454743	0.00223214	1
GO:BP	GO:0051262	protein tetramerization	0.0454743	0.00892857	4
GO:BP	GO:0050929	induction of negative chemotaxis	0.0454743	0.00223214	1
GO:BP	GO:0050924	positive regulation of negative chemotaxis	0.0454743	0.00223214	1
GO:BP	GO:0097326	melanocyte adhesion	0.0454743	0.00223214	1
GO:BP	GO:0097479	synaptic vesicle localization	0.0454743	0.00669643	3
GO:BP	GO:0090194	negative regulation of glomerulus development	0.0454743	0.00223214	1
GO:BP	GO:0048392	intermediate mesodermal cell differentiation	0.0454743	0.00223214	1
GO:BP	GO:0048391	intermediate mesoderm formation	0.0454743	0.00223214	1
GO:BP	GO:0048390	intermediate mesoderm morphogenesis	0.0454743	0.00223214	1
GO:BP	GO:0048160	primary follicle stage	0.0454743	0.00223214	1
GO:BP	GO:0060112	generation of ovulation cycle rhythm	0.0454743	0.00223214	1
GO:BP	GO:0048066	developmental pigmentation	0.0454743	0.00669643	3
GO:BP	GO:0098964	anterograde dendritic transport of messenger ribonucleoprotein complex	0.0454743	0.00223214	1
GO:BP	GO:0046425	regulation of receptor signaling pathway via JAK-STAT	0.0454743	0.00892857	4
GO:BP	GO:0022612	gland morphogenesis	0.0454743	0.0111607	5
GO:BP	GO:0021972	corticospinal neuron axon guidance through spinal cord	0.0454743	0.00223214	1
GO:BP	GO:0160021	maternal-to-zygotic transition of gene expression	0.0454743	0.00223214	1
GO:BP	GO:0061106	negative regulation of stomach neuroendocrine cell differentiation	0.0454743	0.00223214	1
GO:BP	GO:0007500	mesodermal cell fate determination	0.0454743	0.00223214	1
GO:BP	GO:0009612	response to mechanical stimulus	0.0454743	0.0111607	5
GO:BP	GO:0007292	female gamete generation	0.0454743	0.0111607	5
GO:BP	GO:0061105	regulation of stomach neuroendocrine cell differentiation	0.0454743	0.00223214	1
GO:BP	GO:0007495	visceral mesoderm-endoderm interaction involved in midgut development	0.0454743	0.00223214	1
GO:BP	GO:0015962	diadenosine triphosphate metabolic process	0.0454743	0.00223214	1
GO:BP	GO:0015964	diadenosine triphosphate catabolic process	0.0454743	0.00223214	1
GO:BP	GO:0016050	vesicle organization	0.0454743	0.0178571	8
GO:BP	GO:0018023	peptidyl-lysine trimethylation	0.0454743	0.00223214	1
GO:BP	GO:0018105	peptidyl-serine phosphorylation	0.0454743	0.0111607	5
GO:BP	GO:0061341	non-canonical Wnt signaling pathway involved in heart development	0.0454743	0.00223214	1
GO:BP	GO:0007499	ectoderm and mesoderm interaction	0.0454743	0.00223214	1
GO:BP	GO:0061349	planar cell polarity pathway involved in cardiac right atrium morphogenesis	0.0454743	0.00223214	1
GO:BP	GO:0061347	planar cell polarity pathway involved in outflow tract morphogenesis	0.0454743	0.00223214	1
GO:BP	GO:1902668	negative regulation of axon guidance	0.0454743	0.00223214	1
GO:BP	GO:0061348	planar cell polarity pathway involved in ventricular septum morphogenesis	0.0454743	0.00223214	1
GO:BP	GO:0061346	planar cell polarity pathway involved in heart morphogenesis	0.0454743	0.00223214	1
GO:BP	GO:2001233	regulation of apoptotic signaling pathway	0.0455879	0.0200893	9
GO:BP	GO:1901361	organic cyclic compound catabolic process	0.045653	0.0267857	12
GO:BP	GO:0048639	positive regulation of developmental growth	0.0461048	0.0111607	5
GO:BP	GO:0030540	female genitalia development	0.0461277	0.00446429	2
GO:BP	GO:0051893	regulation of focal adhesion assembly	0.0461277	0.00669643	3
GO:BP	GO:0048670	regulation of collateral sprouting	0.0461277	0.00446429	2
GO:BP	GO:0014821	phasic smooth muscle contraction	0.0461277	0.00446429	2
GO:BP	GO:0090109	regulation of cell-substrate junction assembly	0.0461277	0.00669643	3
GO:BP	GO:0072176	nephric duct development	0.0461277	0.00446429	2
GO:BP	GO:0042149	cellular response to glucose starvation	0.0461277	0.00669643	3
GO:BP	GO:0010544	negative regulation of platelet activation	0.0461277	0.00446429	2
GO:BP	GO:0043949	regulation of cAMP-mediated signaling	0.0461277	0.00446429	2
GO:BP	GO:0097154	GABAergic neuron differentiation	0.0461277	0.00446429	2
GO:BP	GO:0015810	aspartate transmembrane transport	0.0461277	0.00446429	2
GO:BP	GO:0015837	amine transport	0.0461277	0.00669643	3
GO:BP	GO:0120305	regulation of pigmentation	0.0461277	0.00446429	2
GO:BP	GO:0097094	craniofacial suture morphogenesis	0.0461277	0.00446429	2
GO:BP	GO:0031400	negative regulation of protein modification process	0.0461277	0.015625	7
GO:BP	GO:2000353	positive regulation of endothelial cell apoptotic process	0.0461277	0.00446429	2
GO:BP	GO:0070243	regulation of thymocyte apoptotic process	0.0461277	0.00446429	2
GO:BP	GO:0050961	detection of temperature stimulus involved in sensory perception	0.0461277	0.00446429	2
GO:BP	GO:0006892	post-Golgi vesicle-mediated transport	0.0461277	0.00892857	4
GO:BP	GO:0036315	cellular response to sterol	0.0461277	0.00446429	2
GO:BP	GO:0008643	carbohydrate transport	0.0469703	0.0111607	5
GO:BP	GO:0009855	determination of bilateral symmetry	0.0469703	0.0111607	5
GO:BP	GO:0009799	specification of symmetry	0.0469703	0.0111607	5
GO:BP	GO:0002027	regulation of heart rate	0.0479938	0.00892857	4
GO:BP	GO:0120031	plasma membrane bounded cell projection assembly	0.0484284	0.0267857	12
GO:BP	GO:0007030	Golgi organization	0.0485636	0.0111607	5
GO:BP	GO:2001238	positive regulation of extrinsic apoptotic signaling pathway	0.0486473	0.00669643	3
GO:BP	GO:0045197	establishment or maintenance of epithelial cell apical/basal polarity	0.0486473	0.00669643	3
GO:BP	GO:0045646	regulation of erythrocyte differentiation	0.0486473	0.00669643	3
GO:BP	GO:0048146	positive regulation of fibroblast proliferation	0.0486473	0.00669643	3
GO:BP	GO:0043113	receptor clustering	0.0486473	0.00669643	3
GO:BP	GO:0050867	positive regulation of cell activation	0.0491756	0.0178571	8
GO:BP	GO:0055007	cardiac muscle cell differentiation	0.0498716	0.00892857	4
GO:BP	GO:1904892	regulation of receptor signaling pathway via STAT	0.0498716	0.00892857	4
GO:BP	GO:0008150	biological_process	3.14613e-42	0.84375	378
GO:BP	GO:0009987	cellular process	4.62965e-39	0.803571	360
GO:BP	GO:0032502	developmental process	1.04146e-36	0.375	168
GO:BP	GO:0048856	anatomical structure development	4.51454e-35	0.354911	159
GO:BP	GO:0065007	biological regulation	4.67425e-34	0.600446	269
GO:BP	GO:0007275	multicellular organism development	1.20836e-32	0.301339	135
GO:BP	GO:0048731	system development	2.90651e-32	0.272321	122
GO:BP	GO:0050789	regulation of biological process	2.5096e-30	0.573661	257
GO:BP	GO:0050794	regulation of cellular process	8.95843e-28	0.546875	245
GO:BP	GO:0007399	nervous system development	5.17708e-26	0.189732	85
GO:BP	GO:0032501	multicellular organismal process	1.1454e-24	0.401786	180
GO:BP	GO:0009653	anatomical structure morphogenesis	5.372e-23	0.198661	89
GO:BP	GO:0048869	cellular developmental process	1.92402e-21	0.243304	109
GO:BP	GO:0030154	cell differentiation	1.92402e-21	0.243304	109
GO:BP	GO:0065008	regulation of biological quality	2.56002e-20	0.189732	85
GO:BP	GO:0048518	positive regulation of biological process	2.5759e-20	0.310268	139
GO:BP	GO:0048699	generation of neurons	3.4894e-20	0.133929	60
GO:BP	GO:0051179	localization	4.28165e-20	0.290179	130
GO:BP	GO:0010646	regulation of cell communication	8.89688e-20	0.212054	95
GO:BP	GO:0023051	regulation of signaling	9.70359e-20	0.212054	95
GO:BP	GO:0048522	positive regulation of cellular process	1.18917e-19	0.290179	130
GO:BP	GO:0030182	neuron differentiation	1.48215e-19	0.127232	57
GO:BP	GO:0048513	animal organ development	4.30007e-19	0.191964	86
GO:BP	GO:0022008	neurogenesis	4.91619e-19	0.140625	63
GO:BP	GO:0048468	cell development	5.40012e-19	0.185268	83
GO:BP	GO:0048519	negative regulation of biological process	7.01535e-19	0.28125	126
GO:BP	GO:0007154	cell communication	1.12834e-18	0.359375	161
GO:BP	GO:0048523	negative regulation of cellular process	1.16024e-18	0.270089	121
GO:BP	GO:0006810	transport	4.36155e-18	0.245536	110
GO:BP	GO:0007155	cell adhesion	5.91293e-18	0.125	56
GO:BP	GO:0016043	cellular component organization	9.61298e-18	0.350446	157
GO:BP	GO:0071840	cellular component organization or biogenesis	1.04488e-17	0.357143	160
GO:BP	GO:0023052	signaling	3.01817e-17	0.348214	156
GO:BP	GO:0007166	cell surface receptor signaling pathway	4.78621e-17	0.180804	81
GO:BP	GO:0060255	regulation of macromolecule metabolic process	6.46426e-17	0.292411	131
GO:BP	GO:0000902	cell morphogenesis	6.46426e-17	0.100446	45
GO:BP	GO:0051234	establishment of localization	8.71832e-17	0.25	112
GO:BP	GO:0051171	regulation of nitrogen compound metabolic process	2.8864e-16	0.258929	116
GO:BP	GO:0019222	regulation of metabolic process	4.85519e-16	0.303571	136
GO:BP	GO:0007267	cell-cell signaling	5.28561e-16	0.122768	55
GO:BP	GO:0050896	response to stimulus	7.52016e-16	0.404018	181
GO:BP	GO:0080090	regulation of primary metabolic process	8.0607e-16	0.261161	117
GO:BP	GO:0051716	cellular response to stimulus	1.08565e-15	0.366071	164
GO:BP	GO:0050793	regulation of developmental process	2.20529e-15	0.15625	70
GO:BP	GO:0031323	regulation of cellular metabolic process	8.5844e-15	0.283482	127
GO:BP	GO:0051239	regulation of multicellular organismal process	2.28818e-14	0.169643	76
GO:BP	GO:0048583	regulation of response to stimulus	2.93711e-14	0.203125	91
GO:BP	GO:0098609	cell-cell adhesion	9.18261e-14	0.0870536	39
GO:BP	GO:0009966	regulation of signal transduction	1.14403e-13	0.169643	76
GO:BP	GO:0007165	signal transduction	1.82114e-13	0.3125	140
GO:BP	GO:0010468	regulation of gene expression	1.9689e-13	0.245536	110
GO:BP	GO:0010556	regulation of macromolecule biosynthetic process	6.91479e-13	0.245536	110
GO:BP	GO:0009889	regulation of biosynthetic process	6.91479e-13	0.25	112
GO:BP	GO:0031326	regulation of cellular biosynthetic process	1.12109e-12	0.247768	111
GO:BP	GO:0032989	cellular anatomical entity morphogenesis	1.12109e-12	0.0758929	34
GO:BP	GO:0034330	cell junction organization	1.44302e-12	0.0758929	34
GO:BP	GO:0048666	neuron development	2.04491e-12	0.0915179	41
GO:BP	GO:0030030	cell projection organization	2.24794e-12	0.111607	50
GO:BP	GO:0120039	plasma membrane bounded cell projection morphogenesis	2.44423e-12	0.0691964	31
GO:BP	GO:0001654	eye development	2.53814e-12	0.0580357	26
GO:BP	GO:0034329	cell junction assembly	2.69394e-12	0.0580357	26
GO:BP	GO:0048858	cell projection morphogenesis	2.77714e-12	0.0691964	31
GO:BP	GO:0150063	visual system development	3.03456e-12	0.0580357	26
GO:BP	GO:0099177	regulation of trans-synaptic signaling	3.41773e-12	0.0580357	26
GO:BP	GO:0050804	modulation of chemical synaptic transmission	3.41773e-12	0.0580357	26
GO:BP	GO:0048880	sensory system development	3.90682e-12	0.0580357	26
GO:BP	GO:0098916	anterograde trans-synaptic signaling	4.27321e-12	0.0691964	31
GO:BP	GO:0007268	chemical synaptic transmission	4.27321e-12	0.0691964	31
GO:BP	GO:0120036	plasma membrane bounded cell projection organization	4.39855e-12	0.109375	49
GO:BP	GO:0031175	neuron projection development	4.56386e-12	0.0825893	37
GO:BP	GO:0099537	trans-synaptic signaling	4.85906e-12	0.0691964	31
GO:BP	GO:0048812	neuron projection morphogenesis	5.45664e-12	0.0669643	30
GO:BP	GO:0048667	cell morphogenesis involved in neuron differentiation	6.29255e-12	0.0647321	29
GO:BP	GO:0007423	sensory organ development	6.54497e-12	0.0691964	31
GO:BP	GO:0045595	regulation of cell differentiation	1.06948e-11	0.107143	48
GO:BP	GO:0008283	cell population proliferation	1.29035e-11	0.122768	55
GO:BP	GO:0099536	synaptic signaling	1.35804e-11	0.0691964	31
GO:BP	GO:0060322	head development	1.35804e-11	0.0714286	32
GO:BP	GO:0035556	intracellular signal transduction	1.65832e-11	0.149554	67
GO:BP	GO:0006357	regulation of transcription by RNA polymerase II	1.81349e-11	0.145089	65
GO:BP	GO:0051128	regulation of cellular component organization	1.83009e-11	0.138393	62
GO:BP	GO:0051252	regulation of RNA metabolic process	2.57049e-11	0.185268	83
GO:BP	GO:0009888	tissue development	3.8619e-11	0.125	56
GO:BP	GO:0007420	brain development	4.64832e-11	0.0669643	30
GO:BP	GO:0072359	circulatory system development	4.9927e-11	0.0892857	40
GO:BP	GO:0009719	response to endogenous stimulus	8.46766e-11	0.102679	46
GO:BP	GO:0008152	metabolic process	9.16801e-11	0.482143	216
GO:BP	GO:0019219	regulation of nucleobase-containing compound metabolic process	9.2847e-11	0.191964	86
GO:BP	GO:0033036	macromolecule localization	1.01422e-10	0.15625	70
GO:BP	GO:0071704	organic substance metabolic process	1.02261e-10	0.466518	209
GO:BP	GO:0007417	central nervous system development	1.03047e-10	0.078125	35
GO:BP	GO:0006366	transcription by RNA polymerase II	1.1204e-10	0.145089	65
GO:BP	GO:0042391	regulation of membrane potential	1.1204e-10	0.0535714	24
GO:BP	GO:0042127	regulation of cell population proliferation	1.34487e-10	0.104911	47
GO:BP	GO:0055085	transmembrane transport	2.0623e-10	0.109375	49
GO:BP	GO:0051093	negative regulation of developmental process	2.33998e-10	0.0758929	34
GO:BP	GO:0006355	regulation of DNA-templated transcription	2.48318e-10	0.169643	76
GO:BP	GO:0043170	macromolecule metabolic process	2.5074e-10	0.419643	188
GO:BP	GO:2001141	regulation of RNA biosynthetic process	2.66873e-10	0.169643	76
GO:BP	GO:0051641	cellular localization	2.84431e-10	0.169643	76
GO:BP	GO:0010604	positive regulation of macromolecule metabolic process	3.21592e-10	0.165179	74
GO:BP	GO:0048585	negative regulation of response to stimulus	3.81608e-10	0.107143	48
GO:BP	GO:0035249	synaptic transmission, glutamatergic	9.1338e-10	0.0267857	12
GO:BP	GO:0044237	cellular metabolic process	1.24095e-09	0.433036	194
GO:BP	GO:0022603	regulation of anatomical structure morphogenesis	1.31871e-09	0.0691964	31
GO:BP	GO:0050808	synapse organization	1.44092e-09	0.0513393	23
GO:BP	GO:0051173	positive regulation of nitrogen compound metabolic process	1.59182e-09	0.147321	66
GO:BP	GO:0009790	embryo development	1.61796e-09	0.0870536	39
GO:BP	GO:0048870	cell motility	1.61796e-09	0.107143	48
GO:BP	GO:0035295	tube development	1.66039e-09	0.0825893	37
GO:BP	GO:0006351	DNA-templated transcription	2.01037e-09	0.169643	76
GO:BP	GO:0009893	positive regulation of metabolic process	2.06177e-09	0.169643	76
GO:BP	GO:0007416	synapse assembly	2.316e-09	0.0334821	15
GO:BP	GO:2000026	regulation of multicellular organismal development	2.41589e-09	0.0915179	41
GO:BP	GO:0032774	RNA biosynthetic process	2.61589e-09	0.169643	76
GO:BP	GO:0099505	regulation of presynaptic membrane potential	2.61589e-09	0.0178571	8
GO:BP	GO:0051094	positive regulation of developmental process	2.66888e-09	0.0870536	39
GO:BP	GO:0007507	heart development	2.74513e-09	0.0580357	26
GO:BP	GO:0006811	monoatomic ion transport	2.84616e-09	0.0892857	40
GO:BP	GO:0009887	animal organ morphogenesis	3.51521e-09	0.0803571	36
GO:BP	GO:0031325	positive regulation of cellular metabolic process	3.62199e-09	0.158482	71
GO:BP	GO:0051241	negative regulation of multicellular organismal process	3.76151e-09	0.078125	35
GO:BP	GO:0006807	nitrogen compound metabolic process	5.80843e-09	0.410714	184
GO:BP	GO:0044238	primary metabolic process	8.63574e-09	0.424107	190
GO:BP	GO:0043010	camera-type eye development	9.88632e-09	0.0446429	20
GO:BP	GO:0051172	negative regulation of nitrogen compound metabolic process	1.01404e-08	0.113839	51
GO:BP	GO:0141124	intracellular signaling cassette	1.10827e-08	0.104911	47
GO:BP	GO:1901700	response to oxygen-containing compound	1.28577e-08	0.0870536	39
GO:BP	GO:0008284	positive regulation of cell population proliferation	1.46105e-08	0.0691964	31
GO:BP	GO:0060284	regulation of cell development	1.61209e-08	0.0647321	29
GO:BP	GO:0034220	monoatomic ion transmembrane transport	1.69914e-08	0.0758929	34
GO:BP	GO:0040011	locomotion	1.79879e-08	0.0825893	37
GO:BP	GO:0030334	regulation of cell migration	1.85639e-08	0.0714286	32
GO:BP	GO:0051049	regulation of transport	1.93148e-08	0.0892857	40
GO:BP	GO:2000145	regulation of cell motility	1.93947e-08	0.0736607	33
GO:BP	GO:0030900	forebrain development	1.96268e-08	0.0446429	20
GO:BP	GO:0010648	negative regulation of cell communication	2.22849e-08	0.0892857	40
GO:BP	GO:0019438	aromatic compound biosynthetic process	2.40296e-08	0.178571	80
GO:BP	GO:0023057	negative regulation of signaling	2.45025e-08	0.0892857	40
GO:BP	GO:0010033	response to organic substance	2.51573e-08	0.122768	55
GO:BP	GO:0071495	cellular response to endogenous stimulus	2.73605e-08	0.0870536	39
GO:BP	GO:0048646	anatomical structure formation involved in morphogenesis	2.77389e-08	0.0803571	36
GO:BP	GO:0045596	negative regulation of cell differentiation	3.07198e-08	0.0580357	26
GO:BP	GO:0032879	regulation of localization	3.26132e-08	0.104911	47
GO:BP	GO:0010557	positive regulation of macromolecule biosynthetic process	3.58152e-08	0.131696	59
GO:BP	GO:1902531	regulation of intracellular signal transduction	4.03893e-08	0.0982143	44
GO:BP	GO:1901362	organic cyclic compound biosynthetic process	4.13192e-08	0.180804	81
GO:BP	GO:0034654	nucleobase-containing compound biosynthetic process	4.25392e-08	0.174107	78
GO:BP	GO:0040012	regulation of locomotion	4.71248e-08	0.0736607	33
GO:BP	GO:0009891	positive regulation of biosynthetic process	4.74159e-08	0.133929	60
GO:BP	GO:0018130	heterocycle biosynthetic process	4.74159e-08	0.176339	79
GO:BP	GO:0010975	regulation of neuron projection development	4.74531e-08	0.0424107	19
[truncated: 1,190 more rows]
