# Supplementary material for: Whole-genome resequencing reveals positive selection and introgression signatures and genetic loci associated with early puberty traits in Chinese indigenous pigs
Source: Genet Sel Evol. 2025 Jun 10;57:29. doi: 10.1186/s12711-025-00975-1 (PMC12150574; doi:10.1186/s12711-025-00975-1)
Supplement: Supplementary file 21 — Additional file 21: Table S18. The information of significant loci associated with early puberty using emmax software. [file 12711_2025_975_MOESM21_ESM.xlsx]

## Sheet: Sheet1
Additional file 21 Table S18. The information of significant loci associated with early puberty using emmax software.
Number	Chr	POS	p value	Gene by ANNOVAR annotation	Region
1	1	7218483	2.33126e-08	gene-IGF2R,gene-MAP3K4,gene-PLG,gene-SLC22A1,gene-SLC22A2,gene-SLC22A3	exonic
2	1	7235461	6.36279e-11	gene-IGF2R,gene-MAP3K4,gene-PLG,gene-SLC22A1,gene-SLC22A2,gene-SLC22A3	exonic
3	1	7248960	6.97555e-09	gene-IGF2R,gene-MAP3K4,gene-PLG,gene-SLC22A1,gene-SLC22A2,gene-SLC22A3	exonic
4	1	7258687	5.73972e-09	gene-IGF2R,gene-MAP3K4,gene-PLG,gene-SLC22A1,gene-SLC22A2,gene-SLC22A3	exonic
5	1	7287217	1.1029e-09	gene-IGF2R,gene-MAP3K4,gene-MAS1,gene-PLG,gene-SLC22A1,gene-SLC22A2,gene-SLC22A3	exonic
6	1	7302079	1.11885e-08	gene-IGF2R,gene-MAS1,gene-PLG,gene-SLC22A1,gene-SLC22A2,gene-SLC22A3	exonic
7	1	16879084	6.53898e-09	gene-UST	exonic
8	1	16911924	8.60347e-09	gene-UST	exonic
9	1	17781079	1.1947e-09	gene-SAMD5,gene-SASH1	exonic
10	1	17797414	2.78122e-10	gene-SAMD5,gene-SASH1	exonic
11	1	90759172	4.99558e-10	gene-COL12A1,gene-COX7A2,gene-FILIP1,gene-TMEM30A	exonic
12	1	96695022	1.42702e-08	gene-HDHD2,gene-IER3IP1,gene-KATNAL2,gene-PIAS2,gene-SKOR2	exonic
13	1	100152521	2.37031e-08	gene-CXXC1,gene-MAPK4,gene-MBD1,gene-MRO,gene-SKA1	exonic
14	1	100288614	3.30241e-08	gene-ELAC1,gene-MAPK4,gene-ME2,gene-MRO	exonic
15	1	101753655	7.30113e-09	gene-DCC	exonic
16	1	101951714	5.33956e-10	gene-DCC	exonic
17	1	102271988	6.77815e-10	gene-DCC	exonic
18	1	102399582	3.07958e-11	gene-DCC	exonic
19	1	102423344	9.21174e-12	gene-DCC	exonic
20	1	102431018	4.7038e-11	gene-DCC	exonic
21	1	102447467	2.69043e-09	gene-DCC	exonic
22	1	102488463	3.72969e-09	gene-DCC	exonic
23	1	102681500	3.0349e-11	gene-DCC	exonic
24	1	102777362	2.1385e-09	gene-DCC	exonic
25	1	102793796	1.03061e-08	gene-DCC	exonic
26	1	102900187	8.37951e-10	gene-DCC	exonic
27	1	102918952	4.0519e-09	gene-DCC	exonic
28	1	103013959	3.07104e-09	gene-DCC	exonic
29	1	103024438	7.16199e-09	gene-DCC	exonic
30	1	103330907	2.75332e-10	gene-DCC	exonic
31	1	103397970	2.56518e-10	gene-DCC(dist=60950),gene-MBD2(dist=35107)	intergenic
32	1	103484844	1.19927e-09	gene-MBD2	exonic
33	1	103494413	3.27131e-08	gene-MBD2	exonic
34	1	103513101	5.71614e-09	gene-MBD2	exonic
35	1	103566455	9.91976e-09	gene-MBD2,gene-POLI	exonic
36	1	103579424	4.7104e-11	gene-MBD2,gene-POLI	exonic
37	1	103631340	2.56054e-13	gene-C1H18orf54,gene-MBD2,gene-POLI,gene-STARD6	exonic
38	1	103676773	6.10972e-15	gene-C1H18orf54,gene-MBD2,gene-POLI,gene-STARD6	exonic
39	1	103747175	5.78339e-11	gene-C1H18orf54,gene-MBD2,gene-POLI,gene-STARD6	exonic
40	1	104356109	7.96169e-10	gene-CCDC68,gene-RAB27B	exonic
41	1	104397877	5.75405e-13	gene-CCDC68,gene-RAB27B	exonic
42	1	104421732	5.50129e-14	gene-CCDC68,gene-RAB27B	exonic
43	1	104435255	5.29752e-14	gene-CCDC68,gene-RAB27B	exonic
44	1	104455939	6.85425e-17	gene-CCDC68,gene-RAB27B	exonic
45	1	104472057	3.06954e-09	gene-CCDC68,gene-RAB27B,gene-TCF4	exonic
46	1	104492651	1.8736e-10	gene-CCDC68,gene-RAB27B,gene-TCF4	exonic
47	1	104500594	4.16773e-12	gene-CCDC68,gene-RAB27B,gene-TCF4	exonic
48	1	104570453	6.02122e-14	gene-CCDC68,gene-RAB27B,gene-TCF4	exonic
49	1	104736913	8.72418e-12	gene-TCF4	exonic
50	1	104749974	4.67836e-12	gene-TCF4	exonic
51	1	104767706	1.26806e-11	gene-TCF4	exonic
52	1	104811470	1.46615e-11	gene-TCF4	exonic
53	1	104873017	5.61646e-12	gene-TCF4	exonic
54	1	104911741	5.91948e-09	gene-TCF4	exonic
55	1	105100729	1.1254e-09	gene-TCF4	exonic
56	1	105131746	2.51086e-13	gene-TCF4	exonic
57	1	105236060	4.87054e-10	gene-TCF4	exonic
58	1	105411759	3.93195e-09	gene-TCF4(dist=81841),gene-TXNL1(dist=312262)	intergenic
59	1	105432644	6.15673e-09	gene-TCF4(dist=102726),gene-TXNL1(dist=291377)	intergenic
60	1	105477611	4.3594e-10	gene-TCF4(dist=147693),gene-TXNL1(dist=246410)	intergenic
61	1	105542778	5.73686e-10	gene-TCF4(dist=212860),gene-TXNL1(dist=181243)	intergenic
62	1	105840898	2.90432e-11	gene-TXNL1,gene-WDR7	exonic
63	1	105854217	3.6502e-12	gene-TXNL1,gene-WDR7	exonic
64	1	106446082	9.36963e-14	gene-ST8SIA3,gene-WDR7	exonic
65	1	106491256	1.96063e-08	gene-ST8SIA3,gene-WDR7	exonic
66	1	106548687	5.02919e-15	gene-ONECUT2,gene-ST8SIA3,gene-WDR7	exonic
67	1	106584092	1.04783e-16	gene-ONECUT2,gene-ST8SIA3,gene-WDR7	exonic
68	1	106815147	1.09594e-09	gene-FECH,gene-MTFMT,gene-NARS,gene-ONECUT2,gene-SPG21,gene-ST8SIA3	exonic
69	1	106878721	1.70254e-12	gene-ANKDD1A,gene-FECH,gene-MTFMT,gene-NARS,gene-ONECUT2,gene-SPG21,gene-ST8SIA3	exonic
70	1	106926263	7.62115e-09	gene-ANKDD1A,gene-FECH,gene-MTFMT,gene-NARS,gene-ONECUT2,gene-SPG21,gene-ST8SIA3	exonic
71	1	106963849	6.82668e-17	gene-ANKDD1A,gene-FECH,gene-MTFMT,gene-NARS,gene-ONECUT2,gene-PLEKHO2,gene-SPG21	exonic
72	1	106984549	2.9129e-18	gene-ANKDD1A,gene-FECH,gene-MTFMT,gene-NARS,gene-ONECUT2,gene-PIF1,gene-PLEKHO2,gene-SPG21	exonic
73	1	106994734	2.9129e-18	gene-ANKDD1A,gene-FECH,gene-MTFMT,gene-NARS,gene-ONECUT2,gene-PIF1,gene-PLEKHO2,gene-SPG21	exonic
74	1	107099407	3.89999e-14	gene-ANKDD1A,gene-FECH,gene-MTFMT,gene-NARS,gene-OAZ2,gene-PIF1,gene-PLEKHO2,gene-RBPMS2,gene-SPG21,gene-ZNF609	exonic
75	1	107110812	6.62314e-13	gene-ANKDD1A,gene-FECH,gene-MTFMT,gene-NARS,gene-OAZ2,gene-PIF1,gene-PLEKHO2,gene-RBPMS2,gene-SPG21,gene-ZNF609	exonic
76	1	107135238	1.44522e-15	gene-ANKDD1A,gene-FECH,gene-MTFMT,gene-NARS,gene-OAZ2,gene-PIF1,gene-PLEKHO2,gene-RBPMS2,gene-SPG21,gene-ZNF609	exonic
77	1	107209918	7.51722e-17	gene-ANKDD1A,gene-MTFMT,gene-OAZ2,gene-PIF1,gene-PLEKHO2,gene-RBPMS2,gene-SPG21,gene-ZNF609	exonic
78	1	107220398	5.06772e-09	gene-ANKDD1A,gene-MTFMT,gene-OAZ2,gene-PIF1,gene-PLEKHO2,gene-RBPMS2,gene-SPG21,gene-ZNF609	exonic
79	1	107235802	5.35619e-15	gene-ANKDD1A,gene-MTFMT,gene-OAZ2,gene-PIF1,gene-PLEKHO2,gene-RBPMS2,gene-SPG21,gene-ZNF609	exonic
80	1	107245111	2.30479e-15	gene-ANKDD1A,gene-MTFMT,gene-OAZ2,gene-PIF1,gene-PLEKHO2,gene-RBPMS2,gene-SPG21,gene-ZNF609	exonic
81	1	107258090	7.75797e-18	gene-ANKDD1A,gene-OAZ2,gene-PIF1,gene-PLEKHO2,gene-RBPMS2,gene-SPG21,gene-ZNF609	exonic
82	1	107342455	1.02358e-15	gene-ANKDD1A,gene-OAZ2,gene-PIF1,gene-PLEKHO2,gene-RBPMS2,gene-TRIP4,gene-ZNF609	exonic
83	1	107417524	4.20421e-11	gene-OAZ2,gene-PCLAF,gene-PIF1,gene-PLEKHO2,gene-RBPMS2,gene-TRIP4,gene-ZNF609	exonic
84	1	107470020	1.7866e-14	gene-OAZ2,gene-PCLAF,gene-PIF1,gene-RBPMS2,gene-TRIP4,gene-ZNF609	exonic
85	1	107488686	1.91727e-10	gene-OAZ2,gene-PCLAF,gene-RBPMS2,gene-TRIP4,gene-ZNF609	exonic
86	1	107509705	1.91727e-10	gene-OAZ2,gene-PCLAF,gene-RBPMS2,gene-TRIP4,gene-ZNF609	exonic
87	1	107540197	1.12411e-08	gene-CSNK1G1,gene-OAZ2,gene-PCLAF,gene-RBPMS2,gene-TRIP4,gene-ZNF609	exonic
88	1	107563342	3.43577e-11	gene-CSNK1G1,gene-OAZ2,gene-PCLAF,gene-TRIP4,gene-ZNF609	exonic
89	1	107920923	1.4154e-15	gene-CSNK1G1,gene-DAPK2,gene-FAM96A,gene-PPIB,gene-SNX1,gene-SNX22	exonic
90	1	108043113	1.04783e-16	gene-CSNK1G1,gene-DAPK2,gene-FAM96A,gene-HERC1,gene-PPIB,gene-SNX1,gene-SNX22	exonic
91	1	108053944	2.57419e-12	gene-CSNK1G1,gene-DAPK2,gene-FAM96A,gene-HERC1,gene-PPIB,gene-SNX1,gene-SNX22	exonic
92	1	108082039	3.03794e-09	gene-CSNK1G1,gene-DAPK2,gene-FAM96A,gene-HERC1,gene-PPIB,gene-SNX1,gene-SNX22	exonic
93	1	108093471	2.16773e-08	gene-CSNK1G1,gene-DAPK2,gene-FAM96A,gene-HERC1,gene-PPIB,gene-SNX1,gene-SNX22	exonic
94	1	108120815	5.32719e-10	gene-CSNK1G1,gene-DAPK2,gene-FAM96A,gene-HERC1,gene-PPIB,gene-SNX1,gene-SNX22	exonic
95	1	108133060	1.381e-11	gene-DAPK2,gene-FAM96A,gene-HERC1,gene-PPIB,gene-SNX1,gene-SNX22	exonic
96	1	108404463	3.74264e-19	gene-APH1B,gene-CA12,gene-FBXL22,gene-HERC1,gene-USP3	exonic
97	1	108557349	9.62933e-16	gene-APH1B,gene-CA12,gene-FBXL22,gene-HERC1,gene-RAB8B,gene-USP3	exonic
98	1	108584277	8.57932e-20	gene-APH1B,gene-CA12,gene-FBXL22,gene-HERC1,gene-RAB8B,gene-USP3	exonic
99	1	108595517	2.82261e-10	gene-APH1B,gene-CA12,gene-FBXL22,gene-HERC1,gene-RAB8B,gene-USP3	exonic
100	1	108628677	2.9129e-18	gene-APH1B,gene-CA12,gene-FBXL22,gene-HERC1,gene-RAB8B,gene-USP3	exonic
101	1	108651994	9.62933e-16	gene-APH1B,gene-CA12,gene-FBXL22,gene-HERC1,gene-RAB8B,gene-RPS27L,gene-USP3	exonic
102	1	108666809	9.62933e-16	gene-APH1B,gene-CA12,gene-LACTB,gene-RAB8B,gene-RPS27L,gene-USP3	exonic
103	1	108696761	2.04437e-15	gene-APH1B,gene-CA12,gene-LACTB,gene-RAB8B,gene-RPS27L,gene-USP3	exonic
104	1	108702833	3.13767e-17	gene-APH1B,gene-CA12,gene-LACTB,gene-RAB8B,gene-RPS27L,gene-USP3	exonic
105	1	108713380	3.49106e-13	gene-APH1B,gene-CA12,gene-LACTB,gene-RAB8B,gene-RPS27L,gene-USP3	exonic
106	1	108730214	1.42322e-13	gene-APH1B,gene-CA12,gene-LACTB,gene-RAB8B,gene-RPS27L,gene-USP3	exonic
107	1	108735329	4.35372e-16	gene-APH1B,gene-CA12,gene-LACTB,gene-RAB8B,gene-RPS27L,gene-USP3	exonic
108	1	108748735	2.83508e-13	gene-APH1B,gene-CA12,gene-LACTB,gene-RAB8B,gene-RPS27L,gene-TPM1,gene-USP3	exonic
109	1	108775778	1.22374e-15	gene-APH1B,gene-CA12,gene-LACTB,gene-RAB8B,gene-RPS27L,gene-TPM1	exonic
110	1	108792198	9.80565e-12	gene-APH1B,gene-CA12,gene-LACTB,gene-RAB8B,gene-RPS27L,gene-TPM1	exonic
111	1	108816858	4.20302e-17	gene-APH1B,gene-CA12,gene-LACTB,gene-RAB8B,gene-RPS27L,gene-TPM1	exonic
112	1	108875772	5.01886e-16	gene-APH1B,gene-CA12,gene-LACTB,gene-RAB8B,gene-RPS27L,gene-TPM1	exonic
113	1	108905323	1.22915e-13	gene-APH1B,gene-CA12,gene-LACTB,gene-RAB8B,gene-RPS27L,gene-TPM1	exonic
114	1	108928073	1.91742e-16	gene-APH1B,gene-CA12,gene-LACTB,gene-RAB8B,gene-RPS27L,gene-TPM1	exonic
115	1	108935271	6.26347e-11	gene-APH1B,gene-CA12,gene-LACTB,gene-RAB8B,gene-RPS27L,gene-TPM1	exonic
116	1	108949460	1.8182e-12	gene-APH1B,gene-CA12,gene-LACTB,gene-RAB8B,gene-RPS27L,gene-TPM1	exonic
117	1	108978409	2.23058e-18	gene-APH1B,gene-LACTB,gene-RAB8B,gene-RPS27L,gene-TLN2,gene-TPM1	exonic
118	1	109066619	3.59399e-08	gene-LACTB,gene-RAB8B,gene-RPS27L,gene-TLN2,gene-TPM1	exonic
119	1	109076042	2.65114e-11	gene-LACTB,gene-RAB8B,gene-RPS27L,gene-TLN2,gene-TPM1	exonic
120	1	109083259	3.72374e-15	gene-LACTB,gene-RAB8B,gene-RPS27L,gene-TLN2,gene-TPM1	exonic
121	1	109111086	1.16546e-14	gene-LACTB,gene-RPS27L,gene-TLN2,gene-TPM1	exonic
122	1	109125239	4.96295e-15	gene-LACTB,gene-RPS27L,gene-TLN2,gene-TPM1	exonic
123	1	109154614	8.69612e-13	gene-LACTB,gene-TLN2,gene-TPM1	exonic
124	1	109170823	6.56749e-13	gene-LACTB,gene-TLN2,gene-TPM1	exonic
125	1	109197853	8.22348e-09	gene-TLN2,gene-TPM1	exonic
126	1	109205426	1.35734e-08	gene-TLN2,gene-TPM1	exonic
127	1	109221487	1.377e-18	gene-TLN2,gene-TPM1	exonic
128	1	109249431	8.88932e-18	gene-TLN2,gene-TPM1	exonic
129	1	109261437	2.42647e-18	gene-TLN2,gene-TPM1	exonic
130	1	109288506	3.48684e-18	gene-TLN2	exonic
131	1	109302277	8.98401e-20	gene-TLN2	exonic
132	1	109332232	1.73798e-08	gene-TLN2	exonic
133	1	109359469	1.64537e-20	gene-TLN2	exonic
134	1	109394898	3.27062e-18	gene-TLN2	exonic
135	1	109410700	1.377e-18	gene-TLN2	exonic
136	1	109451335	2.33133e-18	gene-TLN2	exonic
137	1	109480904	2.01626e-11	gene-TLN2	exonic
138	1	109508023	6.22788e-15	gene-TLN2	exonic
139	1	109525656	7.14201e-11	gene-TLN2	exonic
140	1	109629867	3.48684e-18	gene-C2CD4B,gene-TLN2	exonic
141	1	109737898	1.04586e-19	gene-C2CD4B,gene-VPS13C	exonic
142	1	109763657	3.99357e-20	gene-C2CD4B,gene-VPS13C	exonic
143	1	109791416	9.44474e-16	gene-C2CD4B,gene-VPS13C	exonic
144	1	109803538	4.27663e-23	gene-C2CD4B,gene-VPS13C	exonic
145	1	109811153	8.62975e-26	gene-C2CD4B,gene-VPS13C	exonic
146	1	109862565	3.23349e-18	gene-C2CD4B,gene-VPS13C	exonic
147	1	109867129	7.15504e-20	gene-C2CD4B,gene-VPS13C	exonic
148	1	109887046	7.15504e-20	gene-C2CD4B,gene-VPS13C	exonic
149	1	109911437	3.15994e-18	gene-C2CD4B,gene-VPS13C	exonic
150	1	109934291	4.78062e-22	gene-C2CD4B,gene-VPS13C	exonic
151	1	109989786	1.74925e-16	gene-C2CD4B,gene-VPS13C	exonic
152	1	110045356	3.15994e-18	gene-C2CD4B,gene-VPS13C	exonic
153	1	110084025	3.15994e-18	gene-VPS13C	exonic
154	1	110097751	3.15994e-18	gene-VPS13C	exonic
155	1	110122763	7.15504e-20	gene-VPS13C	exonic
156	1	110140968	8.59329e-18	gene-VPS13C	exonic
157	1	110156893	4.27663e-23	gene-VPS13C	exonic
158	1	110180456	8.62975e-26	gene-VPS13C	exonic
159	1	110202820	1.28989e-20	gene-VPS13C	exonic
160	1	110218225	6.0958e-10	gene-VPS13C	exonic
161	1	110334086	1.1275e-14	gene-VPS13C	exonic
162	1	110342815	6.78778e-22	gene-VPS13C	exonic
163	1	110390176	3.65401e-09	gene-VPS13C(dist=34658),gene-RORA(dist=78828)	intergenic
164	1	110773870	1.78399e-08	gene-RORA	exonic
165	1	110825753	1.52156e-08	gene-RORA	exonic
166	1	110870415	4.68143e-20	gene-RORA	exonic
167	1	110908269	8.19323e-18	gene-RORA	exonic
168	1	110920145	1.15191e-17	gene-RORA	exonic
169	1	110936878	4.68143e-20	gene-RORA	exonic
170	1	110971209	8.91173e-11	gene-RORA	exonic
171	1	110980873	1.23635e-17	gene-RORA	exonic
172	1	110990798	4.68143e-20	gene-RORA	exonic
173	1	111003552	4.68143e-20	gene-RORA	exonic
174	1	111023607	7.74992e-18	gene-RORA	exonic
175	1	111030534	4.68143e-20	gene-RORA	exonic
176	1	111070931	8.19323e-18	gene-RORA	exonic
177	1	111210688	6.21976e-12	gene-RORA	exonic
178	1	111230229	4.37298e-11	gene-RORA	exonic
179	1	111337360	1.19761e-11	gene-ICE2,gene-RORA	exonic
180	1	111403692	8.7822e-11	gene-ANXA2,gene-ICE2,gene-RORA	exonic
181	1	111462749	1.29919e-11	gene-ANXA2,gene-ICE2,gene-RORA	exonic
182	1	111492517	2.3872e-10	gene-ANXA2,gene-ICE2,gene-RORA	exonic
183	1	111579535	1.13051e-09	gene-ANXA2,gene-ICE2,gene-RORA	exonic
184	1	111662812	5.69018e-09	gene-ANXA2,gene-ICE2,gene-RORA	exonic
185	1	111823519	2.0059e-11	gene-ANXA2,gene-FOXB1	exonic
186	1	111842303	2.33659e-08	gene-ANXA2,gene-FOXB1	exonic
187	1	112445065	5.04136e-10	gene-BNIP2,gene-FAM81A,gene-GCNT3,gene-GTF2A2,gene-MYO1E	exonic
188	1	112598280	2.02988e-08	gene-BNIP2,gene-FAM81A,gene-GCNT3,gene-GTF2A2,gene-MYO1E	exonic
189	1	112626317	3.27229e-08	gene-FAM81A,gene-GCNT3,gene-GTF2A2,gene-MYO1E	exonic
190	1	112742444	1.89684e-09	gene-CCNB2,gene-FAM81A,gene-MYO1E,gene-RNF111	exonic
191	1	112844761	1.73208e-08	gene-CCNB2,gene-FAM81A,gene-MYO1E,gene-RNF111,gene-SLTM	exonic
192	1	113235589	2.69433e-12	gene-ADAM10,gene-LIPC,gene-MINDY2,gene-RNF111,gene-SLTM	exonic
193	1	113481055	3.55714e-09	gene-ADAM10,gene-LIPC,gene-MINDY2	exonic
194	1	113528521	3.30154e-08	gene-ADAM10,gene-LIPC	exonic
195	1	113738327	1.86258e-08	gene-ALDH1A2,gene-AQP9,gene-LIPC	exonic
196	1	113860582	2.94524e-08	gene-ALDH1A2,gene-AQP9	exonic
197	1	113876388	3.67146e-08	gene-ALDH1A2,gene-AQP9	exonic
198	1	113936507	1.16044e-08	gene-ALDH1A2,gene-AQP9	exonic
199	1	114005759	1.20409e-08	gene-ALDH1A2,gene-AQP9	exonic
200	1	114083983	2.89932e-08	gene-ALDH1A2,gene-AQP9,gene-MYZAP,gene-POLR2M	exonic
201	1	114095773	1.20409e-08	gene-ALDH1A2,gene-AQP9,gene-MYZAP,gene-POLR2M	exonic
202	1	114105272	1.20409e-08	gene-ALDH1A2,gene-MYZAP,gene-POLR2M	exonic
203	1	114119917	1.20409e-08	gene-ALDH1A2,gene-MYZAP,gene-POLR2M	exonic
204	1	114168474	3.9152e-09	gene-ALDH1A2,gene-MYZAP,gene-POLR2M	exonic
205	1	114210615	2.91363e-08	gene-ALDH1A2,gene-CGNL1,gene-MYZAP,gene-POLR2M	exonic
206	1	114223915	4.13367e-09	gene-ALDH1A2,gene-CGNL1,gene-MYZAP,gene-POLR2M	exonic
207	1	114233883	3.30154e-08	gene-ALDH1A2,gene-CGNL1,gene-MYZAP,gene-POLR2M	exonic
208	1	114249639	2.45842e-08	gene-ALDH1A2,gene-CGNL1,gene-MYZAP,gene-POLR2M	exonic
209	1	114259628	1.20409e-08	gene-ALDH1A2,gene-CGNL1,gene-MYZAP,gene-POLR2M	exonic
210	1	114348278	1.20409e-08	gene-CGNL1,gene-MYZAP,gene-POLR2M	exonic
211	1	114367288	1.20409e-08	gene-CGNL1,gene-MYZAP,gene-POLR2M	exonic
212	1	114422903	2.21834e-08	gene-CGNL1,gene-MYZAP,gene-POLR2M	exonic
213	1	114451878	1.20409e-08	gene-CGNL1,gene-MYZAP,gene-POLR2M,gene-TCF12	exonic
214	1	114693006	7.47875e-09	gene-CGNL1,gene-TCF12	exonic
215	1	114736286	1.9654e-08	gene-CGNL1,gene-TCF12	exonic
216	1	114838584	2.14561e-09	gene-TCF12	exonic
217	1	114893832	1.9654e-08	gene-TCF12	exonic
218	1	115168942	1.11534e-08	gene-TCF12,gene-ZNF280D	exonic
219	1	115190850	2.8322e-08	gene-TCF12,gene-ZNF280D	exonic
220	1	116119984	1.11534e-08	gene-DNAAF4,gene-NEDD4,gene-PRTG,gene-PYGO1	exonic
221	1	116221322	4.3288e-11	gene-C1H15orf65,gene-CCPG1,gene-DNAAF4,gene-NEDD4,gene-PRTG,gene-PYGO1	exonic
222	1	116348783	4.03683e-09	gene-C1H15orf65,gene-CCPG1,gene-DNAAF4,gene-PIGB,gene-PIGBOS1,gene-PRTG,gene-PYGO1,gene-RAB27A	exonic
223	1	117494206	3.42626e-08	gene-UNC13C	exonic
224	1	117544398	3.26061e-08	gene-UNC13C	exonic
225	1	118267985	5.38044e-09	gene-WDR72	exonic
226	1	118302598	5.38044e-09	gene-WDR72	exonic
227	1	118788983	3.47386e-08	gene-FAM214A,gene-ONECUT1	exonic
228	1	118893746	3.05476e-08	gene-ARPP19,gene-FAM214A,gene-ONECUT1	exonic
229	1	118960794	5.38044e-09	gene-ARPP19,gene-FAM214A,gene-MYO5A,gene-ONECUT1	exonic
230	1	119059962	1.48286e-08	gene-ARPP19,gene-FAM214A,gene-MYO5A,gene-ONECUT1	exonic
231	1	119098419	5.38044e-09	gene-ARPP19,gene-FAM214A,gene-MYO5A,gene-ONECUT1	exonic
232	1	119157826	5.38044e-09	gene-ARPP19,gene-FAM214A,gene-MYO5A,gene-MYO5C,gene-ONECUT1	exonic
233	1	119181683	5.38044e-09	gene-ARPP19,gene-FAM214A,gene-MYO5A,gene-MYO5C,gene-ONECUT1	exonic
234	1	119203583	5.38044e-09	gene-ARPP19,gene-FAM214A,gene-MYO5A,gene-MYO5C	exonic
235	1	119240151	1.64483e-09	gene-ARPP19,gene-FAM214A,gene-MYO5A,gene-MYO5C	exonic
236	1	119262591	5.38044e-09	gene-ARPP19,gene-FAM214A,gene-MYO5A,gene-MYO5C	exonic
237	1	119377937	2.3052e-08	gene-ARPP19,gene-BCL2L10,gene-GNB5,gene-MYO5A,gene-MYO5C	exonic
238	1	119593215	1.64483e-09	gene-BCL2L10,gene-GNB5,gene-LEO1,gene-MAPK6,gene-MYO5A,gene-MYO5C	exonic
239	1	119685390	1.13633e-08	gene-BCL2L10,gene-GNB5,gene-LEO1,gene-MAPK6,gene-MYO5C,gene-TMOD3	exonic
240	1	119727803	3.66284e-11	gene-BCL2L10,gene-GNB5,gene-LEO1,gene-MAPK6,gene-MYO5C,gene-TMOD2,gene-TMOD3	exonic
241	1	119828449	3.40451e-12	gene-BCL2L10,gene-GNB5,gene-LEO1,gene-LYSMD2,gene-MAPK6,gene-SCG3,gene-TMOD2,gene-TMOD3	exonic
242	1	119864121	6.17214e-15	gene-LEO1,gene-LYSMD2,gene-MAPK6,gene-SCG3,gene-TMOD2,gene-TMOD3	exonic
243	1	119896782	6.34984e-12	gene-DMXL2,gene-LEO1,gene-LYSMD2,gene-MAPK6,gene-SCG3,gene-TMOD2,gene-TMOD3	exonic
244	1	119992617	1.29642e-11	gene-DMXL2,gene-LEO1,gene-LYSMD2,gene-SCG3,gene-TMOD2,gene-TMOD3	exonic
245	1	120010042	4.55568e-10	gene-DMXL2,gene-LEO1,gene-LYSMD2,gene-SCG3,gene-TMOD2,gene-TMOD3	exonic
246	1	120123816	1.10024e-09	gene-DMXL2,gene-GLDN,gene-LYSMD2,gene-SCG3,gene-TMOD2,gene-TMOD3	exonic
247	1	120136704	1.5291e-10	gene-DMXL2,gene-GLDN,gene-LYSMD2,gene-SCG3,gene-TMOD2,gene-TMOD3	exonic
248	1	120331458	5.38044e-09	gene-CYP19A3,gene-DMXL2,gene-GLDN,gene-SCG3	exonic
249	1	120338384	7.4144e-09	gene-CYP19A3,gene-DMXL2,gene-GLDN,gene-SCG3	exonic
250	1	120352141	5.38044e-09	gene-CYP19A1,gene-CYP19A3,gene-DMXL2,gene-GLDN	exonic
251	1	120987374	3.87435e-12	gene-AP4E1,gene-SPPL2A,gene-TNFAIP8L3,gene-TRPM7	exonic
252	1	121088081	3.65073e-11	gene-AP4E1,gene-SPPL2A,gene-TNFAIP8L3,gene-TRPM7,gene-USP50,gene-USP8	exonic
253	1	121113554	5.83473e-10	gene-AP4E1,gene-SPPL2A,gene-TRPM7,gene-USP50,gene-USP8	exonic
254	1	121202588	1.77379e-11	gene-GABPB1,gene-SPPL2A,gene-TRPM7,gene-USP50,gene-USP8	exonic
255	1	121657297	1.48388e-12	gene-ATP8B4,gene-GABPB1,gene-HDC,gene-SLC27A2	exonic
256	1	121760382	2.81187e-10	gene-ATP8B4,gene-HDC,gene-SLC27A2	exonic
257	1	121976593	2.985e-09	gene-ATP8B4,gene-DTWD1,gene-FAM227B,gene-FGF7	exonic
258	1	122010410	1.25933e-10	gene-ATP8B4,gene-DTWD1,gene-FAM227B,gene-FGF7	exonic
259	1	122026592	2.28154e-11	gene-ATP8B4,gene-DTWD1,gene-FAM227B,gene-FGF7	exonic
260	1	122060473	2.28154e-11	gene-ATP8B4,gene-DTWD1,gene-FAM227B,gene-FGF7	exonic
261	1	122111113	1.44519e-09	gene-ATP8B4,gene-DTWD1,gene-FAM227B,gene-FGF7	exonic
262	1	122298849	1.96141e-10	gene-COPS2,gene-DTWD1,gene-FAM227B,gene-FGF7,gene-GALK2	exonic
263	1	122308378	4.55705e-11	gene-COPS2,gene-DTWD1,gene-FAM227B,gene-FGF7,gene-GALK2	exonic
264	1	122353274	4.17947e-09	gene-COPS2,gene-DTWD1,gene-FAM227B,gene-FGF7,gene-GALK2	exonic
265	1	122375591	1.43638e-10	gene-COPS2,gene-DTWD1,gene-FAM227B,gene-FGF7,gene-GALK2	exonic
266	1	122407279	1.24558e-10	gene-COPS2,gene-FAM227B,gene-FGF7,gene-GALK2,gene-SECISBP2L	exonic
267	1	122435541	1.02008e-08	gene-COPS2,gene-FAM227B,gene-FGF7,gene-GALK2,gene-SECISBP2L	exonic
268	1	122481523	4.55772e-10	gene-COPS2,gene-FAM227B,gene-FGF7,gene-GALK2,gene-SECISBP2L,gene-SHC4	exonic
269	1	122503211	1.79348e-09	gene-COPS2,gene-FAM227B,gene-FGF7,gene-GALK2,gene-SECISBP2L,gene-SHC4	exonic
270	1	122527441	3.55267e-10	gene-COPS2,gene-FAM227B,gene-FGF7,gene-GALK2,gene-SECISBP2L,gene-SHC4	exonic
271	1	122566332	1.72107e-09	gene-COPS2,gene-EID1,gene-FAM227B,gene-GALK2,gene-SECISBP2L,gene-SHC4	exonic
272	1	122653218	3.86289e-09	gene-CEP152,gene-COPS2,gene-EID1,gene-GALK2,gene-SECISBP2L,gene-SHC4	exonic
273	1	122671358	7.51723e-14	gene-CEP152,gene-COPS2,gene-EID1,gene-GALK2,gene-SECISBP2L,gene-SHC4	exonic
274	1	122739452	4.00025e-09	gene-CEP152,gene-COPS2,gene-EID1,gene-GALK2,gene-SECISBP2L,gene-SHC4	exonic
275	1	122754093	2.28154e-11	gene-CEP152,gene-COPS2,gene-EID1,gene-GALK2,gene-SECISBP2L,gene-SHC4	exonic
276	1	122789578	3.24904e-10	gene-CEP152,gene-COPS2,gene-EID1,gene-GALK2,gene-SECISBP2L,gene-SHC4	exonic
277	1	122805148	1.13041e-09	gene-CEP152,gene-COPS2,gene-EID1,gene-SECISBP2L,gene-SHC4	exonic
278	1	122819051	2.00295e-10	gene-CEP152,gene-COPS2,gene-EID1,gene-SECISBP2L,gene-SHC4	exonic
279	1	122829556	2.87532e-10	gene-CEP152,gene-EID1,gene-SECISBP2L,gene-SHC4	exonic
280	1	122836812	2.28154e-11	gene-CEP152,gene-EID1,gene-SECISBP2L,gene-SHC4	exonic
281	1	122855543	5.46959e-11	gene-CEP152,gene-EID1,gene-FBN1,gene-SECISBP2L,gene-SHC4	exonic
282	1	122883881	1.76854e-10	gene-CEP152,gene-EID1,gene-FBN1,gene-SECISBP2L,gene-SHC4	exonic
283	1	122972932	1.77585e-10	gene-CEP152,gene-EID1,gene-FBN1,gene-SHC4	exonic
284	1	123007066	2.08221e-08	gene-CEP152,gene-EID1,gene-FBN1,gene-SHC4	exonic
285	1	123042939	6.28809e-10	gene-CEP152,gene-EID1,gene-FBN1,gene-SHC4	exonic
286	1	123157886	1.59758e-09	gene-CEP152,gene-FBN1	exonic
287	1	123193002	9.04972e-10	gene-CEP152,gene-FBN1	exonic
288	1	123236239	2.4141e-08	gene-DUT,gene-FBN1,gene-SLC12A1	exonic
289	1	123264187	1.87011e-11	gene-DUT,gene-FBN1,gene-SLC12A1	exonic
290	1	123288426	6.59876e-10	gene-DUT,gene-FBN1,gene-SLC12A1	exonic
291	1	123308538	2.09253e-10	gene-DUT,gene-FBN1,gene-SLC12A1	exonic
292	1	123408601	6.52462e-10	gene-CTXN2,gene-DUT,gene-FBN1,gene-MYEF2,gene-SLC12A1,gene-SLC24A5	exonic
293	1	123535383	5.97561e-10	gene-CTXN2,gene-DUT,gene-FBN1,gene-MYEF2,gene-SLC12A1,gene-SLC24A5	exonic
294	1	123573202	7.75214e-10	gene-CTXN2,gene-DUT,gene-FBN1,gene-MYEF2,gene-SLC12A1,gene-SLC24A5	exonic
295	1	123701906	4.36785e-09	gene-CTXN2,gene-DUT,gene-MYEF2,gene-SLC12A1,gene-SLC24A5	exonic
296	1	123715307	1.79129e-09	gene-CTXN2,gene-MYEF2,gene-SLC12A1,gene-SLC24A5	exonic
297	1	123748856	1.77585e-10	gene-CTXN2,gene-MYEF2,gene-SEMA6D,gene-SLC12A1,gene-SLC24A5	exonic
298	1	123792392	2.3205e-08	gene-CTXN2,gene-MYEF2,gene-SEMA6D,gene-SLC12A1,gene-SLC24A5	exonic
299	1	123914166	1.77585e-10	gene-SEMA6D	exonic
300	1	124036359	8.39856e-10	gene-SEMA6D	exonic
301	1	124333382	2.56668e-10	gene-SEMA6D	splicing
302	1	124496552	1.49789e-11	gene-SEMA6D(rna-XM_021096114.1:c.584119_583485delins0)	UTR5
303	1	124520963	9.17874e-11	gene-SEMA6D(rna-XM_021096114.1:c.584119_583485delins0)	UTR5
304	1	124623643	4.69159e-11	gene-SEMA6D(rna-XM_021096114.1:c.584119_583638delins0)	UTR5
305	1	124681008	4.69159e-11	gene-SEMA6D(rna-XM_021096114.1:c.584119_583638delins0)	UTR5
306	1	124836419	5.97451e-09	gene-SEMA6D(dist=358)	upstream
307	1	124993140	1.49789e-11	gene-SEMA6D(dist=157079),gene-SQOR(dist=835195)	intergenic
308	1	125032979	1.91004e-10	gene-SEMA6D(dist=196918),gene-SQOR(dist=795356)	intergenic
309	1	125085703	1.49789e-11	gene-SEMA6D(dist=249642),gene-SQOR(dist=742632)	intergenic
310	1	125111732	3.92534e-11	gene-SEMA6D(dist=275671),gene-SQOR(dist=716603)	intergenic
311	1	125338623	1.10935e-09	gene-SEMA6D(dist=502562),gene-SQOR(dist=489712)	intergenic
312	1	125522321	1.07579e-10	gene-SEMA6D(dist=686260),gene-SQOR(dist=306014)	intergenic
313	1	125535864	1.49789e-11	gene-SEMA6D(dist=699803),gene-SQOR(dist=292471)	intergenic
314	1	125578165	5.40592e-10	gene-SEMA6D(dist=742104),gene-SQOR(dist=250170)	intergenic
315	1	125637367	1.90338e-09	gene-SEMA6D(dist=801306),gene-SQOR(dist=190968)	intergenic
316	1	125652465	1.90338e-09	gene-SEMA6D(dist=816404),gene-SQOR(dist=175870)	intergenic
317	1	125659768	1.90338e-09	gene-SEMA6D(dist=823707),gene-SQOR(dist=168567)	intergenic
318	1	125823297	1.49789e-11	gene-SEMA6D(dist=987236),gene-SQOR(dist=5038)	intergenic
319	1	125832938	1.70923e-11	gene-SQOR	exonic
320	1	125849602	1.91004e-10	gene-SQOR	exonic
321	1	125887800	1.49789e-11	gene-SQOR	exonic
322	1	125957800	1.7625e-08	gene-SQOR	exonic
323	1	126064351	9.89702e-10	gene-C1H15orf48,gene-SLC30A4,gene-SQOR	exonic
324	1	126218565	2.87918e-12	gene-C1H15orf48,gene-GATM,gene-SLC30A4,gene-SPATA5L1,gene-SQOR	exonic
325	1	126256924	7.43215e-09	gene-C1H15orf48,gene-GATM,gene-SLC28A2,gene-SLC30A4,gene-SPATA5L1,gene-SQOR	exonic
326	1	126286497	9.0013e-10	gene-C1H15orf48,gene-GATM,gene-SLC28A2,gene-SLC30A4,gene-SPATA5L1,gene-SQOR	exonic
327	1	126311174	3.81402e-09	gene-C1H15orf48,gene-GATM,gene-SHF,gene-SLC28A2,gene-SLC30A4,gene-SPATA5L1,gene-SQOR	exonic
328	1	126328412	2.78203e-10	gene-C1H15orf48,gene-DUOX1,gene-GATM,gene-SHF,gene-SLC28A2,gene-SLC30A4,gene-SPATA5L1,gene-SQOR	exonic
329	1	126342414	2.78203e-10	gene-C1H15orf48,gene-DUOX1,gene-GATM,gene-SHF,gene-SLC28A2,gene-SLC30A4,gene-SPATA5L1,gene-SQOR	exonic
330	1	126457576	2.15879e-08	gene-C1H15orf48,gene-DUOX1,gene-DUOX2,gene-DUOXA1,gene-DUOXA2,gene-GATM,gene-SHF,gene-SLC28A2,gene-SLC30A4,gene-SORD,gene-SPATA5L1	exonic
331	1	126490308	9.0013e-10	gene-C1H15orf48,gene-DUOX1,gene-DUOX2,gene-DUOXA1,gene-DUOXA2,gene-GATM,gene-SHF,gene-SLC28A2,gene-SLC30A4,gene-SORD,gene-SPATA5L1,gene-TERB2	exonic
332	1	126509596	9.0013e-10	gene-C1H15orf48,gene-DUOX1,gene-DUOX2,gene-DUOXA1,gene-DUOXA2,gene-GATM,gene-SHF,gene-SLC28A2,gene-SLC30A4,gene-SORD,gene-SPATA5L1,gene-TERB2	exonic
333	1	126532043	2.25414e-08	gene-C1H15orf48,gene-DUOX1,gene-DUOX2,gene-DUOXA1,gene-DUOXA2,gene-GATM,gene-SHF,gene-SLC28A2,gene-SORD,gene-SPATA5L1,gene-TERB2,gene-TRIM69	exonic
334	1	126644643	2.94903e-08	gene-B2M,gene-B2M-2,gene-DUOX1,gene-DUOX2,gene-DUOXA1,gene-DUOXA2,gene-SHF,gene-SLC28A2,gene-SORD,gene-SPG11,gene-TERB2,gene-TRIM69	exonic
335	1	127461880	3.49832e-10	gene-CASC4,gene-FRMD5,gene-WDR76	exonic
336	1	129457823	8.52521e-09	gene-EHD4,gene-JMJD7,gene-MAPKBP1,gene-MGA,gene-PLA2G4B,gene-PLA2G4D,gene-PLA2G4E,gene-PLA2G4F,gene-SPTBN5	exonic
337	1	130235020	5.29512e-09	gene-CHAC1,gene-CHP1,gene-DLL4,gene-EXD1,gene-INO80,gene-NDUFAF1,gene-NUSAP1,gene-OIP5,gene-RHOV,gene-SPINT1,gene-VPS18	exonic
338	1	130274503	4.87874e-09	gene-CHAC1,gene-CHP1,gene-DLL4,gene-DNAJC17,gene-EXD1,gene-INO80,gene-NUSAP1,gene-OIP5,gene-PPP1R14D,gene-RHOV,gene-SPINT1,gene-VPS18,gene-ZFYVE19	exonic
339	1	132597696	1.27997e-08	gene-FAM98B,gene-RASGRP1	exonic
340	1	132664290	4.18828e-09	gene-FAM98B,gene-RASGRP1,gene-SPRED1	exonic
341	1	132673211	2.21997e-10	gene-FAM98B,gene-RASGRP1,gene-SPRED1	exonic
342	1	132848153	6.97709e-09	gene-FAM98B,gene-RASGRP1,gene-SPRED1	exonic
343	1	132887824	1.22771e-09	gene-FAM98B,gene-RASGRP1,gene-SPRED1	exonic
344	1	132984835	2.21997e-10	gene-FAM98B,gene-RASGRP1,gene-SPRED1	exonic
345	1	133257148	6.73401e-09	gene-SPRED1,gene-TMCO5A	exonic
346	1	133311203	1.82857e-12	gene-TMCO5A	exonic
347	1	133376697	3.3698e-11	gene-TMCO5A	exonic
348	1	133403070	4.38325e-10	gene-TMCO5A	exonic
349	1	133435439	2.45102e-13	gene-TMCO5A	exonic
350	1	133492693	3.36142e-12	gene-TMCO5A	exonic
351	1	133514914	4.16865e-12	gene-TMCO5A	exonic
352	1	133542427	1.01105e-14	gene-TMCO5A	exonic
353	1	133624780	2.48644e-12	gene-TMCO5A	exonic
354	1	134057348	2.99545e-11	gene-C1H15orf41,gene-MEIS2	exonic
355	1	134404520	3.33783e-15	gene-C1H15orf41,gene-MEIS2	exonic
356	1	134570511	6.97543e-13	gene-C1H15orf41	exonic
357	1	134592855	3.99013e-14	gene-C1H15orf41	exonic
358	1	134633942	6.16601e-09	gene-C1H15orf41	exonic
359	1	134660246	2.20344e-12	gene-C1H15orf41	exonic
360	1	134812402	1.56089e-12	gene-C1H15orf41(dist=23529),gene-DPH6(dist=515156)	intergenic
361	1	134901471	9.26756e-14	gene-C1H15orf41(dist=112598),gene-DPH6(dist=426087)	intergenic
362	1	135000550	3.99013e-14	gene-C1H15orf41(dist=211677),gene-DPH6(dist=327008)	intergenic
363	1	135126666	3.33783e-15	gene-C1H15orf41(dist=337793),gene-DPH6(dist=200892)	intergenic
364	1	135213128	1.27853e-12	gene-C1H15orf41(dist=424255),gene-DPH6(dist=114430)	intergenic
365	1	135231249	6.97543e-13	gene-C1H15orf41(dist=442376),gene-DPH6(dist=96309)	intergenic
366	1	135270846	4.84621e-14	gene-C1H15orf41(dist=481973),gene-DPH6(dist=56712)	intergenic
367	1	135323804	1.2335e-09	gene-C1H15orf41(dist=534931),gene-DPH6(dist=3754)	intergenic
368	1	135336040	6.61683e-09	gene-DPH6	exonic
369	1	135408653	1.2335e-09	gene-DPH6	exonic
370	1	135660403	5.54131e-13	gene-DPH6	exonic
371	1	135758631	4.0601e-11	gene-DPH6	exonic
372	1	135785350	1.90074e-12	gene-DPH6	exonic
373	1	135810842	5.96159e-14	gene-DPH6	exonic
374	1	135847074	3.33783e-15	gene-DPH6	exonic
375	1	136031399	3.02641e-11	gene-AQR,gene-DPH6,gene-ZNF770	exonic
376	1	136042523	8.88002e-13	gene-ACTC1,gene-AQR,gene-DPH6,gene-ZNF770	exonic
377	1	136093612	6.91328e-12	gene-ACTC1,gene-AQR,gene-GJD2,gene-ZNF770	exonic
378	1	136199776	3.39038e-13	gene-ACTC1,gene-AQR,gene-GJD2,gene-ZNF770	exonic
379	1	136257892	5.52351e-14	gene-ACTC1,gene-AQR,gene-ARHGAP11A,gene-GJD2,gene-ZNF770	exonic
380	1	136317064	3.33783e-15	gene-ACTC1,gene-AQR,gene-ARHGAP11A,gene-GJD2,gene-SCG5,gene-ZNF770	exonic
381	1	136355391	7.70963e-14	gene-ACTC1,gene-AQR,gene-ARHGAP11A,gene-GJD2,gene-SCG5,gene-ZNF770	exonic
382	1	136418360	1.35224e-11	gene-ACTC1,gene-AQR,gene-ARHGAP11A,gene-GJD2,gene-GREM1,gene-SCG5	exonic
383	1	136704372	3.33783e-15	gene-ARHGAP11A,gene-FMN1,gene-GREM1,gene-SCG5	exonic
384	1	137150155	2.24485e-08	gene-FAM169B,gene-FMN1,gene-IGF1R,gene-PGPEP1L	exonic
385	1	137278567	2.24691e-08	gene-FAM169B,gene-FMN1,gene-IGF1R,gene-PGPEP1L	exonic
386	1	137676853	1.92934e-08	gene-IGF1R,gene-SYNM,gene-TTC23	exonic
387	1	137877136	2.62094e-08	gene-IGF1R,gene-LRRC28,gene-SYNM,gene-TTC23	exonic
388	1	138204878	3.35203e-09	gene-LRRC28,gene-MEF2A,gene-TTC23	exonic
389	1	141699792	5.2445e-10	gene-ATP10A,gene-UBE3A	exonic
390	1	141739350	8.5202e-10	gene-ATP10A,gene-UBE3A	exonic
391	1	141745634	1.5466e-08	gene-ATP10A,gene-UBE3A	exonic
392	1	141759767	2.60668e-09	gene-ATP10A,gene-UBE3A	exonic
393	1	141828800	9.72137e-09	gene-ATP10A,gene-UBE3A	exonic
394	1	141921820	7.77586e-11	gene-UBE3A	exonic
395	1	141992649	2.51669e-09	gene-UBE3A	exonic
396	1	142260414	2.59059e-09	gene-MAGEL2,gene-MKRN3,gene-NDN	exonic
397	1	142418344	5.70367e-09	gene-MAGEL2,gene-MKRN3,gene-NDN	exonic
398	1	142447935	2.71736e-09	gene-MAGEL2,gene-MKRN3,gene-NDN	exonic
399	1	142595460	1.1868e-09	gene-CHRNA7,gene-MAGEL2,gene-MKRN3,gene-NDN	exonic
400	1	142619643	8.64978e-09	gene-CHRNA7,gene-MAGEL2,gene-MKRN3,gene-NDN	exonic
401	1	142661550	8.2551e-11	gene-CHRNA7,gene-MAGEL2,gene-MKRN3,gene-NDN	exonic
402	1	142679125	9.13741e-11	gene-CHRNA7,gene-MAGEL2,gene-MKRN3	exonic
403	1	142731496	4.09618e-10	gene-CHRNA7,gene-MKRN3	exonic
404	1	142823043	4.00509e-09	gene-CHRNA7	exonic
405	1	142894429	1.86238e-08	gene-CHRNA7	exonic
406	1	142926525	2.42403e-08	gene-CHRNA7	exonic
407	1	155833392	3.31318e-09	gene-CDH19	exonic
408	1	155876075	2.40746e-08	gene-CDH19	exonic
409	1	156933804	3.21197e-08	gene-CDH7(dist=247430),gene-SERPINB10(dist=657683)	intergenic
410	1	157097596	2.8678e-08	gene-CDH7(dist=411222),gene-SERPINB10(dist=493891)	intergenic
411	1	157519879	1.51805e-10	gene-CDH7(dist=833505),gene-SERPINB10(dist=71608)	intergenic
412	1	158544658	3.32629e-08	gene-BCL2,gene-KDSR,gene-PHLPP1	exonic
413	1	159124518	8.35129e-13	gene-KIAA1468,gene-PIGN,gene-TNFRSF11A,gene-ZCCHC2	exonic
414	1	159151524	1.05802e-11	gene-KIAA1468,gene-PIGN,gene-TNFRSF11A,gene-ZCCHC2	exonic
415	1	159331871	5.9685e-11	gene-KIAA1468,gene-PIGN,gene-RNF152,gene-TNFRSF11A	exonic
416	1	159376863	4.28758e-12	gene-KIAA1468,gene-PIGN,gene-RNF152,gene-TNFRSF11A	exonic
417	1	159412885	5.1283e-10	gene-KIAA1468,gene-PIGN,gene-RNF152,gene-TNFRSF11A	exonic
418	1	159423177	2.14783e-08	gene-KIAA1468,gene-PIGN,gene-RNF152,gene-TNFRSF11A	exonic
419	1	159431883	6.41056e-10	gene-KIAA1468,gene-PIGN,gene-RNF152,gene-TNFRSF11A	exonic
420	1	164233404	9.43733e-10	gene-DIS3L,gene-MAP2K1,gene-MEGF11,gene-RPL4,gene-SNAPC5,gene-TIPIN,gene-ZWILCH	exonic
421	1	168907099	1.19171e-08	gene-LRRC49,gene-NANOG,gene-THSD4	exonic
422	1	169245013	6.26109e-09	gene-MYO9A,gene-NANOG,gene-NR2E3,gene-THSD4	exonic
423	1	169690991	1.98002e-08	gene-FBXO33,gene-GEMIN2,gene-MIA2,gene-MYO9A,gene-PNN,gene-SENP8,gene-TRAPPC6B	exonic
424	1	170127063	1.86709e-09	gene-FBXO33	exonic
425	1	170166610	4.2443e-10	gene-FBXO33(dist=755)	upstream
426	1	170238387	5.06316e-09	gene-FBXO33(dist=72532),gene-LRFN5(dist=1417743)	intergenic
427	1	170272716	4.2443e-10	gene-FBXO33(dist=106861),gene-LRFN5(dist=1383414)	intergenic
428	1	170665445	1.20887e-08	gene-FBXO33(dist=499590),gene-LRFN5(dist=990685)	intergenic
429	1	177291103	7.01177e-11	gene-MDGA2	exonic
430	1	177388092	8.51813e-10	gene-MDGA2	exonic
431	1	177456444	1.38005e-08	gene-MDGA2	exonic
432	1	177662765	6.20504e-10	gene-MDGA2	exonic
433	1	177672183	3.87733e-09	gene-MDGA2	exonic
434	1	177704457	8.92139e-09	gene-MDGA2	exonic
435	1	177766135	1.00156e-09	gene-MDGA2	exonic
436	1	177973413	5.35797e-11	gene-MDGA2(dist=128402),gene-RPS29(dist=1231510)	intergenic
437	1	178069263	1.48727e-11	gene-MDGA2(dist=224252),gene-RPS29(dist=1135660)	intergenic
438	1	178256442	2.74989e-08	gene-MDGA2(dist=411431),gene-RPS29(dist=948481)	intergenic
439	1	178429773	4.93485e-09	gene-MDGA2(dist=584762),gene-RPS29(dist=775150)	intergenic
440	1	178745610	6.48564e-10	gene-MDGA2(dist=900599),gene-RPS29(dist=459313)	intergenic
441	1	178774579	5.77623e-12	gene-MDGA2(dist=929568),gene-RPS29(dist=430344)	intergenic
442	1	178828014	1.13111e-09	gene-MDGA2(dist=983003),gene-RPS29(dist=376909)	intergenic
443	1	178908165	9.4293e-11	gene-MDGA2(dist=1063154),gene-RPS29(dist=296758)	intergenic
444	1	178917741	7.28195e-11	gene-MDGA2(dist=1072730),gene-RPS29(dist=287182)	intergenic
445	1	179438341	7.01177e-11	gene-DNAAF2,gene-KLHDC1,gene-KLHDC2,gene-LRR1,gene-MGAT2,gene-NEMF,gene-POLE2,gene-RPL36AL,gene-RPS29	exonic
446	1	179462653	5.64655e-12	gene-DNAAF2,gene-KLHDC1,gene-KLHDC2,gene-LRR1,gene-MGAT2,gene-NEMF,gene-POLE2,gene-RPL36AL,gene-RPS29	exonic
447	1	179517291	7.01177e-11	gene-ARF6,gene-DNAAF2,gene-KLHDC1,gene-KLHDC2,gene-LRR1,gene-MGAT2,gene-NEMF,gene-POLE2,gene-RPL36AL,gene-RPS29	exonic
448	1	179612386	7.43504e-09	gene-ARF6,gene-DNAAF2,gene-KLHDC1,gene-KLHDC2,gene-LRR1,gene-MGAT2,gene-NEMF,gene-POLE2,gene-RPL36AL,gene-RPS29	exonic
449	1	179699052	7.01177e-11	gene-ARF6,gene-DNAAF2,gene-KLHDC1,gene-KLHDC2,gene-LRR1,gene-MGAT2,gene-NEMF,gene-POLE2,gene-RPL36AL,gene-RPS29,gene-SOS2,gene-VCPKMT	exonic
450	1	179797725	6.20504e-10	gene-ARF6,gene-KLHDC1,gene-KLHDC2,gene-L2HGDH,gene-NEMF,gene-SOS2,gene-VCPKMT	exonic
451	1	179891481	1.08715e-09	gene-ARF6,gene-ATP5S,gene-CDKL1,gene-L2HGDH,gene-NEMF,gene-SOS2,gene-VCPKMT	exonic
452	1	180072937	2.75791e-09	gene-ATL1,gene-ATP5S,gene-CDKL1,gene-L2HGDH,gene-MAP4K5,gene-SOS2,gene-VCPKMT	exonic
453	1	180255907	1.59034e-10	gene-ATL1,gene-ATP5S,gene-CDKL1,gene-L2HGDH,gene-MAP4K5,gene-NIN,gene-SAV1,gene-SOS2	exonic
454	1	180587331	2.96568e-08	gene-ABHD12B,gene-ATL1,gene-NIN,gene-PYGL,gene-SAV1,gene-TRIM9	exonic
455	1	180615932	1.98683e-08	gene-ABHD12B,gene-ATL1,gene-NIN,gene-PYGL,gene-SAV1,gene-TRIM9	exonic
456	1	180634418	5.38407e-09	gene-ABHD12B,gene-ATL1,gene-NIN,gene-PYGL,gene-SAV1,gene-TRIM9	exonic
457	1	180940600	3.27317e-11	gene-PYGL,gene-TMX1,gene-TRIM9	exonic
458	1	181160208	7.69199e-13	gene-FRMD6,gene-TMX1	exonic
459	1	181174283	3.32996e-10	gene-FRMD6,gene-TMX1	exonic
460	1	181180183	3.23116e-08	gene-FRMD6,gene-TMX1	exonic
461	1	181193933	1.05442e-11	gene-FRMD6,gene-TMX1	exonic
462	1	181232172	2.62379e-11	gene-FRMD6	exonic
463	1	181249008	7.69199e-13	gene-FRMD6	exonic
464	1	181259441	7.69199e-13	gene-FRMD6	exonic
465	1	181433058	1.80863e-16	gene-C1H14orf166,gene-FRMD6,gene-GNG2	exonic
466	1	181462679	1.80863e-16	gene-C1H14orf166,gene-FRMD6,gene-GNG2,gene-NID2	exonic
467	1	181525350	1.17339e-14	gene-C1H14orf166,gene-FRMD6,gene-GNG2,gene-NID2	exonic
468	1	181585587	6.33402e-17	gene-C1H14orf166,gene-FRMD6,gene-GNG2,gene-NID2	exonic
469	1	181631780	9.70638e-15	gene-C1H14orf166,gene-FRMD6,gene-GNG2,gene-NID2	exonic
470	1	181659712	1.80863e-16	gene-C1H14orf166,gene-FRMD6,gene-GNG2,gene-NID2	exonic
471	1	181757315	1.80863e-16	gene-C1H14orf166,gene-GNG2,gene-NID2,gene-PTGDR,gene-PTGER2	exonic
472	1	185301773	1.25429e-16	gene-PELI2	exonic
473	1	185889369	3.3166e-08	gene-OTX2,gene-TMEM260	exonic
474	1	185977756	5.03762e-11	gene-OTX2,gene-TMEM260	exonic
475	1	264985297	2.03461e-09	gene-DENND1A,gene-LHX2,gene-NEK6,gene-PSMB7	exonic
476	1	265326335	5.31796e-17	gene-ADGRD2,gene-NEK6,gene-NR5A1,gene-NR6A1,gene-PSMB7	exonic
477	1	265330690	2.31069e-20	gene-ADGRD2,gene-NEK6,gene-NR5A1,gene-NR6A1,gene-OLFML2A,gene-PSMB7	exonic
478	1	265345682	3.544e-18	gene-ADGRD2,gene-NEK6,gene-NR5A1,gene-NR6A1,gene-OLFML2A,gene-PSMB7	exonic
479	1	265367543	2.31069e-20	gene-ADGRD2,gene-NEK6,gene-NR5A1,gene-NR6A1,gene-OLFML2A,gene-PSMB7	exonic
480	1	265394975	1.82918e-18	gene-ADGRD2,gene-NEK6,gene-NR5A1,gene-NR6A1,gene-OLFML2A,gene-PSMB7,gene-RPL35,gene-WDR38	exonic
481	1	265431078	6.47498e-11	gene-ADGRD2,gene-ARPC5L,gene-GOLGA1,gene-NR5A1,gene-NR6A1,gene-OLFML2A,gene-PSMB7,gene-RPL35,gene-WDR38	exonic
482	1	265475967	5.00599e-17	gene-ADGRD2,gene-ARPC5L,gene-GOLGA1,gene-NR5A1,gene-NR6A1,gene-OLFML2A,gene-PSMB7,gene-RPL35,gene-SCAI,gene-WDR38	exonic
483	1	265492910	1.94342e-17	gene-ADGRD2,gene-ARPC5L,gene-GOLGA1,gene-NR5A1,gene-NR6A1,gene-OLFML2A,gene-RPL35,gene-SCAI,gene-WDR38	exonic
484	1	265513242	1.48033e-18	gene-ADGRD2,gene-ARPC5L,gene-GOLGA1,gene-NR5A1,gene-NR6A1,gene-OLFML2A,gene-RPL35,gene-SCAI,gene-WDR38	exonic
485	1	265539066	2.19222e-19	gene-ARPC5L,gene-GOLGA1,gene-NR5A1,gene-NR6A1,gene-OLFML2A,gene-RPL35,gene-SCAI,gene-WDR38	exonic
486	1	265552058	2.76905e-17	gene-ARPC5L,gene-GOLGA1,gene-NR5A1,gene-NR6A1,gene-OLFML2A,gene-RPL35,gene-SCAI,gene-WDR38	exonic
487	1	265564888	5.00599e-17	gene-ARPC5L,gene-GOLGA1,gene-NR6A1,gene-OLFML2A,gene-RPL35,gene-SCAI,gene-WDR38	exonic
488	1	265603537	1.82918e-18	gene-ARPC5L,gene-GOLGA1,gene-NR6A1,gene-OLFML2A,gene-RPL35,gene-SCAI,gene-WDR38	exonic
489	1	265624064	4.07416e-12	gene-ARPC5L,gene-GOLGA1,gene-NR6A1,gene-OLFML2A,gene-PPP6C,gene-RPL35,gene-SCAI,gene-WDR38	exonic
490	1	265967835	3.60541e-11	gene-GAPVD1,gene-HSPA5,gene-MAPKAP1,gene-PPP6C,gene-RABEPK,gene-SCAI	exonic
491	1	265982784	2.35346e-11	gene-GAPVD1,gene-HSPA5,gene-MAPKAP1,gene-PPP6C,gene-RABEPK,gene-SCAI	exonic
492	1	266009805	2.11251e-11	gene-GAPVD1,gene-HSPA5,gene-MAPKAP1,gene-PPP6C,gene-RABEPK,gene-SCAI	exonic
493	1	266020083	1.57174e-08	gene-GAPVD1,gene-HSPA5,gene-MAPKAP1,gene-PPP6C,gene-RABEPK,gene-SCAI	exonic
494	1	266025870	1.71581e-13	gene-GAPVD1,gene-HSPA5,gene-MAPKAP1,gene-PPP6C,gene-RABEPK,gene-SCAI	exonic
495	1	266081182	2.66727e-10	gene-GAPVD1,gene-HSPA5,gene-MAPKAP1,gene-PPP6C,gene-RABEPK,gene-SCAI	exonic
496	1	266140902	1.71581e-13	gene-GAPVD1,gene-HSPA5,gene-MAPKAP1,gene-PBX3,gene-PPP6C,gene-RABEPK	exonic
497	1	266147121	1.83203e-12	gene-GAPVD1,gene-HSPA5,gene-MAPKAP1,gene-PBX3,gene-PPP6C,gene-RABEPK	exonic
498	1	266153299	2.30842e-15	gene-GAPVD1,gene-HSPA5,gene-MAPKAP1,gene-PBX3,gene-RABEPK	exonic
499	1	266301307	3.20853e-12	gene-MAPKAP1,gene-PBX3	exonic
500	1	266314906	9.83523e-13	gene-MAPKAP1,gene-PBX3	exonic
501	1	266328377	1.71581e-13	gene-MAPKAP1,gene-PBX3	exonic
502	1	266339478	1.69063e-12	gene-MAPKAP1,gene-PBX3	exonic
503	1	266355212	1.48855e-08	gene-MAPKAP1,gene-PBX3	exonic
504	1	266401996	1.48855e-08	gene-MAPKAP1,gene-PBX3	exonic
505	1	266430509	1.48855e-08	gene-MAPKAP1,gene-PBX3	exonic
506	1	266666522	2.31798e-08	gene-PBX3	exonic
507	1	266689575	3.70498e-09	gene-MVB12B,gene-PBX3	exonic
508	1	266726237	8.30471e-12	gene-MVB12B,gene-PBX3	exonic
509	1	266746362	1.4907e-08	gene-MVB12B,gene-PBX3	exonic
510	1	266752032	9.73171e-11	gene-MVB12B,gene-PBX3	exonic
511	1	268906532	3.05395e-08	gene-CERCAM,gene-COQ4,gene-DNM1,gene-ENDOG,gene-GLE1,gene-GOLGA2,gene-ODF2,gene-PKN3,gene-SET,gene-SLC27A4,gene-SPTAN1,gene-TBC1D13,gene-TRUB2,gene-URM1,gene-WDR34,gene-ZDHHC12,gene-ZER1	exonic
512	2	5034825	1.20831e-08	gene-ACY3,gene-AIP,gene-ALDH3B1,gene-ANKRD13D,gene-CABP2,gene-CABP4,gene-CARNS1,gene-CDK2AP2,gene-CHKA,gene-CLCF1,gene-CORO1B,gene-GPR152,gene-GRK2,gene-KDM2A,gene-NDUFS8,gene-NDUFV1,gene-NUDT8,gene-PITPNM1,gene-POLD4,gene-PPP1CA,gene-PTPRCAP,gene-RAD9A,gene-RPS6KB2,gene-SSH3,gene-TBC1D10C,gene-TBX10,gene-TCIRG1,gene-TMEM134,gene-UNC93B1	exonic
513	2	29208999	1.78388e-10	gene-DNAJC24,gene-ELP4,gene-IMMP1L,gene-PAX6	exonic
514	2	29742871	1.17502e-09	gene-DNAJC24(dist=127628),gene-MPPED2(dist=47471)	intergenic
515	2	29768416	5.03975e-10	gene-DNAJC24(dist=153173),gene-MPPED2(dist=21926)	intergenic
516	2	29786200	3.53465e-08	gene-DNAJC24(dist=170957),gene-MPPED2(dist=4142)	intergenic
517	2	32627913	1.20846e-09	gene-BDNF,gene-LGR4,gene-LIN7C	exonic
518	2	50828278	3.34282e-08	gene-JMJD4,gene-PRSS38,gene-SNAP47	exonic
519	2	50977912	1.82165e-09	gene-ARF1,gene-JMJD4,gene-PRSS38,gene-SNAP47,gene-WNT3A,gene-WNT9A	exonic
520	2	51847039	1.22467e-08	gene-BTNL10,gene-RNF187,gene-TRIM11,gene-TRIM17	exonic
521	2	51973181	2.37997e-08	gene-BTNL10,gene-PGBD2,gene-TRIM11,gene-TRIM17	exonic
522	2	54813396	1.22731e-08	NONE(dist=NONE),gene-TRIM58(dist=758965)	intergenic
523	2	54843217	1.45042e-09	NONE(dist=NONE),gene-TRIM58(dist=729144)	intergenic
524	2	54886150	3.32276e-09	NONE(dist=NONE),gene-TRIM58(dist=686211)	intergenic
525	2	55446144	5.00864e-09	NONE(dist=NONE),gene-TRIM58(dist=126217)	intergenic
526	2	55879874	2.08542e-08	gene-TRIM58	exonic
527	2	56455307	1.39466e-09	gene-GCSAML	exonic
528	2	56466859	7.67099e-09	gene-GCSAML	exonic
529	2	56841356	1.4e-08	gene-GCSAML,gene-NLRP3,gene-ZNF496	exonic
530	2	57211148	1.22731e-08	gene-NLRP3,gene-RACK1,gene-TRIM41,gene-TRIM52,gene-TRIM7,gene-ZNF496	exonic
531	2	57238300	6.22674e-09	gene-RACK1,gene-TRIM41,gene-TRIM52,gene-TRIM7,gene-ZNF496	exonic
532	2	57315244	1.23199e-08	gene-RACK1,gene-TRIM41,gene-TRIM52,gene-TRIM7,gene-ZNF496	exonic
533	2	58163436	1.09445e-08	gene-ATP13A1,gene-CILP2,gene-GMIP,gene-LPAR2,gene-MGAT1,gene-NDUFA13,gene-PBX4,gene-TSSK6,gene-YJEFN3	exonic
534	2	58335410	2.15006e-08	gene-ATP13A1,gene-CILP2,gene-GATAD2A,gene-GMIP,gene-LPAR2,gene-MAU2,gene-NDUFA13,gene-PBX4,gene-SUGP1,gene-TSSK6,gene-YJEFN3	exonic
535	2	58368748	3.02746e-08	gene-ATP13A1,gene-CILP2,gene-GATAD2A,gene-GMIP,gene-LPAR2,gene-MAU2,gene-NDUFA13,gene-PBX4,gene-SUGP1,gene-TM6SF2,gene-TSSK6,gene-YJEFN3	exonic
536	2	58416958	9.84017e-09	gene-ATP13A1,gene-CILP2,gene-GATAD2A,gene-GMIP,gene-HAPLN4,gene-LPAR2,gene-MAU2,gene-NCAN,gene-NDUFA13,gene-PBX4,gene-SUGP1,gene-TM6SF2,gene-TSSK6,gene-YJEFN3	exonic
537	2	58539177	2.78499e-08	gene-CILP2,gene-GATAD2A,gene-GMIP,gene-HAPLN4,gene-LPAR2,gene-MAU2,gene-MEF2B,gene-NCAN,gene-NDUFA13,gene-NR2C2AP,gene-PBX4,gene-RFXANK,gene-SLC25A42,gene-SUGP1,gene-TM6SF2,gene-TMEM161A,gene-TSSK6,gene-YJEFN3	exonic
538	2	59027385	3.59815e-08	gene-ARMC6,gene-C2H19orf60,gene-CERS1,gene-COMP,gene-COPE,gene-CRLF1,gene-CRTC1,gene-DDX49,gene-ELL,gene-FKBP8,gene-GDF1,gene-HOMER3,gene-KLHL26,gene-KXD1,gene-SLC25A42,gene-SUGP2,gene-TMEM59L,gene-UBA52,gene-UPF1	exonic
539	2	59200899	2.06723e-08	gene-C2H19orf60,gene-CERS1,gene-COMP,gene-CRLF1,gene-CRTC1,gene-ELL,gene-FKBP8,gene-GDF1,gene-GDF15,gene-KLHL26,gene-KXD1,gene-LRRC25,gene-SSBP4,gene-TMEM59L,gene-UBA52,gene-UPF1	exonic
540	2	59253487	1.74666e-08	gene-C2H19orf60,gene-COMP,gene-CRLF1,gene-CRTC1,gene-ELL,gene-FKBP8,gene-GDF15,gene-KLHL26,gene-KXD1,gene-LRRC25,gene-LSM4,gene-PGPEP1,gene-SSBP4,gene-TMEM59L,gene-UBA52,gene-UPF1	exonic
541	2	60308563	1.50969e-09	gene-ABHD8,gene-ANKLE1,gene-ANO8,gene-BABAM1,gene-BST2,gene-COLGALT1,gene-DDA1,gene-FAM129C,gene-GTPBP3,gene-MRPL34,gene-MVB12A,gene-MYO9B,gene-NR2F6,gene-NXNL1,gene-OCEL1,gene-PGLS,gene-PLVAP,gene-SLC27A1,gene-TMEM221,gene-UNC13A,gene-USE1,gene-USHBP1	exonic
542	2	60490730	6.75365e-09	gene-ABHD8,gene-ANKLE1,gene-ANO8,gene-BABAM1,gene-BST2,gene-CPAMD8,gene-DDA1,gene-GTPBP3,gene-HAUS8,gene-MRPL34,gene-MVB12A,gene-MYO9B,gene-NR2F6,gene-NXNL1,gene-OCEL1,gene-PLVAP,gene-TMEM221,gene-USE1,gene-USHBP1	exonic
543	2	60532925	6.38965e-09	gene-ABHD8,gene-ANKLE1,gene-ANO8,gene-BABAM1,gene-BST2,gene-CPAMD8,gene-DDA1,gene-F2RL3,gene-GTPBP3,gene-HAUS8,gene-MRPL34,gene-MYO9B,gene-NR2F6,gene-OCEL1,gene-PLVAP,gene-SIN3B,gene-USE1,gene-USHBP1	exonic
544	2	60670020	2.16085e-08	gene-CPAMD8,gene-F2RL3,gene-HAUS8,gene-MYO9B,gene-NR2F6,gene-NWD1,gene-OCEL1,gene-SIN3B,gene-USE1,gene-USHBP1	exonic
545	2	63480101	1.58731e-08	gene-SLC1A6(dist=606505),gene-ZNF333(dist=855012)	intergenic
546	2	72474289	2.57231e-09	gene-ADGRE1,gene-ALKBH7,gene-C3,gene-CD70,gene-CLPP,gene-CRB3,gene-DENND1C,gene-GPR108,gene-GTF2F1,gene-KHSRP,gene-PSPN,gene-SH2D3A,gene-SLC25A23,gene-SLC25A41,gene-TNFSF14,gene-TNFSF9,gene-TRIP10,gene-TUBB4A,gene-VAV1	exonic
547	2	72500189	3.09814e-11	gene-ACER1,gene-ADGRE1,gene-ALKBH7,gene-C3,gene-CD70,gene-CLPP,gene-CRB3,gene-DENND1C,gene-GPR108,gene-GTF2F1,gene-KHSRP,gene-PSPN,gene-SH2D3A,gene-SLC25A23,gene-SLC25A41,gene-TNFSF14,gene-TNFSF9,gene-TRIP10,gene-TUBB4A,gene-VAV1	exonic
548	2	72552463	7.24526e-10	gene-ACER1,gene-ADGRE1,gene-ALKBH7,gene-C3,gene-CD70,gene-CLPP,gene-CRB3,gene-DENND1C,gene-GPR108,gene-GTF2F1,gene-KHSRP,gene-MLLT1,gene-PSPN,gene-SH2D3A,gene-SLC25A23,gene-SLC25A41,gene-TNFSF14,gene-TNFSF9,gene-TRIP10,gene-TUBB4A,gene-VAV1	exonic
549	2	72599333	6.00222e-11	gene-ACER1,gene-ALKBH7,gene-C3,gene-CD70,gene-CLPP,gene-CRB3,gene-DENND1C,gene-GPR108,gene-GTF2F1,gene-KHSRP,gene-MLLT1,gene-PSPN,gene-SH2D3A,gene-SLC25A23,gene-SLC25A41,gene-TNFSF14,gene-TNFSF9,gene-TRIP10,gene-TUBB4A,gene-VAV1	exonic
550	2	72765953	1.40845e-09	gene-ACER1,gene-ACSBG2,gene-ALKBH7,gene-CD70,gene-CLPP,gene-CRB3,gene-DENND1C,gene-GTF2F1,gene-KHSRP,gene-MLLT1,gene-PSPN,gene-RFX2,gene-SLC25A23,gene-SLC25A41,gene-TNFSF9,gene-TUBB4A	exonic
551	2	72819741	2.30024e-09	gene-ACER1,gene-ACSBG2,gene-ALKBH7,gene-CLPP,gene-CRB3,gene-DENND1C,gene-GTF2F1,gene-KHSRP,gene-MLLT1,gene-PSPN,gene-RANBP3,gene-RFX2,gene-SLC25A23,gene-SLC25A41,gene-TNFSF9,gene-TUBB4A	exonic
552	2	72869398	2.04393e-09	gene-ACER1,gene-ACSBG2,gene-ALKBH7,gene-CLPP,gene-CRB3,gene-DENND1C,gene-GTF2F1,gene-KHSRP,gene-MLLT1,gene-PSPN,gene-RANBP3,gene-RFX2,gene-SLC25A23,gene-SLC25A41	exonic
553	2	72895753	7.24526e-10	gene-ACER1,gene-ACSBG2,gene-ALKBH7,gene-CAPS,gene-CLPP,gene-GTF2F1,gene-KHSRP,gene-MLLT1,gene-NDUFA11,gene-PSPN,gene-RANBP3,gene-RFX2,gene-SLC25A41	exonic
554	2	72916098	7.24526e-10	gene-ACER1,gene-ACSBG2,gene-ALKBH7,gene-CAPS,gene-CLPP,gene-GTF2F1,gene-KHSRP,gene-MLLT1,gene-NDUFA11,gene-PSPN,gene-RANBP3,gene-RFX2	exonic
555	2	72977774	3.24759e-10	gene-ACER1,gene-ACSBG2,gene-CAPS,gene-CATSPERD,gene-DUS3L,gene-MLLT1,gene-NDUFA11,gene-NRTN,gene-PRR22,gene-RANBP3,gene-RFX2	exonic
556	2	73009426	4.46501e-09	gene-ACER1,gene-ACSBG2,gene-CAPS,gene-CATSPERD,gene-DUS3L,gene-MLLT1,gene-NDUFA11,gene-NRTN,gene-PRR22,gene-RANBP3,gene-RFX2	exonic
557	2	73147219	6.92029e-10	gene-ACSBG2,gene-C2H19orf70,gene-CAPS,gene-CATSPERD,gene-DUS3L,gene-HSD11B1L,gene-LONP1,gene-NDUFA11,gene-NRTN,gene-PRR22,gene-RANBP3,gene-RFX2,gene-RPL36,gene-SAFB,gene-SAFB2	exonic
558	2	73221539	2.21329e-09	gene-C2H19orf70,gene-CAPS,gene-CATSPERD,gene-DUS3L,gene-HSD11B1L,gene-LONP1,gene-NDUFA11,gene-NRTN,gene-PRR22,gene-RANBP3,gene-RFX2,gene-RPL36,gene-SAFB,gene-SAFB2	exonic
559	2	73307591	1.06173e-10	gene-C2H19orf70,gene-CAPS,gene-CATSPERD,gene-DUS3L,gene-HSD11B1L,gene-LONP1,gene-NDUFA11,gene-NRTN,gene-PRR22,gene-RANBP3,gene-RPL36,gene-SAFB,gene-SAFB2,gene-ZNRF4	exonic
560	2	73342417	2.64575e-10	gene-C2H19orf70,gene-CAPS,gene-CATSPERD,gene-DUS3L,gene-HSD11B1L,gene-LONP1,gene-NDUFA11,gene-NRTN,gene-PRR22,gene-RANBP3,gene-RPL36,gene-SAFB,gene-SAFB2,gene-ZNRF4	exonic
561	2	73428261	1.1011e-09	gene-C2H19orf70,gene-CATSPERD,gene-DUS3L,gene-HSD11B1L,gene-LONP1,gene-PRR22,gene-PTPRS,gene-RPL36,gene-SAFB,gene-SAFB2,gene-ZNRF4	exonic
562	2	73442831	6.72466e-11	gene-C2H19orf70,gene-CATSPERD,gene-DUS3L,gene-HSD11B1L,gene-LONP1,gene-PRR22,gene-PTPRS,gene-RPL36,gene-SAFB,gene-SAFB2,gene-ZNRF4	exonic
563	2	73494199	1.15773e-08	gene-C2H19orf70,gene-CATSPERD,gene-HSD11B1L,gene-LONP1,gene-PTPRS,gene-RPL36,gene-SAFB,gene-SAFB2,gene-ZNRF4	exonic
564	2	73624662	7.86507e-09	gene-KDM4B,gene-PTPRS,gene-ZNRF4	exonic
565	2	73665722	6.76122e-11	gene-KDM4B,gene-PTPRS,gene-UHRF1,gene-ZNRF4	exonic
566	2	73742430	2.3571e-11	gene-ARRDC5,gene-KDM4B,gene-PLIN3,gene-PTPRS,gene-UHRF1	exonic
567	2	73906855	1.8229e-10	gene-ARRDC5,gene-DPP9,gene-FEM1A,gene-KDM4B,gene-PLIN3,gene-PTPRS,gene-TICAM1,gene-UHRF1	exonic
568	2	74032430	1.10034e-08	gene-ARRDC5,gene-DPP9,gene-DPP9-AS1,gene-FEM1A,gene-KDM4B,gene-MYDGF,gene-PLIN3,gene-TICAM1,gene-TNFAIP8L1,gene-UHRF1	exonic
569	2	74167831	8.23331e-10	gene-ARRDC5,gene-CHAF1A,gene-DPP9,gene-DPP9-AS1,gene-FEM1A,gene-HDGFL2,gene-LRG1,gene-MYDGF,gene-PLIN3,gene-PLIN4,gene-PLIN5,gene-SEMA6B,gene-SH3GL1,gene-TICAM1,gene-TNFAIP8L1,gene-UBXN6,gene-UHRF1	exonic
570	2	74312914	1.51564e-10	gene-ANKRD24,gene-CCDC94,gene-CHAF1A,gene-DPP9,gene-DPP9-AS1,gene-EBI3,gene-FSD1,gene-HDGFL2,gene-LRG1,gene-MPND,gene-MYDGF,gene-PLIN4,gene-PLIN5,gene-SEMA6B,gene-SH3GL1,gene-SHD,gene-STAP2,gene-TMIGD2,gene-TNFAIP8L1,gene-UBXN6	exonic
571	2	74354160	2.9876e-11	gene-ANKRD24,gene-CCDC94,gene-CHAF1A,gene-CREB3L3,gene-DPP9,gene-DPP9-AS1,gene-EBI3,gene-FSD1,gene-HDGFL2,gene-LRG1,gene-MPND,gene-MYDGF,gene-PLIN4,gene-PLIN5,gene-SEMA6B,gene-SH3GL1,gene-SHD,gene-SIRT6,gene-STAP2,gene-TMIGD2,gene-TNFAIP8L1,gene-UBXN6	exonic
572	2	74384938	8.23331e-10	gene-ANKRD24,gene-CCDC94,gene-CHAF1A,gene-CREB3L3,gene-DPP9,gene-DPP9-AS1,gene-EBI3,gene-FSD1,gene-HDGFL2,gene-LRG1,gene-MAP2K2,gene-MPND,gene-MYDGF,gene-PLIN4,gene-PLIN5,gene-SEMA6B,gene-SH3GL1,gene-SHD,gene-SIRT6,gene-STAP2,gene-TMIGD2,gene-TNFAIP8L1,gene-UBXN6	exonic
573	2	74469541	2.63586e-10	gene-ANKRD24,gene-CCDC94,gene-CHAF1A,gene-CREB3L3,gene-EBI3,gene-FSD1,gene-HDGFL2,gene-LRG1,gene-MAP2K2,gene-MPND,gene-PIAS4,gene-PLIN4,gene-PLIN5,gene-SEMA6B,gene-SH3GL1,gene-SHD,gene-SIRT6,gene-STAP2,gene-TMIGD2,gene-UBXN6,gene-ZBTB7A	exonic
574	2	74490412	2.9876e-11	gene-ANKRD24,gene-CCDC94,gene-CHAF1A,gene-CREB3L3,gene-EBI3,gene-FSD1,gene-HDGFL2,gene-LRG1,gene-MAP2K2,gene-MPND,gene-PIAS4,gene-PLIN4,gene-PLIN5,gene-SEMA6B,gene-SH3GL1,gene-SHD,gene-SIRT6,gene-STAP2,gene-TMIGD2,gene-UBXN6,gene-ZBTB7A	exonic
575	2	74526490	2.9876e-11	gene-ANKRD24,gene-CCDC94,gene-CHAF1A,gene-CREB3L3,gene-DAPK3,gene-EBI3,gene-EEF2,gene-FSD1,gene-HDGFL2,gene-LRG1,gene-MAP2K2,gene-MPND,gene-PIAS4,gene-PLIN4,gene-PLIN5,gene-SEMA6B,gene-SH3GL1,gene-SHD,gene-SIRT6,gene-STAP2,gene-TMIGD2,gene-UBXN6,gene-ZBTB7A	exonic
576	2	74607790	6.74198e-14	gene-ANKRD24,gene-ATCAY,gene-CCDC94,gene-CHAF1A,gene-CREB3L3,gene-DAPK3,gene-EBI3,gene-EEF2,gene-FSD1,gene-MAP2K2,gene-MPND,gene-NMRK2,gene-PIAS4,gene-SH3GL1,gene-SHD,gene-SIRT6,gene-STAP2,gene-TMIGD2,gene-UBXN6,gene-ZBTB7A,gene-ZFR2	exonic
577	2	74656597	2.9876e-11	gene-ANKRD24,gene-ATCAY,gene-CCDC94,gene-CHAF1A,gene-CREB3L3,gene-DAPK3,gene-EBI3,gene-EEF2,gene-FSD1,gene-MAP2K2,gene-MPND,gene-NMRK2,gene-PIAS4,gene-SH3GL1,gene-SHD,gene-SIRT6,gene-STAP2,gene-TMIGD2,gene-ZBTB7A,gene-ZFR2	exonic
578	2	74748934	2.76616e-08	gene-ANKRD24,gene-APBA3,gene-ATCAY,gene-CCDC94,gene-CREB3L3,gene-DAPK3,gene-EBI3,gene-EEF2,gene-MAP2K2,gene-MATK,gene-MRPL54,gene-NMRK2,gene-PIAS4,gene-PIP5K1C,gene-RAX2,gene-SHD,gene-SIRT6,gene-TJP3,gene-ZBTB7A,gene-ZFR2	exonic
579	2	74782664	1.05961e-08	gene-ANKRD24,gene-APBA3,gene-ATCAY,gene-CREB3L3,gene-DAPK3,gene-EBI3,gene-EEF2,gene-MAP2K2,gene-MATK,gene-MRPL54,gene-NMRK2,gene-PIAS4,gene-PIP5K1C,gene-RAX2,gene-SIRT6,gene-TJP3,gene-ZBTB7A,gene-ZFR2	exonic
580	2	74809371	8.23331e-10	gene-ANKRD24,gene-APBA3,gene-ATCAY,gene-CACTIN,gene-CREB3L3,gene-DAPK3,gene-EEF2,gene-MAP2K2,gene-MATK,gene-MRPL54,gene-NMRK2,gene-PIAS4,gene-PIP5K1C,gene-RAX2,gene-SIRT6,gene-TJP3,gene-ZBTB7A,gene-ZFR2	exonic
581	2	74949009	4.32798e-10	gene-APBA3,gene-ATCAY,gene-C2H19orf71,gene-CACTIN,gene-DAPK3,gene-DOHH,gene-EEF2,gene-FZR1,gene-GIPC3,gene-HMG20B,gene-MATK,gene-MFSD12,gene-MRPL54,gene-NFIC,gene-NMRK2,gene-PIAS4,gene-PIP5K1C,gene-RAX2,gene-SMIM24,gene-TBXA2R,gene-TJP3,gene-ZFR2	exonic
582	2	75111941	3.3022e-12	gene-APBA3,gene-C2H19orf71,gene-CACTIN,gene-CELF5,gene-DOHH,gene-FZR1,gene-GIPC3,gene-HMG20B,gene-MATK,gene-MFSD12,gene-MRPL54,gene-NFIC,gene-PIP5K1C,gene-RAX2,gene-SMIM24,gene-TBXA2R,gene-TJP3,gene-ZFR2	exonic
583	2	75138078	5.34655e-15	gene-APBA3,gene-C2H19orf71,gene-CACTIN,gene-CELF5,gene-DOHH,gene-FZR1,gene-GIPC3,gene-HMG20B,gene-MATK,gene-MFSD12,gene-MRPL54,gene-NCLN,gene-NFIC,gene-PIP5K1C,gene-RAX2,gene-SMIM24,gene-TBXA2R,gene-TJP3,gene-ZFR2	exonic
584	2	75352755	1.74999e-08	gene-AES,gene-C2H19orf71,gene-CELF5,gene-DOHH,gene-FZR1,gene-GNA11,gene-GNA15,gene-MFSD12,gene-NCLN,gene-NFIC,gene-S1PR4,gene-SMIM24,gene-TLE2,gene-TLE6	exonic
585	2	75398857	7.77155e-11	gene-AES,gene-CELF5,gene-DOHH,gene-GNA11,gene-GNA15,gene-NCLN,gene-NFIC,gene-S1PR4,gene-SMIM24,gene-TLE2,gene-TLE6	exonic
586	2	75416700	7.7793e-11	gene-AES,gene-CELF5,gene-DOHH,gene-GNA11,gene-GNA15,gene-NCLN,gene-NFIC,gene-S1PR4,gene-SMIM24,gene-TLE2,gene-TLE6	exonic
587	2	75660791	9.74898e-09	gene-AES,gene-GNA11,gene-GNA15,gene-SGTA,gene-SLC39A3,gene-THOP1,gene-TLE2,gene-TLE6,gene-ZNF554	exonic
588	2	75666866	3.30675e-11	gene-AES,gene-GNA11,gene-GNA15,gene-SGTA,gene-SLC39A3,gene-THOP1,gene-TLE2,gene-TLE6,gene-ZNF554	exonic
589	2	75678566	4.91599e-10	gene-AES,gene-DIRAS1,gene-GNA11,gene-GNA15,gene-SGTA,gene-SLC39A3,gene-THOP1,gene-TLE2,gene-TLE6,gene-ZNF554	exonic
590	2	75685861	2.83867e-10	gene-AES,gene-DIRAS1,gene-GNA11,gene-SGTA,gene-SLC39A3,gene-THOP1,gene-TLE2,gene-TLE6,gene-ZNF554	exonic
591	2	75694782	1.32446e-09	gene-AES,gene-DIRAS1,gene-GNA11,gene-SGTA,gene-SLC39A3,gene-THOP1,gene-TLE2,gene-TLE6,gene-ZNF554	exonic
592	2	75708817	9.5707e-10	gene-AES,gene-DIRAS1,gene-SGTA,gene-SLC39A3,gene-THOP1,gene-TLE2,gene-TLE6,gene-ZNF554	exonic
593	2	75718384	1.63046e-09	gene-AES,gene-DIRAS1,gene-SGTA,gene-SLC39A3,gene-THOP1,gene-TLE2,gene-TLE6,gene-ZNF554	exonic
594	2	75728514	2.9876e-11	gene-AES,gene-DIRAS1,gene-SGTA,gene-SLC39A3,gene-THOP1,gene-TLE2,gene-TLE6,gene-ZNF554	exonic
595	2	75766308	1.60739e-09	gene-DIRAS1,gene-SGTA,gene-SLC39A3,gene-THOP1,gene-TLE2,gene-TLE6,gene-ZNF554	exonic
596	2	75836359	1.95435e-10	gene-DIRAS1,gene-GNG7,gene-SGTA,gene-SLC39A3,gene-THOP1,gene-ZNF554	exonic
597	2	75982309	8.98118e-09	gene-DIRAS1,gene-GADD45B,gene-GNG7,gene-LMNB2,gene-SGTA,gene-SLC39A3,gene-SPPL2B,gene-THOP1,gene-TIMM13,gene-TMPRSS9,gene-ZNF554	exonic
598	2	76030739	9.13898e-11	gene-DIRAS1,gene-GADD45B,gene-GNG7,gene-LINGO3,gene-LMNB2,gene-LSM7,gene-SGTA,gene-SLC39A3,gene-SPPL2B,gene-THOP1,gene-TIMM13,gene-TMPRSS9,gene-ZNF554	exonic
599	2	76069581	1.25107e-10	gene-C2H19orf35,gene-DIRAS1,gene-GADD45B,gene-GNG7,gene-LINGO3,gene-LMNB2,gene-LSM7,gene-OAZ1,gene-SGTA,gene-SLC39A3,gene-SPPL2B,gene-THOP1,gene-TIMM13,gene-TMPRSS9,gene-ZNF554	exonic
600	2	76093853	2.23817e-09	gene-C2H19orf35,gene-DIRAS1,gene-DOT1L,gene-GADD45B,gene-GNG7,gene-LINGO3,gene-LMNB2,gene-LSM7,gene-OAZ1,gene-SGTA,gene-SLC39A3,gene-SPPL2B,gene-THOP1,gene-TIMM13,gene-TMPRSS9,gene-ZNF554	exonic
601	2	76172989	2.49002e-08	gene-AMH,gene-C2H19orf35,gene-DIRAS1,gene-DOT1L,gene-GADD45B,gene-GNG7,gene-JSRP1,gene-LINGO3,gene-LMNB2,gene-LSM7,gene-OAZ1,gene-PLEKHJ1,gene-SF3A2,gene-SPPL2B,gene-TIMM13,gene-TMPRSS9	exonic
602	2	76248869	2.25764e-11	gene-AMH,gene-AP3D1,gene-C2H19orf35,gene-DOT1L,gene-GADD45B,gene-GNG7,gene-IZUMO4,gene-JSRP1,gene-LINGO3,gene-LMNB2,gene-LSM7,gene-MOB3A,gene-OAZ1,gene-PLEKHJ1,gene-SF3A2,gene-SPPL2B,gene-TIMM13,gene-TMPRSS9	exonic
603	2	76323607	6.43554e-10	gene-AMH,gene-AP3D1,gene-BTBD2,gene-C2H19orf35,gene-DOT1L,gene-GADD45B,gene-GNG7,gene-IZUMO4,gene-JSRP1,gene-LINGO3,gene-LMNB2,gene-LSM7,gene-MKNK2,gene-MOB3A,gene-OAZ1,gene-PLEKHJ1,gene-SF3A2,gene-SPPL2B,gene-TIMM13,gene-TMPRSS9	exonic
604	2	76388861	1.66186e-11	gene-ADAT3,gene-AMH,gene-AP3D1,gene-BTBD2,gene-C2H19orf35,gene-CSNK1G2,gene-DOT1L,gene-IZUMO4,gene-JSRP1,gene-LINGO3,gene-LMNB2,gene-LSM7,gene-MKNK2,gene-MOB3A,gene-OAZ1,gene-PLEKHJ1,gene-SCAMP4,gene-SF3A2,gene-SPPL2B,gene-TIMM13,gene-TMPRSS9	exonic
605	2	76530972	4.34404e-10	gene-ABHD17A,gene-ADAT3,gene-AMH,gene-AP3D1,gene-ATP8B3,gene-BTBD2,gene-C2H19orf35,gene-CSNK1G2,gene-DOT1L,gene-IZUMO4,gene-JSRP1,gene-KLF16,gene-MKNK2,gene-MOB3A,gene-OAZ1,gene-ONECUT3,gene-PLEKHJ1,gene-REXO1,gene-SCAMP4,gene-SF3A2	exonic
606	2	76647045	4.44853e-12	gene-ABHD17A,gene-ADAT3,gene-AMH,gene-AP3D1,gene-ATP8B3,gene-BTBD2,gene-CSNK1G2,gene-DOT1L,gene-IZUMO4,gene-JSRP1,gene-KLF16,gene-MKNK2,gene-MOB3A,gene-ONECUT3,gene-PLEKHJ1,gene-REXO1,gene-SCAMP4,gene-SF3A2,gene-TCF3	exonic
607	2	76791814	5.17997e-13	gene-ABHD17A,gene-ADAMTSL5,gene-ADAT3,gene-APC2,gene-ATP8B3,gene-BTBD2,gene-C2H19orf25,gene-CSNK1G2,gene-KLF16,gene-MBD3,gene-MEX3D,gene-ONECUT3,gene-PCSK4,gene-PLK5,gene-REEP6,gene-REXO1,gene-SCAMP4,gene-TCF3	exonic
608	2	76837214	5.17997e-13	gene-ABHD17A,gene-ADAMTSL5,gene-ADAT3,gene-APC2,gene-ATP8B3,gene-C2H19orf25,gene-DAZAP1,gene-GAMT,gene-KLF16,gene-MBD3,gene-MEX3D,gene-NDUFS7,gene-ONECUT3,gene-PCSK4,gene-PLK5,gene-REEP6,gene-REXO1,gene-RPS15,gene-SCAMP4,gene-TCF3	exonic
609	2	76891352	2.24309e-11	gene-ABHD17A,gene-ADAMTSL5,gene-APC2,gene-ATP8B3,gene-C2H19orf25,gene-DAZAP1,gene-GAMT,gene-KLF16,gene-MBD3,gene-MEX3D,gene-NDUFS7,gene-ONECUT3,gene-PCSK4,gene-PLK5,gene-REEP6,gene-REXO1,gene-RPS15,gene-TCF3	exonic
610	2	76947265	2.50354e-11	gene-ADAMTSL5,gene-APC2,gene-ATP8B3,gene-C2H19orf24,gene-C2H19orf25,gene-CIRBP,gene-DAZAP1,gene-EFNA2,gene-GAMT,gene-MBD3,gene-MEX3D,gene-NDUFS7,gene-ONECUT3,gene-PCSK4,gene-PLK5,gene-REEP6,gene-REXO1,gene-RPS15,gene-TCF3	exonic
611	2	76975849	5.05466e-13	gene-ADAMTSL5,gene-APC2,gene-ATP5D,gene-ATP8B3,gene-C2H19orf24,gene-C2H19orf25,gene-CBARP,gene-CIRBP,gene-DAZAP1,gene-EFNA2,gene-GAMT,gene-MBD3,gene-MEX3D,gene-MIDN,gene-NDUFS7,gene-ONECUT3,gene-PCSK4,gene-PLK5,gene-REEP6,gene-RPS15,gene-TCF3	exonic
612	2	77000369	2.43112e-11	gene-ADAMTSL5,gene-APC2,gene-ATP5D,gene-C2H19orf24,gene-C2H19orf25,gene-CBARP,gene-CIRBP,gene-DAZAP1,gene-EFNA2,gene-GAMT,gene-MBD3,gene-MEX3D,gene-MIDN,gene-NDUFS7,gene-ONECUT3,gene-PCSK4,gene-PLK5,gene-REEP6,gene-RPS15,gene-STK11,gene-TCF3	exonic
613	2	77071431	1.93183e-11	gene-ADAMTSL5,gene-APC2,gene-ATP5D,gene-C2H19orf24,gene-C2H19orf25,gene-CBARP,gene-CIRBP,gene-DAZAP1,gene-EFNA2,gene-GAMT,gene-MBD3,gene-MEX3D,gene-MIDN,gene-NDUFS7,gene-PCSK4,gene-PLK5,gene-REEP6,gene-RPS15,gene-SBNO2,gene-STK11,gene-TCF3	exonic
614	2	77162872	4.36456e-12	gene-ABCA7,gene-ADAMTSL5,gene-APC2,gene-ARHGAP45,gene-ATP5D,gene-C2H19orf24,gene-C2H19orf25,gene-CBARP,gene-CIRBP,gene-CNN2,gene-DAZAP1,gene-EFNA2,gene-GAMT,gene-GPX4,gene-GRIN3B,gene-MBD3,gene-MEX3D,gene-MIDN,gene-NDUFS7,gene-PCSK4,gene-PLK5,gene-POLR2E,gene-REEP6,gene-RPS15,gene-SBNO2,gene-STK11,gene-TMEM259	exonic
615	2	77259536	1.3827e-08	gene-ABCA7,gene-APC2,gene-ARHGAP45,gene-ARID3A,gene-ATP5D,gene-C2H19orf24,gene-CBARP,gene-CIRBP,gene-CNN2,gene-DAZAP1,gene-EFNA2,gene-GAMT,gene-GPX4,gene-GRIN3B,gene-KISS1R,gene-MED16,gene-MIDN,gene-NDUFS7,gene-POLR2E,gene-R3HDM4,gene-RPS15,gene-SBNO2,gene-STK11,gene-TMEM259,gene-WDR18	exonic
616	2	77341832	1.63146e-08	gene-ABCA7,gene-ARHGAP45,gene-ARID3A,gene-ATP5D,gene-AZU1,gene-C2H19orf24,gene-CBARP,gene-CFD,gene-CIRBP,gene-CNN2,gene-EFNA2,gene-ELANE,gene-GPX4,gene-GRIN3B,gene-KISS1R,gene-MED16,gene-MIDN,gene-PLPPR3,gene-POLR2E,gene-PRTN3,gene-PTBP1,gene-R3HDM4,gene-SBNO2,gene-STK11,gene-TMEM259,gene-WDR18	exonic
617	2	77466074	3.272e-09	gene-ABCA7,gene-ARHGAP45,gene-ARID3A,gene-ATP5D,gene-AZU1,gene-CBARP,gene-CFD,gene-CNN2,gene-ELANE,gene-FGF22,gene-FSTL3,gene-GPX4,gene-GRIN3B,gene-HCN2,gene-KISS1R,gene-MED16,gene-MISP,gene-PALM,gene-PLPPR3,gene-POLR2E,gene-POLRMT,gene-PRSS57,gene-PRTN3,gene-PTBP1,gene-R3HDM4,gene-RNF126,gene-SBNO2,gene-STK11,gene-TMEM259,gene-WDR18	exonic
618	2	77526648	2.65956e-09	gene-ABCA7,gene-ARHGAP45,gene-ARID3A,gene-AZU1,gene-BSG,gene-CDC34,gene-CFD,gene-CNN2,gene-ELANE,gene-FGF22,gene-FSTL3,gene-GPX4,gene-GRIN3B,gene-GZMM,gene-HCN2,gene-KISS1R,gene-MED16,gene-MISP,gene-PALM,gene-PLPPR3,gene-POLR2E,gene-POLRMT,gene-PRSS57,gene-PRTN3,gene-PTBP1,gene-R3HDM4,gene-RNF126,gene-SBNO2,gene-TMEM259,gene-TPGS1,gene-WDR18	exonic
619	2	77623188	6.1018e-10	gene-ABCA7,gene-ARID3A,gene-AZU1,gene-BSG,gene-C2CD4C,gene-CDC34,gene-CFD,gene-CNN2,gene-ELANE,gene-FGF22,gene-FSTL3,gene-GRIN3B,gene-GZMM,gene-HCN2,gene-KISS1R,gene-MADCAM1,gene-MED16,gene-MISP,gene-ODF3L2,gene-PALM,gene-PLPPR3,gene-POLRMT,gene-PRSS57,gene-PRTN3,gene-PTBP1,gene-R3HDM4,gene-RNF126,gene-SHC2,gene-TMEM259,gene-TPGS1,gene-WDR18	exonic
620	2	77762978	1.33335e-11	gene-AZU1,gene-BSG,gene-C2CD4C,gene-CDC34,gene-ELANE,gene-FGF22,gene-FSTL3,gene-GZMM,gene-HCN2,gene-MADCAM1,gene-MIER2,gene-MISP,gene-ODF3L2,gene-PALM,gene-PLPP2,gene-PLPPR3,gene-POLRMT,gene-PRSS57,gene-PRTN3,gene-PTBP1,gene-RNF126,gene-SHC2,gene-THEG,gene-TPGS1	exonic
621	2	77897988	2.13884e-10	gene-BSG,gene-C2CD4C,gene-CDC34,gene-CNOT6,gene-FGF22,gene-FLT4,gene-FSTL3,gene-GZMM,gene-HCN2,gene-MADCAM1,gene-MIER2,gene-ODF3L2,gene-PLPP2,gene-POLRMT,gene-PRSS57,gene-RNF126,gene-SCGB3A1,gene-SHC2,gene-THEG,gene-TPGS1	exonic
622	2	77927573	2.01702e-11	gene-BSG,gene-C2CD4C,gene-CDC34,gene-CNOT6,gene-FGF22,gene-FLT4,gene-GZMM,gene-HCN2,gene-MADCAM1,gene-MIER2,gene-ODF3L2,gene-PLPP2,gene-POLRMT,gene-RNF126,gene-SCGB3A1,gene-SHC2,gene-THEG,gene-TPGS1	exonic
623	2	77980340	8.67308e-11	gene-BSG,gene-C2CD4C,gene-CDC34,gene-CNOT6,gene-FLT4,gene-GZMM,gene-HCN2,gene-MADCAM1,gene-MIER2,gene-ODF3L2,gene-PLPP2,gene-SCGB3A1,gene-SHC2,gene-THEG,gene-TPGS1	exonic
624	2	79865264	3.62107e-08	gene-CLK4,gene-COL23A1,gene-PROP1,gene-ZNF354A	exonic
625	2	134186222	3.55682e-09	gene-ACSL6,gene-CSF2,gene-FNIP1,gene-MEIKIN,gene-RAPGEF6	exonic
626	2	137627210	8.36545e-11	gene-CXCL14,gene-H2AFY,gene-NEUROG1,gene-TIFAB	exonic
627	2	141058646	4.97675e-14	gene-CTNNA1,gene-DNAJC18,gene-LRRTM2,gene-MATR3,gene-MZB1,gene-PAIP2,gene-PROB1,gene-SIL1,gene-SLC23A1,gene-SPATA24	exonic
628	2	141091534	5.11942e-10	gene-CTNNA1,gene-DNAJC18,gene-MATR3,gene-MZB1,gene-PAIP2,gene-PROB1,gene-SIL1,gene-SLC23A1,gene-SPATA24	exonic
629	2	141100770	2.4124e-10	gene-CTNNA1,gene-DNAJC18,gene-ECSCR,gene-MATR3,gene-MZB1,gene-PAIP2,gene-PROB1,gene-SIL1,gene-SLC23A1,gene-SPATA24	exonic
630	2	141157712	2.44634e-13	gene-DNAJC18,gene-ECSCR,gene-MATR3,gene-MZB1,gene-PAIP2,gene-PROB1,gene-SIL1,gene-SLC23A1,gene-SPATA24,gene-TMEM173	exonic
631	2	141200016	1.16861e-12	gene-DNAJC18,gene-ECSCR,gene-MATR3,gene-MZB1,gene-PAIP2,gene-PROB1,gene-SIL1,gene-SLC23A1,gene-SPATA24,gene-TMEM173,gene-UBE2D2	exonic
632	2	141232489	3.42327e-11	gene-DNAJC18,gene-ECSCR,gene-MATR3,gene-MZB1,gene-PAIP2,gene-PROB1,gene-SIL1,gene-SLC23A1,gene-SPATA24,gene-TMEM173,gene-UBE2D2	exonic
633	2	141237037	4.97675e-14	gene-DNAJC18,gene-ECSCR,gene-MATR3,gene-MZB1,gene-PAIP2,gene-PROB1,gene-SIL1,gene-SLC23A1,gene-SPATA24,gene-TMEM173,gene-UBE2D2	exonic
634	2	141251688	5.73895e-13	gene-DNAJC18,gene-ECSCR,gene-MATR3,gene-MZB1,gene-PAIP2,gene-PROB1,gene-SIL1,gene-SLC23A1,gene-SPATA24,gene-TMEM173,gene-UBE2D2	exonic
635	2	141261688	7.46081e-13	gene-CXXC5,gene-DNAJC18,gene-ECSCR,gene-MATR3,gene-MZB1,gene-PAIP2,gene-PROB1,gene-SIL1,gene-SLC23A1,gene-SPATA24,gene-TMEM173,gene-UBE2D2	exonic
636	2	141269817	7.18075e-13	gene-CXXC5,gene-DNAJC18,gene-ECSCR,gene-MATR3,gene-MZB1,gene-PAIP2,gene-PROB1,gene-SIL1,gene-SLC23A1,gene-SPATA24,gene-TMEM173,gene-UBE2D2	exonic
637	2	141309249	6.64146e-13	gene-CXXC5,gene-DNAJC18,gene-ECSCR,gene-MATR3,gene-MZB1,gene-PAIP2,gene-PROB1,gene-SLC23A1,gene-SPATA24,gene-TMEM173,gene-UBE2D2	exonic
638	2	141324567	1.79939e-11	gene-CXXC5,gene-DNAJC18,gene-ECSCR,gene-MATR3,gene-MZB1,gene-PAIP2,gene-PROB1,gene-SLC23A1,gene-SPATA24,gene-TMEM173,gene-UBE2D2	exonic
639	2	141360448	1.46923e-08	gene-CXXC5,gene-DNAJC18,gene-ECSCR,gene-MATR3,gene-MZB1,gene-PAIP2,gene-PROB1,gene-SLC23A1,gene-SPATA24,gene-TMEM173,gene-UBE2D2	exonic
640	2	141386942	4.44795e-09	gene-CXXC5,gene-DNAJC18,gene-ECSCR,gene-MATR3,gene-MZB1,gene-PAIP2,gene-PROB1,gene-PSD2,gene-SLC23A1,gene-SPATA24,gene-TMEM173,gene-UBE2D2	exonic
641	2	141397574	4.44795e-09	gene-CXXC5,gene-DNAJC18,gene-ECSCR,gene-MATR3,gene-MZB1,gene-PAIP2,gene-PROB1,gene-PSD2,gene-SLC23A1,gene-SPATA24,gene-TMEM173,gene-UBE2D2	exonic
642	2	141458355	4.44795e-09	gene-CXXC5,gene-DNAJC18,gene-ECSCR,gene-MATR3,gene-MZB1,gene-NRG2,gene-PAIP2,gene-PROB1,gene-PSD2,gene-SLC23A1,gene-SPATA24,gene-TMEM173,gene-UBE2D2	exonic
643	2	141473376	2.84861e-09	gene-CXXC5,gene-DNAJC18,gene-ECSCR,gene-MATR3,gene-MZB1,gene-NRG2,gene-PAIP2,gene-PROB1,gene-PSD2,gene-SLC23A1,gene-SPATA24,gene-TMEM173,gene-UBE2D2	exonic
644	2	141516461	1.4663e-08	gene-CXXC5,gene-DNAJC18,gene-ECSCR,gene-MZB1,gene-NRG2,gene-PROB1,gene-PSD2,gene-SLC23A1,gene-SPATA24,gene-TMEM173,gene-UBE2D2	exonic
645	2	141653672	3.21041e-11	gene-CXXC5,gene-IGIP,gene-NRG2,gene-PSD2,gene-PURA,gene-UBE2D2	exonic
646	2	141678174	4.85039e-10	gene-CXXC5,gene-IGIP,gene-NRG2,gene-PSD2,gene-PURA,gene-UBE2D2	exonic
647	2	141699008	4.05368e-11	gene-CXXC5,gene-CYSTM1,gene-IGIP,gene-NRG2,gene-PSD2,gene-PURA,gene-UBE2D2	exonic
648	2	141726191	5.2082e-13	gene-CXXC5,gene-CYSTM1,gene-IGIP,gene-NRG2,gene-PSD2,gene-PURA	exonic
649	2	141729424	2.54513e-12	gene-CXXC5,gene-CYSTM1,gene-IGIP,gene-NRG2,gene-PSD2,gene-PURA	exonic
650	2	141736914	3.32564e-08	gene-CXXC5,gene-CYSTM1,gene-IGIP,gene-NRG2,gene-PSD2,gene-PURA	exonic
651	2	141794668	6.7518e-13	gene-CYSTM1,gene-IGIP,gene-NRG2,gene-PFDN1,gene-PSD2,gene-PURA	exonic
652	2	141837954	4.42089e-11	gene-CYSTM1,gene-IGIP,gene-NRG2,gene-PFDN1,gene-PSD2,gene-PURA	exonic
653	2	141972634	3.47793e-08	gene-ANKHD1,gene-CYSTM1,gene-HBEGF,gene-IGIP,gene-NRG2,gene-PFDN1,gene-PURA,gene-SLC4A9	exonic
654	2	141991537	2.09563e-09	gene-ANKHD1,gene-CYSTM1,gene-HBEGF,gene-IGIP,gene-NRG2,gene-PFDN1,gene-PURA,gene-SLC4A9	exonic
655	3	46767914	5.61103e-09	gene-ARID5A,gene-CIAO1,gene-ITPRIPL1,gene-NCAPH,gene-NEURL3,gene-SEPT10,gene-SNRNP200,gene-SOWAHC,gene-STARD7,gene-TMEM127	exonic
656	3	72060184	2.43187e-10	gene-ADD2,gene-C3H2orf42,gene-FAM136A,gene-PCYOX1,gene-SNRPG,gene-TGFA,gene-TIA1	exonic
657	3	72067459	2.91764e-09	gene-ADD2,gene-C3H2orf42,gene-FAM136A,gene-PCYOX1,gene-SNRPG,gene-TGFA,gene-TIA1	exonic
658	3	72078704	4.10721e-09	gene-ADD2,gene-C3H2orf42,gene-FAM136A,gene-PCYOX1,gene-SNRPG,gene-TGFA,gene-TIA1	exonic
659	3	72086316	1.65482e-09	gene-ADD2,gene-C3H2orf42,gene-FAM136A,gene-PCYOX1,gene-SNRPG,gene-TGFA,gene-TIA1	exonic
660	3	108975249	3.22237e-09	gene-LBH,gene-LCLAT1,gene-YPEL5	exonic
661	3	110904026	4.41303e-13	gene-BABAM2,gene-FOSL2,gene-PLB1	exonic
662	3	110932477	1.05109e-08	gene-BABAM2,gene-FOSL2,gene-PLB1	exonic
663	3	128875520	1.23848e-08	gene-CMPK2,gene-RNF144A,gene-RSAD2	exonic
664	3	128893279	3.62629e-08	gene-CMPK2,gene-RNF144A,gene-RSAD2	exonic
665	4	35683957	2.15863e-08	gene-GRHL2,gene-ZNF706	exonic
666	4	35717452	2.15863e-08	gene-GRHL2,gene-ZNF706	exonic
667	4	35866504	6.85171e-09	gene-YWHAZ,gene-ZNF706	exonic
668	4	35874296	1.91387e-09	gene-YWHAZ,gene-ZNF706	exonic
669	4	35927336	3.13638e-08	gene-YWHAZ,gene-ZNF706	exonic
670	4	35952784	6.36002e-09	gene-YWHAZ,gene-ZNF706	exonic
671	4	36020867	1.91387e-09	gene-PABPC1,gene-YWHAZ,gene-ZNF706	exonic
672	4	36031828	3.90476e-09	gene-PABPC1,gene-YWHAZ	exonic
673	4	36042298	9.64126e-09	gene-PABPC1,gene-YWHAZ	exonic
674	4	36050754	5.27396e-09	gene-PABPC1,gene-YWHAZ	exonic
675	4	36054542	4.95225e-09	gene-PABPC1,gene-SNX31,gene-YWHAZ	exonic
676	4	36176772	1.91387e-09	gene-PABPC1,gene-SNX31,gene-YWHAZ	exonic
677	4	36238740	7.2933e-09	gene-ANKRD46,gene-PABPC1,gene-SNX31,gene-YWHAZ	exonic
678	4	36307540	8.17787e-09	gene-ANKRD46,gene-PABPC1,gene-SNX31	exonic
679	4	36318840	8.81967e-10	gene-ANKRD46,gene-PABPC1,gene-SNX31	exonic
680	4	36325036	1.91387e-09	gene-ANKRD46,gene-PABPC1,gene-SNX31	exonic
681	4	36329737	3.6082e-08	gene-ANKRD46,gene-PABPC1,gene-SNX31	exonic
682	4	36347923	2.60924e-08	gene-ANKRD46,gene-PABPC1,gene-SNX31	exonic
683	4	36394830	3.76432e-09	gene-ANKRD46,gene-PABPC1,gene-SNX31	exonic
684	4	36497606	3.18489e-09	gene-ANKRD46,gene-RNF19A,gene-SNX31	exonic
685	4	36529209	1.42354e-08	gene-ANKRD46,gene-RNF19A,gene-SNX31,gene-SPAG1	exonic
686	4	36539955	2.01273e-08	gene-ANKRD46,gene-RNF19A,gene-SNX31,gene-SPAG1	exonic
687	4	36550144	2.01944e-08	gene-ANKRD46,gene-RNF19A,gene-SNX31,gene-SPAG1	exonic
688	4	36567362	5.51951e-10	gene-ANKRD46,gene-RNF19A,gene-SNX31,gene-SPAG1	exonic
689	4	36644327	1.48472e-17	gene-ANKRD46,gene-FBXO43,gene-POLR2K,gene-RGS22,gene-RNF19A,gene-SPAG1	exonic
690	4	36687142	3.13756e-16	gene-ANKRD46,gene-FBXO43,gene-POLR2K,gene-RGS22,gene-RNF19A,gene-SPAG1	exonic
691	4	36890731	1.16016e-09	gene-COX6C,gene-FBXO43,gene-POLR2K,gene-RGS22,gene-RNF19A,gene-SPAG1,gene-VPS13B	exonic
692	4	36922980	3.49635e-09	gene-COX6C,gene-FBXO43,gene-POLR2K,gene-RGS22,gene-RNF19A,gene-SPAG1,gene-VPS13B	exonic
693	4	36935345	1.41147e-08	gene-COX6C,gene-FBXO43,gene-POLR2K,gene-RGS22,gene-RNF19A,gene-SPAG1,gene-VPS13B	exonic
694	4	37019205	8.82224e-09	gene-COX6C,gene-FBXO43,gene-POLR2K,gene-RGS22,gene-SPAG1,gene-VPS13B	exonic
695	4	37031240	3.21122e-09	gene-COX6C,gene-FBXO43,gene-POLR2K,gene-RGS22,gene-SPAG1,gene-VPS13B	exonic
696	4	37053540	1.07423e-10	gene-COX6C,gene-FBXO43,gene-POLR2K,gene-RGS22,gene-SPAG1,gene-VPS13B	exonic
697	4	37074681	2.2764e-09	gene-COX6C,gene-FBXO43,gene-POLR2K,gene-RGS22,gene-SPAG1,gene-VPS13B	exonic
698	4	37161631	1.42519e-08	gene-COX6C,gene-RGS22,gene-VPS13B	exonic
699	4	37839060	1.15802e-09	gene-OSR2,gene-STK3,gene-VPS13B	exonic
700	4	37888265	1.22529e-08	gene-OSR2,gene-STK3,gene-VPS13B	exonic
701	4	37929741	2.28627e-09	gene-OSR2,gene-STK3,gene-VPS13B	exonic
702	4	37953240	3.19174e-10	gene-OSR2,gene-STK3,gene-VPS13B	exonic
703	4	37960884	1.95595e-09	gene-OSR2,gene-STK3,gene-VPS13B	exonic
704	4	37995883	1.15802e-09	gene-OSR2,gene-STK3,gene-VPS13B	exonic
705	4	38145022	3.19174e-10	gene-KCNS2,gene-STK3	exonic
706	4	38195518	8.82224e-09	gene-KCNS2,gene-STK3	exonic
707	4	38220770	8.82224e-09	gene-KCNS2,gene-STK3	exonic
708	4	38361389	1.97943e-09	gene-KCNS2,gene-NIPAL2,gene-POP1,gene-STK3	exonic
709	4	38404898	3.19174e-10	gene-KCNS2,gene-NIPAL2,gene-POP1,gene-STK3	exonic
710	4	38618362	1.52777e-09	gene-ERICH5,gene-KCNS2,gene-MATN2,gene-NIPAL2,gene-POP1,gene-RIDA,gene-RPL30	exonic
711	4	38828304	1.67124e-09	gene-ERICH5,gene-LAPTM4B,gene-MATN2,gene-MTDH,gene-POP1,gene-RIDA,gene-RPL30	exonic
712	4	38856360	1.89888e-10	gene-ERICH5,gene-LAPTM4B,gene-MATN2,gene-MTDH,gene-POP1,gene-RIDA,gene-RPL30	exonic
713	4	39004712	3.74522e-11	gene-LAPTM4B,gene-MATN2,gene-MTDH	exonic
714	4	39147575	1.32305e-09	gene-LAPTM4B,gene-MATN2,gene-MTDH,gene-TSPYL5	exonic
715	4	39159790	3.5097e-10	gene-LAPTM4B,gene-MTDH,gene-TSPYL5	exonic
716	4	39171778	3.74522e-11	gene-LAPTM4B,gene-MTDH,gene-TSPYL5	exonic
717	4	39188635	9.29118e-09	gene-LAPTM4B,gene-MTDH,gene-TSPYL5	exonic
718	4	39204081	2.76538e-08	gene-LAPTM4B,gene-MTDH,gene-TSPYL5	exonic
719	4	39216480	3.21974e-08	gene-LAPTM4B,gene-MTDH,gene-TSPYL5	exonic
720	4	75341905	2.1227e-09	gene-IMPAD1,gene-PENK,gene-SDR16C5	exonic
721	4	75347501	2.28175e-08	gene-IMPAD1,gene-PENK,gene-SDR16C5	exonic
722	4	75354094	5.4464e-09	gene-IMPAD1,gene-PENK,gene-SDR16C5	exonic
723	4	75452399	2.1227e-09	gene-CHCHD7,gene-IMPAD1,gene-PENK,gene-PLAG1,gene-SDR16C5	exonic
724	4	75540599	1.21112e-10	gene-CHCHD7,gene-MOS,gene-PENK,gene-PLAG1,gene-RPS20,gene-SDR16C5	exonic
725	4	75552605	1.03885e-08	gene-CHCHD7,gene-LYN,gene-MOS,gene-PENK,gene-PLAG1,gene-RPS20,gene-SDR16C5	exonic
726	4	75589505	1.72851e-10	gene-CHCHD7,gene-LYN,gene-MOS,gene-PENK,gene-PLAG1,gene-RPS20,gene-SDR16C5	exonic
727	4	75600906	1.21112e-10	gene-CHCHD7,gene-LYN,gene-MOS,gene-PENK,gene-PLAG1,gene-RPS20,gene-SDR16C5	exonic
728	4	75608576	1.21112e-10	gene-CHCHD7,gene-LYN,gene-MOS,gene-PENK,gene-PLAG1,gene-RPS20,gene-SDR16C5	exonic
729	4	75615378	7.59223e-10	gene-CHCHD7,gene-LYN,gene-MOS,gene-PENK,gene-PLAG1,gene-RPS20,gene-SDR16C5	exonic
730	4	75635325	8.38949e-10	gene-CHCHD7,gene-LYN,gene-MOS,gene-PENK,gene-PLAG1,gene-RPS20,gene-SDR16C5	exonic
731	4	75669579	1.21112e-10	gene-CHCHD7,gene-LYN,gene-MOS,gene-PENK,gene-PLAG1,gene-RPS20,gene-SDR16C5	exonic
732	4	75688345	1.21112e-10	gene-CHCHD7,gene-LYN,gene-MOS,gene-PENK,gene-PLAG1,gene-RPS20,gene-SDR16C5	exonic
733	4	75704980	4.31037e-09	gene-CHCHD7,gene-LYN,gene-MOS,gene-PENK,gene-PLAG1,gene-RPS20,gene-SDR16C5,gene-TGS1	exonic
734	4	75723569	1.37103e-08	gene-CHCHD7,gene-LYN,gene-MOS,gene-PENK,gene-PLAG1,gene-RPS20,gene-SDR16C5,gene-TGS1,gene-TMEM68	exonic
735	4	75738660	6.3008e-10	gene-CHCHD7,gene-LYN,gene-MOS,gene-PENK,gene-PLAG1,gene-RPS20,gene-SDR16C5,gene-TGS1,gene-TMEM68	exonic
736	4	75756843	9.09146e-10	gene-CHCHD7,gene-LYN,gene-MOS,gene-PENK,gene-PLAG1,gene-RPS20,gene-SDR16C5,gene-TGS1,gene-TMEM68	exonic
737	4	75782369	4.75169e-09	gene-CHCHD7,gene-LYN,gene-MOS,gene-PLAG1,gene-RPS20,gene-SDR16C5,gene-TGS1,gene-TMEM68	exonic
738	4	75787723	5.4287e-09	gene-CHCHD7,gene-LYN,gene-MOS,gene-PLAG1,gene-RPS20,gene-SDR16C5,gene-TGS1,gene-TMEM68	exonic
739	4	75802846	2.97524e-09	gene-CHCHD7,gene-LYN,gene-MOS,gene-PLAG1,gene-RPS20,gene-SDR16C5,gene-TGS1,gene-TMEM68	exonic
740	4	75809700	1.21112e-10	gene-CHCHD7,gene-LYN,gene-MOS,gene-PLAG1,gene-RPS20,gene-SDR16C5,gene-TGS1,gene-TMEM68	exonic
741	4	75830280	1.23429e-09	gene-CHCHD7,gene-LYN,gene-MOS,gene-PLAG1,gene-RPS20,gene-SDR16C5,gene-TGS1,gene-TMEM68,gene-XKR4	exonic
742	4	75844740	1.23429e-09	gene-CHCHD7,gene-LYN,gene-MOS,gene-PLAG1,gene-RPS20,gene-SDR16C5,gene-TGS1,gene-TMEM68,gene-XKR4	exonic
743	4	76137745	1.11219e-09	gene-TGS1,gene-TMEM68,gene-XKR4	exonic
744	4	76145657	1.21112e-10	gene-TGS1,gene-TMEM68,gene-XKR4	exonic
745	4	76453477	1.2573e-09	gene-XKR4	exonic
746	5	8809525	9.53538e-09	gene-ATF4,gene-CACNA1I,gene-MGAT3,gene-MIEF1,gene-RPL3,gene-RPS19BP1,gene-SYNGR1,gene-TAB1	exonic
747	5	97187736	9.42198e-10	gene-LRRIQ1,gene-SLC6A15,gene-TSPAN19	exonic
748	5	97208332	1.72667e-08	gene-LRRIQ1,gene-SLC6A15,gene-TSPAN19	exonic
749	5	97229534	2.72339e-08	gene-LRRIQ1,gene-SLC6A15,gene-TSPAN19	exonic
750	5	97235403	6.51729e-09	gene-LRRIQ1,gene-SLC6A15,gene-TSPAN19	exonic
751	5	97247668	6.45878e-10	gene-LRRIQ1,gene-SLC6A15,gene-TSPAN19	exonic
752	5	97475090	1.16475e-08	gene-SLC6A15(dist=76485),gene-TMTC2(dist=970314)	intergenic
753	5	97541986	3.35916e-08	gene-SLC6A15(dist=143381),gene-TMTC2(dist=903418)	intergenic
754	6	250957	2.88932e-18	gene-CDK10,gene-CENPBD1,gene-CHMP1A,gene-CPNE7,gene-DBNDD1,gene-DEF8,gene-DPEP1,gene-FANCA,gene-GAS8,gene-MC1R,gene-PRDM7,gene-RPL13,gene-SPATA2L,gene-SPATA33,gene-SPG7,gene-SPIRE2,gene-TCF25,gene-VPS9D1,gene-ZNF276	exonic
755	6	263351	8.09938e-20	gene-CDK10,gene-CENPBD1,gene-CHMP1A,gene-CPNE7,gene-DBNDD1,gene-DEF8,gene-DPEP1,gene-FANCA,gene-GAS8,gene-MC1R,gene-PRDM7,gene-RPL13,gene-SPATA2L,gene-SPATA33,gene-SPG7,gene-SPIRE2,gene-TCF25,gene-VPS9D1,gene-ZNF276	exonic
756	6	277313	1.60373e-15	gene-CDK10,gene-CENPBD1,gene-CHMP1A,gene-CPNE7,gene-DBNDD1,gene-DEF8,gene-DPEP1,gene-FANCA,gene-GAS8,gene-MC1R,gene-PRDM7,gene-RPL13,gene-SPATA2L,gene-SPATA33,gene-SPG7,gene-SPIRE2,gene-TCF25,gene-VPS9D1,gene-ZNF276	exonic
757	6	311480	4.87924e-15	gene-CDK10,gene-CENPBD1,gene-CHMP1A,gene-CPNE7,gene-DBNDD1,gene-DEF8,gene-DPEP1,gene-FANCA,gene-GAS8,gene-MC1R,gene-PRDM7,gene-RPL13,gene-SPATA2L,gene-SPATA33,gene-SPG7,gene-SPIRE2,gene-TCF25,gene-VPS9D1,gene-ZNF276	exonic
758	6	367789	5.0718e-10	gene-ANKRD11,gene-CDK10,gene-CENPBD1,gene-CHMP1A,gene-CPNE7,gene-DBNDD1,gene-DEF8,gene-DPEP1,gene-FANCA,gene-MC1R,gene-RPL13,gene-SPATA2L,gene-SPATA33,gene-SPG7,gene-SPIRE2,gene-TCF25,gene-VPS9D1,gene-ZNF276	exonic
759	6	386081	3.44117e-20	gene-ANKRD11,gene-CDK10,gene-CENPBD1,gene-CHMP1A,gene-CPNE7,gene-DEF8,gene-DPEP1,gene-FANCA,gene-MC1R,gene-RPL13,gene-SPATA2L,gene-SPATA33,gene-SPG7,gene-SPIRE2,gene-TCF25,gene-VPS9D1,gene-ZNF276	exonic
760	6	402887	7.32006e-18	gene-ANKRD11,gene-CDH15,gene-CDK10,gene-CHMP1A,gene-CPNE7,gene-DEF8,gene-DPEP1,gene-FANCA,gene-MC1R,gene-RPL13,gene-SPATA2L,gene-SPATA33,gene-SPG7,gene-SPIRE2,gene-TCF25,gene-VPS9D1,gene-ZNF276	exonic
761	6	411164	7.63421e-18	gene-ANKRD11,gene-CDH15,gene-CDK10,gene-CHMP1A,gene-CPNE7,gene-DPEP1,gene-FANCA,gene-MC1R,gene-RPL13,gene-SPATA2L,gene-SPATA33,gene-SPG7,gene-SPIRE2,gene-TCF25,gene-VPS9D1,gene-ZNF276	exonic
762	6	473450	5.30656e-16	gene-ACSF3,gene-ANKRD11,gene-CDH15,gene-CDK10,gene-CHMP1A,gene-CPNE7,gene-DPEP1,gene-FANCA,gene-RPL13,gene-SPATA2L,gene-SPATA33,gene-SPG7,gene-SPIRE2,gene-VPS9D1,gene-ZNF276	exonic
763	6	498658	1.89123e-16	gene-ACSF3,gene-ANKRD11,gene-CDH15,gene-CDK10,gene-CHMP1A,gene-CPNE7,gene-DPEP1,gene-FANCA,gene-RPL13,gene-SPATA2L,gene-SPATA33,gene-SPG7,gene-VPS9D1,gene-ZNF276	exonic
764	6	524652	5.26317e-17	gene-ACSF3,gene-ANKRD11,gene-CDH15,gene-CDK10,gene-CHMP1A,gene-CPNE7,gene-DPEP1,gene-FANCA,gene-RPL13,gene-SPATA2L,gene-SPATA33,gene-SPG7,gene-VPS9D1,gene-ZNF276	exonic
765	6	547002	3.44117e-20	gene-ACSF3,gene-ANKRD11,gene-CBFA2T3,gene-CDH15,gene-CDK10,gene-CHMP1A,gene-CPNE7,gene-DPEP1,gene-FANCA,gene-RPL13,gene-SPATA2L,gene-SPATA33,gene-SPG7,gene-VPS9D1,gene-ZNF276	exonic
766	6	567344	5.82515e-18	gene-ACSF3,gene-ANKRD11,gene-CBFA2T3,gene-CDH15,gene-CDK10,gene-CHMP1A,gene-CPNE7,gene-DPEP1,gene-RPL13,gene-SPATA2L,gene-SPATA33,gene-SPG7,gene-VPS9D1	exonic
767	6	743219	2.04486e-17	gene-ACSF3,gene-ANKRD11,gene-APRT,gene-CBFA2T3,gene-CDH15,gene-CDT1,gene-CTU2,gene-GALNS,gene-PABPN1L,gene-PIEZO1,gene-RNF166,gene-SNAI3,gene-TRAPPC2L	exonic
768	6	801270	3.98242e-11	gene-ACSF3,gene-ANKRD11,gene-APRT,gene-CBFA2T3,gene-CDH15,gene-CDT1,gene-CTU2,gene-CYBA,gene-GALNS,gene-IL17C,gene-MVD,gene-PABPN1L,gene-PIEZO1,gene-RNF166,gene-SNAI3,gene-TRAPPC2L,gene-ZC3H18	exonic
769	6	1829664	3.15151e-09	gene-C6H16orf95,gene-FBXO31,gene-JPH3,gene-KLHDC4,gene-MAP1LC3B,gene-ZCCHC14	exonic
770	6	1863884	2.817e-08	gene-C6H16orf95,gene-FBXO31,gene-JPH3,gene-KLHDC4,gene-MAP1LC3B,gene-ZCCHC14	exonic
771	6	1869020	3.94476e-09	gene-C6H16orf95,gene-FBXO31,gene-JPH3,gene-KLHDC4,gene-MAP1LC3B,gene-ZCCHC14	exonic
772	6	1895026	5.7261e-09	gene-C6H16orf95,gene-FBXO31,gene-JPH3,gene-KLHDC4,gene-MAP1LC3B,gene-ZCCHC14	exonic
773	6	1932456	2.10882e-10	gene-C6H16orf95,gene-FBXO31,gene-JPH3,gene-MAP1LC3B,gene-ZCCHC14	exonic
774	6	1947298	2.40071e-08	gene-C6H16orf95,gene-FBXO31,gene-JPH3,gene-MAP1LC3B,gene-ZCCHC14	exonic
775	6	1961706	1.83721e-11	gene-C6H16orf95,gene-FBXO31,gene-JPH3,gene-MAP1LC3B,gene-ZCCHC14	exonic
776	6	1981209	5.85639e-09	gene-C6H16orf95,gene-FBXO31,gene-JPH3,gene-MAP1LC3B,gene-ZCCHC14	exonic
777	6	1993453	3.571e-08	gene-C6H16orf95,gene-FBXO31,gene-JPH3,gene-MAP1LC3B,gene-ZCCHC14	exonic
778	6	2018140	9.78769e-10	gene-C6H16orf95,gene-FBXO31,gene-MAP1LC3B,gene-ZCCHC14	exonic
779	6	2038882	1.33009e-10	gene-C6H16orf95,gene-FBXO31,gene-MAP1LC3B,gene-ZCCHC14	exonic
780	6	2120231	1.38157e-12	gene-C6H16orf95,gene-FBXO31,gene-MAP1LC3B,gene-ZCCHC14	exonic
781	6	2139598	1.00411e-11	gene-C6H16orf95,gene-FBXO31,gene-MAP1LC3B,gene-ZCCHC14	exonic
782	6	2152168	8.48547e-11	gene-C6H16orf95,gene-FBXO31,gene-MAP1LC3B,gene-ZCCHC14	exonic
783	6	2172808	2.21265e-14	gene-C6H16orf95,gene-FBXO31,gene-MAP1LC3B	exonic
784	6	2192865	1.73968e-10	gene-C6H16orf95,gene-FBXO31	exonic
785	6	2197776	7.94692e-13	gene-C6H16orf95,gene-FBXO31	exonic
786	6	2210793	7.9837e-14	gene-C6H16orf95,gene-FBXO31	exonic
787	6	2297061	2.83436e-13	gene-FOXL1	exonic
788	6	2332484	9.95558e-13	gene-FOXC2,gene-FOXL1,gene-MTHFSD	exonic
789	6	2365035	9.71712e-11	gene-FOXC2,gene-FOXF1,gene-FOXL1,gene-MTHFSD	exonic
790	6	2373848	3.05478e-13	gene-FOXC2,gene-FOXF1,gene-FOXL1,gene-MTHFSD	exonic
791	6	2403889	8.27886e-13	gene-FOXC2,gene-FOXF1,gene-FOXL1,gene-MTHFSD	exonic
792	6	2419035	7.96821e-13	gene-FOXC2,gene-FOXF1,gene-FOXL1,gene-MTHFSD	exonic
793	6	2443164	2.83992e-11	gene-FOXC2,gene-FOXF1,gene-FOXL1,gene-MTHFSD	exonic
794	6	2462970	1.37635e-13	gene-FOXC2,gene-FOXF1,gene-FOXL1,gene-MTHFSD	exonic
795	6	2476445	3.10908e-11	gene-FOXC2,gene-FOXF1,gene-FOXL1,gene-MTHFSD	exonic
796	6	2622124	1.26539e-10	gene-FOXC2,gene-FOXF1,gene-FOXL1,gene-MTHFSD	exonic
797	6	2631580	3.64532e-10	gene-FOXC2,gene-FOXF1,gene-FOXL1,gene-MTHFSD	exonic
798	6	2648658	7.49493e-09	gene-FOXC2,gene-FOXF1,gene-FOXL1,gene-MTHFSD	exonic
799	6	2668314	2.38042e-11	gene-FOXC2,gene-FOXF1,gene-FOXL1,gene-MTHFSD	exonic
800	6	2710426	1.35634e-08	gene-FOXC2,gene-FOXF1,gene-FOXL1,gene-MTHFSD	exonic
801	6	2744755	3.63031e-17	gene-FOXC2,gene-FOXF1,gene-FOXL1,gene-MTHFSD	exonic
802	6	2878314	2.89807e-08	gene-IRF8	exonic
803	6	3050958	1.52355e-14	gene-C6H16orf74,gene-EMC8,gene-GINS2,gene-GSE1,gene-IRF8	exonic
804	6	26624882	4.90851e-09	gene-CDH11(dist=441130),gene-CDH5(dist=233678)	intergenic
805	6	33593389	3.66213e-10	gene-SALL1	exonic
806	6	35883660	2.03104e-08	gene-N4BP1	exonic
807	6	36742624	1.90985e-09	gene-ABCC11,gene-ABCC12	exonic
808	6	66916398	5.52759e-09	gene-ACOT7,gene-CHD5,gene-GPR153,gene-HES3,gene-ICMT,gene-KCNAB2,gene-RNF207,gene-RPL22	exonic
809	6	67336769	9.89719e-09	gene-ACOT7,gene-DNAJC11,gene-ESPN,gene-GPR153,gene-HES2,gene-HES3,gene-ICMT,gene-KLHL21,gene-NOL9,gene-PHF13,gene-PLEKHG5,gene-RNF207,gene-RPL22,gene-TAS1R1,gene-THAP3,gene-TNFRSF25,gene-ZBTB48	exonic
810	6	67379118	1.15403e-12	gene-ACOT7,gene-CAMTA1,gene-DNAJC11,gene-ESPN,gene-GPR153,gene-HES2,gene-HES3,gene-KLHL21,gene-NOL9,gene-PHF13,gene-PLEKHG5,gene-TAS1R1,gene-THAP3,gene-TNFRSF25,gene-ZBTB48	exonic
811	6	67979128	4.1998e-09	gene-CAMTA1	exonic
812	6	101506044	8.31959e-10	gene-EPB41L3	exonic
813	6	101650833	3.67051e-08	gene-AKAIN1,gene-EPB41L3,gene-ZBTB14	exonic
814	6	102405615	1.59876e-11	gene-DLGAP1(rna-XM_021097724.1:c.-539028_-538173delins0,rna-XM_021097720.1:c.-539016_-538173delins0,rna-XM_021097721.1:c.-539016_-538173delins0,rna-XM_021097723.1:c.-539016_-538178delins0,rna-XM_021097725.1:c.-539016_-538173delins0,rna-XM_021097726.1:c.-539016_-538173delins0,rna-XM_021097722.1:c.-474810_-473305delins0)	UTR5
815	6	103060987	4.14842e-12	gene-DLGAP1,gene-TGIF1	exonic
816	6	104777685	1.51046e-08	NONE(dist=NONE),gene-ADCYAP1(dist=386943)	intergenic
817	6	104791710	5.00152e-09	NONE(dist=NONE),gene-ADCYAP1(dist=372918)	intergenic
818	6	106242975	2.51465e-10	gene-COLEC12,gene-ROCK1,gene-THOC1,gene-USP14	exonic
819	6	108462511	3.21204e-09	gene-ANKRD29,gene-C6H18orf8,gene-CABLES1,gene-LAMA3,gene-NPC1,gene-RIOK3,gene-TMEM241	exonic
820	6	109376742	2.41409e-08	gene-HRH4,gene-IMPACT,gene-OSBPL1A	exonic
821	6	109405046	2.72745e-08	gene-HRH4,gene-IMPACT,gene-OSBPL1A	exonic
822	6	109588746	5.21521e-09	gene-ZNF521	exonic
823	6	109627977	1.26191e-09	gene-ZNF521	exonic
824	6	109648102	1.26191e-09	gene-ZNF521	exonic
825	6	109706978	5.48847e-09	gene-ZNF521	exonic
826	6	109819539	1.38476e-08	gene-ZNF521	exonic
827	6	109905430	2.24838e-10	gene-ZNF521	exonic
828	6	109979380	1.21788e-09	gene-ZNF521	exonic
829	6	110008278	3.82848e-10	gene-ZNF521	exonic
830	6	110036503	1.40603e-13	gene-ZNF521	exonic
831	6	110064554	3.1775e-13	gene-ZNF521	exonic
832	6	110074326	1.40603e-13	gene-ZNF521	exonic
833	6	110087918	1.12104e-12	gene-ZNF521	exonic
834	6	110202294	1.15378e-08	gene-ZNF521	exonic
835	6	110277416	7.26777e-12	gene-ZNF521(rna-XM_021097750.1:c.121600_120948delins0)	UTR5
836	6	110578399	9.74018e-12	gene-PSMA8,gene-SS18	exonic
837	6	110710819	9.66295e-13	gene-PSMA8,gene-SS18,gene-TAF4B	exonic
838	6	111031019	2.53714e-10	gene-KCTD1,gene-PSMA8,gene-SS18,gene-TAF4B	exonic
839	6	111076135	3.27848e-11	gene-KCTD1,gene-PSMA8,gene-TAF4B	exonic
840	6	111191873	8.70338e-10	gene-AQP4,gene-KCTD1,gene-TAF4B	exonic
841	6	111217479	3.30805e-09	gene-AQP4,gene-CHST9,gene-KCTD1,gene-TAF4B	exonic
842	6	111257843	5.72096e-11	gene-AQP4,gene-CHST9,gene-KCTD1	exonic
843	6	111450819	6.91642e-11	gene-AQP4,gene-CHST9,gene-KCTD1	exonic
844	6	111670498	1.07645e-08	gene-AQP4,gene-CHST9	exonic
845	6	142719971	1.11322e-22	gene-ANKRD13C,gene-CTH,gene-LRRC40,gene-LRRC7,gene-SRSF11	exonic
846	6	142768869	4.19669e-09	gene-ANKRD13C,gene-LRRC40,gene-LRRC7,gene-SRSF11	exonic
847	6	142787009	6.95391e-15	gene-ANKRD13C,gene-LRRC40,gene-LRRC7,gene-SRSF11	exonic
848	6	142891382	2.61991e-10	gene-LRRC40,gene-LRRC7,gene-SRSF11	exonic
849	6	142908561	6.15492e-13	gene-LRRC40,gene-LRRC7	exonic
850	6	142931262	4.81214e-11	gene-LRRC40,gene-LRRC7	exonic
851	6	142936522	1.0789e-10	gene-LRRC40,gene-LRRC7	exonic
852	6	142941000	2.2417e-12	gene-LRRC40,gene-LRRC7	exonic
853	6	142957722	2.75914e-12	gene-LRRC40,gene-LRRC7	exonic
854	6	142963310	1.80491e-13	gene-LRRC40,gene-LRRC7	exonic
855	6	142986256	9.15185e-11	gene-LRRC7	exonic
856	6	143022575	1.14049e-15	gene-LRRC7	exonic
857	6	143059886	6.6e-10	gene-LRRC7	exonic
858	6	143145740	7.98608e-11	gene-LRRC7	exonic
859	6	143170359	1.82408e-16	gene-LRRC7	exonic
860	6	143177649	4.46509e-15	gene-LRRC7	exonic
861	6	143186160	2.33965e-12	gene-LRRC7	exonic
862	6	143191532	2.83224e-14	gene-LRRC7	exonic
863	6	143216085	9.43704e-11	gene-LRRC7	exonic
864	6	143231434	9.51723e-12	gene-LRRC7	exonic
865	6	143246071	2.13242e-09	gene-LRRC7	exonic
866	6	143255005	8.06426e-19	gene-LRRC7	exonic
867	6	143286522	4.00214e-13	gene-LRRC7	exonic
868	6	143315357	7.99564e-09	gene-LRRC7	exonic
869	6	143343536	1.95512e-12	gene-LRRC7	exonic
870	6	143379443	2.2743e-15	gene-LRRC7	exonic
871	6	143394240	1.33086e-08	gene-LRRC7	exonic
872	6	143407989	3.46432e-12	gene-LRRC7	exonic
873	6	143428367	2.13888e-29	gene-LRRC7	exonic
874	6	143443080	2.13888e-29	gene-LRRC7	exonic
875	6	143479700	5.37986e-20	gene-LRRC7	exonic
876	6	143491518	5.77676e-12	gene-LRRC7	exonic
877	6	143538067	2.13888e-29	gene-LRRC7(dist=14076),gene-DEPDC1(dist=369502)	intergenic
878	6	143563056	2.13888e-29	gene-LRRC7(dist=39065),gene-DEPDC1(dist=344513)	intergenic
879	6	143571511	2.13888e-29	gene-LRRC7(dist=47520),gene-DEPDC1(dist=336058)	intergenic
880	6	143594666	2.64507e-34	gene-LRRC7(dist=70675),gene-DEPDC1(dist=312903)	intergenic
881	6	143598437	2.13888e-29	gene-LRRC7(dist=74446),gene-DEPDC1(dist=309132)	intergenic
882	6	143675739	5.52894e-10	gene-LRRC7(dist=151748),gene-DEPDC1(dist=231830)	intergenic
883	6	143689011	1.38473e-21	gene-LRRC7(dist=165020),gene-DEPDC1(dist=218558)	intergenic
884	6	143710282	1.13322e-20	gene-LRRC7(dist=186291),gene-DEPDC1(dist=197287)	intergenic
885	6	143843469	1.07367e-15	gene-LRRC7(dist=319478),gene-DEPDC1(dist=64100)	intergenic
886	6	144030452	1.67452e-17	gene-DEPDC1,gene-RPE65	exonic
887	6	144061632	3.9923e-17	gene-DEPDC1,gene-RPE65	exonic
888	6	144104404	2.70504e-15	gene-DEPDC1,gene-RPE65	exonic
889	6	144198256	2.24639e-20	gene-DEPDC1,gene-RPE65,gene-WLS	exonic
890	6	144223193	1.23603e-16	gene-DEPDC1,gene-RPE65,gene-WLS	exonic
891	6	144284363	1.96256e-08	gene-DEPDC1,gene-RPE65,gene-WLS	exonic
892	6	144292254	1.98925e-18	gene-DEPDC1,gene-RPE65,gene-WLS	exonic
893	6	144306069	4.71198e-22	gene-DEPDC1,gene-RPE65,gene-WLS	exonic
894	6	144327844	3.02172e-19	gene-DEPDC1,gene-DIRAS3,gene-RPE65,gene-WLS	exonic
895	6	144341159	6.91261e-09	gene-DEPDC1,gene-DIRAS3,gene-RPE65,gene-WLS	exonic
896	6	144353124	6.09493e-19	gene-DEPDC1,gene-DIRAS3,gene-RPE65,gene-WLS	exonic
897	6	144381238	3.18093e-18	gene-DEPDC1,gene-DIRAS3,gene-RPE65,gene-WLS	exonic
898	6	144391209	7.33533e-16	gene-DEPDC1,gene-DIRAS3,gene-RPE65,gene-WLS	exonic
899	6	144400572	1.74514e-11	gene-DEPDC1,gene-DIRAS3,gene-RPE65,gene-WLS	exonic
900	6	144416263	2.17637e-15	gene-DEPDC1,gene-DIRAS3,gene-RPE65,gene-WLS	exonic
901	6	144431926	4.81674e-21	gene-DEPDC1,gene-DIRAS3,gene-RPE65,gene-WLS	exonic
902	6	144467398	4.11178e-18	gene-DIRAS3,gene-RPE65,gene-WLS	exonic
903	6	144482393	3.63891e-13	gene-DIRAS3,gene-WLS	exonic
904	6	144502093	3.6864e-10	gene-DIRAS3,gene-WLS	exonic
905	6	144531469	6.59133e-09	gene-DIRAS3,gene-WLS	exonic
906	6	144538538	1.24397e-17	gene-DIRAS3,gene-WLS	exonic
907	6	144546060	1.01229e-15	gene-DIRAS3,gene-WLS	exonic
908	6	144578828	1.08769e-09	gene-DIRAS3,gene-WLS	exonic
909	6	144673786	7.18686e-10	gene-DIRAS3,gene-GNG12,gene-WLS	exonic
910	6	160145907	2.21244e-09	gene-BTF3L4,gene-CLIC1,gene-KTI12,gene-NRDC,gene-OSBPL9,gene-RAB3B,gene-TXNDC12,gene-ZFYVE9	exonic
911	6	160762442	2.03925e-08	gene-EPS15,gene-OSBPL9,gene-RNF11,gene-TTC39A	exonic
912	6	161662060	1.31627e-09	gene-DMRTA2,gene-FAF1	exonic
913	6	161845847	1.02094e-08	gene-AGBL4,gene-DMRTA2,gene-FAF1	exonic
914	6	162796001	1.39912e-09	gene-AGBL4,gene-BEND5	exonic
915	6	163136447	5.65152e-12	gene-AGBL4,gene-BEND5,gene-SPATA6	exonic
916	6	163140118	4.50972e-09	gene-AGBL4,gene-BEND5,gene-SPATA6	exonic
917	6	163165044	5.35458e-11	gene-AGBL4,gene-BEND5,gene-SPATA6	exonic
918	6	163302765	1.51311e-10	gene-AGBL4,gene-SLC5A9,gene-SPATA6	exonic
919	6	163308036	3.19908e-11	gene-AGBL4,gene-SLC5A9,gene-SPATA6	exonic
920	6	163361369	6.47111e-12	gene-AGBL4,gene-SLC5A9,gene-SPATA6	exonic
921	6	163476380	3.57012e-11	gene-SLC5A9,gene-SPATA6,gene-TRABD2B	exonic
922	6	163503164	3.01945e-09	gene-SLC5A9,gene-SPATA6,gene-TRABD2B	exonic
923	6	163517299	3.01945e-09	gene-SLC5A9,gene-SPATA6,gene-TRABD2B	exonic
924	6	163563392	1.16663e-08	gene-SLC5A9,gene-SPATA6,gene-TRABD2B	exonic
925	6	163569981	7.10598e-10	gene-SLC5A9,gene-SPATA6,gene-TRABD2B	exonic
926	7	269451	2.26029e-08	gene-DUSP22,gene-EXOC2,gene-IRF4	exonic
927	7	288629	2.29412e-09	gene-DUSP22,gene-EXOC2,gene-IRF4	exonic
928	7	305313	1.09441e-09	gene-DUSP22,gene-EXOC2,gene-IRF4	exonic
929	7	353090	7.87641e-09	gene-EXOC2,gene-IRF4	exonic
930	7	364295	3.28089e-11	gene-EXOC2,gene-IRF4	exonic
931	7	405518	1.54513e-12	gene-EXOC2	exonic
932	7	430730	8.73288e-11	gene-EXOC2,gene-FOXQ1	exonic
933	7	441160	1.74882e-10	gene-EXOC2,gene-FOXQ1	exonic
934	7	525923	5.75742e-09	gene-EXOC2,gene-FOXF2,gene-FOXQ1	exonic
935	7	615824	5.09981e-12	gene-FOXC1,gene-FOXF2,gene-FOXQ1,gene-GMDS	exonic
936	7	654167	3.26422e-08	gene-FOXC1,gene-FOXF2,gene-FOXQ1,gene-GMDS	exonic
937	7	858184	1.23919e-11	gene-FOXC1,gene-FOXF2,gene-FOXQ1,gene-GMDS	exonic
938	7	927326	1.00079e-09	gene-FOXC1,gene-FOXF2,gene-GMDS	exonic
939	7	980513	8.90607e-10	gene-FOXC1,gene-GMDS	exonic
940	7	1031112	2.27035e-10	gene-FOXC1,gene-GMDS	exonic
941	7	1061097	1.69731e-08	gene-FOXC1,gene-GMDS	exonic
942	7	1138455	1.02311e-10	gene-GMDS	exonic
943	7	1204713	5.2604e-11	gene-GMDS	exonic
944	7	1252935	5.2604e-11	gene-GMDS	exonic
945	7	1286896	1.00483e-10	gene-GMDS	exonic
946	7	1451715	3.88709e-11	gene-GMDS,gene-MYLK4,gene-SERPINB1,gene-WRNIP1	exonic
947	7	1463247	1.6115e-10	gene-GMDS,gene-MYLK4,gene-SERPINB1,gene-WRNIP1	exonic
948	7	1628625	8.4477e-09	gene-MYLK4,gene-NQO2,gene-RIPK1,gene-SERPINB1,gene-SERPINB9,gene-WRNIP1	exonic
949	7	1795158	5.67866e-09	gene-BPHL,gene-MYLK4,gene-NQO2,gene-PSMG4,gene-RIPK1,gene-SERPINB1,gene-SERPINB9,gene-SLC22A23,gene-TUBB2B,gene-WRNIP1	exonic
950	7	2151466	3.24361e-09	gene-BPHL,gene-FAM50B,gene-PRPF4B,gene-PSMG4,gene-PXDC1,gene-SLC22A23,gene-TUBB2B	exonic
951	7	7270992	2.09329e-11	gene-C7H6orf52,gene-MAK,gene-PAK1IP1,gene-TFAP2A	exonic
952	7	7279431	2.09329e-11	gene-C7H6orf52,gene-MAK,gene-PAK1IP1,gene-TFAP2A	exonic
953	7	7477415	2.14211e-08	gene-C7H6orf52,gene-ELOVL2,gene-GCM2,gene-MAK,gene-PAK1IP1,gene-SYCP2L,gene-TFAP2A	exonic
954	7	7483056	5.27593e-10	gene-C7H6orf52,gene-ELOVL2,gene-GCM2,gene-MAK,gene-PAK1IP1,gene-SYCP2L,gene-TFAP2A	exonic
955	7	7516047	6.03586e-11	gene-C7H6orf52,gene-ELOVL2,gene-GCM2,gene-MAK,gene-PAK1IP1,gene-SYCP2L	exonic
956	7	7524140	4.92855e-10	gene-C7H6orf52,gene-ELOVL2,gene-GCM2,gene-MAK,gene-PAK1IP1,gene-SYCP2L	exonic
957	7	7529800	4.5216e-12	gene-C7H6orf52,gene-ELOVL2,gene-GCM2,gene-MAK,gene-PAK1IP1,gene-SMIM13,gene-SYCP2L	exonic
958	7	7540896	2.41575e-11	gene-C7H6orf52,gene-ELOVL2,gene-GCM2,gene-MAK,gene-PAK1IP1,gene-SMIM13,gene-SYCP2L	exonic
959	7	7545278	4.5216e-12	gene-C7H6orf52,gene-ELOVL2,gene-GCM2,gene-MAK,gene-PAK1IP1,gene-SMIM13,gene-SYCP2L	exonic
960	7	7549841	8.68099e-11	gene-C7H6orf52,gene-ELOVL2,gene-GCM2,gene-MAK,gene-PAK1IP1,gene-SMIM13,gene-SYCP2L	exonic
961	7	7555120	4.23478e-11	gene-C7H6orf52,gene-ELOVL2,gene-GCM2,gene-MAK,gene-PAK1IP1,gene-SMIM13,gene-SYCP2L	exonic
962	7	7613668	6.94939e-10	gene-C7H6orf52,gene-ELOVL2,gene-GCM2,gene-MAK,gene-NEDD9,gene-PAK1IP1,gene-SMIM13,gene-SYCP2L	exonic
963	7	7618494	4.5216e-12	gene-C7H6orf52,gene-ELOVL2,gene-GCM2,gene-MAK,gene-NEDD9,gene-PAK1IP1,gene-SMIM13,gene-SYCP2L	exonic
964	7	7649812	1.54308e-09	gene-C7H6orf52,gene-ELOVL2,gene-GCM2,gene-MAK,gene-NEDD9,gene-PAK1IP1,gene-SMIM13,gene-SYCP2L	exonic
965	7	7683769	4.5216e-12	gene-C7H6orf52,gene-ELOVL2,gene-GCM2,gene-MAK,gene-NEDD9,gene-PAK1IP1,gene-SMIM13,gene-SYCP2L	exonic
966	7	7770039	1.29116e-11	gene-ELOVL2,gene-GCM2,gene-MAK,gene-NEDD9,gene-SMIM13,gene-SYCP2L	exonic
967	7	7784216	1.77751e-14	gene-ELOVL2,gene-GCM2,gene-NEDD9,gene-SMIM13,gene-SYCP2L	exonic
968	7	7872096	6.62434e-10	gene-ELOVL2,gene-NEDD9,gene-SMIM13,gene-SYCP2L,gene-TMEM170B	exonic
969	7	7882442	8.5845e-10	gene-ELOVL2,gene-NEDD9,gene-SMIM13,gene-SYCP2L,gene-TMEM170B	exonic
970	7	7894922	8.63321e-09	gene-ELOVL2,gene-NEDD9,gene-SMIM13,gene-TMEM170B	exonic
971	7	7939113	1.2354e-13	gene-ELOVL2,gene-NEDD9,gene-SMIM13,gene-TMEM170B	exonic
972	7	7942781	3.86178e-13	gene-ELOVL2,gene-NEDD9,gene-SMIM13,gene-TMEM170B	exonic
973	7	7947409	6.79984e-10	gene-ELOVL2,gene-NEDD9,gene-SMIM13,gene-TMEM170B	exonic
974	7	8015414	1.30176e-08	gene-ADTRP,gene-NEDD9,gene-SMIM13,gene-TMEM170B	exonic
975	7	8022494	2.54921e-09	gene-ADTRP,gene-NEDD9,gene-SMIM13,gene-TMEM170B	exonic
976	7	8030627	2.25034e-10	gene-ADTRP,gene-NEDD9,gene-SMIM13,gene-TMEM170B	exonic
977	7	8044439	5.16166e-11	gene-ADTRP,gene-NEDD9,gene-TMEM170B	exonic
978	7	8048677	3.95649e-10	gene-ADTRP,gene-NEDD9,gene-TMEM170B	exonic
979	7	8062681	6.27766e-12	gene-ADTRP,gene-NEDD9,gene-TMEM170B	exonic
980	7	8075168	6.27766e-12	gene-ADTRP,gene-NEDD9,gene-TMEM170B	exonic
981	7	8174892	5.94878e-11	gene-ADTRP,gene-TMEM170B	exonic
982	7	8258110	6.27766e-12	gene-ADTRP,gene-TMEM170B	exonic
983	7	8272954	6.27766e-12	gene-ADTRP,gene-TMEM170B	exonic
984	7	8282710	2.20174e-08	gene-ADTRP,gene-HIVEP1,gene-TMEM170B	exonic
985	7	8326336	5.88895e-11	gene-ADTRP,gene-HIVEP1,gene-TMEM170B	exonic
986	7	8401728	1.30459e-13	gene-ADTRP,gene-HIVEP1	exonic
987	7	8411549	5.23069e-14	gene-ADTRP,gene-HIVEP1	exonic
988	7	8457310	1.93345e-11	gene-ADTRP,gene-HIVEP1	exonic
989	7	8475983	1.92992e-10	gene-ADTRP,gene-HIVEP1	exonic
990	7	8489260	1.49712e-10	gene-ADTRP,gene-HIVEP1	exonic
991	7	8529264	5.86412e-09	gene-ADTRP,gene-EDN1,gene-HIVEP1	exonic
992	7	57602374	1.21187e-08	gene-HMG20A,gene-LINGO1	exonic
993	8	12728933	2.64463e-08	gene-CLRN2,gene-DCAF16,gene-FAM184B,gene-LAP3,gene-LCORL,gene-MED28,gene-NCAPG,gene-QDPR	exonic
994	8	12995995	3.48195e-08	gene-DCAF16,gene-LCORL,gene-NCAPG	exonic
995	8	13191442	2.56639e-08	gene-LCORL	exonic
996	8	36309454	1.53173e-08	gene-GABRA2,gene-GABRG1	exonic
997	8	36519107	5.49404e-09	gene-GABRA2	exonic
998	8	36584917	2.00616e-08	gene-GABRA2	exonic
999	8	36686047	2.11568e-08	gene-GABRA2,gene-GABRA4	exonic
1000	8	36764126	8.84375e-10	gene-GABRA4,gene-GABRB1	exonic
1001	8	36941841	2.36083e-21	gene-GABRA4,gene-GABRB1	exonic
1002	8	36982500	3.21436e-12	gene-GABRA4,gene-GABRB1	exonic
1003	8	36991465	1.87966e-13	gene-GABRA4,gene-GABRB1	exonic
1004	8	37003243	5.71221e-12	gene-GABRA4,gene-GABRB1	exonic
1005	8	37064324	1.26845e-08	gene-GABRA4,gene-GABRB1	exonic
1006	8	37115303	1.87718e-11	gene-COMMD8,gene-GABRA4,gene-GABRB1	exonic
1007	8	37129282	1.54087e-10	gene-COMMD8,gene-GABRA4,gene-GABRB1	exonic
1008	8	37245143	2.88877e-11	gene-ATP10D,gene-COMMD8,gene-GABRB1	exonic
1009	8	37305377	1.20113e-10	gene-ATP10D,gene-COMMD8,gene-CORIN,gene-GABRB1	exonic
1010	8	37327894	6.30375e-11	gene-ATP10D,gene-COMMD8,gene-CORIN,gene-GABRB1	exonic
1011	8	37369374	3.59301e-09	gene-ATP10D,gene-COMMD8,gene-CORIN,gene-GABRB1	exonic
1012	8	37398224	7.36128e-09	gene-ATP10D,gene-COMMD8,gene-CORIN,gene-GABRB1	exonic
1013	8	37434403	4.72245e-10	gene-ATP10D,gene-COMMD8,gene-CORIN,gene-GABRB1	exonic
1014	8	37505417	3.76466e-10	gene-ATP10D,gene-COMMD8,gene-CORIN,gene-GABRB1	exonic
1015	8	37616971	9.44027e-14	gene-ATP10D,gene-COMMD8,gene-CORIN,gene-NFXL1	exonic
1016	8	37681293	6.9916e-11	gene-ATP10D,gene-CNGA1,gene-CORIN,gene-NFXL1	exonic
1017	8	37702695	8.06717e-13	gene-ATP10D,gene-CNGA1,gene-CORIN,gene-NFXL1,gene-NIPAL1	exonic
1018	8	37737491	7.06243e-12	gene-ATP10D,gene-CNGA1,gene-CORIN,gene-NFXL1,gene-NIPAL1,gene-TXK	exonic
1019	8	37753068	3.97907e-10	gene-ATP10D,gene-CNGA1,gene-CORIN,gene-NFXL1,gene-NIPAL1,gene-TXK	exonic
1020	8	37766115	1.03708e-12	gene-ATP10D,gene-CNGA1,gene-CORIN,gene-NFXL1,gene-NIPAL1,gene-TXK	exonic
1021	8	37770084	3.21193e-12	gene-ATP10D,gene-CNGA1,gene-CORIN,gene-NFXL1,gene-NIPAL1,gene-TXK	exonic
1022	8	37783273	9.74925e-09	gene-CNGA1,gene-CORIN,gene-NFXL1,gene-NIPAL1,gene-TXK	exonic
1023	8	37795606	3.61459e-11	gene-CNGA1,gene-CORIN,gene-NFXL1,gene-NIPAL1,gene-TXK	exonic
1024	8	37805836	4.67271e-14	gene-CNGA1,gene-CORIN,gene-NFXL1,gene-NIPAL1,gene-TEC,gene-TXK	exonic
1025	8	37816492	2.44613e-10	gene-CNGA1,gene-CORIN,gene-NFXL1,gene-NIPAL1,gene-TEC,gene-TXK	exonic
1026	8	37827459	2.13443e-09	gene-CNGA1,gene-CORIN,gene-NFXL1,gene-NIPAL1,gene-TEC,gene-TXK	exonic
1027	8	37972695	7.15408e-12	gene-CNGA1,gene-CORIN,gene-NFXL1,gene-NIPAL1,gene-TEC,gene-TXK	exonic
1028	8	37981034	3.67216e-16	gene-CNGA1,gene-CORIN,gene-NFXL1,gene-NIPAL1,gene-TEC,gene-TXK	exonic
1029	8	37996032	2.33285e-08	gene-CNGA1,gene-CORIN,gene-NFXL1,gene-NIPAL1,gene-SLAIN2,gene-TEC,gene-TXK	exonic
1030	8	37998066	2.51148e-13	gene-CNGA1,gene-CORIN,gene-NFXL1,gene-NIPAL1,gene-SLAIN2,gene-TEC,gene-TXK	exonic
1031	8	38014018	2.86668e-17	gene-CNGA1,gene-CORIN,gene-NFXL1,gene-NIPAL1,gene-SLAIN2,gene-TEC,gene-TXK	exonic
1032	8	38024241	1.39759e-20	gene-CNGA1,gene-CORIN,gene-NFXL1,gene-NIPAL1,gene-SLAIN2,gene-TEC,gene-TXK	exonic
1033	8	38029168	6.47132e-20	gene-CNGA1,gene-CORIN,gene-NFXL1,gene-NIPAL1,gene-SLAIN2,gene-TEC,gene-TXK	exonic
1034	8	38036738	7.33051e-19	gene-CNGA1,gene-CORIN,gene-NFXL1,gene-NIPAL1,gene-SLAIN2,gene-TEC,gene-TXK	exonic
1035	8	38045100	5.45906e-13	gene-CNGA1,gene-CORIN,gene-NFXL1,gene-NIPAL1,gene-SLAIN2,gene-TEC,gene-TXK	exonic
1036	8	38051336	6.13153e-11	gene-CNGA1,gene-CORIN,gene-NFXL1,gene-NIPAL1,gene-SLAIN2,gene-TEC,gene-TXK	exonic
1037	8	38065244	6.88049e-09	gene-CNGA1,gene-NFXL1,gene-NIPAL1,gene-SLAIN2,gene-TEC,gene-TXK	exonic
1038	8	38106937	1.61705e-08	gene-CNGA1,gene-NFXL1,gene-NIPAL1,gene-SLAIN2,gene-TEC,gene-TXK	exonic
1039	8	38113136	1.24924e-08	gene-CNGA1,gene-NFXL1,gene-NIPAL1,gene-SLAIN2,gene-TEC,gene-TXK	exonic
1040	8	38137189	1.00844e-08	gene-CNGA1,gene-NIPAL1,gene-SLAIN2,gene-SLC10A4,gene-TEC,gene-TXK,gene-ZAR1	exonic
1041	8	38172738	2.75262e-14	gene-CNGA1,gene-FRYL,gene-NIPAL1,gene-SLAIN2,gene-SLC10A4,gene-TEC,gene-TXK,gene-ZAR1	exonic
1042	8	38251236	4.97316e-11	gene-FRYL,gene-SLAIN2,gene-SLC10A4,gene-TEC,gene-TXK,gene-ZAR1	exonic
1043	8	38275929	1.01164e-11	gene-FRYL,gene-SLAIN2,gene-SLC10A4,gene-TEC,gene-TXK,gene-ZAR1	exonic
1044	8	38283884	8.82619e-10	gene-FRYL,gene-SLAIN2,gene-SLC10A4,gene-TEC,gene-TXK,gene-ZAR1	exonic
1045	8	38377121	1.58877e-08	gene-FRYL,gene-SLAIN2,gene-SLC10A4,gene-TEC,gene-ZAR1	exonic
1046	8	39060009	3.95551e-09	gene-CWH43,gene-DCUN1D4,gene-LRRC66,gene-SGCB,gene-SPATA18	exonic
1047	8	39133082	2.45214e-09	gene-CWH43,gene-DCUN1D4,gene-LRRC66,gene-SGCB,gene-SPATA18	exonic
1048	8	39173355	3.5471e-09	gene-CWH43,gene-DCUN1D4,gene-LRRC66,gene-SGCB,gene-SPATA18	exonic
1049	8	39223316	5.17707e-09	gene-DCUN1D4,gene-LRRC66,gene-SGCB,gene-SPATA18	exonic
1050	8	39250631	5.55597e-12	gene-DCUN1D4,gene-LRRC66,gene-SGCB,gene-SPATA18	exonic
1051	8	39347792	1.92904e-08	gene-LRRC66,gene-SGCB,gene-SPATA18,gene-USP46	exonic
1052	8	39394554	1.10306e-09	gene-SGCB,gene-SPATA18,gene-USP46	exonic
1053	8	39402512	6.00982e-10	gene-SPATA18,gene-USP46	exonic
1054	8	39428997	5.3257e-10	gene-SPATA18,gene-USP46	exonic
1055	8	39482932	2.33812e-11	gene-RASL11B,gene-SCFD2,gene-USP46	exonic
1056	8	39535942	1.68892e-09	gene-RASL11B,gene-SCFD2,gene-USP46	exonic
1057	8	39798446	3.39798e-08	gene-RASL11B,gene-SCFD2,gene-USP46	exonic
1058	8	39878300	2.29193e-12	gene-RASL11B,gene-SCFD2	exonic
1059	8	39893655	1.69956e-12	gene-RASL11B,gene-SCFD2	exonic
1060	8	40306539	1.34166e-09	gene-FIP1L1,gene-LNX1,gene-SCFD2	exonic
1061	8	40434378	2.41714e-27	gene-FIP1L1,gene-LNX1	exonic
1062	8	40468395	3.75703e-41	gene-FIP1L1,gene-LNX1	exonic
1063	8	40581728	2.68503e-10	gene-CHIC2,gene-LNX1	exonic
1064	8	40712757	1.78701e-52	gene-CHIC2,gene-GSX2	exonic
1065	8	40736822	9.96311e-43	gene-CHIC2,gene-GSX2,gene-PDGFRA	exonic
1066	8	40746532	5.20398e-12	gene-CHIC2,gene-GSX2,gene-PDGFRA	exonic
1067	8	40869000	1.07293e-28	gene-CHIC2,gene-GSX2,gene-PDGFRA	exonic
1068	8	40888324	7.07078e-32	gene-CHIC2,gene-GSX2,gene-PDGFRA	exonic
1069	8	40901181	1.24817e-18	gene-CHIC2,gene-GSX2,gene-PDGFRA	exonic
1070	8	40919270	9.11973e-20	gene-CHIC2,gene-GSX2,gene-PDGFRA	exonic
1071	8	40961109	2.1149e-09	gene-CHIC2,gene-GSX2,gene-PDGFRA	exonic
1072	8	40982852	2.05807e-12	gene-CHIC2,gene-GSX2,gene-PDGFRA	exonic
1073	8	40993832	1.63445e-16	gene-CHIC2,gene-GSX2,gene-PDGFRA	exonic
1074	8	41007214	5.20398e-12	gene-CHIC2,gene-GSX2,gene-PDGFRA	exonic
1075	8	41036692	5.68364e-34	gene-CHIC2,gene-GSX2,gene-PDGFRA	exonic
1076	8	41066655	6.66889e-40	gene-CHIC2,gene-GSX2,gene-PDGFRA	exonic
1077	8	41091211	1.19064e-11	gene-CHIC2,gene-GSX2,gene-PDGFRA	exonic
1078	8	41099616	8.65434e-18	gene-GSX2,gene-PDGFRA	exonic
1079	8	41108608	3.67629e-53	gene-GSX2,gene-PDGFRA	exonic
1080	8	41116191	5.15356e-11	gene-GSX2,gene-PDGFRA	exonic
1081	8	41152035	1.37333e-09	gene-PDGFRA	exonic
1082	8	41176921	1.19921e-22	gene-KIT,gene-PDGFRA	exonic
1083	8	41201838	1.46365e-55	gene-KIT,gene-PDGFRA	exonic
1084	8	41216427	1.69993e-40	gene-KIT,gene-PDGFRA	exonic
1085	8	41220806	6.66889e-40	gene-KIT,gene-PDGFRA	exonic
1086	8	41227898	3.94077e-26	gene-KIT,gene-PDGFRA	exonic
1087	8	41246480	3.44404e-59	gene-KIT,gene-PDGFRA	exonic
1088	8	41253653	2.36979e-21	gene-KIT,gene-PDGFRA	exonic
1089	8	41271010	3.01567e-27	gene-KIT	exonic
1090	8	41278408	1.10584e-36	gene-KIT	exonic
1091	8	41285359	6.12145e-11	gene-KIT	exonic
1092	8	41289352	1.20431e-36	gene-KIT	exonic
1093	8	41302255	3.07488e-74	gene-KIT	exonic
1094	8	41319774	1.20977e-17	gene-KIT	exonic
1095	8	41325494	1.16715e-29	gene-KIT	exonic
1096	8	41347687	1.3123e-25	gene-KIT	exonic
1097	8	41353477	1.79892e-11	gene-KIT	exonic
1098	8	41393974	1.00574e-45	gene-KIT	exonic
1099	8	41404030	2.5299e-08	gene-KIT	exonic
1100	8	41414115	3.01179e-11	gene-KIT	exonic
1101	8	41432792	1.29029e-31	gene-KIT	exonic
1102	8	41439997	1.60245e-68	gene-KIT	exonic
1103	8	41449981	6.30198e-28	gene-KIT	exonic
1104	8	41459870	3.09873e-35	gene-KIT	exonic
1105	8	41464212	2.69473e-09	gene-KIT	exonic
1106	8	41472336	5.95295e-10	gene-KIT	exonic
1107	8	41482512	6.30198e-28	gene-KIT	exonic
1108	8	41493849	3.2398e-16	gene-KIT	exonic
1109	8	41502631	8.79425e-11	gene-KIT	exonic
1110	8	41522268	2.20467e-14	gene-KIT	exonic
1111	8	41528241	4.95578e-21	gene-KIT	exonic
1112	8	41538202	4.11168e-11	gene-KIT	exonic
1113	8	41547866	6.30198e-28	gene-KIT	exonic
1114	8	41570729	1.88624e-39	gene-KDR,gene-KIT	exonic
1115	8	41576071	1.50158e-10	gene-KDR,gene-KIT	exonic
1116	8	41580967	7.57684e-12	gene-KDR,gene-KIT	exonic
1117	8	41586109	1.75294e-08	gene-KDR,gene-KIT	exonic
1118	8	41591377	1.3908e-13	gene-KDR,gene-KIT	exonic
1119	8	41604191	1.29772e-12	gene-KDR,gene-KIT	exonic
1120	8	41618225	9.97764e-39	gene-KDR,gene-KIT	exonic
1121	8	41675664	2.63199e-56	gene-KDR,gene-KIT	exonic
1122	8	41690380	8.48859e-54	gene-KDR,gene-KIT	exonic
1123	8	41708333	2.63199e-56	gene-KDR,gene-KIT	exonic
1124	8	41734429	8.33267e-54	gene-KDR,gene-KIT	exonic
1125	8	41741185	1.60245e-68	gene-KDR,gene-KIT	exonic
1126	8	41788954	1.60245e-68	gene-KDR	exonic
1127	8	41800988	1.28383e-41	gene-KDR	exonic
1128	8	41822027	8.48859e-54	gene-KDR	exonic
1129	8	41834089	1.50163e-32	gene-KDR	exonic
1130	8	41839841	3.82372e-55	gene-KDR	exonic
1131	8	41860217	3.94123e-53	gene-KDR	exonic
1132	8	41904342	7.04281e-58	gene-KDR	exonic
1133	8	41964508	4.5924e-36	gene-KDR	exonic
1134	8	42007321	7.79243e-11	gene-KDR	exonic
1135	8	42030298	1.17302e-90	gene-KDR	exonic
1136	8	42039932	5.84737e-19	gene-KDR	exonic
1137	8	42058766	4.47687e-16	gene-KDR	exonic
1138	8	42076688	1.18883e-14	gene-KDR	exonic
1139	8	42106986	1.18883e-14	gene-KDR(dist=608)	upstream
1140	8	42207746	4.59592e-10	gene-KDR(dist=101368),gene-MAP9(dist=223371)	intergenic
1141	8	42236721	5.92961e-22	gene-KDR(dist=130343),gene-MAP9(dist=194396)	intergenic
1142	8	42263678	8.84952e-20	gene-KDR(dist=157300),gene-MAP9(dist=167439)	intergenic
1143	8	42280972	1.03777e-19	gene-KDR(dist=174594),gene-MAP9(dist=150145)	intergenic
1144	8	42301779	2.93366e-12	gene-KDR(dist=195401),gene-MAP9(dist=129338)	intergenic
1145	8	42313326	5.43814e-10	gene-KDR(dist=206948),gene-MAP9(dist=117791)	intergenic
1146	8	42525541	5.34044e-37	gene-MAP9	exonic
1147	8	42547697	1.10925e-41	gene-MAP9	exonic
1148	8	42556197	1.05625e-40	gene-MAP9	exonic
1149	8	42583226	1.64856e-17	gene-MAP9	exonic
1150	8	42638996	1.05625e-40	gene-MAP9,gene-TLL1	exonic
1151	8	42649108	5.34693e-10	gene-MAP9,gene-TLL1	exonic
1152	8	42724118	1.88194e-13	gene-MAP9,gene-TLL1	exonic
1153	8	42734234	9.02802e-11	gene-MAP9,gene-TLL1	exonic
1154	8	42779981	8.34694e-09	gene-MAP9,gene-TLL1	exonic
1155	8	42948779	5.72865e-13	gene-MAP9,gene-TLL1	exonic
1156	8	43111377	3.33582e-48	gene-TLL1	exonic
1157	8	43127578	5.92663e-57	gene-TLL1	exonic
1158	8	43329912	2.15884e-67	gene-CPE,gene-TLL1	exonic
1159	8	43434854	4.71311e-16	gene-CPE	exonic
1160	8	43645630	7.38366e-10	gene-CPE,gene-KLHL2,gene-MSMO1	exonic
1161	8	43718674	1.78646e-11	gene-CPE,gene-KLHL2,gene-MSMO1,gene-TMEM192	exonic
1162	8	44034018	7.41402e-18	gene-KLHL2,gene-TMEM192	exonic
1163	8	44089973	5.20079e-13	gene-KLHL2,gene-TMEM192	exonic
1164	8	44157383	2.05644e-13	gene-TMEM192	exonic
1165	8	44173940	7.60099e-11	gene-TMEM192	exonic
1166	8	44187701	7.99499e-09	gene-TMEM192	exonic
1167	8	44194901	1.92465e-16	gene-TMEM192	exonic
1168	8	44216067	3.53613e-13	gene-TMEM192	exonic
1169	8	44224664	8.86298e-15	gene-TMEM192	exonic
1170	8	44236700	1.92465e-16	gene-GUCY1A3	exonic
1171	8	44252048	3.51386e-09	gene-GUCY1A3	exonic
1172	8	44265565	5.42536e-10	gene-GUCY1A3	exonic
1173	8	44276953	8.40225e-15	gene-GUCY1A3	exonic
1174	8	44331115	3.00156e-13	gene-GUCY1A3,gene-GUCY1B3	exonic
1175	8	44360493	1.17625e-14	gene-GUCY1A3,gene-GUCY1B3	exonic
1176	8	44385954	8.86298e-15	gene-GUCY1A3,gene-GUCY1B3	exonic
1177	8	44426323	1.92465e-16	gene-ASIC5,gene-GUCY1A3,gene-GUCY1B3	exonic
1178	8	44463414	3.10334e-14	gene-ASIC5,gene-GUCY1A3,gene-GUCY1B3,gene-TDO2	exonic
1179	8	44486669	1.92465e-16	gene-ASIC5,gene-CTSO,gene-GUCY1A3,gene-GUCY1B3,gene-TDO2	exonic
1180	8	44504513	1.35213e-14	gene-ASIC5,gene-CTSO,gene-GUCY1A3,gene-GUCY1B3,gene-TDO2	exonic
1181	8	44557166	1.92465e-16	gene-ASIC5,gene-CTSO,gene-GUCY1A3,gene-GUCY1B3,gene-TDO2	exonic
1182	8	44575540	8.40225e-15	gene-ASIC5,gene-CTSO,gene-GUCY1A3,gene-GUCY1B3,gene-TDO2	exonic
1183	8	44586777	3.10334e-14	gene-ASIC5,gene-CTSO,gene-GUCY1A3,gene-GUCY1B3,gene-TDO2	exonic
1184	8	44614499	2.58366e-14	gene-ASIC5,gene-CTSO,gene-GUCY1A3,gene-GUCY1B3,gene-TDO2	exonic
1185	8	44635714	3.10334e-14	gene-ASIC5,gene-CTSO,gene-GUCY1A3,gene-GUCY1B3,gene-TDO2	exonic
1186	8	44666161	7.84066e-13	gene-ASIC5,gene-CTSO,gene-GUCY1A3,gene-GUCY1B3,gene-TDO2	exonic
1187	8	44682093	1.24557e-13	gene-ASIC5,gene-CTSO,gene-GUCY1A3,gene-GUCY1B3,gene-TDO2	exonic
1188	8	44911554	8.59373e-11	gene-ASIC5,gene-CTSO,gene-TDO2	exonic
1189	8	44928738	1.77399e-13	gene-CTSO,gene-TDO2	exonic
1190	8	45015036	2.58598e-11	gene-CTSO	exonic
1191	8	45045052	4.48072e-09	gene-CTSO(dist=29690),gene-PDGFC(dist=284013)	intergenic
1192	8	45138987	8.93577e-10	gene-CTSO(dist=123625),gene-PDGFC(dist=190078)	intergenic
1193	8	45169896	6.2863e-09	gene-CTSO(dist=154534),gene-PDGFC(dist=159169)	intergenic
1194	8	45497713	1.37077e-08	gene-PDGFC	exonic
1195	8	45524414	1.37077e-08	gene-PDGFC	exonic
1196	8	45558840	7.64288e-09	gene-PDGFC	exonic
1197	8	45569841	1.3976e-10	gene-PDGFC	exonic
1198	8	45589297	1.50907e-11	gene-PDGFC	exonic
1199	8	45626197	1.8801e-09	gene-PDGFC	exonic
1200	8	45648239	1.27308e-10	gene-PDGFC	exonic
1201	8	45678967	3.38154e-10	gene-GLRB,gene-PDGFC	exonic
1202	8	45719429	1.19109e-09	gene-GLRB,gene-PDGFC	exonic
1203	8	45772312	1.3976e-10	gene-GLRB,gene-PDGFC	exonic
1204	8	45811748	1.3683e-10	gene-GLRB,gene-PDGFC	exonic
1205	8	75300559	1.47131e-10	gene-SFRP2,gene-TLR2,gene-TMEM131L	exonic
1206	8	75745386	9.41771e-18	gene-MND1,gene-TMEM131L,gene-TRIM2	exonic
1207	8	75785247	8.68152e-09	gene-MND1,gene-TMEM131L,gene-TRIM2	exonic
1208	8	75954806	3.02164e-09	gene-ARFIP1,gene-FHDC1,gene-MND1,gene-TRIM2	exonic
1209	8	81020888	7.28067e-09	gene-ARHGAP10,gene-EDNRA,gene-PRMT9,gene-TMEM184C	exonic
1210	9	39032451	1.49068e-08	gene-BTG4,gene-C9H11orf53,gene-C9H11orf88,gene-COLCA1,gene-COLCA2,gene-POU2AF1	exonic
1211	9	41315339	7.04516e-09	gene-CLDN25,gene-DRD2,gene-HTR3B,gene-TMPRSS5,gene-USP28,gene-ZW10	exonic
1212	9	41321631	3.36914e-09	gene-CLDN25,gene-DRD2,gene-HTR3B,gene-TMPRSS5,gene-USP28,gene-ZW10	exonic
1213	9	41418327	5.78452e-11	gene-CLDN25,gene-HTR3A,gene-HTR3B,gene-TMPRSS5,gene-USP28,gene-ZBTB16,gene-ZW10	exonic
1214	9	41439979	2.2046e-10	gene-CLDN25,gene-HTR3A,gene-HTR3B,gene-TMPRSS5,gene-USP28,gene-ZBTB16,gene-ZW10	exonic
1215	9	41449809	6.16971e-13	gene-CLDN25,gene-HTR3A,gene-HTR3B,gene-TMPRSS5,gene-USP28,gene-ZBTB16,gene-ZW10	exonic
1216	9	41473407	3.97673e-11	gene-CLDN25,gene-HTR3A,gene-HTR3B,gene-TMPRSS5,gene-USP28,gene-ZBTB16,gene-ZW10	exonic
1217	9	41486444	6.16971e-13	gene-CLDN25,gene-HTR3A,gene-HTR3B,gene-TMPRSS5,gene-USP28,gene-ZBTB16,gene-ZW10	exonic
1218	9	41544932	3.09639e-09	gene-CLDN25,gene-HTR3A,gene-HTR3B,gene-TMPRSS5,gene-USP28,gene-ZBTB16,gene-ZW10	exonic
1219	9	41579483	5.26367e-13	gene-CLDN25,gene-HTR3A,gene-HTR3B,gene-TMPRSS5,gene-USP28,gene-ZBTB16,gene-ZW10	exonic
1220	9	41592133	5.78452e-11	gene-CLDN25,gene-HTR3A,gene-HTR3B,gene-USP28,gene-ZBTB16,gene-ZW10	exonic
1221	9	41908789	1.31594e-08	gene-C9H11orf71,gene-NNMT,gene-RBM7,gene-REXO2,gene-ZBTB16	exonic
1222	9	42046086	4.53774e-09	gene-C9H11orf71,gene-NNMT,gene-NXPE2,gene-RBM7,gene-REXO2,gene-ZBTB16	exonic
1223	9	42153468	3.2339e-08	gene-C9H11orf71,gene-NXPE2,gene-RBM7,gene-REXO2	exonic
1224	9	44080834	1.7184e-08	gene-APOA1,gene-APOA4,gene-APOA5,gene-APOC3,gene-BUD13,gene-SIK3,gene-ZPR1	exonic
1225	9	46694126	9.55452e-09	gene-C1QTNF5,gene-CBL,gene-MCAM,gene-MFRP,gene-NECTIN1,gene-RNF26,gene-THY1,gene-USP2	exonic
1226	9	46803065	8.47104e-11	gene-MFRP,gene-NECTIN1,gene-THY1,gene-USP2	exonic
1227	9	46861641	9.46269e-19	gene-NECTIN1	exonic
1228	9	46959742	7.19714e-11	gene-NECTIN1	exonic
1229	9	46971312	1.23567e-15	gene-NECTIN1	exonic
1230	9	46985185	3.05408e-17	gene-NECTIN1	exonic
1231	9	46998022	2.76695e-12	gene-NECTIN1	exonic
1232	9	47009609	1.75067e-12	gene-NECTIN1,gene-TRIM29	exonic
1233	9	47020267	1.16988e-12	gene-NECTIN1,gene-TRIM29	exonic
1234	9	47028911	1.17088e-10	gene-NECTIN1,gene-TRIM29	exonic
1235	9	47038358	8.43475e-18	gene-NECTIN1,gene-TRIM29	exonic
1236	9	47073657	1.57007e-09	gene-NECTIN1,gene-TRIM29	exonic
1237	9	47087445	1.80229e-09	gene-NECTIN1,gene-TRIM29	exonic
1238	9	47105011	2.37012e-09	gene-NECTIN1,gene-OAF,gene-TRIM29	exonic
1239	9	47127529	3.10032e-12	gene-NECTIN1,gene-OAF,gene-POU2F3,gene-TRIM29	exonic
1240	9	47147222	9.86121e-11	gene-OAF,gene-POU2F3,gene-TRIM29	exonic
1241	9	47174005	6.12783e-13	gene-OAF,gene-POU2F3,gene-TRIM29	exonic
1242	9	47182996	9.20368e-13	gene-OAF,gene-POU2F3,gene-TRIM29	exonic
1243	9	47191790	2.54026e-12	gene-OAF,gene-POU2F3,gene-TRIM29	exonic
1244	9	47206241	1.34387e-14	gene-OAF,gene-POU2F3,gene-TRIM29	exonic
1245	9	47222867	9.57886e-12	gene-OAF,gene-POU2F3,gene-TMEM136,gene-TRIM29	exonic
1246	9	47236863	4.54387e-10	gene-ARHGEF12,gene-OAF,gene-POU2F3,gene-TMEM136,gene-TRIM29	exonic
1247	9	47252403	1.43497e-09	gene-ARHGEF12,gene-OAF,gene-POU2F3,gene-TMEM136,gene-TRIM29	exonic
1248	9	47288410	1.24535e-09	gene-ARHGEF12,gene-OAF,gene-POU2F3,gene-TMEM136,gene-TRIM29	exonic
1249	9	47338697	2.91795e-11	gene-ARHGEF12,gene-OAF,gene-POU2F3,gene-TMEM136,gene-TRIM29	exonic
1250	9	47380825	3.21193e-12	gene-ARHGEF12,gene-OAF,gene-POU2F3,gene-TMEM136,gene-TRIM29	exonic
1251	9	47638497	2.68103e-11	gene-ARHGEF12,gene-GRIK4,gene-POU2F3,gene-TMEM136	exonic
1252	9	47671604	2.45481e-10	gene-ARHGEF12,gene-GRIK4,gene-POU2F3,gene-TMEM136	exonic
1253	9	47767390	1.72294e-08	gene-ARHGEF12,gene-GRIK4	exonic
1254	9	47786490	9.14116e-10	gene-ARHGEF12,gene-GRIK4	exonic
1255	9	48259024	1.2167e-08	gene-GRIK4,gene-SC5D,gene-SORL1	exonic
1256	9	48313622	2.83968e-08	gene-GRIK4,gene-SC5D,gene-SORL1	exonic
1257	9	48353378	2.90944e-08	gene-SC5D,gene-SORL1	exonic
1258	9	57333011	4.46927e-10	gene-ADAMTS15,gene-ADAMTS8,gene-SNX19	exonic
1259	9	68616943	1.5394e-08	gene-ADAM22,gene-SRI,gene-STEAP4	exonic
1260	9	68623680	1.75788e-11	gene-ADAM22,gene-SRI,gene-STEAP4	exonic
1261	9	76984684	1.10786e-08	gene-SDHAF3,gene-TAC1	exonic
1262	9	90468185	1.98845e-08	gene-DNAH11,gene-SP4	exonic
1263	9	90570929	9.03068e-10	gene-CDCA7L,gene-DNAH11,gene-SP4	exonic
1264	9	91788110	6.38571e-09	gene-FAM126A,gene-GPNMB,gene-KLHL7,gene-NUPL2,gene-TOMM7	exonic
1265	9	91834672	3.30145e-09	gene-FAM126A,gene-GPNMB,gene-KLHL7,gene-NUPL2	exonic
1266	9	92364587	1.10609e-08	gene-CCDC126,gene-DBF4,gene-IGF2BP3,gene-RUNDC3B,gene-SLC25A40,gene-TRA2A	exonic
1267	9	92409177	3.12546e-08	gene-CCDC126,gene-DBF4,gene-IGF2BP3,gene-RUNDC3B,gene-SLC25A40,gene-TRA2A	exonic
1268	9	92454382	3.28502e-08	gene-CCDC126,gene-DBF4,gene-IGF2BP3,gene-RUNDC3B,gene-SLC25A40,gene-TRA2A	exonic
1269	9	92474946	2.73002e-08	gene-CCDC126,gene-DBF4,gene-IGF2BP3,gene-RUNDC3B,gene-SLC25A40,gene-TRA2A	exonic
1270	9	92636245	1.98893e-10	gene-CCDC126,gene-DBF4,gene-RUNDC3B,gene-SLC25A40	exonic
1271	9	92742042	8.36507e-09	gene-RUNDC3B,gene-SLC25A40	exonic
1272	9	92792241	1.8401e-08	gene-RUNDC3B	exonic
1273	9	92962869	2.73274e-08	gene-ABCB1,gene-ABCB4,gene-RUNDC3B	exonic
1274	9	92978051	6.28856e-09	gene-ABCB1,gene-ABCB4,gene-RUNDC3B	exonic
1275	9	93033069	6.37822e-09	gene-ABCB1,gene-ABCB4,gene-CROT,gene-RUNDC3B	exonic
1276	9	93158604	2.30875e-08	gene-ABCB1,gene-ABCB4,gene-CROT,gene-TMEM243	exonic
1277	9	93165081	1.49537e-08	gene-ABCB1,gene-ABCB4,gene-CROT,gene-TMEM243	exonic
1278	9	93867441	5.10291e-12	gene-GRM3,gene-KIAA1324L	exonic
1279	9	93882981	9.35254e-11	gene-GRM3,gene-KIAA1324L	exonic
1280	9	101462140	2.6142e-09	gene-MAGI2	exonic
1281	9	115127121	3.00592e-08	gene-FASLG,gene-SUCO	exonic
1282	9	115238632	1.42178e-09	gene-FASLG,gene-SUCO,gene-TNFSF18	exonic
1283	9	115267350	7.47413e-09	gene-FASLG,gene-TNFSF18	exonic
1284	9	115324627	2.62831e-09	gene-FASLG,gene-TNFSF18,gene-TNFSF4	exonic
1285	9	115339358	2.82589e-11	gene-TNFSF18,gene-TNFSF4	exonic
1286	9	115377131	7.87718e-09	gene-TNFSF18,gene-TNFSF4	exonic
1287	9	115491532	1.85406e-08	gene-TNFSF18,gene-TNFSF4	exonic
1288	9	115510597	2.82589e-11	gene-TNFSF18,gene-TNFSF4	exonic
1289	9	115531546	2.33551e-08	gene-TNFSF18,gene-TNFSF4	exonic
1290	9	115817851	1.50654e-09	gene-KLHL20,gene-PRDX6,gene-TEX50,gene-TNFSF4	exonic
1291	9	115826364	7.48448e-10	gene-KLHL20,gene-PRDX6,gene-TEX50,gene-TNFSF4	exonic
1292	9	115833159	6.38407e-09	gene-KLHL20,gene-PRDX6,gene-TEX50,gene-TNFSF4	exonic
1293	9	115836871	3.53258e-12	gene-KLHL20,gene-PRDX6,gene-TEX50,gene-TNFSF4	exonic
1294	9	115847533	1.91941e-11	gene-CENPL,gene-KLHL20,gene-PRDX6,gene-TEX50,gene-TNFSF4	exonic
1295	9	115861345	6.15188e-11	gene-CENPL,gene-DARS2,gene-KLHL20,gene-PRDX6,gene-TEX50,gene-TNFSF4	exonic
1296	9	115866522	3.53258e-12	gene-CENPL,gene-DARS2,gene-KLHL20,gene-PRDX6,gene-TEX50,gene-TNFSF4	exonic
1297	9	115873093	3.63605e-15	gene-CENPL,gene-DARS2,gene-KLHL20,gene-PRDX6,gene-TEX50,gene-TNFSF4	exonic
1298	9	115886610	7.26683e-15	gene-CENPL,gene-DARS2,gene-KLHL20,gene-PRDX6,gene-TEX50,gene-TNFSF4	exonic
1299	9	115907710	1.79659e-10	gene-CENPL,gene-DARS2,gene-KLHL20,gene-PRDX6,gene-TEX50,gene-TNFSF4,gene-ZBTB37	exonic
1300	9	115928516	8.86202e-11	gene-CENPL,gene-DARS2,gene-KLHL20,gene-PRDX6,gene-TEX50,gene-TNFSF4,gene-ZBTB37	exonic
1301	9	115978344	4.40121e-09	gene-CENPL,gene-DARS2,gene-KLHL20,gene-PRDX6,gene-RC3H1,gene-SERPINC1,gene-TEX50,gene-TNFSF4,gene-ZBTB37	exonic
1302	9	115994544	2.25557e-08	gene-CENPL,gene-DARS2,gene-KLHL20,gene-PRDX6,gene-RC3H1,gene-SERPINC1,gene-TEX50,gene-TNFSF4,gene-ZBTB37	exonic
1303	9	116005144	2.58436e-08	gene-CENPL,gene-DARS2,gene-KLHL20,gene-PRDX6,gene-RC3H1,gene-SERPINC1,gene-TEX50,gene-TNFSF4,gene-ZBTB37	exonic
1304	9	116033578	3.60984e-09	gene-CENPL,gene-DARS2,gene-KLHL20,gene-PRDX6,gene-RC3H1,gene-SERPINC1,gene-TEX50,gene-TNFSF4,gene-ZBTB37	exonic
1305	9	116076488	3.60984e-09	gene-CENPL,gene-DARS2,gene-KLHL20,gene-PRDX6,gene-RC3H1,gene-SERPINC1,gene-TEX50,gene-TNFSF4,gene-ZBTB37	exonic
1306	9	116091609	1.26258e-08	gene-CENPL,gene-DARS2,gene-KLHL20,gene-PRDX6,gene-RC3H1,gene-SERPINC1,gene-TEX50,gene-TNFSF4,gene-ZBTB37	exonic
1307	9	116105183	1.31105e-08	gene-CENPL,gene-DARS2,gene-KLHL20,gene-PRDX6,gene-RC3H1,gene-SERPINC1,gene-TEX50,gene-TNFSF4,gene-ZBTB37	exonic
1308	9	116118886	9.30266e-10	gene-CENPL,gene-DARS2,gene-KLHL20,gene-RC3H1,gene-SERPINC1,gene-TEX50,gene-ZBTB37	exonic
1309	9	116190006	2.35718e-09	gene-CENPL,gene-DARS2,gene-KLHL20,gene-RC3H1,gene-SERPINC1,gene-TEX50,gene-ZBTB37	exonic
1310	9	116296683	3.63291e-09	gene-CENPL,gene-DARS2,gene-KLHL20,gene-RABGAP1L,gene-RC3H1,gene-SERPINC1,gene-ZBTB37	exonic
1311	9	116331169	1.09922e-08	gene-CENPL,gene-DARS2,gene-KLHL20,gene-RABGAP1L,gene-RC3H1,gene-SERPINC1,gene-ZBTB37	exonic
1312	9	116487029	2.93479e-08	gene-GPR52,gene-RABGAP1L,gene-RC3H1	exonic
1313	9	116500446	5.53888e-09	gene-GPR52,gene-RABGAP1L,gene-RC3H1	exonic
1314	9	116679565	2.00274e-08	gene-GPR52,gene-RABGAP1L	exonic
1315	9	116813598	1.84431e-08	gene-GPR52,gene-RABGAP1L	exonic
1316	9	116869694	4.96908e-10	gene-CACYBP,gene-GPR52,gene-MRPS14,gene-RABGAP1L	exonic
1317	9	117559752	1.97406e-09	gene-TNR	exonic
1318	9	117792977	1.69249e-08	gene-RFWD2	exonic
1319	9	118134012	1.13215e-10	gene-PAPPA2,gene-RFWD2	exonic
1320	9	118150903	1.53049e-08	gene-PAPPA2,gene-RFWD2	exonic
1321	9	118197909	9.91178e-09	gene-PAPPA2,gene-RFWD2	exonic
1322	9	132623819	2.18933e-08	gene-HHAT,gene-SERTAD4,gene-SYT14	exonic
1323	9	132636100	3.33775e-08	gene-HHAT,gene-SERTAD4,gene-SYT14	exonic
1324	9	132778018	1.90122e-09	gene-HHAT,gene-SERTAD4,gene-SYT14	exonic
1325	9	133371338	3.35551e-10	gene-C9H1orf74,gene-CAMK1G,gene-DIEXF,gene-G0S2,gene-HSD11B1,gene-IRF6,gene-LAMB3,gene-TRAF3IP3	exonic
1326	9	134386265	2.33171e-08	gene-PLXNA2	exonic
1327	9	134483466	1.44083e-08	gene-PLXNA2	exonic
1328	9	134874670	1.74671e-08	gene-CD34,gene-CD46,gene-PLXNA2	exonic
1329	11	3385662	2.04774e-09	gene-MTMR6,gene-NUP58	ncRNA_exonic
1330	11	3505425	2.30611e-08	gene-NUP58	ncRNA_exonic
1331	11	26582890	1.88678e-10	gene-OLFM4	exonic
1332	11	26598413	3.2152e-12	gene-OLFM4	exonic
1333	11	26611382	4.84446e-11	gene-OLFM4	exonic
1334	11	26616819	2.30317e-13	gene-OLFM4	exonic
1335	11	26622912	3.04343e-11	gene-OLFM4	exonic
1336	11	26754086	1.26166e-09	gene-OLFM4(dist=128556),NONE(dist=NONE)	intergenic
1337	11	26763816	1.00892e-10	gene-OLFM4(dist=138286),NONE(dist=NONE)	intergenic
1338	11	26770403	2.31835e-10	gene-OLFM4(dist=144873),NONE(dist=NONE)	intergenic
1339	11	26805579	3.11971e-09	gene-OLFM4(dist=180049),NONE(dist=NONE)	intergenic
1340	11	26851215	1.51425e-10	gene-OLFM4(dist=225685),NONE(dist=NONE)	intergenic
1341	11	26878901	2.29636e-09	gene-OLFM4(dist=253371),NONE(dist=NONE)	intergenic
1342	11	26905005	7.3775e-09	gene-OLFM4(dist=279475),NONE(dist=NONE)	intergenic
1343	11	26910762	8.73092e-09	gene-OLFM4(dist=285232),NONE(dist=NONE)	intergenic
1344	11	26940335	3.14717e-11	gene-OLFM4(dist=314805),NONE(dist=NONE)	intergenic
1345	11	27003005	1.37946e-08	gene-OLFM4(dist=377475),NONE(dist=NONE)	intergenic
1346	11	28025618	8.22659e-09	gene-OLFM4(dist=1400088),NONE(dist=NONE)	intergenic
1347	12	5641376	2.89083e-08	gene-ACOX1,gene-CASKIN2,gene-CDK3,gene-EVPL,gene-FBF1,gene-GALK1,gene-ITGB4,gene-LLGL2,gene-MRPL38,gene-MYO15B,gene-RECQL5,gene-SAP30BP,gene-SMIM5,gene-SRP68,gene-TEN1,gene-TMEM94,gene-TRIM47,gene-TRIM65,gene-TSEN54,gene-UNC13D,gene-UNK,gene-WBP2	exonic
1348	12	6213902	3.04635e-08	gene-ARMC7,gene-ATP5H,gene-CDR2L,gene-FADS6,gene-FDXR,gene-GGA3,gene-GRB2,gene-GRIN2C,gene-HID1,gene-JPT1,gene-KCTD2,gene-MIF4GD,gene-MRPL58,gene-MRPS7,gene-NAT9,gene-NT5C,gene-NUP85,gene-OTOP2,gene-OTOP3,gene-SLC16A5,gene-SLC25A19,gene-SUMO2,gene-TMEM104,gene-USH1G	exonic
1349	12	19832496	4.14273e-10	gene-AARSD1,gene-AOC2,gene-ARL4D,gene-BECN1,gene-BRCA1,gene-CNTD1,gene-G6PC,gene-IFI35,gene-NBR1,gene-PSME3,gene-PTGES3L,gene-RND2,gene-RPL27,gene-RUNDC1,gene-TMEM106A,gene-VAT1,gene-WNK4	exonic
1350	13	10338827	1.93264e-08	gene-UBE2E2	exonic
1351	13	36153608	9.06502e-09	gene-ACTR8,gene-CACNA1D,gene-CACNA2D3,gene-CHDH,gene-IL17RB,gene-SELENOK	exonic
1352	13	36357949	4.54081e-09	gene-CACNA2D3	exonic
1353	13	36361151	2.25955e-08	gene-CACNA2D3	exonic
1354	13	36489341	1.37144e-08	gene-CACNA2D3	exonic
1355	13	40061562	1.14083e-09	gene-ABHD6,gene-ACOX2,gene-DNASE1L3,gene-FAM107A,gene-FLNB,gene-KCTD6,gene-PDHB,gene-PXK,gene-RPP14	exonic
1356	13	127434774	1.80179e-08	gene-P3H2,gene-TP63	exonic
1357	13	136372966	1.28109e-08	gene-CCDC14,gene-KALRN,gene-MYLK,gene-ROPN1	exonic
1358	13	136551372	2.15412e-08	gene-CCDC14,gene-MYLK,gene-ROPN1	exonic
1359	13	194527455	8.06069e-09	gene-TIAM1	exonic
1360	13	194541906	2.84771e-08	gene-TIAM1	exonic
1361	13	194612330	3.88696e-10	gene-TIAM1	exonic
1362	13	194618439	1.71781e-10	gene-TIAM1	exonic
1363	13	194628973	1.90337e-09	gene-TIAM1	exonic
1364	13	194652173	4.39857e-10	gene-TIAM1	exonic
1365	13	194657816	7.18487e-09	gene-TIAM1	exonic
1366	13	194662087	4.88957e-12	gene-TIAM1	exonic
1367	13	194674417	2.88896e-10	gene-TIAM1	exonic
1368	13	194683828	1.37761e-10	gene-TIAM1	exonic
1369	13	194767317	2.27539e-09	gene-TIAM1	exonic
1370	13	194775327	5.37375e-11	gene-TIAM1	exonic
1371	13	194787277	1.1669e-08	gene-TIAM1	exonic
1372	13	194842648	4.2257e-11	gene-TIAM1	exonic
1373	13	194857588	9.86742e-11	gene-TIAM1	exonic
1374	13	194863980	1.18305e-13	gene-TIAM1	exonic
1375	13	194897593	1.18305e-13	gene-TIAM1	exonic
1376	13	194914969	8.44195e-15	gene-TIAM1	exonic
1377	13	194951738	7.52347e-14	gene-TIAM1	exonic
1378	13	194983886	1.10912e-12	gene-TIAM1	exonic
1379	13	194990529	5.3959e-09	gene-TIAM1	exonic
1380	13	194999274	3.92623e-13	gene-TIAM1	exonic
1381	13	195010319	1.68447e-10	gene-TIAM1	exonic
1382	13	195015370	1.18305e-13	gene-TIAM1	exonic
1383	13	195086505	9.95846e-09	gene-SOD1,gene-TIAM1	exonic
1384	13	196193165	2.5805e-09	gene-C13H21orf59,gene-C13H21orf62,gene-EVA1C,gene-MRAP,gene-PAXBP1,gene-SYNJ1,gene-URB1	exonic
1385	13	196472465	3.07507e-09	gene-C13H21orf59,gene-C13H21orf62,gene-OLIG1,gene-OLIG2,gene-PAXBP1,gene-SYNJ1	exonic
1386	13	197328503	2.40694e-11	gene-ATP5O,gene-CRYZL1,gene-DNAJC28,gene-DONSON,gene-GART,gene-ITSN1,gene-SON	exonic
1387	13	197345740	2.14527e-12	gene-ATP5O,gene-CRYZL1,gene-DNAJC28,gene-DONSON,gene-GART,gene-ITSN1,gene-SON	exonic
1388	13	197352104	7.94137e-14	gene-ATP5O,gene-CRYZL1,gene-DNAJC28,gene-DONSON,gene-GART,gene-ITSN1,gene-SON	exonic
1389	13	197358826	5.85601e-13	gene-ATP5O,gene-CRYZL1,gene-DNAJC28,gene-DONSON,gene-GART,gene-ITSN1,gene-SON	exonic
1390	13	197412467	3.78954e-16	gene-ATP5O,gene-CRYZL1,gene-DONSON,gene-ITSN1,gene-SON	exonic
1391	13	197713161	4.45499e-09	gene-ATP5O,gene-ITSN1,gene-MRPS6,gene-SLC5A3	exonic
1392	13	197732673	2.89463e-09	gene-ATP5O,gene-ITSN1,gene-KCNE2,gene-MRPS6,gene-SLC5A3	exonic
1393	13	197748573	2.3031e-09	gene-ATP5O,gene-KCNE2,gene-MRPS6,gene-SLC5A3,gene-SMIM11A	exonic
1394	13	197758562	1.014e-09	gene-ATP5O,gene-C13H21orf140,gene-KCNE2,gene-MRPS6,gene-SLC5A3,gene-SMIM11A	exonic
1395	13	197769785	2.12139e-09	gene-C13H21orf140,gene-KCNE2,gene-MRPS6,gene-SLC5A3,gene-SMIM11A	exonic
1396	13	197856621	9.6132e-13	gene-C13H21orf140,gene-KCNE1,gene-KCNE2,gene-MRPS6,gene-SLC5A3,gene-SMIM11A	exonic
1397	13	197862363	3.47954e-09	gene-C13H21orf140,gene-KCNE1,gene-KCNE2,gene-MRPS6,gene-RCAN1,gene-SLC5A3,gene-SMIM11A	exonic
1398	13	197888222	4.87378e-12	gene-C13H21orf140,gene-KCNE1,gene-KCNE2,gene-MRPS6,gene-RCAN1,gene-SLC5A3,gene-SMIM11A	exonic
1399	13	197893913	3.00855e-13	gene-C13H21orf140,gene-KCNE1,gene-KCNE2,gene-MRPS6,gene-RCAN1,gene-SLC5A3,gene-SMIM11A	exonic
1400	13	197923219	4.87378e-12	gene-C13H21orf140,gene-KCNE1,gene-KCNE2,gene-MRPS6,gene-RCAN1,gene-SLC5A3,gene-SMIM11A	exonic
1401	13	197963286	9.50845e-09	gene-C13H21orf140,gene-KCNE1,gene-KCNE2,gene-MRPS6,gene-RCAN1,gene-SLC5A3,gene-SMIM11A	exonic
1402	13	198254802	2.09608e-09	gene-C13H21orf140,gene-CLIC6,gene-KCNE1,gene-RCAN1,gene-RUNX1	exonic
1403	13	198280403	7.06745e-09	gene-CLIC6,gene-KCNE1,gene-RCAN1,gene-RUNX1	exonic
1404	13	198295687	7.51516e-16	gene-CLIC6,gene-KCNE1,gene-RCAN1,gene-RUNX1	exonic
1405	13	198360905	2.2299e-08	gene-CLIC6,gene-RCAN1,gene-RUNX1	exonic
1406	13	198373277	1.82252e-08	gene-CLIC6,gene-RCAN1,gene-RUNX1	exonic
1407	13	198402768	8.53836e-14	gene-CLIC6,gene-RCAN1,gene-RUNX1	exonic
1408	13	198410234	2.35248e-10	gene-CLIC6,gene-RCAN1,gene-RUNX1	exonic
1409	13	198421451	4.16019e-11	gene-CLIC6,gene-RCAN1,gene-RUNX1	exonic
1410	13	198434217	7.7163e-11	gene-CLIC6,gene-RCAN1,gene-RUNX1	exonic
1411	13	198445321	7.33714e-11	gene-CLIC6,gene-RCAN1,gene-RUNX1	exonic
1412	13	198534067	1.94186e-12	gene-CLIC6,gene-RUNX1	exonic
1413	13	198554492	7.95797e-12	gene-RUNX1	exonic
1414	13	198568202	1.0725e-11	gene-RUNX1	exonic
1415	13	198604582	1.6131e-09	gene-RUNX1	exonic
1416	13	198612722	2.33131e-08	gene-RUNX1	exonic
1417	13	198624170	5.06522e-11	gene-RUNX1	exonic
1418	13	198635389	1.09505e-09	gene-RUNX1	exonic
1419	13	198649404	2.265e-10	gene-RUNX1	exonic
1420	13	198658684	1.19001e-10	gene-RUNX1	exonic
1421	13	198664480	6.38783e-12	gene-RUNX1	exonic
1422	13	198675490	2.61581e-10	gene-RUNX1	exonic
1423	13	198683624	3.25535e-10	gene-RUNX1	exonic
1424	13	198688749	1.22803e-08	gene-RUNX1	exonic
1425	13	198693441	2.8052e-11	gene-RUNX1	exonic
1426	13	198698876	2.72963e-08	gene-RUNX1	exonic
1427	13	198703141	5.65345e-11	gene-RUNX1	exonic
1428	13	198710120	6.78704e-11	gene-RUNX1	exonic
1429	13	198718188	8.39443e-12	gene-RUNX1	exonic
1430	13	198723585	2.67007e-12	gene-RUNX1	exonic
1431	13	198727537	7.46394e-14	gene-RUNX1	exonic
1432	13	198736447	1.51008e-11	gene-RUNX1	exonic
1433	13	198743109	4.96356e-13	gene-RUNX1	exonic
1434	13	198802050	5.65002e-12	gene-RUNX1	exonic
1435	13	198855988	8.53429e-13	gene-RUNX1	exonic
1436	13	198865543	5.18594e-14	gene-RUNX1	exonic
1437	13	198872056	3.48523e-08	gene-RUNX1	exonic
1438	13	198904970	2.43572e-08	gene-RUNX1(dist=19323),gene-SETD4(dist=409078)	intergenic
1439	13	198911752	4.73929e-11	gene-RUNX1(dist=26105),gene-SETD4(dist=402296)	intergenic
1440	13	198919643	1.91403e-11	gene-RUNX1(dist=33996),gene-SETD4(dist=394405)	intergenic
1441	13	199047946	6.99474e-12	gene-RUNX1(dist=162299),gene-SETD4(dist=266102)	intergenic
1442	13	199059974	4.12357e-13	gene-RUNX1(dist=174327),gene-SETD4(dist=254074)	intergenic
1443	13	199069334	1.74342e-11	gene-RUNX1(dist=183687),gene-SETD4(dist=244714)	intergenic
1444	13	199076731	3.93154e-11	gene-RUNX1(dist=191084),gene-SETD4(dist=237317)	intergenic
1445	13	199114514	2.42023e-09	gene-RUNX1(dist=228867),gene-SETD4(dist=199534)	intergenic
1446	13	199174508	2.05996e-15	gene-RUNX1(dist=288861),gene-SETD4(dist=139540)	intergenic
1447	13	199181932	2.6647e-08	gene-RUNX1(dist=296285),gene-SETD4(dist=132116)	intergenic
1448	13	199207653	1.72028e-08	gene-RUNX1(dist=322006),gene-SETD4(dist=106395)	intergenic
1449	13	199230057	6.49525e-09	gene-RUNX1(dist=344410),gene-SETD4(dist=83991)	intergenic
1450	13	199269987	2.17153e-09	gene-RUNX1(dist=384340),gene-SETD4(dist=44061)	intergenic
1451	13	199303428	3.91353e-16	gene-RUNX1(dist=417781),gene-SETD4(dist=10620)	intergenic
1452	13	199317039	3.91353e-16	gene-SETD4	exonic
1453	13	199341791	2.06762e-09	gene-SETD4	exonic
1454	13	199359164	5.03201e-15	gene-SETD4	exonic
1455	13	199444508	1.34365e-14	gene-CBR1,gene-SETD4	exonic
1456	13	199457494	3.04987e-15	gene-CBR1,gene-SETD4	exonic
1457	13	199516818	3.9501e-14	gene-CBR1,gene-SETD4	exonic
1458	13	199527896	3.91353e-16	gene-CBR1,gene-SETD4	exonic
1459	13	199548658	2.11563e-15	gene-CBR1,gene-SETD4	exonic
1460	13	199622824	1.01506e-09	gene-CBR1,gene-CBR3,gene-DOPEY2,gene-SETD4	exonic
1461	13	199833217	1.44247e-09	gene-CBR1,gene-CBR3,gene-CHAF1B,gene-DOPEY2,gene-MORC3,gene-SETD4	exonic
1462	13	199838036	9.71547e-14	gene-CBR1,gene-CBR3,gene-CHAF1B,gene-DOPEY2,gene-MORC3	exonic
1463	13	199843342	2.82565e-11	gene-CBR1,gene-CBR3,gene-CHAF1B,gene-DOPEY2,gene-MORC3	exonic
1464	13	199853671	9.71547e-14	gene-CBR1,gene-CBR3,gene-CHAF1B,gene-DOPEY2,gene-MORC3	exonic
1465	13	199929120	3.22164e-10	gene-CBR3,gene-CHAF1B,gene-CLDN14,gene-DOPEY2,gene-MORC3	exonic
1466	13	199950684	7.16622e-13	gene-CBR3,gene-CHAF1B,gene-CLDN14,gene-DOPEY2,gene-MORC3	exonic
1467	13	199956569	9.71547e-14	gene-CBR3,gene-CHAF1B,gene-CLDN14,gene-DOPEY2,gene-MORC3	exonic
1468	13	199961477	2.65497e-12	gene-CBR3,gene-CHAF1B,gene-CLDN14,gene-DOPEY2,gene-MORC3	exonic
1469	13	199976600	6.06369e-13	gene-CBR3,gene-CHAF1B,gene-CLDN14,gene-DOPEY2,gene-MORC3	exonic
1470	13	199996068	6.89513e-13	gene-CBR3,gene-CHAF1B,gene-CLDN14,gene-DOPEY2,gene-MORC3	exonic
1471	13	200061685	1.92812e-12	gene-CBR3,gene-CHAF1B,gene-CLDN14,gene-DOPEY2,gene-MORC3	exonic
1472	13	200067535	1.01398e-09	gene-CBR3,gene-CHAF1B,gene-CLDN14,gene-DOPEY2,gene-MORC3	exonic
1473	13	200086899	5.15107e-13	gene-CBR3,gene-CHAF1B,gene-CLDN14,gene-DOPEY2,gene-MORC3	exonic
1474	13	200094700	8.15313e-10	gene-CHAF1B,gene-CLDN14,gene-DOPEY2,gene-MORC3	exonic
1475	13	200103382	1.09521e-08	gene-CHAF1B,gene-CLDN14,gene-DOPEY2,gene-MORC3	exonic
1476	13	200111356	1.55148e-14	gene-CHAF1B,gene-CLDN14,gene-DOPEY2,gene-MORC3,gene-SIM2	exonic
1477	13	200118177	6.89513e-13	gene-CHAF1B,gene-CLDN14,gene-DOPEY2,gene-MORC3,gene-SIM2	exonic
1478	13	200136863	9.71547e-14	gene-CHAF1B,gene-CLDN14,gene-DOPEY2,gene-MORC3,gene-SIM2	exonic
1479	13	200148197	3.32375e-10	gene-CHAF1B,gene-CLDN14,gene-DOPEY2,gene-MORC3,gene-SIM2	exonic
1480	13	200156114	9.71547e-14	gene-CHAF1B,gene-CLDN14,gene-DOPEY2,gene-MORC3,gene-SIM2	exonic
1481	13	200165985	1.97751e-08	gene-CHAF1B,gene-CLDN14,gene-DOPEY2,gene-HLCS,gene-MORC3,gene-SIM2	exonic
1482	13	200191115	3.09101e-13	gene-CHAF1B,gene-CLDN14,gene-DOPEY2,gene-HLCS,gene-MORC3,gene-SIM2	exonic
1483	13	200220579	1.29014e-11	gene-CHAF1B,gene-CLDN14,gene-DOPEY2,gene-HLCS,gene-MORC3,gene-SIM2	exonic
1484	13	200312353	3.62829e-12	gene-CHAF1B,gene-CLDN14,gene-HLCS,gene-SIM2	exonic
1485	13	200331013	1.54678e-09	gene-CLDN14,gene-HLCS,gene-SIM2	exonic
1486	13	200357067	3.809e-12	gene-CLDN14,gene-HLCS,gene-SIM2	exonic
1487	13	200565588	1.44606e-08	gene-HLCS,gene-PIGP,gene-RIPPLY3,gene-SIM2,gene-TTC3	exonic
1488	14	26139855	2.67502e-08	gene-GLT1D1,gene-SLC15A4,gene-TMEM132C,gene-TMEM132D	exonic
1489	14	26258691	3.13869e-08	gene-GLT1D1,gene-SLC15A4,gene-TMEM132C	exonic
1490	14	26291922	3.41324e-09	gene-GLT1D1,gene-SLC15A4,gene-TMEM132C	exonic
1491	14	26483534	1.60125e-08	gene-TMEM132C	exonic
1492	14	26577935	3.67193e-08	gene-TMEM132C	exonic
1493	14	26722906	6.38011e-09	gene-TMEM132C	exonic
1494	14	26799291	2.79658e-08	gene-TMEM132C	exonic
1495	14	26816179	3.69095e-08	gene-TMEM132C	exonic
1496	14	26822096	2.79658e-08	gene-TMEM132C	exonic
1497	14	26827889	1.30451e-08	gene-TMEM132C	exonic
1498	14	26994513	3.03372e-09	gene-TMEM132C(dist=132965),gene-TMEM132B(dist=461270)	intergenic
1499	14	27007890	3.26006e-09	gene-TMEM132C(dist=146342),gene-TMEM132B(dist=447893)	intergenic
1500	14	27016154	1.79003e-09	gene-TMEM132C(dist=154606),gene-TMEM132B(dist=439629)	intergenic
1501	14	27168296	1.84575e-08	gene-TMEM132C(dist=306748),gene-TMEM132B(dist=287487)	intergenic
1502	14	27261030	1.9473e-08	gene-TMEM132C(dist=399482),gene-TMEM132B(dist=194753)	intergenic
1503	14	27305117	1.9473e-08	gene-TMEM132C(dist=443569),gene-TMEM132B(dist=150666)	intergenic
1504	14	27379813	7.71448e-09	gene-TMEM132C(dist=518265),gene-TMEM132B(dist=75970)	intergenic
1505	14	27434820	3.66674e-08	gene-TMEM132C(dist=573272),gene-TMEM132B(dist=20963)	intergenic
1506	14	27450806	1.9168e-08	gene-TMEM132C(dist=589258),gene-TMEM132B(dist=4977)	intergenic
1507	14	27472438	5.31075e-11	gene-TMEM132B	exonic
1508	14	27486282	2.1288e-09	gene-TMEM132B	exonic
1509	14	27514830	2.29688e-08	gene-TMEM132B	exonic
1510	14	27534546	2.21192e-09	gene-TMEM132B	exonic
1511	14	27537682	3.85673e-10	gene-TMEM132B	exonic
1512	14	27663191	6.65943e-09	gene-TMEM132B	exonic
1513	14	27721405	1.53963e-08	gene-TMEM132B	exonic
1514	14	27745329	9.27114e-10	gene-TMEM132B	exonic
1515	14	27753295	1.97621e-08	gene-TMEM132B	exonic
1516	14	27849497	3.34879e-08	gene-TMEM132B	exonic
1517	14	27990285	1.61761e-08	gene-AACS,gene-BRI3BP,gene-DHX37,gene-TMEM132B	exonic
1518	14	137909767	2.65699e-08	gene-MKI67(dist=363456),gene-MGMT(dist=342238)	intergenic
1519	15	24655035	1.01894e-09	gene-C15H2orf76,gene-C1QL2,gene-DBI,gene-EN1,gene-MARCO,gene-STEAP3	exonic
1520	15	24729943	5.29014e-09	gene-C15H2orf76,gene-C1QL2,gene-DBI,gene-MARCO,gene-STEAP3	exonic
1521	15	24733355	1.01894e-09	gene-C15H2orf76,gene-C1QL2,gene-DBI,gene-MARCO,gene-STEAP3	exonic
1522	15	43725750	2.46398e-08	gene-TENM3	exonic
1523	15	43772965	1.51486e-08	gene-TENM3	exonic
1524	16	50942323	1.12616e-09	gene-BNIP1,gene-BOD1,gene-CREBRF,gene-NKX2-5,gene-STC2	exonic
1525	17	13780277	1.73376e-09	gene-PRND,gene-PRNP,gene-RASSF2,gene-SLC23A2	exonic
1526	17	13790705	5.17108e-11	gene-PRND,gene-PRNP,gene-RASSF2,gene-SLC23A2	exonic
1527	17	13854219	1.0268e-09	gene-PRND,gene-PRNP,gene-RASSF2,gene-SLC23A2	exonic
1528	17	13861281	3.96825e-10	gene-PRND,gene-PRNP,gene-RASSF2,gene-SLC23A2	exonic
1529	17	13980377	7.80595e-09	gene-CDS2,gene-PCNA,gene-PRND,gene-RASSF2,gene-SLC23A2,gene-TMEM230	exonic
1530	17	14083884	1.52829e-09	gene-CDS2,gene-PCNA,gene-PROKR2,gene-SLC23A2,gene-TMEM230	exonic
1531	17	14151001	5.17108e-11	gene-CDS2,gene-PCNA,gene-PROKR2,gene-SLC23A2,gene-TMEM230	exonic
1532	17	17861313	2.28663e-09	gene-PLCB1	exonic
1533	17	19898771	7.33819e-10	gene-JAG1(dist=19113),gene-TRNAC-ACA(dist=15447)	intergenic
1534	17	19919172	3.1769e-08	gene-TRNAC-ACA	ncRNA_exonic
1535	17	19930649	1.91167e-09	gene-TRNAC-ACA	ncRNA_exonic
1536	17	19988051	9.80587e-11	gene-TRNAC-ACA	ncRNA_exonic
1537	17	20211460	4.30336e-09	gene-TRNAC-ACA	ncRNA_exonic
1538	17	20234020	1.00106e-08	gene-TRNAC-ACA	ncRNA_exonic
1539	17	20248493	2.31316e-08	gene-TRNAC-ACA	ncRNA_exonic
1540	17	20472354	1.57987e-10	gene-TRNAC-ACA(dist=58067),gene-BTBD3(dist=122406)	intergenic
1541	17	20661113	2.25011e-09	gene-BTBD3	exonic
1542	17	20670325	8.92896e-09	gene-BTBD3	exonic
1543	17	21167133	6.89277e-09	gene-BTBD3(dist=38917),gene-SPTLC3(dist=352255)	intergenic
1544	17	21173537	7.70759e-09	gene-BTBD3(dist=45321),gene-SPTLC3(dist=345851)	intergenic
1545	17	21289755	1.67647e-09	gene-BTBD3(dist=161539),gene-SPTLC3(dist=229633)	intergenic
1546	17	21650434	1.92898e-10	gene-SPTLC3	exonic
1547	17	46328684	1.57175e-09	gene-GTSF1L,gene-IFT52,gene-L3MBTL1,gene-MYBL2,gene-SGK2,gene-SRSF6,gene-TOX2	exonic
1548	17	51922653	3.50288e-08	gene-CEBPB,gene-PTPN1,gene-RIPOR3,gene-TMEM189	exonic
1549	17	51931725	2.16781e-08	gene-CEBPB,gene-PTPN1,gene-RIPOR3,gene-TMEM189	exonic
1550	17	56364795	2.86268e-08	gene-DOK5(dist=573235),gene-CBLN4(dist=60077)	intergenic
1551	18	50106235	1.6918e-08	gene-ADCY1,gene-IGFBP1,gene-IGFBP3,gene-RAMP3	exonic
1552	18	50356889	1.77349e-08	gene-ADCY1,gene-CCM2,gene-MYO1G,gene-NACAD,gene-PPIA,gene-PURB,gene-RAMP3,gene-TBRG4,gene-WAP,gene-ZMIZ2	exonic
1553	18	50613256	2.70229e-08	gene-CAMK2B,gene-CCM2,gene-DDX56,gene-MYO1G,gene-NACAD,gene-NPC1L1,gene-NUDCD3,gene-OGDH,gene-PPIA,gene-PURB,gene-TBRG4,gene-TMED4,gene-ZMIZ2	exonic
1554	18	50621153	2.2385e-09	gene-CAMK2B,gene-CCM2,gene-DDX56,gene-MYO1G,gene-NACAD,gene-NPC1L1,gene-NUDCD3,gene-OGDH,gene-PPIA,gene-PURB,gene-TBRG4,gene-TMED4,gene-ZMIZ2	exonic
1555	18	50678861	2.2385e-09	gene-CAMK2B,gene-CCM2,gene-DDX56,gene-MYO1G,gene-NPC1L1,gene-NUDCD3,gene-OGDH,gene-PPIA,gene-PURB,gene-TMED4,gene-ZMIZ2	exonic
1556	18	50696217	3.57946e-08	gene-CAMK2B,gene-CCM2,gene-DDX56,gene-MYO1G,gene-NPC1L1,gene-NUDCD3,gene-OGDH,gene-PPIA,gene-PURB,gene-TMED4,gene-ZMIZ2	exonic
1557	18	50739924	1.1331e-08	gene-CAMK2B,gene-DDX56,gene-GCK,gene-NPC1L1,gene-NUDCD3,gene-OGDH,gene-PPIA,gene-PURB,gene-TMED4,gene-YKT6,gene-ZMIZ2	exonic
1558	18	50765367	1.02924e-08	gene-CAMK2B,gene-DDX56,gene-GCK,gene-NPC1L1,gene-NUDCD3,gene-OGDH,gene-PPIA,gene-TMED4,gene-YKT6,gene-ZMIZ2	exonic
1559	18	50768942	1.1331e-08	gene-CAMK2B,gene-DDX56,gene-GCK,gene-NPC1L1,gene-NUDCD3,gene-OGDH,gene-PPIA,gene-TMED4,gene-YKT6,gene-ZMIZ2	exonic
1560	18	50771825	2.85214e-08	gene-CAMK2B,gene-DDX56,gene-GCK,gene-NPC1L1,gene-NUDCD3,gene-OGDH,gene-PPIA,gene-TMED4,gene-YKT6,gene-ZMIZ2	exonic
1561	18	50797985	2.7004e-08	gene-AEBP1,gene-CAMK2B,gene-DDX56,gene-GCK,gene-MYL7,gene-NPC1L1,gene-NUDCD3,gene-OGDH,gene-POLD2,gene-PPIA,gene-TMED4,gene-YKT6,gene-ZMIZ2	exonic
1562	18	50820083	2.2385e-09	gene-AEBP1,gene-CAMK2B,gene-DDX56,gene-GCK,gene-MYL7,gene-NPC1L1,gene-NUDCD3,gene-OGDH,gene-POLD2,gene-TMED4,gene-YKT6,gene-ZMIZ2	exonic
1563	18	50840980	2.66935e-08	gene-AEBP1,gene-CAMK2B,gene-DDX56,gene-GCK,gene-MYL7,gene-NPC1L1,gene-NUDCD3,gene-OGDH,gene-POLD2,gene-POLM,gene-TMED4,gene-YKT6,gene-ZMIZ2	exonic
1564	18	50874837	1.25647e-08	gene-AEBP1,gene-CAMK2B,gene-DDX56,gene-GCK,gene-MYL7,gene-NPC1L1,gene-NUDCD3,gene-OGDH,gene-POLD2,gene-POLM,gene-TMED4,gene-YKT6	exonic
1565	18	50878195	2.19302e-08	gene-AEBP1,gene-CAMK2B,gene-DDX56,gene-GCK,gene-MYL7,gene-NPC1L1,gene-NUDCD3,gene-OGDH,gene-POLD2,gene-POLM,gene-TMED4,gene-YKT6	exonic
1566	18	50888819	2.2385e-09	gene-AEBP1,gene-BLVRA,gene-CAMK2B,gene-DDX56,gene-GCK,gene-MYL7,gene-NPC1L1,gene-NUDCD3,gene-OGDH,gene-POLD2,gene-POLM,gene-TMED4,gene-YKT6	exonic
1567	18	50896441	2.2385e-09	gene-AEBP1,gene-BLVRA,gene-CAMK2B,gene-DDX56,gene-GCK,gene-MYL7,gene-NPC1L1,gene-NUDCD3,gene-OGDH,gene-POLD2,gene-POLM,gene-TMED4,gene-YKT6	exonic
