# Supplementary material for: Whole-genome resequencing reveals positive selection and introgression signatures and genetic loci associated with early puberty traits in Chinese indigenous pigs
Source: Genet Sel Evol. 2025 Jun 10;57:29. doi: 10.1186/s12711-025-00975-1 (PMC12150574; doi:10.1186/s12711-025-00975-1)
Supplement: Supplementary file 22 — Additional file 22: Table S19. Genes identified using emmax software between early puberty and late puberty pig. [file 12711_2025_975_MOESM22_ESM.xlsx]

## Sheet: Sheet1
Additional file 22 Table S19. Genes identified using emmax software between early puberty and late puberty pig.
Number	Ensembl ID	Gene name
1	ENSSSCG00000009755	AACS
2	ENSSSCG00000037979	AARSD1
3	ENSSSCG00000023121	ABCA7
4	ENSSSCG00000015390	ABCB1
5	ENSSSCG00000024520	ABCB4
6	ENSSSCG00000032298	ABCC11
7	ENSSSCG00000022813	ABCC12
8	ENSSSCG00000005023	ABHD12B
9	ENSSSCG00000013442	ABHD17A
10	ENSSSCG00000011470	ABHD6
11	ENSSSCG00000031877	ABHD8
12	ENSSSCG00000023969	ACER1
13	ENSSSCG00000003377	ACOT7
14	ENSSSCG00000017198	ACOX1
15	ENSSSCG00000011477	ACOX2
16	ENSSSCG00000013536	ACSBG2
17	ENSSSCG00000023866	ACSF3
18	ENSSSCG00000014272	ACSL6
19	ENSSSCG00000004803	ACTC1
20	ENSSSCG00000011458	ACTR8
21	None	ACY3
22	ENSSSCG00000004595	ADAM10
23	ENSSSCG00000015297	ADAM22
24	ENSSSCG00000015250	ADAMTS15
25	ENSSSCG00000015249	ADAMTS8
26	ENSSSCG00000013433	ADAMTSL5
27	ENSSSCG00000038810	ADAT3
28	ENSSSCG00000016726	ADCY1
29	ENSSSCG00000020736	ADD2
30	ENSSSCG00000005591	ADGRD2
31	ENSSSCG00000013556	ADGRE1
32	ENSSSCG00000001048	ADTRP
33	ENSSSCG00000016754	AEBP1
34	None	AES
35	None	AGBL4
36	ENSSSCG00000062981	AIP
37	ENSSSCG00000056207	AKAIN1
38	ENSSSCG00000025578	ALDH1A2
39	ENSSSCG00000028501	ALDH3B1
40	ENSSSCG00000024254	ALKBH7
41	ENSSSCG00000035812	AMH
42	ENSSSCG00000004545	ANKDD1A
43	ENSSSCG00000014364	ANKHD1
44	ENSSSCG00000037099	ANKLE1
45	ENSSSCG00000039541	ANKRD11
46	ENSSSCG00000003790	ANKRD13C
47	ENSSSCG00000012917	ANKRD13D
48	ENSSSCG00000013497	ANKRD24
49	ENSSSCG00000003708	ANKRD29
50	ENSSSCG00000006065	ANKRD46
51	ENSSSCG00000039330	ANO8
52	ENSSSCG00000004578	ANXA2
53	ENSSSCG00000017384	AOC2
54	ENSSSCG00000040157	AP3D1
55	ENSSSCG00000004634	AP4E1
56	ENSSSCG00000013492	APBA3
57	ENSSSCG00000023329	APC2
58	ENSSSCG00000032949	APH1B
59	ENSSSCG00000030921	APOA1
60	ENSSSCG00000040689	APOA4
61	ENSSSCG00000057143	APOA5
62	ENSSSCG00000015069	APOC3
63	ENSSSCG00000002650	APRT
64	ENSSSCG00000035965	AQP4
65	ENSSSCG00000004597	AQP9
66	ENSSSCG00000004802	AQR
67	ENSSSCG00000013992	ARF1
68	ENSSSCG00000005012	ARF6
69	ENSSSCG00000009010	ARFIP1
70	ENSSSCG00000009029	ARHGAP10
71	ENSSSCG00000004806	ARHGAP11A
72	ENSSSCG00000027565	ARHGAP45
73	ENSSSCG00000015129	ARHGEF12
74	ENSSSCG00000037642	ARID3A
75	ENSSSCG00000008123	ARID5A
76	ENSSSCG00000017380	ARL4D
77	ENSSSCG00000049430	ARMC6
78	ENSSSCG00000017214	ARMC7
79	ENSSSCG00000005596	ARPC5L
80	ENSSSCG00000053937	ARPP19
81	ENSSSCG00000037183	ARRDC5
82	ENSSSCG00000008869	ASIC5
83	ENSSSCG00000026754	ATCAY
84	ENSSSCG00000059058	ATF4
85	ENSSSCG00000005020	ATL1
86	ENSSSCG00000004830	ATP10A
87	ENSSSCG00000008812	ATP10D
88	ENSSSCG00000013930	ATP13A1
89	None	ATP5D
90	None	ATP5H
91	None	ATP5O
92	None	ATP5S
93	ENSSSCG00000013440	ATP8B3
94	ENSSSCG00000004646	ATP8B4
95	ENSSSCG00000013415	AZU1
96	ENSSSCG00000004687	B2M
97	ENSSSCG00000031073	BABAM1
98	ENSSSCG00000026465	BABAM2
99	ENSSSCG00000062696	BCL2
100	ENSSSCG00000004623	BCL2L10
101	ENSSSCG00000013333	BDNF
102	ENSSSCG00000017386	BECN1
103	ENSSSCG00000063412	BEND5
104	ENSSSCG00000016756	BLVRA
105	ENSSSCG00000016985	BNIP1
106	ENSSSCG00000004582	BNIP2
107	ENSSSCG00000016982	BOD1
108	ENSSSCG00000001008	BPHL
109	ENSSSCG00000022101	BRCA1
110	ENSSSCG00000054264	BRI3BP
111	ENSSSCG00000027907	BSG
112	ENSSSCG00000033453	BST2
113	ENSSSCG00000013444	BTBD2
114	ENSSSCG00000020853	BTBD3
115	ENSSSCG00000038762	BTF3L4
116	ENSSSCG00000015020	BTG4
117	None	BTNL10
118	ENSSSCG00000015065	BUD13
119	ENSSSCG00000062452	C13H21orf140
120	None	C13H21orf59
121	ENSSSCG00000012038	C13H21orf62
122	ENSSSCG00000015718	C15H2orf76
123	None	C1H14orf166
124	ENSSSCG00000026900	C1H15orf41
125	ENSSSCG00000004670	C1H15orf48
126	ENSSSCG00000054223	C1H15orf65
127	ENSSSCG00000004531	C1H18orf54
128	ENSSSCG00000015717	C1QL2
129	ENSSSCG00000054880	C1QTNF5
130	ENSSSCG00000004572	C2CD4B
131	ENSSSCG00000058401	C2CD4C
132	None	C2H19orf24
133	ENSSSCG00000022265	C2H19orf25
134	None	C2H19orf35
135	None	C2H19orf60
136	None	C2H19orf70
137	None	C2H19orf71
138	ENSSSCG00000013551	C3
139	ENSSSCG00000008332	C3H2orf42
140	ENSSSCG00000059578	C6H16orf74
141	ENSSSCG00000002657	C6H16orf95
142	None	C6H18orf8
143	ENSSSCG00000001040	C7H6orf52
144	None	C9H11orf53
145	ENSSSCG00000036867	C9H11orf71
146	None	C9H11orf88
147	ENSSSCG00000015613	C9H1orf74
148	ENSSSCG00000004565	CA12
149	ENSSSCG00000003705	CABLES1
150	ENSSSCG00000020764	CABP2
151	ENSSSCG00000012906	CABP4
152	ENSSSCG00000011455	CACNA1D
153	ENSSSCG00000000082	CACNA1I
154	ENSSSCG00000027019	CACNA2D3
155	ENSSSCG00000032085	CACTIN
156	ENSSSCG00000015504	CACYBP
157	ENSSSCG00000015619	CAMK1G
158	ENSSSCG00000039535	CAMK2B
159	ENSSSCG00000036772	CAMTA1
160	ENSSSCG00000013532	CAPS
161	ENSSSCG00000012911	CARNS1
162	ENSSSCG00000023996	CASC4
163	ENSSSCG00000040578	CASKIN2
164	ENSSSCG00000013527	CATSPERD
165	ENSSSCG00000034339	CBARP
166	ENSSSCG00000002648	CBFA2T3
167	ENSSSCG00000015115	CBL
168	ENSSSCG00000007490	CBLN4
169	ENSSSCG00000031111	CBR1
170	ENSSSCG00000012053	CBR3
171	ENSSSCG00000029174	CCDC126
172	ENSSSCG00000025349	CCDC14
173	ENSSSCG00000004534	CCDC68
174	None	CCDC94
175	ENSSSCG00000016734	CCM2
176	ENSSSCG00000004588	CCNB2
177	ENSSSCG00000004610	CCPG1
178	ENSSSCG00000039946	CD34
179	ENSSSCG00000038506	CD46
180	ENSSSCG00000031115	CD70
181	ENSSSCG00000039640	CDC34
182	ENSSSCG00000015380	CDCA7L
183	ENSSSCG00000002795	CDH11
184	ENSSSCG00000002642	CDH15
185	ENSSSCG00000004885	CDH19
186	ENSSSCG00000035772	CDH5
187	ENSSSCG00000004886	CDH7
188	ENSSSCG00000025401	CDK10
189	ENSSSCG00000012902	CDK2AP2
190	ENSSSCG00000017193	CDK3
191	ENSSSCG00000034516	CDKL1
192	ENSSSCG00000017218	CDR2L
193	ENSSSCG00000030123	CDS2
194	ENSSSCG00000002651	CDT1
195	ENSSSCG00000034207	CEBPB
196	ENSSSCG00000013476	CELF5
197	None	CENPBD1
198	ENSSSCG00000015496	CENPL
199	ENSSSCG00000004657	CEP152
200	ENSSSCG00000005650	CERCAM
201	ENSSSCG00000013928	CERS1
202	ENSSSCG00000013418	CFD
203	ENSSSCG00000035038	CGNL1
204	ENSSSCG00000038521	CHAC1
205	ENSSSCG00000013509	CHAF1A
206	ENSSSCG00000012056	CHAF1B
207	ENSSSCG00000032573	CHCHD7
208	ENSSSCG00000003366	CHD5
209	ENSSSCG00000011456	CHDH
210	ENSSSCG00000032645	CHIC2
211	ENSSSCG00000012889	CHKA
212	ENSSSCG00000023677	CHMP1A
213	ENSSSCG00000004751	CHP1
214	ENSSSCG00000004839	CHRNA7
215	ENSSSCG00000003721	CHST9
216	ENSSSCG00000008130	CIAO1
217	ENSSSCG00000013934	CILP2
218	ENSSSCG00000053466	CIRBP
219	ENSSSCG00000012915	CLCF1
220	ENSSSCG00000020680	CLDN14
221	ENSSSCG00000015051	CLDN25
222	ENSSSCG00000039071	CLIC1
223	ENSSSCG00000028112	CLIC6
224	ENSSSCG00000014028	CLK4
225	ENSSSCG00000038079	CLPP
226	ENSSSCG00000023941	CLRN2
227	ENSSSCG00000008647	CMPK2
228	ENSSSCG00000038160	CNGA1
229	ENSSSCG00000039542	CNN2
230	ENSSSCG00000014009	CNOT6
231	ENSSSCG00000040866	CNTD1
232	ENSSSCG00000004484	COL12A1
233	ENSSSCG00000014029	COL23A1
234	None	COLCA1
235	ENSSSCG00000015019	COLCA2
236	ENSSSCG00000040397	COLEC12
237	ENSSSCG00000053735	COLGALT1
238	ENSSSCG00000033373	COMMD8
239	ENSSSCG00000013916	COMP
240	ENSSSCG00000027840	COPE
241	ENSSSCG00000004652	COPS2
242	ENSSSCG00000005646	COQ4
243	ENSSSCG00000008813	CORIN
244	ENSSSCG00000012920	CORO1B
245	ENSSSCG00000060790	COX6C
246	ENSSSCG00000004480	COX7A2
247	ENSSSCG00000013869	CPAMD8
248	ENSSSCG00000008854	CPE
249	None	CPNE7
250	ENSSSCG00000051897	CRB3
251	ENSSSCG00000013501	CREB3L3
252	ENSSSCG00000016986	CREBRF
253	ENSSSCG00000013909	CRLF1
254	ENSSSCG00000015391	CROT
255	ENSSSCG00000013915	CRTC1
256	ENSSSCG00000028377	CRYZL1
257	ENSSSCG00000023737	CSF2
258	ENSSSCG00000004558	CSNK1G1
259	ENSSSCG00000013445	CSNK1G2
260	ENSSSCG00000003789	CTH
261	ENSSSCG00000014339	CTNNA1
262	ENSSSCG00000008867	CTSO
263	ENSSSCG00000033920	CTU2
264	ENSSSCG00000040204	CTXN2
265	ENSSSCG00000008830	CWH43
266	ENSSSCG00000014310	CXCL14
267	ENSSSCG00000004517	CXXC1
268	ENSSSCG00000037898	CXXC5
269	ENSSSCG00000031493	CYBA
270	ENSSSCG00000030168	CYP19A1
271	ENSSSCG00000030168	CYP19A3
272	ENSSSCG00000014361	CYSTM1
273	ENSSSCG00000021588	DAPK2
274	ENSSSCG00000032170	DAPK3
275	ENSSSCG00000015492	DARS2
276	ENSSSCG00000013427	DAZAP1
277	ENSSSCG00000020870	DBF4
278	ENSSSCG00000032213	DBI
279	ENSSSCG00000002637	DBNDD1
280	ENSSSCG00000040393	DCAF16
281	ENSSSCG00000040836	DCC
282	ENSSSCG00000008831	DCUN1D4
283	ENSSSCG00000031251	DDA1
284	ENSSSCG00000025329	DDX49
285	ENSSSCG00000016745	DDX56
286	ENSSSCG00000002640	DEF8
287	ENSSSCG00000005585	DENND1A
288	ENSSSCG00000013546	DENND1C
289	ENSSSCG00000033443	DEPDC1
290	ENSSSCG00000009758	DHX37
291	None	DIEXF
292	ENSSSCG00000038013	DIRAS1
293	ENSSSCG00000003797	DIRAS3
294	ENSSSCG00000004941	DIS3L
295	ENSSSCG00000003690	DLGAP1
296	ENSSSCG00000004755	DLL4
297	ENSSSCG00000030552	DMRTA2
298	ENSSSCG00000032517	DMXL2
299	ENSSSCG00000058931	DNAAF2
300	ENSSSCG00000004608	DNAAF4
301	ENSSSCG00000015379	DNAH11
302	ENSSSCG00000003384	DNAJC11
303	ENSSSCG00000004762	DNAJC17
304	ENSSSCG00000014356	DNAJC18
305	ENSSSCG00000026083	DNAJC24
306	ENSSSCG00000028192	DNAJC28
307	ENSSSCG00000032019	DNASE1L3
308	ENSSSCG00000005641	DNM1
309	ENSSSCG00000013478	DOHH
310	ENSSSCG00000007488	DOK5
311	ENSSSCG00000027089	DONSON
312	None	DOPEY2
313	ENSSSCG00000013457	DOT1L
314	ENSSSCG00000021971	DPEP1
315	ENSSSCG00000035254	DPH6
316	ENSSSCG00000026063	DPP9
317	ENSSSCG00000015048	DRD2
318	ENSSSCG00000004647	DTWD1
319	ENSSSCG00000004675	DUOX1
320	ENSSSCG00000004678	DUOX2
321	ENSSSCG00000004677	DUOXA1
322	ENSSSCG00000004676	DUOXA2
323	ENSSSCG00000040968	DUS3L
324	ENSSSCG00000031489	DUSP22
325	ENSSSCG00000032141	DUT
326	ENSSSCG00000013498	EBI3
327	ENSSSCG00000014351	ECSCR
328	ENSSSCG00000035598	EDN1
329	ENSSSCG00000009031	EDNRA
330	ENSSSCG00000025675	EEF2
331	ENSSSCG00000038701	EFNA2
332	ENSSSCG00000020666	EHD4
333	ENSSSCG00000004656	EID1
334	ENSSSCG00000024479	ELAC1
335	ENSSSCG00000029130	ELANE
336	ENSSSCG00000040181	ELL
337	ENSSSCG00000001045	ELOVL2
338	ENSSSCG00000013321	ELP4
339	ENSSSCG00000045808	EMC8
340	ENSSSCG00000015715	EN1
341	ENSSSCG00000005661	ENDOG
342	ENSSSCG00000003687	EPB41L3
343	ENSSSCG00000003872	EPS15
344	None	ERICH5
345	ENSSSCG00000003374	ESPN
346	ENSSSCG00000021598	EVA1C
347	ENSSSCG00000017192	EVPL
348	ENSSSCG00000004752	EXD1
349	ENSSSCG00000000985	EXOC2
350	ENSSSCG00000013868	F2RL3
351	ENSSSCG00000017226	FADS6
352	ENSSSCG00000003877	FAF1
353	ENSSSCG00000033189	FAM107A
354	ENSSSCG00000015386	FAM126A
355	None	FAM129C
356	ENSSSCG00000026446	FAM136A
357	None	FAM169B
358	ENSSSCG00000026232	FAM184B
359	None	FAM214A
360	ENSSSCG00000004648	FAM227B
361	ENSSSCG00000026323	FAM50B
362	ENSSSCG00000004586	FAM81A
363	None	FAM96A
364	ENSSSCG00000004792	FAM98B
365	ENSSSCG00000024687	FANCA
366	ENSSSCG00000022226	FASLG
367	ENSSSCG00000017197	FBF1
368	ENSSSCG00000004658	FBN1
369	ENSSSCG00000038786	FBXL22
370	ENSSSCG00000002654	FBXO31
371	ENSSSCG00000004989	FBXO33
372	ENSSSCG00000053859	FBXO43
373	ENSSSCG00000017227	FDXR
374	ENSSSCG00000004541	FECH
375	ENSSSCG00000037153	FEM1A
376	ENSSSCG00000039236	FGF22
377	ENSSSCG00000056997	FGF7
378	ENSSSCG00000009011	FHDC1
379	ENSSSCG00000004479	FILIP1
380	ENSSSCG00000031636	FIP1L1
381	ENSSSCG00000013905	FKBP8
382	ENSSSCG00000011471	FLNB
383	ENSSSCG00000014007	FLT4
384	ENSSSCG00000044690	FMN1
385	ENSSSCG00000014269	FNIP1
386	ENSSSCG00000032527	FOSL2
387	ENSSSCG00000035244	FOXB1
388	ENSSSCG00000039756	FOXC1
389	ENSSSCG00000029296	FOXC2
390	ENSSSCG00000038460	FOXF1
391	ENSSSCG00000037195	FOXF2
392	ENSSSCG00000002658	FOXL1
393	ENSSSCG00000000991	FOXQ1
394	ENSSSCG00000004694	FRMD5
395	ENSSSCG00000005027	FRMD6
396	ENSSSCG00000008826	FRYL
397	ENSSSCG00000013505	FSD1
398	ENSSSCG00000037102	FSTL3
399	ENSSSCG00000013481	FZR1
400	ENSSSCG00000015617	G0S2
401	None	G6PC
402	ENSSSCG00000004645	GABPB1
403	ENSSSCG00000028922	GABRA2
404	ENSSSCG00000030515	GABRA4
405	ENSSSCG00000035621	GABRB1
406	ENSSSCG00000008809	GABRG1
407	ENSSSCG00000022689	GADD45B
408	ENSSSCG00000017203	GALK1
409	ENSSSCG00000004651	GALK2
410	ENSSSCG00000002645	GALNS
411	ENSSSCG00000023142	GAMT
412	ENSSSCG00000005602	GAPVD1
413	ENSSSCG00000030677	GART
414	ENSSSCG00000002633	GAS8
415	ENSSSCG00000013938	GATAD2A
416	ENSSSCG00000004672	GATM
417	ENSSSCG00000016751	GCK
418	ENSSSCG00000035562	GCM2
419	ENSSSCG00000004584	GCNT3
420	ENSSSCG00000036630	GCSAML
421	ENSSSCG00000013928	GDF1
422	ENSSSCG00000034260	GDF15
423	ENSSSCG00000004985	GEMIN2
424	ENSSSCG00000017211	GGA3
425	ENSSSCG00000056302	GINS2
426	ENSSSCG00000054746	GIPC3
427	ENSSSCG00000036219	GJD2
428	ENSSSCG00000004632	GLDN
429	ENSSSCG00000005652	GLE1
430	ENSSSCG00000032722	GLRB
431	ENSSSCG00000033067	GLT1D1
432	ENSSSCG00000000994	GMDS
433	ENSSSCG00000013931	GMIP
434	ENSSSCG00000029279	GNA11
435	ENSSSCG00000013473	GNA15
436	ENSSSCG00000004622	GNB5
437	ENSSSCG00000036505	GNG12
438	ENSSSCG00000028092	GNG2
439	ENSSSCG00000033949	GNG7
440	ENSSSCG00000005597	GOLGA1
441	ENSSSCG00000005643	GOLGA2
442	ENSSSCG00000032241	GPNMB
443	ENSSSCG00000013552	GPR108
444	ENSSSCG00000059139	GPR152
445	ENSSSCG00000003371	GPR153
446	ENSSSCG00000040789	GPR52
447	ENSSSCG00000024052	GPX4
448	ENSSSCG00000017206	GRB2
449	ENSSSCG00000033657	GREM1
450	ENSSSCG00000006060	GRHL2
451	ENSSSCG00000015131	GRIK4
452	ENSSSCG00000023151	GRIN2C
453	ENSSSCG00000029635	GRIN3B
454	ENSSSCG00000012918	GRK2
455	ENSSSCG00000015395	GRM3
456	ENSSSCG00000002664	GSE1
457	ENSSSCG00000008840	GSX2
458	ENSSSCG00000004583	GTF2A2
459	ENSSSCG00000013539	GTF2F1
460	ENSSSCG00000038440	GTPBP3
461	ENSSSCG00000007367	GTSF1L
462	None	GUCY1A3
463	None	GUCY1B3
464	ENSSSCG00000032810	GZMM
465	ENSSSCG00000014307	H2AFY
466	ENSSSCG00000034887	HAPLN4
467	ENSSSCG00000036584	HAUS8
468	ENSSSCG00000014362	HBEGF
469	ENSSSCG00000033442	HCN2
470	ENSSSCG00000004644	HDC
471	ENSSSCG00000013511	HDGFL2
472	ENSSSCG00000005771	HDHD2
473	ENSSSCG00000004561	HERC1
474	ENSSSCG00000034297	HES2
475	ENSSSCG00000003370	HES3
476	ENSSSCG00000015607	HHAT
477	ENSSSCG00000017219	HID1
478	ENSSSCG00000001049	HIVEP1
479	ENSSSCG00000012059	HLCS
480	ENSSSCG00000001871	HMG20A
481	ENSSSCG00000040421	HMG20B
482	ENSSSCG00000013919	HOMER3
483	ENSSSCG00000059661	HRH4
484	ENSSSCG00000015616	HSD11B1
485	ENSSSCG00000030546	HSD11B1L
486	ENSSSCG00000005601	HSPA5
487	ENSSSCG00000024497	HTR3A
488	ENSSSCG00000015053	HTR3B
489	ENSSSCG00000004577	ICE2
490	ENSSSCG00000003369	ICMT
491	ENSSSCG00000060420	IER3IP1
492	ENSSSCG00000029763	IFI35
493	ENSSSCG00000007364	IFT52
494	ENSSSCG00000030560	IGF1R
495	ENSSSCG00000036695	IGF2BP3
496	ENSSSCG00000004044	IGF2R
497	ENSSSCG00000016728	IGFBP1
498	ENSSSCG00000058216	IGFBP3
499	None	IGIP
500	ENSSSCG00000056651	IL17C
501	ENSSSCG00000037914	IL17RB
502	ENSSSCG00000013322	IMMP1L
503	ENSSSCG00000003713	IMPACT
504	None	IMPAD1
505	ENSSSCG00000004753	INO80
506	ENSSSCG00000033381	IRF4
507	ENSSSCG00000015612	IRF6
508	ENSSSCG00000034980	IRF8
509	ENSSSCG00000017204	ITGB4
510	ENSSSCG00000037580	ITPRIPL1
511	ENSSSCG00000024614	ITSN1
512	ENSSSCG00000013455	IZUMO4
513	ENSSSCG00000007067	JAG1
514	ENSSSCG00000013983	JMJD4
515	ENSSSCG00000057430	JMJD7
516	ENSSSCG00000002653	JPH3
517	ENSSSCG00000017213	JPT1
518	ENSSSCG00000031899	JSRP1
519	None	KALRN
520	ENSSSCG00000022643	KATNAL2
521	ENSSSCG00000020749	KCNAB2
522	ENSSSCG00000012049	KCNE1
523	ENSSSCG00000055615	KCNE2
524	ENSSSCG00000031917	KCNS2
525	ENSSSCG00000003719	KCTD1
526	ENSSSCG00000031958	KCTD2
527	ENSSSCG00000022131	KCTD6
528	ENSSSCG00000029637	KDM2A
529	ENSSSCG00000024570	KDM4B
530	ENSSSCG00000008844	KDR
531	ENSSSCG00000025744	KDSR
532	ENSSSCG00000013538	KHSRP
533	None	KIAA1324L
534	None	KIAA1468
535	ENSSSCG00000013420	KISS1R
536	ENSSSCG00000008842	KIT
537	ENSSSCG00000024672	KLF16
538	ENSSSCG00000032489	KLHDC1
539	ENSSSCG00000005009	KLHDC2
540	ENSSSCG00000002652	KLHDC4
541	ENSSSCG00000008858	KLHL2
542	ENSSSCG00000015497	KLHL20
543	ENSSSCG00000003379	KLHL21
544	ENSSSCG00000013913	KLHL26
545	ENSSSCG00000038469	KLHL7
546	ENSSSCG00000046753	KTI12
547	ENSSSCG00000013906	KXD1
548	ENSSSCG00000005016	L2HGDH
549	ENSSSCG00000055642	L3MBTL1
550	ENSSSCG00000004569	LACTB
551	ENSSSCG00000003709	LAMA3
552	ENSSSCG00000015618	LAMB3
553	ENSSSCG00000023604	LAP3
554	ENSSSCG00000006083	LAPTM4B
555	ENSSSCG00000058057	LBH
556	ENSSSCG00000025901	LCLAT1
557	ENSSSCG00000008748	LCORL
558	ENSSSCG00000004625	LEO1
559	ENSSSCG00000013335	LGR4
560	ENSSSCG00000005586	LHX2
561	ENSSSCG00000022806	LIN7C
562	ENSSSCG00000001872	LINGO1
563	ENSSSCG00000013462	LINGO3
564	ENSSSCG00000004596	LIPC
565	ENSSSCG00000033518	LLGL2
566	ENSSSCG00000026784	LMNB2
567	ENSSSCG00000008838	LNX1
568	ENSSSCG00000027128	LONP1
569	ENSSSCG00000013932	LPAR2
570	ENSSSCG00000004990	LRFN5
571	ENSSSCG00000013513	LRG1
572	ENSSSCG00000005004	LRR1
573	ENSSSCG00000036963	LRRC25
574	ENSSSCG00000004814	LRRC28
575	ENSSSCG00000003792	LRRC40
576	ENSSSCG00000004976	LRRC49
577	ENSSSCG00000008832	LRRC66
578	ENSSSCG00000003793	LRRC7
579	ENSSSCG00000000934	LRRIQ1
580	ENSSSCG00000034989	LRRTM2
581	ENSSSCG00000034314	LSM4
582	ENSSSCG00000013463	LSM7
583	ENSSSCG00000006250	LYN
584	ENSSSCG00000004629	LYSMD2
585	ENSSSCG00000039500	MADCAM1
586	ENSSSCG00000055131	MAGEL2
587	ENSSSCG00000031780	MAGI2
588	ENSSSCG00000001042	MAK
589	ENSSSCG00000002655	MAP1LC3B
590	ENSSSCG00000004943	MAP2K1
591	ENSSSCG00000027127	MAP2K2
592	ENSSSCG00000004037	MAP3K4
593	ENSSSCG00000036634	MAP4K5
594	ENSSSCG00000008852	MAP9
595	ENSSSCG00000004520	MAPK4
596	ENSSSCG00000004624	MAPK6
597	ENSSSCG00000029169	MAPKAP1
598	ENSSSCG00000004738	MAPKBP1
599	ENSSSCG00000015716	MARCO
600	ENSSSCG00000059431	MAS1
601	ENSSSCG00000013494	MATK
602	ENSSSCG00000006082	MATN2
603	ENSSSCG00000014343	MATR3
604	ENSSSCG00000021664	MAU2
605	ENSSSCG00000004516	MBD1
606	ENSSSCG00000004528	MBD2
607	ENSSSCG00000013435	MBD3
608	ENSSSCG00000020924	MC1R
609	ENSSSCG00000015116	MCAM
610	ENSSSCG00000005002	MDGA2
611	ENSSSCG00000004522	ME2
612	ENSSSCG00000013416	MED16
613	ENSSSCG00000029989	MED28
614	ENSSSCG00000028771	MEF2A
615	ENSSSCG00000030351	MEF2B
616	ENSSSCG00000004939	MEGF11
617	ENSSSCG00000014271	MEIKIN
618	ENSSSCG00000004795	MEIS2
619	ENSSSCG00000021750	MEX3D
620	ENSSSCG00000015119	MFRP
621	ENSSSCG00000026169	MFSD12
622	ENSSSCG00000004739	MGA
623	ENSSSCG00000014538	MGAT1
624	ENSSSCG00000035611	MGAT2
625	ENSSSCG00000038126	MGAT3
626	ENSSSCG00000010756	MGMT
627	ENSSSCG00000004983	MIA2
628	ENSSSCG00000013432	MIDN
629	ENSSSCG00000039538	MIEF1
630	ENSSSCG00000014003	MIER2
631	ENSSSCG00000017209	MIF4GD
632	ENSSSCG00000024131	MINDY2
633	ENSSSCG00000013425	MISP
634	ENSSSCG00000026302	MKI67
635	ENSSSCG00000013448	MKNK2
636	ENSSSCG00000004836	MKRN3
637	ENSSSCG00000013534	MLLT1
638	ENSSSCG00000009009	MND1
639	ENSSSCG00000032366	MOB3A
640	ENSSSCG00000012055	MORC3
641	ENSSSCG00000006248	MOS
642	ENSSSCG00000013507	MPND
643	ENSSSCG00000013327	MPPED2
644	ENSSSCG00000040843	MRAP
645	ENSSSCG00000004521	MRO
646	ENSSSCG00000039295	MRPL34
647	ENSSSCG00000017196	MRPL38
648	ENSSSCG00000024242	MRPL54
649	ENSSSCG00000034406	MRPL58
650	ENSSSCG00000031435	MRPS14
651	ENSSSCG00000026981	MRPS6
652	ENSSSCG00000035134	MRPS7
653	ENSSSCG00000008857	MSMO1
654	ENSSSCG00000006084	MTDH
655	ENSSSCG00000004543	MTFMT
656	ENSSSCG00000002660	MTHFSD
657	ENSSSCG00000035119	MTMR6
658	ENSSSCG00000036568	MVB12A
659	ENSSSCG00000036926	MVB12B
660	ENSSSCG00000034905	MVD
661	ENSSSCG00000007366	MYBL2
662	ENSSSCG00000034898	MYDGF
663	ENSSSCG00000004661	MYEF2
664	ENSSSCG00000016751	MYL7
665	ENSSSCG00000011867	MYLK
666	ENSSSCG00000028777	MYLK4
667	ENSSSCG00000036248	MYO15B
668	ENSSSCG00000004587	MYO1E
669	ENSSSCG00000016742	MYO1G
670	ENSSSCG00000004620	MYO5A
671	ENSSSCG00000004621	MYO5C
672	ENSSSCG00000004979	MYO9A
673	ENSSSCG00000013876	MYO9B
674	ENSSSCG00000004598	MYZAP
675	ENSSSCG00000029239	MZB1
676	ENSSSCG00000002841	N4BP1
677	ENSSSCG00000016733	NACAD
678	ENSSSCG00000040403	NANOG
679	None	NARS
680	ENSSSCG00000017231	NAT9
681	ENSSSCG00000030211	NBR1
682	ENSSSCG00000032131	NCAN
683	ENSSSCG00000008747	NCAPG
684	ENSSSCG00000008125	NCAPH
685	ENSSSCG00000013475	NCLN
686	ENSSSCG00000004834	NDN
687	ENSSSCG00000027307	NDUFA11
688	ENSSSCG00000056961	NDUFA13
689	ENSSSCG00000004748	NDUFAF1
690	ENSSSCG00000024144	NDUFS7
691	ENSSSCG00000037455	NDUFS8
692	ENSSSCG00000012896	NDUFV1
693	ENSSSCG00000015125	NECTIN1
694	ENSSSCG00000037499	NEDD4
695	ENSSSCG00000023956	NEDD9
696	ENSSSCG00000005587	NEK6
697	ENSSSCG00000005011	NEMF
698	ENSSSCG00000008124	NEURL3
699	ENSSSCG00000014309	NEUROG1
700	ENSSSCG00000036537	NFIC
701	ENSSSCG00000008816	NFXL1
702	ENSSSCG00000005030	NID2
703	ENSSSCG00000005022	NIN
704	ENSSSCG00000037950	NIPAL1
705	ENSSSCG00000031267	NIPAL2
706	None	NKX2
707	ENSSSCG00000013940	NLRP3
708	ENSSSCG00000040860	NMRK2
709	ENSSSCG00000015054	NNMT
710	ENSSSCG00000030253	NOL9
711	ENSSSCG00000003707	NPC1
712	ENSSSCG00000016746	NPC1L1
713	ENSSSCG00000020758	NQO2
714	ENSSSCG00000023658	NR2C2AP
715	ENSSSCG00000004978	NR2E3
716	ENSSSCG00000013873	NR2F6
717	ENSSSCG00000005588	NR5A1
718	ENSSSCG00000005589	NR6A1
719	ENSSSCG00000003870	NRDC
720	ENSSSCG00000021082	NRG2
721	ENSSSCG00000033413	NRTN
722	ENSSSCG00000028210	NT5C
723	ENSSSCG00000016747	NUDCD3
724	ENSSSCG00000035645	NUDT8
725	ENSSSCG00000035318	NUP58
726	ENSSSCG00000017207	NUP85
727	None	NUPL2
728	ENSSSCG00000035544	NUSAP1
729	ENSSSCG00000013865	NWD1
730	ENSSSCG00000040328	NXNL1
731	None	NXPE2
732	ENSSSCG00000036307	OAF
733	ENSSSCG00000013460	OAZ1
734	ENSSSCG00000004550	OAZ2
735	ENSSSCG00000013874	OCEL1
736	ENSSSCG00000005651	ODF2
737	ENSSSCG00000055151	ODF3L2
738	ENSSSCG00000016743	OGDH
739	ENSSSCG00000004750	OIP5
740	ENSSSCG00000009444	OLFM4
741	ENSSSCG00000005593	OLFML2A
742	ENSSSCG00000012040	OLIG1
743	ENSSSCG00000012039	OLIG2
744	ENSSSCG00000004616	ONECUT1
745	ENSSSCG00000004540	ONECUT2
746	ENSSSCG00000013439	ONECUT3
747	ENSSSCG00000003712	OSBPL1A
748	ENSSSCG00000021292	OSBPL9
749	ENSSSCG00000006073	OSR2
750	ENSSSCG00000017222	OTOP2
751	ENSSSCG00000017220	OTOP3
752	ENSSSCG00000005063	OTX2
753	ENSSSCG00000011813	P3H2
754	ENSSSCG00000006063	PABPC1
755	ENSSSCG00000036367	PABPN1L
756	ENSSSCG00000026606	PAIP2
757	ENSSSCG00000001041	PAK1IP1
758	ENSSSCG00000039575	PALM
759	ENSSSCG00000015512	PAPPA2
760	ENSSSCG00000013320	PAX6
761	ENSSSCG00000012037	PAXBP1
762	ENSSSCG00000005604	PBX3
763	ENSSSCG00000013933	PBX4
764	ENSSSCG00000004554	PCLAF
765	ENSSSCG00000056538	PCNA
766	ENSSSCG00000024379	PCSK4
767	ENSSSCG00000029790	PCYOX1
768	ENSSSCG00000024960	PDGFC
769	ENSSSCG00000008841	PDGFRA
770	ENSSSCG00000025881	PDHB
771	ENSSSCG00000033800	PELI2
772	ENSSSCG00000006243	PENK
773	ENSSSCG00000038493	PFDN1
774	ENSSSCG00000033305	PGBD2
775	ENSSSCG00000013878	PGLS
776	ENSSSCG00000039684	PGPEP1
777	ENSSSCG00000004811	PGPEP1L
778	ENSSSCG00000027869	PHF13
779	ENSSSCG00000004896	PHLPP1
780	ENSSSCG00000034730	PIAS2
781	ENSSSCG00000022066	PIAS4
782	ENSSSCG00000035230	PIEZO1
783	ENSSSCG00000004548	PIF1
784	ENSSSCG00000032619	PIGB
785	ENSSSCG00000059295	PIGBOS1
786	ENSSSCG00000004901	PIGN
787	ENSSSCG00000012061	PIGP
788	ENSSSCG00000013490	PIP5K1C
789	ENSSSCG00000012903	PITPNM1
790	ENSSSCG00000005657	PKN3
791	ENSSSCG00000004737	PLA2G4B
792	ENSSSCG00000004733	PLA2G4D
793	ENSSSCG00000037292	PLA2G4E
794	ENSSSCG00000004732	PLA2G4F
795	ENSSSCG00000006247	PLAG1
796	ENSSSCG00000034756	PLB1
797	ENSSSCG00000007056	PLCB1
798	ENSSSCG00000003376	PLEKHG5
799	ENSSSCG00000013453	PLEKHJ1
800	ENSSSCG00000004547	PLEKHO2
801	ENSSSCG00000004038	PLG
802	ENSSSCG00000038954	PLIN3
803	ENSSSCG00000013512	PLIN4
804	ENSSSCG00000013513	PLIN5
805	ENSSSCG00000013434	PLK5
806	ENSSSCG00000014004	PLPP2
807	ENSSSCG00000037432	PLPPR3
808	ENSSSCG00000037025	PLVAP
809	ENSSSCG00000026412	PLXNA2
810	ENSSSCG00000022828	PNN
811	ENSSSCG00000016753	POLD2
812	ENSSSCG00000012916	POLD4
813	ENSSSCG00000005008	POLE2
814	ENSSSCG00000004529	POLI
815	ENSSSCG00000016755	POLM
816	ENSSSCG00000021472	POLR2E
817	ENSSSCG00000021180	POLR2K
818	ENSSSCG00000030605	POLR2M
819	ENSSSCG00000035693	POLRMT
820	ENSSSCG00000006078	POP1
821	ENSSSCG00000015016	POU2AF1
822	ENSSSCG00000028237	POU2F3
823	ENSSSCG00000016737	PPIA
824	ENSSSCG00000034137	PPIB
825	ENSSSCG00000012913	PPP1CA
826	ENSSSCG00000004760	PPP1R14D
827	ENSSSCG00000005600	PPP6C
828	ENSSSCG00000026662	PRDM7
829	ENSSSCG00000022742	PRDX6
830	ENSSSCG00000009030	PRMT9
831	ENSSSCG00000032923	PRND
832	ENSSSCG00000048919	PRNP
833	ENSSSCG00000014347	PROB1
834	ENSSSCG00000037063	PROKR2
835	ENSSSCG00000029569	PROP1
836	ENSSSCG00000001002	PRPF4B
837	None	PRR22
838	ENSSSCG00000013984	PRSS38
839	ENSSSCG00000020780	PRSS57
840	ENSSSCG00000035798	PRTG
841	ENSSSCG00000013417	PRTN3
842	ENSSSCG00000029541	PSD2
843	ENSSSCG00000003717	PSMA8
844	ENSSSCG00000005590	PSMB7
845	ENSSSCG00000017385	PSME3
846	ENSSSCG00000036988	PSMG4
847	ENSSSCG00000013540	PSPN
848	ENSSSCG00000013421	PTBP1
849	ENSSSCG00000021862	PTGDR
850	ENSSSCG00000021862	PTGER2
851	ENSSSCG00000035199	PTGES3L
852	ENSSSCG00000007469	PTPN1
853	ENSSSCG00000012909	PTPRCAP
854	ENSSSCG00000028612	PTPRS
855	ENSSSCG00000050498	PURA
856	ENSSSCG00000032464	PURB
857	ENSSSCG00000025582	PXDC1
858	ENSSSCG00000011474	PXK
859	ENSSSCG00000005024	PYGL
860	ENSSSCG00000004607	PYGO1
861	ENSSSCG00000034811	QDPR
862	ENSSSCG00000013419	R3HDM4
863	ENSSSCG00000004612	RAB27A
864	ENSSSCG00000035243	RAB27B
865	ENSSSCG00000021036	RAB3B
866	ENSSSCG00000026571	RAB8B
867	ENSSSCG00000005599	RABEPK
868	ENSSSCG00000015499	RABGAP1L
869	ENSSSCG00000029724	RACK1
870	ENSSSCG00000012914	RAD9A
871	ENSSSCG00000031144	RAMP3
872	ENSSSCG00000013533	RANBP3
873	ENSSSCG00000014267	RAPGEF6
874	ENSSSCG00000004791	RASGRP1
875	ENSSSCG00000008835	RASL11B
876	ENSSSCG00000032601	RASSF2
877	ENSSSCG00000032429	RAX2
878	ENSSSCG00000027905	RBM7
879	ENSSSCG00000004549	RBPMS2
880	ENSSSCG00000015498	RC3H1
881	ENSSSCG00000012050	RCAN1
882	ENSSSCG00000023978	RECQL5
883	ENSSSCG00000026387	REEP6
884	ENSSSCG00000040624	REXO1
885	ENSSSCG00000015056	REXO2
886	None	RFWD2
887	ENSSSCG00000035403	RFX2
888	ENSSSCG00000036310	RFXANK
889	ENSSSCG00000006069	RGS22
890	ENSSSCG00000004758	RHOV
891	ENSSSCG00000006079	RIDA
892	ENSSSCG00000029518	RIOK3
893	ENSSSCG00000001009	RIPK1
894	ENSSSCG00000007470	RIPOR3
895	None	RIPPLY3
896	ENSSSCG00000029460	RND2
897	ENSSSCG00000031172	RNF11
898	ENSSSCG00000004589	RNF111
899	ENSSSCG00000039551	RNF126
900	ENSSSCG00000008646	RNF144A
901	ENSSSCG00000004902	RNF152
902	ENSSSCG00000034455	RNF166
903	ENSSSCG00000032994	RNF187
904	ENSSSCG00000006066	RNF19A
905	ENSSSCG00000003368	RNF207
906	ENSSSCG00000015117	RNF26
907	ENSSSCG00000021893	ROCK1
908	ENSSSCG00000028717	ROPN1
909	ENSSSCG00000004576	RORA
910	ENSSSCG00000003794	RPE65
911	ENSSSCG00000024974	RPL13
912	ENSSSCG00000054047	RPL22
913	ENSSSCG00000025507	RPL27
914	ENSSSCG00000040494	RPL3
915	ENSSSCG00000006081	RPL30
916	ENSSSCG00000034227	RPL35
917	ENSSSCG00000059007	RPL36
918	ENSSSCG00000005006	RPL36AL
919	ENSSSCG00000004945	RPL4
920	ENSSSCG00000035452	RPP14
921	ENSSSCG00000033169	RPS15
922	ENSSSCG00000060019	RPS19BP1
923	ENSSSCG00000040470	RPS20
924	ENSSSCG00000023158	RPS27L
925	ENSSSCG00000038507	RPS29
926	ENSSSCG00000012910	RPS6KB2
927	ENSSSCG00000008648	RSAD2
928	ENSSSCG00000035057	RUNDC1
929	ENSSSCG00000024485	RUNDC3B
930	ENSSSCG00000035537	RUNX1
931	ENSSSCG00000013474	S1PR4
932	ENSSSCG00000013522	SAFB
933	ENSSSCG00000013523	SAFB2
934	ENSSSCG00000002836	SALL1
935	ENSSSCG00000048240	SAMD5
936	ENSSSCG00000017205	SAP30BP
937	ENSSSCG00000033175	SASH1
938	ENSSSCG00000005021	SAV1
939	ENSSSCG00000030042	SBNO2
940	ENSSSCG00000028517	SC5D
941	ENSSSCG00000005598	SCAI
942	ENSSSCG00000013446	SCAMP4
943	ENSSSCG00000008836	SCFD2
944	ENSSSCG00000004630	SCG3
945	ENSSSCG00000004807	SCG5
946	ENSSSCG00000014008	SCGB3A1
947	ENSSSCG00000023850	SDHAF3
948	ENSSSCG00000006245	SDR16C5
949	ENSSSCG00000004653	SECISBP2L
950	ENSSSCG00000060858	SELENOK
951	ENSSSCG00000035176	SEMA6B
952	ENSSSCG00000004663	SEMA6D
953	ENSSSCG00000025616	SENP8
954	None	#SEPT10
955	ENSSSCG00000001011	SERPINB1
956	ENSSSCG00000004889	SERPINB10
957	ENSSSCG00000031615	SERPINB9
958	ENSSSCG00000015493	SERPINC1
959	ENSSSCG00000026404	SERTAD4
960	ENSSSCG00000005656	SET
961	ENSSSCG00000028883	SETD4
962	ENSSSCG00000035812	SF3A2
963	ENSSSCG00000009004	SFRP2
964	ENSSSCG00000058015	SGCB
965	ENSSSCG00000024325	SGK2
966	ENSSSCG00000013467	SGTA
967	ENSSSCG00000022380	SH2D3A
968	ENSSSCG00000013508	SH3GL1
969	ENSSSCG00000040083	SHC2
970	ENSSSCG00000056133	SHC4
971	ENSSSCG00000013503	SHD
972	ENSSSCG00000004674	SHF
973	ENSSSCG00000015071	SIK3
974	ENSSSCG00000024189	SIL1
975	ENSSSCG00000027179	SIM2
976	ENSSSCG00000013867	SIN3B
977	ENSSSCG00000013496	SIRT6
978	ENSSSCG00000004518	SKA1
979	ENSSSCG00000005767	SKOR2
980	ENSSSCG00000008821	SLAIN2
981	ENSSSCG00000008823	SLC10A4
982	ENSSSCG00000004659	SLC12A1
983	ENSSSCG00000025820	SLC15A4
984	ENSSSCG00000017215	SLC16A5
985	ENSSSCG00000013833	SLC1A6
986	ENSSSCG00000004041	SLC22A1
987	ENSSSCG00000004040	SLC22A2
988	ENSSSCG00000001004	SLC22A23
989	ENSSSCG00000004039	SLC22A3
990	ENSSSCG00000026423	SLC23A1
991	ENSSSCG00000026466	SLC23A2
992	ENSSSCG00000004662	SLC24A5
993	ENSSSCG00000017208	SLC25A19
994	ENSSSCG00000013550	SLC25A23
995	ENSSSCG00000026177	SLC25A40
996	ENSSSCG00000032785	SLC25A41
997	ENSSSCG00000013927	SLC25A42
998	ENSSSCG00000013879	SLC27A1
999	ENSSSCG00000004643	SLC27A2
1000	ENSSSCG00000005648	SLC27A4
1001	ENSSSCG00000004673	SLC28A2
1002	ENSSSCG00000004668	SLC30A4
1003	ENSSSCG00000038013	SLC39A3
1004	ENSSSCG00000014363	SLC4A9
1005	ENSSSCG00000034167	SLC5A3
1006	ENSSSCG00000003882	SLC5A9
1007	ENSSSCG00000000936	SLC6A15
1008	ENSSSCG00000004592	SLTM
1009	ENSSSCG00000012046	SMIM11A
1010	ENSSSCG00000032146	SMIM13
1011	ENSSSCG00000038067	SMIM24
1012	ENSSSCG00000038844	SMIM5
1013	ENSSSCG00000040145	SNAI3
1014	ENSSSCG00000013984	SNAP47
1015	ENSSSCG00000038941	SNAPC5
1016	ENSSSCG00000008127	SNRNP200
1017	ENSSSCG00000024776	SNRPG
1018	ENSSSCG00000042703	SNX1
1019	ENSSSCG00000015252	SNX19
1020	ENSSSCG00000037275	SNX22
1021	ENSSSCG00000006064	SNX31
1022	ENSSSCG00000021355	SOD1
1023	ENSSSCG00000023674	SON
1024	ENSSSCG00000004679	SORD
1025	ENSSSCG00000015135	SORL1
1026	ENSSSCG00000005015	SOS2
1027	None	SOWAHC
1028	ENSSSCG00000015378	SP4
1029	ENSSSCG00000027587	SPAG1
1030	ENSSSCG00000008834	SPATA18
1031	ENSSSCG00000014348	SPATA24
1032	ENSSSCG00000029339	SPATA2L
1033	None	SPATA33
1034	ENSSSCG00000004671	SPATA5L1
1035	ENSSSCG00000003881	SPATA6
1036	ENSSSCG00000004684	SPG11
1037	ENSSSCG00000004544	SPG21
1038	ENSSSCG00000024756	SPG7
1039	ENSSSCG00000004759	SPINT1
1040	ENSSSCG00000002635	SPIRE2
1041	ENSSSCG00000004635	SPPL2A
1042	ENSSSCG00000013464	SPPL2B
1043	ENSSSCG00000039393	SPRED1
1044	ENSSSCG00000005654	SPTAN1
1045	ENSSSCG00000004736	SPTBN5
1046	ENSSSCG00000007072	SPTLC3
1047	ENSSSCG00000004666	SQOR
1048	ENSSSCG00000015298	SRI
1049	ENSSSCG00000017191	SRP68
1050	ENSSSCG00000003791	SRSF11
1051	ENSSSCG00000007362	SRSF6
1052	ENSSSCG00000003716	SS18
1053	ENSSSCG00000025955	SSBP4
1054	ENSSSCG00000027956	SSH3
1055	ENSSSCG00000038971	ST8SIA3
1056	ENSSSCG00000013506	STAP2
1057	ENSSSCG00000004530	STARD6
1058	ENSSSCG00000008132	STARD7
1059	ENSSSCG00000016983	STC2
1060	ENSSSCG00000029304	STEAP3
1061	ENSSSCG00000015299	STEAP4
1062	ENSSSCG00000013429	STK11
1063	ENSSSCG00000006074	STK3
1064	ENSSSCG00000015485	SUCO
1065	ENSSSCG00000036970	SUGP1
1066	ENSSSCG00000025839	SUGP2
1067	ENSSSCG00000017212	SUMO2
1068	ENSSSCG00000051558	SYCP2L
1069	ENSSSCG00000020873	SYNGR1
1070	ENSSSCG00000012035	SYNJ1
1071	ENSSSCG00000035223	SYNM
1072	ENSSSCG00000015610	SYT14
1073	ENSSSCG00000000087	TAB1
1074	ENSSSCG00000023592	TAC1
1075	ENSSSCG00000003718	TAF4B
1076	ENSSSCG00000003382	TAS1R1
1077	ENSSSCG00000012912	TBC1D10C
1078	ENSSSCG00000005660	TBC1D13
1079	ENSSSCG00000016732	TBRG4
1080	ENSSSCG00000034410	TBX10
1081	ENSSSCG00000033759	TBXA2R
1082	ENSSSCG00000004600	TCF12
1083	ENSSSCG00000036102	TCF25
1084	ENSSSCG00000013437	TCF3
1085	ENSSSCG00000004535	TCF4
1086	ENSSSCG00000012890	TCIRG1
1087	ENSSSCG00000008868	TDO2
1088	ENSSSCG00000008820	TEC
1089	ENSSSCG00000017194	TEN1
1090	ENSSSCG00000015774	TENM3
1091	ENSSSCG00000004680	TERB2
1092	ENSSSCG00000035315	TEX50
1093	ENSSSCG00000001036	TFAP2A
1094	ENSSSCG00000008326	TGFA
1095	ENSSSCG00000024174	TGIF1
1096	ENSSSCG00000006251	TGS1
1097	ENSSSCG00000036876	THAP3
1098	ENSSSCG00000014002	THEG
1099	ENSSSCG00000025653	THOC1
1100	ENSSSCG00000013468	THOP1
1101	ENSSSCG00000004980	THSD4
1102	ENSSSCG00000032330	THY1
1103	ENSSSCG00000023409	TIA1
1104	ENSSSCG00000012034	TIAM1
1105	ENSSSCG00000024771	TICAM1
1106	ENSSSCG00000038110	TIFAB
1107	ENSSSCG00000022757	TIMM13
1108	ENSSSCG00000004942	TIPIN
1109	ENSSSCG00000013491	TJP3
1110	ENSSSCG00000028995	TLE2
1111	ENSSSCG00000024588	TLE6
1112	ENSSSCG00000008853	TLL1
1113	ENSSSCG00000024088	TLN2
1114	ENSSSCG00000009002	TLR2
1115	ENSSSCG00000034887	TM6SF2
1116	ENSSSCG00000004794	TMCO5A
1117	ENSSSCG00000016744	TMED4
1118	ENSSSCG00000017230	TMEM104
1119	ENSSSCG00000025856	TMEM106A
1120	ENSSSCG00000063462	TMEM127
1121	ENSSSCG00000009007	TMEM131L
1122	ENSSSCG00000009754	TMEM132B
1123	ENSSSCG00000009753	TMEM132C
1124	ENSSSCG00000038915	TMEM132D
1125	ENSSSCG00000012905	TMEM134
1126	None	TMEM136
1127	ENSSSCG00000033168	TMEM161A
1128	ENSSSCG00000037420	TMEM170B
1129	None	TMEM173
1130	ENSSSCG00000030044	TMEM184C
1131	ENSSSCG00000027287	TMEM189
1132	ENSSSCG00000020868	TMEM192
1133	ENSSSCG00000059815	TMEM221
1134	ENSSSCG00000028479	TMEM230
1135	ENSSSCG00000040452	TMEM241
1136	ENSSSCG00000025326	TMEM243
1137	ENSSSCG00000027779	TMEM259
1138	ENSSSCG00000005062	TMEM260
1139	ENSSSCG00000033155	TMEM30A
1140	ENSSSCG00000013911	TMEM59L
1141	ENSSSCG00000006252	TMEM68
1142	ENSSSCG00000034608	TMEM94
1143	ENSSSCG00000052810	TMIGD2
1144	ENSSSCG00000004628	TMOD2
1145	ENSSSCG00000004626	TMOD3
1146	ENSSSCG00000015049	TMPRSS5
1147	ENSSSCG00000028363	TMPRSS9
1148	ENSSSCG00000024065	TMTC2
1149	ENSSSCG00000038422	TMX1
1150	ENSSSCG00000034615	TNFAIP8L1
1151	ENSSSCG00000031794	TNFAIP8L3
1152	ENSSSCG00000004898	TNFRSF11A
1153	ENSSSCG00000040001	TNFRSF25
1154	ENSSSCG00000026695	TNFSF14
1155	ENSSSCG00000015487	TNFSF18
1156	ENSSSCG00000015488	TNFSF4
1157	ENSSSCG00000022370	TNFSF9
1158	ENSSSCG00000015508	TNR
1159	ENSSSCG00000015384	TOMM7
1160	ENSSSCG00000022202	TOX2
1161	ENSSSCG00000025592	TP63
1162	ENSSSCG00000052718	TPGS1
1163	ENSSSCG00000004570	TPM1
1164	ENSSSCG00000015387	TRA2A
1165	ENSSSCG00000037318	TRABD2B
1166	ENSSSCG00000032721	TRAF3IP3
1167	ENSSSCG00000002646	TRAPPC2L
1168	ENSSSCG00000004986	TRAPPC6B
1169	ENSSSCG00000035985	TRIM11
1170	ENSSSCG00000014000	TRIM17
1171	ENSSSCG00000029200	TRIM2
1172	ENSSSCG00000015126	TRIM29
1173	ENSSSCG00000032836	TRIM41
1174	ENSSSCG00000017199	TRIM47
1175	ENSSSCG00000035650	TRIM52
1176	ENSSSCG00000040066	TRIM58
1177	ENSSSCG00000017195	TRIM65
1178	ENSSSCG00000004681	TRIM69
1179	ENSSSCG00000037835	TRIM7
1180	ENSSSCG00000005025	TRIM9
1181	ENSSSCG00000013554	TRIP10
1182	ENSSSCG00000004552	TRIP4
1183	ENSSSCG00000004636	TRPM7
1184	ENSSSCG00000005645	TRUB2
1185	ENSSSCG00000036852	TSEN54
1186	ENSSSCG00000040399	TSPAN19
1187	ENSSSCG00000033112	TSPYL5
1188	ENSSSCG00000013937	TSSK6
1189	ENSSSCG00000004813	TTC23
1190	ENSSSCG00000012062	TTC3
1191	ENSSSCG00000003875	TTC39A
1192	ENSSSCG00000033655	TUBB2B
1193	ENSSSCG00000013545	TUBB4A
1194	ENSSSCG00000008819	TXK
1195	ENSSSCG00000003867	TXNDC12
1196	ENSSSCG00000004537	TXNL1
1197	ENSSSCG00000013906	UBA52
1198	ENSSSCG00000036711	UBE2D2
1199	ENSSSCG00000031392	UBE2E2
1200	ENSSSCG00000004832	UBE3A
1201	ENSSSCG00000013510	UBXN6
1202	ENSSSCG00000013517	UHRF1
1203	ENSSSCG00000013880	UNC13A
1204	ENSSSCG00000004614	UNC13C
1205	ENSSSCG00000017200	UNC13D
1206	ENSSSCG00000012893	UNC93B1
1207	ENSSSCG00000017201	UNK
1208	ENSSSCG00000039301	UPF1
1209	ENSSSCG00000032024	URB1
1210	ENSSSCG00000005649	URM1
1211	ENSSSCG00000013875	USE1
1212	ENSSSCG00000017223	USH1G
1213	ENSSSCG00000036575	USHBP1
1214	ENSSSCG00000022559	USP14
1215	ENSSSCG00000015120	USP2
1216	ENSSSCG00000015052	USP28
1217	ENSSSCG00000028737	USP3
1218	ENSSSCG00000036284	USP46
1219	ENSSSCG00000004638	USP50
1220	ENSSSCG00000004639	USP8
1221	ENSSSCG00000028974	UST
1222	ENSSSCG00000024059	VAT1
1223	ENSSSCG00000013553	VAV1
1224	ENSSSCG00000005015	VCPKMT
1225	ENSSSCG00000006071	VPS13B
1226	ENSSSCG00000036431	VPS13C
1227	ENSSSCG00000004757	VPS18
1228	ENSSSCG00000022310	VPS9D1
1229	ENSSSCG00000016731	WAP
1230	ENSSSCG00000021672	WBP2
1231	ENSSSCG00000013423	WDR18
1232	ENSSSCG00000005655	WDR34
1233	ENSSSCG00000005594	WDR38
1234	ENSSSCG00000004538	WDR7
1235	ENSSSCG00000004615	WDR72
1236	ENSSSCG00000004695	WDR76
1237	ENSSSCG00000003795	WLS
1238	ENSSSCG00000060121	WNK4
1239	ENSSSCG00000029870	WNT3A
1240	ENSSSCG00000024671	WNT9A
1241	ENSSSCG00000001010	WRNIP1
1242	ENSSSCG00000031813	XKR4
1243	ENSSSCG00000013935	YJEFN3
1244	ENSSSCG00000016750	YKT6
1245	ENSSSCG00000008529	YPEL5
1246	ENSSSCG00000006062	YWHAZ
1247	ENSSSCG00000008824	ZAR1
1248	ENSSSCG00000033032	ZBTB14
1249	ENSSSCG00000030095	ZBTB16
1250	ENSSSCG00000015494	ZBTB37
1251	ENSSSCG00000003383	ZBTB48
1252	ENSSSCG00000029236	ZBTB7A
1253	ENSSSCG00000035967	ZC3H18
1254	ENSSSCG00000002656	ZCCHC14
1255	ENSSSCG00000004897	ZCCHC2
1256	ENSSSCG00000063201	ZDHHC12
1257	ENSSSCG00000005659	ZER1
1258	ENSSSCG00000013495	ZFR2
1259	ENSSSCG00000004761	ZFYVE19
1260	ENSSSCG00000003863	ZFYVE9
1261	ENSSSCG00000023820	ZMIZ2
1262	ENSSSCG00000029228	ZNF276
1263	ENSSSCG00000026960	ZNF280D
1264	ENSSSCG00000013786	ZNF333
1265	ENSSSCG00000053800	ZNF354A
1266	ENSSSCG00000036756	ZNF496
1267	ENSSSCG00000003715	ZNF521
1268	ENSSSCG00000038635	ZNF554
1269	ENSSSCG00000004551	ZNF609
1270	ENSSSCG00000056174	ZNF706
1271	ENSSSCG00000004799	ZNF770
1272	ENSSSCG00000059446	ZNRF4
1273	ENSSSCG00000015067	ZPR1
1274	ENSSSCG00000015050	ZW10
1275	ENSSSCG00000004946	ZWILCH
