# Supplementary material for: Whole-genome resequencing reveals positive selection and introgression signatures and genetic loci associated with early puberty traits in Chinese indigenous pigs
Source: Genet Sel Evol. 2025 Jun 10;57:29. doi: 10.1186/s12711-025-00975-1 (PMC12150574; doi:10.1186/s12711-025-00975-1)
Supplement: Supplementary file 23 — Additional file 23: Table S20. The sharing sets of genes between PSGs and GWAS genes. [file 12711_2025_975_MOESM23_ESM.xlsx]

## Sheet: Sheet1
Additional file 23 Table S20. The sharing sets of genes between PSGs and GWAS genes.
Number	Ensembl ID	Gene name
1	ENSSSCG00000015390	ABCB1
2	ENSSSCG00000001048	ADTRP
3	None	AGBL4
4	ENSSSCG00000025578	ALDH1A2
5	ENSSSCG00000006065	ANKRD46
6	ENSSSCG00000032949	APH1B
7	ENSSSCG00000004597	AQP9
8	ENSSSCG00000004806	ARHGAP11A
9	ENSSSCG00000004830	ATP10A
10	ENSSSCG00000004646	ATP8B4
11	ENSSSCG00000062696	BCL2
12	ENSSSCG00000004582	BNIP2
13	ENSSSCG00000020853	BTBD3
14	ENSSSCG00000015020	BTG4
15	ENSSSCG00000004572	C2CD4B
16	ENSSSCG00000002657	C6H16orf95
17	ENSSSCG00000027019	CACNA2D3
18	ENSSSCG00000039535	CAMK2B
19	ENSSSCG00000004534	CCDC68
20	ENSSSCG00000004610	CCPG1
21	ENSSSCG00000004885	CDH19
22	ENSSSCG00000004886	CDH7
23	ENSSSCG00000004657	CEP152
24	ENSSSCG00000035038	CGNL1
25	ENSSSCG00000032645	CHIC2
26	ENSSSCG00000004839	CHRNA7
27	ENSSSCG00000014029	COL23A1
28	ENSSSCG00000008854	CPE
29	ENSSSCG00000008867	CTSO
30	ENSSSCG00000020870	DBF4
31	ENSSSCG00000040836	DCC
32	ENSSSCG00000033443	DEPDC1
33	ENSSSCG00000032517	DMXL2
34	ENSSSCG00000004608	DNAAF4
35	ENSSSCG00000026083	DNAJC24
36	ENSSSCG00000007488	DOK5
37	ENSSSCG00000015048	DRD2
38	ENSSSCG00000015715	EN1
39	ENSSSCG00000000985	EXOC2
40	ENSSSCG00000022226	FASLG
41	ENSSSCG00000004658	FBN1
42	ENSSSCG00000004989	FBXO33
43	ENSSSCG00000002658	FOXL1
44	ENSSSCG00000000991	FOXQ1
45	ENSSSCG00000005027	FRMD6
46	ENSSSCG00000028922	GABRA2
47	ENSSSCG00000035621	GABRB1
48	ENSSSCG00000008809	GABRG1
49	ENSSSCG00000004651	GALK2
50	ENSSSCG00000036219	GJD2
51	ENSSSCG00000004632	GLDN
52	ENSSSCG00000028092	GNG2
53	ENSSSCG00000006060	GRHL2
54	ENSSSCG00000015131	GRIK4
55	ENSSSCG00000015395	GRM3
56	ENSSSCG00000001049	HIVEP1
57	ENSSSCG00000059661	HRH4
58	ENSSSCG00000015053	HTR3B
59	ENSSSCG00000058216	IGFBP3
60	None	IMPAD1
61	ENSSSCG00000007067	JAG1
62	None	KALRN
63	ENSSSCG00000008844	KDR
64	ENSSSCG00000008842	KIT
65	ENSSSCG00000015497	KLHL20
66	ENSSSCG00000025901	LCLAT1
67	ENSSSCG00000008748	LCORL
68	ENSSSCG00000004625	LEO1
69	ENSSSCG00000004596	LIPC
70	ENSSSCG00000008838	LNX1
71	ENSSSCG00000004990	LRFN5
72	ENSSSCG00000003793	LRRC7
73	ENSSSCG00000031780	MAGI2
74	ENSSSCG00000002655	MAP1LC3B
75	ENSSSCG00000008852	MAP9
76	ENSSSCG00000014343	MATR3
77	ENSSSCG00000004528	MBD2
78	ENSSSCG00000005002	MDGA2
79	ENSSSCG00000004795	MEIS2
80	ENSSSCG00000009009	MND1
81	ENSSSCG00000013507	MPND
82	ENSSSCG00000013327	MPPED2
83	ENSSSCG00000026981	MRPS6
84	ENSSSCG00000004620	MYO5A
85	ENSSSCG00000004598	MYZAP
86	ENSSSCG00000029239	MZB1
87	ENSSSCG00000008747	NCAPG
88	ENSSSCG00000015125	NECTIN1
89	ENSSSCG00000037499	NEDD4
90	ENSSSCG00000005030	NID2
91	ENSSSCG00000016746	NPC1L1
92	ENSSSCG00000021082	NRG2
93	ENSSSCG00000016747	NUDCD3
94	None	NXPE2
95	ENSSSCG00000003712	OSBPL1A
96	ENSSSCG00000005063	OTX2
97	ENSSSCG00000015512	PAPPA2
98	ENSSSCG00000005604	PBX3
99	ENSSSCG00000024960	PDGFC
100	ENSSSCG00000008841	PDGFRA
101	ENSSSCG00000006243	PENK
102	ENSSSCG00000032619	PIGB
103	ENSSSCG00000059295	PIGBOS1
104	ENSSSCG00000005008	POLE2
105	ENSSSCG00000006078	POP1
106	ENSSSCG00000014347	PROB1
107	ENSSSCG00000037063	PROKR2
108	ENSSSCG00000035798	PRTG
109	ENSSSCG00000028612	PTPRS
110	ENSSSCG00000035243	RAB27B
111	ENSSSCG00000015499	RABGAP1L
112	ENSSSCG00000004791	RASGRP1
113	None	RFWD2
114	ENSSSCG00000006066	RNF19A
115	ENSSSCG00000028717	ROPN1
116	ENSSSCG00000004576	RORA
117	ENSSSCG00000038507	RPS29
118	ENSSSCG00000024485	RUNDC3B
119	ENSSSCG00000035537	RUNX1
120	ENSSSCG00000023850	SDHAF3
121	ENSSSCG00000004663	SEMA6D
122	ENSSSCG00000004889	SERPINB10
123	ENSSSCG00000028883	SETD4
124	ENSSSCG00000056133	SHC4
125	ENSSSCG00000013833	SLC1A6
126	ENSSSCG00000026423	SLC23A1
127	ENSSSCG00000026466	SLC23A2
128	ENSSSCG00000026177	SLC25A40
129	ENSSSCG00000004673	SLC28A2
130	ENSSSCG00000034167	SLC5A3
131	ENSSSCG00000006064	SNX31
132	ENSSSCG00000014348	SPATA24
133	ENSSSCG00000007072	SPTLC3
134	ENSSSCG00000004666	SQOR
135	ENSSSCG00000003716	SS18
136	ENSSSCG00000006074	STK3
137	ENSSSCG00000023592	TAC1
138	ENSSSCG00000003718	TAF4B
139	ENSSSCG00000004600	TCF12
140	ENSSSCG00000004535	TCF4
141	ENSSSCG00000015774	TENM3
142	ENSSSCG00000004980	THSD4
143	ENSSSCG00000024588	TLE6
144	ENSSSCG00000008853	TLL1
145	ENSSSCG00000024088	TLN2
146	ENSSSCG00000004794	TMCO5A
147	ENSSSCG00000009754	TMEM132B
148	ENSSSCG00000009753	TMEM132C
149	ENSSSCG00000028479	TMEM230
150	ENSSSCG00000005062	TMEM260
151	ENSSSCG00000038422	TMX1
152	ENSSSCG00000015487	TNFSF18
153	ENSSSCG00000015488	TNFSF4
154	ENSSSCG00000015508	TNR
155	ENSSSCG00000025592	TP63
156	ENSSSCG00000004570	TPM1
157	ENSSSCG00000015126	TRIM29
158	ENSSSCG00000040066	TRIM58
159	ENSSSCG00000004537	TXNL1
160	ENSSSCG00000004832	UBE3A
161	ENSSSCG00000004614	UNC13C
162	ENSSSCG00000006071	VPS13B
163	ENSSSCG00000036431	VPS13C
164	ENSSSCG00000004538	WDR7
165	ENSSSCG00000004615	WDR72
166	ENSSSCG00000003795	WLS
167	ENSSSCG00000031813	XKR4
168	ENSSSCG00000006062	YWHAZ
169	ENSSSCG00000002656	ZCCHC14
170	ENSSSCG00000004897	ZCCHC2
171	ENSSSCG00000013786	ZNF333
172	ENSSSCG00000003715	ZNF521
173	ENSSSCG00000038635	ZNF554
174	ENSSSCG00000004551	ZNF609
175	ENSSSCG00000056174	ZNF706
176	ENSSSCG00000059446	ZNRF4
