# Supplementary material for: Whole-genome resequencing reveals positive selection and introgression signatures and genetic loci associated with early puberty traits in Chinese indigenous pigs
Source: Genet Sel Evol. 2025 Jun 10;57:29. doi: 10.1186/s12711-025-00975-1 (PMC12150574; doi:10.1186/s12711-025-00975-1)
Supplement: Supplementary file 24 — Additional file 24: Table S21. Functional categories of the genes identified using emmax between early puberty and late puberty pigs. [file 12711_2025_975_MOESM24_ESM.xlsx]

## Sheet: Sheet1
Additional file 24 Table S21. Functional categories of the genes identified using emmax between early puberty and late puberty pigs.
Ontology	ID	Description	p value	Gene ratio	Count
GO:MF	GO:0003674	molecular_function	6.20427e-129	0.830453	1009
GO:MF	GO:0005488	binding	2.30688e-102	0.678189	824
GO:MF	GO:0005515	protein binding	1.33999e-86	0.458436	557
GO:MF	GO:0003824	catalytic activity	2.5583e-44	0.309465	376
GO:MF	GO:0036094	small molecule binding	2.47337e-32	0.268313	326
GO:MF	GO:0043167	ion binding	1.02884e-31	0.260082	316
GO:MF	GO:0097159	organic cyclic compound binding	1.59595e-25	0.297119	361
GO:MF	GO:0140096	catalytic activity, acting on a protein	1.63533e-25	0.144856	176
GO:MF	GO:0042802	identical protein binding	2.6294e-22	0.115226	140
GO:MF	GO:1901363	heterocyclic compound binding	4.98285e-20	0.128395	156
GO:MF	GO:0000166	nucleotide binding	1.36575e-19	0.122634	149
GO:MF	GO:1901265	nucleoside phosphate binding	1.36575e-19	0.122634	149
GO:MF	GO:0043169	cation binding	2.9657e-18	0.167078	203
GO:MF	GO:0098772	molecular function regulator activity	1.05157e-17	0.103704	126
GO:MF	GO:0043168	anion binding	1.72299e-17	0.125926	153
GO:MF	GO:0046872	metal ion binding	2.81097e-17	0.161317	196
GO:MF	GO:0097367	carbohydrate derivative binding	7.69565e-17	0.117695	143
GO:MF	GO:0017076	purine nucleotide binding	1.66149e-16	0.110288	134
GO:MF	GO:0003677	DNA binding	8.0851e-16	0.115226	140
GO:MF	GO:0043565	sequence-specific DNA binding	1.2396e-15	0.0880658	107
GO:MF	GO:0016740	transferase activity	1.54426e-15	0.123457	150
GO:MF	GO:0032553	ribonucleotide binding	2.11366e-15	0.104527	127
GO:MF	GO:0032555	purine ribonucleotide binding	2.51201e-15	0.103704	126
GO:MF	GO:0030554	adenyl nucleotide binding	3.87346e-15	0.0930041	113
GO:MF	GO:0016787	hydrolase activity	4.83681e-15	0.125926	153
GO:MF	GO:0035639	purine ribonucleoside triphosphate binding	8.81136e-15	0.100412	122
GO:MF	GO:0005102	signaling receptor binding	2.61654e-14	0.0773663	94
GO:MF	GO:0032559	adenyl ribonucleotide binding	7.00826e-14	0.0864198	105
GO:MF	GO:0140110	transcription regulator activity	9.33803e-14	0.090535	110
GO:MF	GO:0005524	ATP binding	1.47515e-13	0.0839506	102
GO:MF	GO:0019899	enzyme binding	5.25596e-13	0.0962963	117
GO:MF	GO:0000981	DNA-binding transcription factor activity, RNA polymerase II-specific	1.63562e-11	0.0650206	79
GO:MF	GO:0000976	transcription cis-regulatory region binding	2.5012e-11	0.0699588	85
GO:MF	GO:0001067	transcription regulatory region nucleic acid binding	2.55243e-11	0.0699588	85
GO:MF	GO:0000977	RNA polymerase II transcription regulatory region sequence-specific DNA binding	2.90665e-11	0.0658436	80
GO:MF	GO:0019904	protein domain specific binding	4.09204e-11	0.0411523	50
GO:MF	GO:0005215	transporter activity	4.60902e-11	0.0716049	87
GO:MF	GO:0030234	enzyme regulator activity	7.08142e-11	0.0650206	79
GO:MF	GO:1990837	sequence-specific double-stranded DNA binding	1.10177e-10	0.072428	88
GO:MF	GO:0008270	zinc ion binding	2.15576e-10	0.0510288	62
GO:MF	GO:0003700	DNA-binding transcription factor activity	2.71194e-10	0.0674897	82
GO:MF	GO:0003690	double-stranded DNA binding	2.71194e-10	0.0740741	90
GO:MF	GO:0060090	molecular adaptor activity	5.78779e-10	0.0567901	69
GO:MF	GO:0046914	transition metal ion binding	5.79727e-10	0.0625514	76
GO:MF	GO:0044877	protein-containing complex binding	1.33285e-09	0.0740741	90
GO:MF	GO:0030674	protein-macromolecule adaptor activity	2.47288e-09	0.0485597	59
GO:MF	GO:0000978	RNA polymerase II cis-regulatory region sequence-specific DNA binding	2.58472e-09	0.055144	67
GO:MF	GO:0000987	cis-regulatory region sequence-specific DNA binding	2.83526e-09	0.0559671	68
GO:MF	GO:0140677	molecular function activator activity	2.00452e-08	0.0534979	65
GO:MF	GO:0008289	lipid binding	2.25688e-08	0.0436214	53
GO:MF	GO:0016772	transferase activity, transferring phosphorus-containing groups	2.28651e-08	0.055144	67
GO:MF	GO:0016773	phosphotransferase activity, alcohol group as acceptor	2.54317e-08	0.0452675	55
GO:MF	GO:0016746	acyltransferase activity	4.23049e-08	0.0427984	52
GO:MF	GO:0019787	ubiquitin-like protein transferase activity	4.77441e-08	0.0320988	39
GO:MF	GO:0005319	lipid transporter activity	6.36379e-08	0.018107	22
GO:MF	GO:0004672	protein kinase activity	7.88088e-08	0.0395062	48
GO:MF	GO:0003676	nucleic acid binding	8.70966e-08	0.175309	213
GO:MF	GO:0016755	aminoacyltransferase activity	1.05788e-07	0.0320988	39
GO:MF	GO:0016301	kinase activity	1.07765e-07	0.0477366	58
GO:MF	GO:0022857	transmembrane transporter activity	1.2197e-07	0.0600823	73
GO:MF	GO:0016491	oxidoreductase activity	1.94936e-07	0.0444444	54
GO:MF	GO:0008092	cytoskeletal protein binding	1.96199e-07	0.0493827	60
GO:MF	GO:0004842	ubiquitin-protein transferase activity	3.20051e-07	0.0296296	36
GO:MF	GO:0001216	DNA-binding transcription activator activity	3.49751e-07	0.0312757	38
GO:MF	GO:0004674	protein serine/threonine kinase activity	5.07425e-07	0.0296296	36
GO:MF	GO:0005543	phospholipid binding	5.78198e-07	0.0304527	37
GO:MF	GO:0001228	DNA-binding transcription activator activity, RNA polymerase II-specific	6.95303e-07	0.0304527	37
GO:MF	GO:0140657	ATP-dependent activity	1.04458e-06	0.037037	45
GO:MF	GO:0008233	peptidase activity	1.28247e-06	0.0395062	48
GO:MF	GO:0046983	protein dimerization activity	5.85946e-06	0.0502058	61
GO:MF	GO:0008047	enzyme activator activity	7.56886e-06	0.0296296	36
GO:MF	GO:0016462	pyrophosphatase activity	1.20681e-05	0.0386831	47
GO:MF	GO:0017111	ribonucleoside triphosphate phosphatase activity	1.5144e-05	0.036214	44
GO:MF	GO:0016818	hydrolase activity, acting on acid anhydrides, in phosphorus-containing anhydrides	1.53132e-05	0.0386831	47
GO:MF	GO:0015075	monoatomic ion transmembrane transporter activity	1.57608e-05	0.0395062	48
GO:MF	GO:0016817	hydrolase activity, acting on acid anhydrides	1.57608e-05	0.0386831	47
GO:MF	GO:0019900	kinase binding	1.80765e-05	0.036214	44
GO:MF	GO:0015318	inorganic molecular entity transmembrane transporter activity	2.7218e-05	0.037037	45
GO:MF	GO:0042803	protein homodimerization activity	3.31062e-05	0.0345679	42
GO:MF	GO:0035091	phosphatidylinositol binding	4.82584e-05	0.0197531	24
GO:MF	GO:0016405	CoA-ligase activity	5.01041e-05	0.00576132	7
GO:MF	GO:0022824	transmitter-gated monoatomic ion channel activity	5.33991e-05	0.0090535	11
GO:MF	GO:0022835	transmitter-gated channel activity	5.33991e-05	0.0090535	11
GO:MF	GO:0050839	cell adhesion molecule binding	5.94397e-05	0.018107	22
GO:MF	GO:0048018	receptor ligand activity	6.88258e-05	0.0271605	33
GO:MF	GO:0016788	hydrolase activity, acting on ester bonds	6.88258e-05	0.0395062	48
GO:MF	GO:0140326	ATPase-coupled intramembrane lipid transporter activity	6.88258e-05	0.00658436	8
GO:MF	GO:0019901	protein kinase binding	7.14739e-05	0.0320988	39
GO:MF	GO:0061659	ubiquitin-like protein ligase activity	7.7088e-05	0.0213992	26
GO:MF	GO:0030546	signaling receptor activator activity	8.63048e-05	0.0271605	33
GO:MF	GO:0052689	carboxylic ester hydrolase activity	9.24849e-05	0.0131687	16
GO:MF	GO:0030545	signaling receptor regulator activity	9.40569e-05	0.0279835	34
GO:MF	GO:1990782	protein tyrosine kinase binding	9.40569e-05	0.0106996	13
GO:MF	GO:0008324	monoatomic cation transmembrane transporter activity	9.71304e-05	0.0329218	40
GO:MF	GO:0000146	microfilament motor activity	0.000123518	0.00576132	7
GO:MF	GO:0022803	passive transmembrane transporter activity	0.000233358	0.0279835	34
GO:MF	GO:0015267	channel activity	0.000233358	0.0279835	34
GO:MF	GO:0140030	modification-dependent protein binding	0.000261384	0.0148148	18
GO:MF	GO:0061630	ubiquitin protein ligase activity	0.000271334	0.0197531	24
GO:MF	GO:0032813	tumor necrosis factor receptor superfamily binding	0.000271334	0.00658436	8
GO:MF	GO:0016878	acid-thiol ligase activity	0.000285042	0.00576132	7
GO:MF	GO:0005509	calcium ion binding	0.000404966	0.0337449	41
GO:MF	GO:0008514	organic anion transmembrane transporter activity	0.000404966	0.017284	21
GO:MF	GO:0070851	growth factor receptor binding	0.000404966	0.0115226	14
GO:MF	GO:0004467	long-chain fatty acid-CoA ligase activity	0.000415095	0.00411523	5
GO:MF	GO:0005230	extracellular ligand-gated monoatomic ion channel activity	0.000425808	0.0090535	11
GO:MF	GO:0030594	neurotransmitter receptor activity	0.000425808	0.00987654	12
GO:MF	GO:0003712	transcription coregulator activity	0.000491343	0.0238683	29
GO:MF	GO:0008134	transcription factor binding	0.000502908	0.0279835	34
GO:MF	GO:0030971	receptor tyrosine kinase binding	0.000505831	0.00823045	10
GO:MF	GO:0140678	molecular function inhibitor activity	0.00057134	0.0230453	28
GO:MF	GO:0046873	metal ion transmembrane transporter activity	0.00057134	0.0246914	30
GO:MF	GO:0003682	chromatin binding	0.00057134	0.0271605	33
GO:MF	GO:0004175	endopeptidase activity	0.000641533	0.0246914	30
GO:MF	GO:0005216	monoatomic ion channel activity	0.000696808	0.0246914	30
GO:MF	GO:0045296	cadherin binding	0.000750914	0.00740741	9
GO:MF	GO:1901681	sulfur compound binding	0.000829396	0.0139918	17
GO:MF	GO:0015645	fatty acid ligase activity	0.000901819	0.00493827	6
GO:MF	GO:0140303	intramembrane lipid transporter activity	0.000925696	0.00658436	8
GO:MF	GO:0003779	actin binding	0.000957509	0.0222222	27
GO:MF	GO:0001664	G protein-coupled receptor binding	0.000957509	0.0156379	19
GO:MF	GO:0099507	ligand-gated monoatomic ion channel activity involved in regulation of presynaptic membrane potential	0.00123352	0.00411523	5
GO:MF	GO:0061134	peptidase regulator activity	0.00123352	0.0148148	18
GO:MF	GO:0002020	protease binding	0.00139214	0.0106996	13
GO:MF	GO:0004620	phospholipase activity	0.00154521	0.0090535	11
GO:MF	GO:0016887	ATP hydrolysis activity	0.00157963	0.0197531	24
GO:MF	GO:0022804	active transmembrane transporter activity	0.00159424	0.0222222	27
GO:MF	GO:0005520	insulin-like growth factor binding	0.00167578	0.00411523	5
GO:MF	GO:0031957	very long-chain fatty acid-CoA ligase activity	0.00168583	0.00329218	4
GO:MF	GO:0022890	inorganic cation transmembrane transporter activity	0.00169815	0.0279835	34
GO:MF	GO:0005154	epidermal growth factor receptor binding	0.00176657	0.00493827	6
GO:MF	GO:0141108	transporter regulator activity	0.00187974	0.00987654	12
GO:MF	GO:0016247	channel regulator activity	0.00187974	0.00987654	12
GO:MF	GO:0004857	enzyme inhibitor activity	0.00199458	0.01893	23
GO:MF	GO:0005516	calmodulin binding	0.00223255	0.00987654	12
GO:MF	GO:0016877	ligase activity, forming carbon-sulfur bonds	0.0023891	0.00576132	7
GO:MF	GO:0005539	glycosaminoglycan binding	0.00245863	0.0123457	15
GO:MF	GO:0005164	tumor necrosis factor receptor binding	0.00264436	0.00493827	6
GO:MF	GO:0015081	sodium ion transmembrane transporter activity	0.00269814	0.0115226	14
GO:MF	GO:0017124	SH3 domain binding	0.00286454	0.00740741	9
GO:MF	GO:0022836	gated channel activity	0.00310675	0.018107	22
GO:MF	GO:0022834	ligand-gated channel activity	0.0031254	0.0123457	15
GO:MF	GO:0015276	ligand-gated monoatomic ion channel activity	0.0031254	0.0123457	15
GO:MF	GO:0008201	heparin binding	0.00326859	0.00987654	12
GO:MF	GO:0046943	carboxylic acid transmembrane transporter activity	0.00353608	0.0123457	15
GO:MF	GO:0008525	phosphatidylcholine transporter activity	0.00354325	0.00411523	5
GO:MF	GO:0045309	protein phosphorylated amino acid binding	0.00354325	0.00658436	8
GO:MF	GO:0035035	histone acetyltransferase binding	0.00354325	0.00411523	5
GO:MF	GO:0031267	small GTPase binding	0.00359362	0.0156379	19
GO:MF	GO:0045322	unmethylated CpG binding	0.00359362	0.00246914	3
GO:MF	GO:0090482	vitamin transmembrane transporter activity	0.00359362	0.00493827	6
GO:MF	GO:0022851	GABA-gated chloride ion channel activity	0.00359362	0.00329218	4
GO:MF	GO:0031994	insulin-like growth factor I binding	0.00359362	0.00329218	4
GO:MF	GO:0005342	organic acid transmembrane transporter activity	0.00359362	0.0123457	15
GO:MF	GO:0140297	DNA-binding transcription factor binding	0.00363564	0.0222222	27
GO:MF	GO:0099106	ion channel regulator activity	0.0037075	0.0090535	11
GO:MF	GO:0015370	solute:sodium symporter activity	0.00408758	0.00740741	9
GO:MF	GO:0099095	ligand-gated monoatomic anion channel activity	0.00430168	0.00411523	5
GO:MF	GO:0046332	SMAD binding	0.00448485	0.00740741	9
GO:MF	GO:0008083	growth factor activity	0.00448485	0.00987654	12
GO:MF	GO:0071949	FAD binding	0.0045609	0.00576132	7
GO:MF	GO:0016651	oxidoreductase activity, acting on NAD(P)H	0.00474643	0.00658436	8
GO:MF	GO:1901474	azole transmembrane transporter activity	0.00482862	0.00329218	4
GO:MF	GO:0051020	GTPase binding	0.0048349	0.0164609	20
GO:MF	GO:0004623	phospholipase A2 activity	0.00489749	0.00493827	6
GO:MF	GO:0008236	serine-type peptidase activity	0.00500279	0.0131687	16
GO:MF	GO:0030695	GTPase regulator activity	0.0050572	0.0213992	26
GO:MF	GO:0060589	nucleoside-triphosphatase regulator activity	0.0050572	0.0213992	26
GO:MF	GO:0003955	NAD(P)H dehydrogenase (quinone) activity	0.00512123	0.00411523	5
GO:MF	GO:0017022	myosin binding	0.00512123	0.00658436	8
GO:MF	GO:0140640	catalytic activity, acting on a nucleic acid	0.00513907	0.0279835	34
GO:MF	GO:0051015	actin filament binding	0.00535989	0.0123457	15
GO:MF	GO:0001227	DNA-binding transcription repressor activity, RNA polymerase II-specific	0.00558675	0.0156379	19
GO:MF	GO:1904315	transmitter-gated monoatomic ion channel activity involved in regulation of postsynaptic membrane potential	0.00565053	0.00576132	7
GO:MF	GO:0004252	serine-type endopeptidase activity	0.0059622	0.0123457	15
GO:MF	GO:0017171	serine hydrolase activity	0.00596854	0.0131687	16
GO:MF	GO:0005021	vascular endothelial growth factor receptor activity	0.00606025	0.00246914	3
GO:MF	GO:0019992	diacylglycerol binding	0.00606025	0.00246914	3
GO:MF	GO:0016504	peptidase activator activity	0.00640835	0.00493827	6
GO:MF	GO:0005261	monoatomic cation channel activity	0.00641588	0.018107	22
GO:MF	GO:0098960	postsynaptic neurotransmitter receptor activity	0.0068641	0.00658436	8
GO:MF	GO:0001217	DNA-binding transcription repressor activity	0.00709519	0.0156379	19
GO:MF	GO:0099529	neurotransmitter receptor activity involved in regulation of postsynaptic membrane potential	0.00709519	0.00576132	7
GO:MF	GO:0046875	ephrin receptor binding	0.00736464	0.00411523	5
GO:MF	GO:0005126	cytokine receptor binding	0.007402	0.0148148	18
GO:MF	GO:0015293	symporter activity	0.00789445	0.0090535	11
GO:MF	GO:0061135	endopeptidase regulator activity	0.00791653	0.0115226	14
GO:MF	GO:0015294	solute:monoatomic cation symporter activity	0.00839773	0.00823045	10
GO:MF	GO:0016298	lipase activity	0.00839773	0.0090535	11
GO:MF	GO:0043028	cysteine-type endopeptidase regulator activity involved in apoptotic process	0.00875813	0.00411523	5
GO:MF	GO:0008520	L-ascorbate:sodium symporter activity	0.008787	0.00164609	2
GO:MF	GO:0031750	D3 dopamine receptor binding	0.008787	0.00164609	2
GO:MF	GO:0016920	pyroglutamyl-peptidase activity	0.008787	0.00164609	2
GO:MF	GO:0015932	nucleobase-containing compound transmembrane transporter activity	0.008787	0.00576132	7
GO:MF	GO:0004335	galactokinase activity	0.008787	0.00164609	2
GO:MF	GO:0015234	thiamine transmembrane transporter activity	0.00933963	0.00246914	3
GO:MF	GO:0090554	phosphatidylcholine floppase activity	0.00933963	0.00246914	3
GO:MF	GO:0003924	GTPase activity	0.00967831	0.0164609	20
GO:MF	GO:0044389	ubiquitin-like protein ligase binding	0.0100076	0.0164609	20
GO:MF	GO:0015651	quaternary ammonium group transmembrane transporter activity	0.0100076	0.00329218	4
GO:MF	GO:0015459	potassium channel regulator activity	0.0106697	0.00493827	6
GO:MF	GO:0016874	ligase activity	0.0111414	0.0115226	14
GO:MF	GO:0140098	catalytic activity, acting on RNA	0.0112413	0.01893	23
GO:MF	GO:1901505	carbohydrate derivative transmembrane transporter activity	0.0118477	0.00576132	7
GO:MF	GO:0016655	oxidoreductase activity, acting on NAD(P)H, quinone or similar compound as acceptor	0.0118737	0.00411523	5
GO:MF	GO:0004622	lysophospholipase activity	0.0124771	0.00329218	4
GO:MF	GO:0005326	neurotransmitter transmembrane transporter activity	0.0124771	0.00329218	4
GO:MF	GO:0003925	G protein activity	0.0124771	0.00329218	4
GO:MF	GO:0004176	ATP-dependent peptidase activity	0.0134082	0.00246914	3
GO:MF	GO:0008503	benzodiazepine receptor activity	0.0134082	0.00246914	3
GO:MF	GO:0019534	toxin transmembrane transporter activity	0.0134082	0.00246914	3
GO:MF	GO:0097371	MDM2/MDM4 family protein binding	0.0134082	0.00246914	3
GO:MF	GO:0015214	pyrimidine nucleoside transmembrane transporter activity	0.0134082	0.00246914	3
GO:MF	GO:0140328	floppase activity	0.0134082	0.00246914	3
GO:MF	GO:0051219	phosphoprotein binding	0.014154	0.00740741	9
GO:MF	GO:0008237	metallopeptidase activity	0.0148329	0.0123457	15
GO:MF	GO:0031490	chromatin DNA binding	0.0152409	0.00740741	9
GO:MF	GO:0019003	GDP binding	0.0155292	0.00576132	7
GO:MF	GO:0004713	protein tyrosine kinase activity	0.0171474	0.00823045	10
GO:MF	GO:0003714	transcription corepressor activity	0.0174213	0.00987654	12
GO:MF	GO:0004890	GABA-A receptor activity	0.0186171	0.00329218	4
GO:MF	GO:0030371	translation repressor activity	0.0186171	0.00329218	4
GO:MF	GO:0035591	signaling adaptor activity	0.0186927	0.00658436	8
GO:MF	GO:0001784	phosphotyrosine residue binding	0.0187029	0.00493827	6
GO:MF	GO:0005254	chloride channel activity	0.020054	0.00658436	8
GO:MF	GO:0035064	methylated histone binding	0.020054	0.00658436	8
GO:MF	GO:0050660	flavin adenine dinucleotide binding	0.020054	0.00740741	9
GO:MF	GO:0030165	PDZ domain binding	0.0202999	0.00576132	7
GO:MF	GO:0002060	purine nucleobase binding	0.0208459	0.00164609	2
GO:MF	GO:0008823	cupric reductase activity	0.0208459	0.00164609	2
GO:MF	GO:0090434	oleoyl-CoA ligase activity	0.0208459	0.00164609	2
GO:MF	GO:0000293	ferric-chelate reductase activity	0.0208459	0.00164609	2
GO:MF	GO:0015489	putrescine transmembrane transporter activity	0.0208459	0.00164609	2
GO:MF	GO:0070653	high-density lipoprotein particle receptor binding	0.0208459	0.00164609	2
GO:MF	GO:0036042	long-chain fatty acyl-CoA binding	0.0208459	0.00164609	2
GO:MF	GO:0140034	methylation-dependent protein binding	0.0208459	0.00658436	8
GO:MF	GO:0052851	ferric-chelate reductase (NADPH) activity	0.0208459	0.00164609	2
GO:MF	GO:0140351	glycosylceramide flippase activity	0.0208459	0.00164609	2
GO:MF	GO:0008073	ornithine decarboxylase inhibitor activity	0.0208459	0.00164609	2
GO:MF	GO:0061628	H3K27me3 modified histone binding	0.0208459	0.00164609	2
GO:MF	GO:0016401	palmitoyl-CoA oxidase activity	0.0208459	0.00164609	2
GO:MF	GO:0140103	catalytic activity, acting on a glycoprotein	0.0210549	0.00329218	4
GO:MF	GO:0031625	ubiquitin protein ligase binding	0.0217751	0.0148148	18
GO:MF	GO:0015108	chloride transmembrane transporter activity	0.0218191	0.00823045	10
GO:MF	GO:0005343	organic acid:sodium symporter activity	0.0222986	0.00411523	5
GO:MF	GO:0061133	endopeptidase activator activity	0.0233685	0.00246914	3
GO:MF	GO:0005337	nucleoside transmembrane transporter activity	0.0233685	0.00246914	3
GO:MF	GO:0070513	death domain binding	0.0233685	0.00246914	3
GO:MF	GO:0016175	superoxide-generating NAD(P)H oxidase activity	0.0233685	0.00246914	3
GO:MF	GO:0043560	insulin receptor substrate binding	0.0233685	0.00246914	3
GO:MF	GO:0050997	quaternary ammonium group binding	0.0250834	0.00411523	5
GO:MF	GO:0016614	oxidoreductase activity, acting on CH-OH group of donors	0.0260333	0.0090535	11
GO:MF	GO:0003713	transcription coactivator activity	0.0260534	0.0123457	15
GO:MF	GO:0004222	metalloendopeptidase activity	0.0272423	0.00823045	10
GO:MF	GO:0005198	structural molecule activity	0.0274706	0.0320988	39
GO:MF	GO:0015101	organic cation transmembrane transporter activity	0.0279666	0.00411523	5
GO:MF	GO:0015605	organophosphate ester transmembrane transporter activity	0.0279666	0.00411523	5
GO:MF	GO:1901981	phosphatidylinositol phosphate binding	0.0279666	0.00987654	12
GO:MF	GO:0016917	GABA receptor activity	0.0287791	0.00329218	4
GO:MF	GO:0015217	ADP transmembrane transporter activity	0.0298882	0.00246914	3
GO:MF	GO:0005125	cytokine activity	0.0298882	0.0115226	14
GO:MF	GO:0004386	helicase activity	0.0298882	0.0090535	11
GO:MF	GO:0042393	histone binding	0.0299267	0.0123457	15
GO:MF	GO:0004518	nuclease activity	0.0309115	0.0115226	14
GO:MF	GO:1990841	promoter-specific chromatin binding	0.0311294	0.00493827	6
GO:MF	GO:0019207	kinase regulator activity	0.0336698	0.0123457	15
GO:MF	GO:1901682	sulfur compound transmembrane transporter activity	0.0340857	0.00493827	6
GO:MF	GO:0009055	electron transfer activity	0.0340857	0.00493827	6
GO:MF	GO:0032561	guanyl ribonucleotide binding	0.0342351	0.018107	22
GO:MF	GO:0005085	guanyl-nucleotide exchange factor activity	0.034488	0.0115226	14
GO:MF	GO:0042162	telomeric DNA binding	0.034488	0.00411523	5
GO:MF	GO:0005277	acetylcholine transmembrane transporter activity	0.0347016	0.00164609	2
GO:MF	GO:0004687	myosin light chain kinase activity	0.0347016	0.00164609	2
GO:MF	GO:0038085	vascular endothelial growth factor binding	0.0347016	0.00164609	2
GO:MF	GO:0060228	phosphatidylcholine-sterol O-acyltransferase activator activity	0.0347016	0.00164609	2
GO:MF	GO:1901375	acetate ester transmembrane transporter activity	0.0347016	0.00164609	2
GO:MF	GO:0019001	guanyl nucleotide binding	0.0347016	0.018107	22
GO:MF	GO:0015229	L-ascorbic acid transmembrane transporter activity	0.0347016	0.00164609	2
GO:MF	GO:0030116	glial cell-derived neurotrophic factor receptor binding	0.0347016	0.00164609	2
GO:MF	GO:0002054	nucleobase binding	0.0347016	0.00164609	2
GO:MF	GO:0004028	3-chloroallyl aldehyde dehydrogenase activity	0.0347016	0.00164609	2
GO:MF	GO:0102545	phosphatidyl phospholipase B activity	0.0347016	0.00164609	2
GO:MF	GO:0032422	purine-rich negative regulatory element binding	0.0347016	0.00164609	2
GO:MF	GO:0008504	monoamine transmembrane transporter activity	0.0352083	0.00246914	3
GO:MF	GO:0070063	RNA polymerase binding	0.0352083	0.00493827	6
GO:MF	GO:0008408	3'-5' exonuclease activity	0.0352083	0.00493827	6
GO:MF	GO:0035613	RNA stem-loop binding	0.0352083	0.00246914	3
GO:MF	GO:0005324	long-chain fatty acid transporter activity	0.0352083	0.00246914	3
GO:MF	GO:0005237	inhibitory extracellular ligand-gated monoatomic ion channel activity	0.0352083	0.00246914	3
GO:MF	GO:0000287	magnesium ion binding	0.0352083	0.0115226	14
GO:MF	GO:0030414	peptidase inhibitor activity	0.0370943	0.00987654	12
GO:MF	GO:0051213	dioxygenase activity	0.0370943	0.00658436	8
GO:MF	GO:0005548	phospholipid transporter activity	0.0379201	0.00493827	6
GO:MF	GO:0005253	monoatomic anion channel activity	0.039536	0.00658436	8
GO:MF	GO:0005525	GTP binding	0.0409612	0.017284	21
GO:MF	GO:0008327	methyl-CpG binding	0.0409612	0.00329218	4
GO:MF	GO:0097602	cullin family protein binding	0.0409612	0.00329218	4
GO:MF	GO:0015216	purine nucleotide transmembrane transporter activity	0.0409612	0.00329218	4
GO:MF	GO:0008017	microtubule binding	0.0416325	0.0123457	15
GO:MF	GO:0030297	transmembrane receptor protein tyrosine kinase activator activity	0.0421578	0.00246914	3
GO:MF	GO:0022853	active monoatomic ion transmembrane transporter activity	0.0421578	0.0115226	14
GO:MF	GO:0005347	ATP transmembrane transporter activity	0.0421578	0.00246914	3
GO:MF	GO:0003774	cytoskeletal motor activity	0.0421578	0.00740741	9
GO:MF	GO:0005402	carbohydrate:monoatomic cation symporter activity	0.0421578	0.00246914	3
GO:MF	GO:0030275	LRR domain binding	0.0421578	0.00246914	3
GO:MF	GO:0140327	flippase activity	0.0421578	0.00246914	3
GO:MF	GO:0005200	structural constituent of cytoskeleton	0.0435731	0.00493827	6
GO:MF	GO:0019887	protein kinase regulator activity	0.0450082	0.0106996	13
GO:MF	GO:0031210	phosphatidylcholine binding	0.0457809	0.00329218	4
GO:MF	GO:0032934	sterol binding	0.0471803	0.00493827	6
GO:MF	GO:0005178	integrin binding	0.0489519	0.00740741	9
GO:MF	GO:0019838	growth factor binding	0.0489519	0.00740741	9
GO:MF	GO:0022850	serotonin-gated monoatomic cation channel activity	0.0492538	0.00164609	2
GO:MF	GO:0051434	BH3 domain binding	0.0492538	0.00164609	2
GO:MF	GO:0050664	oxidoreductase activity, acting on NAD(P)H, oxygen as acceptor	0.0492538	0.00246914	3
GO:MF	GO:0047676	arachidonate-CoA ligase activity	0.0492538	0.00164609	2
GO:MF	GO:0047498	calcium-dependent phospholipase A2 activity	0.0492538	0.00246914	3
GO:MF	GO:0016723	oxidoreductase activity, acting on metal ions, NAD or NADP as acceptor	0.0492538	0.00164609	2
GO:MF	GO:0042979	ornithine decarboxylase regulator activity	0.0492538	0.00164609	2
GO:MF	GO:0035256	G protein-coupled glutamate receptor binding	0.0492538	0.00164609	2
GO:MF	GO:0019828	aspartic-type endopeptidase inhibitor activity	0.0492538	0.00164609	2
GO:MF	GO:0140031	phosphorylation-dependent protein binding	0.0492538	0.00164609	2
GO:MF	GO:0031489	myosin V binding	0.0492538	0.00246914	3
GO:MF	GO:0070974	POU domain binding	0.0492538	0.00164609	2
GO:MF	GO:0051400	BH domain binding	0.0492538	0.00164609	2
GO:MF	GO:0019209	kinase activator activity	0.0496305	0.00740741	9
GO:MF	GO:0008066	glutamate receptor activity	0.0496305	0.00329218	4
GO:MF	GO:0004866	endopeptidase inhibitor activity	0.0496305	0.0090535	11
GO:MF	GO:0045182	translation regulator activity	0.0497357	0.00823045	10
GO:MF	GO:0008375	acetylglucosaminyltransferase activity	0.0497357	0.00411523	5
GO:MF	GO:0008509	monoatomic anion transmembrane transporter activity	0.0497357	0.00823045	10
GO:MF	GO:0008234	cysteine-type peptidase activity	0.0497602	0.00987654	12
GO:BP	GO:0008150	biological_process	1.66962e-141	0.86749	1054
GO:BP	GO:0009987	cellular process	8.80995e-114	0.807407	981
GO:BP	GO:0065007	biological regulation	1.49324e-89	0.590123	717
GO:BP	GO:0050789	regulation of biological process	5.44807e-86	0.574486	698
GO:BP	GO:0050794	regulation of cellular process	2.95786e-74	0.539918	656
GO:BP	GO:0008152	metabolic process	5.24729e-61	0.554733	674
GO:BP	GO:0071704	organic substance metabolic process	1.04028e-56	0.530864	645
GO:BP	GO:0019222	regulation of metabolic process	6.98609e-56	0.32428	394
GO:BP	GO:0048518	positive regulation of biological process	4.6854e-55	0.306173	372
GO:BP	GO:0060255	regulation of macromolecule metabolic process	3.61958e-50	0.297942	362
GO:BP	GO:0044238	primary metabolic process	4.52368e-49	0.488066	593
GO:BP	GO:0032502	developmental process	9.44091e-49	0.290535	353
GO:BP	GO:0048856	anatomical structure development	2.35128e-48	0.277366	337
GO:BP	GO:0048522	positive regulation of cellular process	5.09059e-48	0.277366	337
GO:BP	GO:0031323	regulation of cellular metabolic process	6.28539e-48	0.296296	360
GO:BP	GO:0080090	regulation of primary metabolic process	3.37358e-47	0.266667	324
GO:BP	GO:0051179	localization	1.31122e-46	0.272428	331
GO:BP	GO:0051171	regulation of nitrogen compound metabolic process	3.60402e-46	0.260082	316
GO:BP	GO:0043170	macromolecule metabolic process	5.04312e-46	0.463374	563
GO:BP	GO:0006807	nitrogen compound metabolic process	1.15262e-45	0.465021	565
GO:BP	GO:1901564	organonitrogen compound metabolic process	4.73108e-44	0.287243	349
GO:BP	GO:0009889	regulation of biosynthetic process	2.28327e-42	0.262551	319
GO:BP	GO:0044237	cellular metabolic process	7.7932e-42	0.473251	575
GO:BP	GO:0050896	response to stimulus	3.33344e-41	0.397531	483
GO:BP	GO:0031326	regulation of cellular biosynthetic process	3.48674e-41	0.259259	315
GO:BP	GO:0009893	positive regulation of metabolic process	2.0078e-40	0.196708	239
GO:BP	GO:0019538	protein metabolic process	3.32616e-40	0.246091	299
GO:BP	GO:0048583	regulation of response to stimulus	1.47611e-39	0.202469	246
GO:BP	GO:0048519	negative regulation of biological process	3.0097e-39	0.255967	311
GO:BP	GO:0010556	regulation of macromolecule biosynthetic process	9.10586e-39	0.251029	305
GO:BP	GO:0010468	regulation of gene expression	1.16956e-38	0.247737	301
GO:BP	GO:0048523	negative regulation of cellular process	2.79199e-38	0.244444	297
GO:BP	GO:0010604	positive regulation of macromolecule metabolic process	6.71569e-37	0.18107	220
GO:BP	GO:0016043	cellular component organization	5.85444e-36	0.321811	391
GO:BP	GO:0051234	establishment of localization	5.85444e-36	0.22963	279
GO:BP	GO:0071840	cellular component organization or biogenesis	6.83536e-36	0.328395	399
GO:BP	GO:0007275	multicellular organism development	2.7035e-35	0.213992	260
GO:BP	GO:0006810	transport	5.1947e-35	0.217284	264
GO:BP	GO:0031325	positive regulation of cellular metabolic process	1.70077e-34	0.176132	214
GO:BP	GO:0051716	cellular response to stimulus	6.88383e-34	0.344033	418
GO:BP	GO:0048731	system development	1.21576e-33	0.187654	228
GO:BP	GO:0051173	positive regulation of nitrogen compound metabolic process	1.28125e-31	0.157202	191
GO:BP	GO:0023051	regulation of signaling	9.74631e-31	0.171193	208
GO:BP	GO:0010646	regulation of cell communication	2.06888e-30	0.17037	207
GO:BP	GO:0051641	cellular localization	2.49936e-30	0.173663	211
GO:BP	GO:0030154	cell differentiation	6.24492e-30	0.190947	232
GO:BP	GO:0048869	cellular developmental process	6.24492e-30	0.190947	232
GO:BP	GO:0023052	signaling	9.39807e-30	0.307819	374
GO:BP	GO:0007154	cell communication	3.51696e-29	0.309465	376
GO:BP	GO:0019219	regulation of nucleobase-containing compound metabolic process	2.50543e-28	0.1893	230
GO:BP	GO:0032501	multicellular organismal process	3.08523e-28	0.317695	386
GO:BP	GO:0009891	positive regulation of biosynthetic process	5.34229e-28	0.145679	177
GO:BP	GO:0009966	regulation of signal transduction	2.64673e-27	0.150617	183
GO:BP	GO:0031328	positive regulation of cellular biosynthetic process	1.58177e-26	0.142387	173
GO:BP	GO:0009058	biosynthetic process	3.01708e-26	0.369547	449
GO:BP	GO:0044271	cellular nitrogen compound biosynthetic process	6.7321e-26	0.215638	262
GO:BP	GO:0036211	protein modification process	9.34894e-26	0.140741	171
GO:BP	GO:0006950	response to stress	1.1112e-25	0.172016	209
GO:BP	GO:0033036	macromolecule localization	1.12122e-25	0.148971	181
GO:BP	GO:0043412	macromolecule modification	1.86915e-25	0.148971	181
GO:BP	GO:1901576	organic substance biosynthetic process	3.9951e-25	0.364609	443
GO:BP	GO:0051252	regulation of RNA metabolic process	4.96571e-25	0.17284	210
GO:BP	GO:0044249	cellular biosynthetic process	5.43304e-25	0.36214	440
GO:BP	GO:0010557	positive regulation of macromolecule biosynthetic process	9.64864e-25	0.136626	166
GO:BP	GO:0051239	regulation of multicellular organismal process	1.63583e-24	0.142387	173
GO:BP	GO:0006996	organelle organization	1.80295e-24	0.168724	205
GO:BP	GO:0009653	anatomical structure morphogenesis	5.2827e-24	0.135802	165
GO:BP	GO:0048584	positive regulation of response to stimulus	6.83095e-24	0.120165	146
GO:BP	GO:1901362	organic cyclic compound biosynthetic process	7.55293e-24	0.185185	225
GO:BP	GO:0019438	aromatic compound biosynthetic process	9.47823e-24	0.18107	220
GO:BP	GO:0048513	animal organ development	1.20351e-23	0.142387	173
GO:BP	GO:0007165	signal transduction	1.38122e-23	0.279012	339
GO:BP	GO:0034654	nucleobase-containing compound biosynthetic process	3.71719e-23	0.176955	215
GO:BP	GO:0018130	heterocycle biosynthetic process	4.20231e-23	0.179424	218
GO:BP	GO:0035556	intracellular signal transduction	6.51789e-23	0.133333	162
GO:BP	GO:0006355	regulation of DNA-templated transcription	2.77526e-22	0.157202	191
GO:BP	GO:2001141	regulation of RNA biosynthetic process	3.42798e-22	0.157202	191
GO:BP	GO:0032774	RNA biosynthetic process	6.62539e-22	0.16214	197
GO:BP	GO:0006351	DNA-templated transcription	7.31175e-22	0.161317	196
GO:BP	GO:0007399	nervous system development	1.16711e-21	0.116049	141
GO:BP	GO:0048468	cell development	2.59938e-21	0.13251	161
GO:BP	GO:0006366	transcription by RNA polymerase II	6.21776e-21	0.129218	157
GO:BP	GO:0007166	cell surface receptor signaling pathway	3.58006e-20	0.133333	162
GO:BP	GO:0006357	regulation of transcription by RNA polymerase II	6.94199e-20	0.123457	150
GO:BP	GO:0045935	positive regulation of nucleobase-containing compound metabolic process	1.63808e-19	0.109465	133
GO:BP	GO:0006796	phosphate-containing compound metabolic process	1.81582e-19	0.121811	148
GO:BP	GO:0006793	phosphorus metabolic process	2.03944e-19	0.122634	149
GO:BP	GO:0009059	macromolecule biosynthetic process	7.04449e-19	0.321811	391
GO:BP	GO:0051128	regulation of cellular component organization	8.08992e-19	0.115226	140
GO:BP	GO:0051246	regulation of protein metabolic process	9.84338e-19	0.0938272	114
GO:BP	GO:0050793	regulation of developmental process	1.2455e-18	0.115226	140
GO:BP	GO:0065008	regulation of biological quality	1.27518e-18	0.125926	153
GO:BP	GO:0010467	gene expression	2.65641e-18	0.307819	374
GO:BP	GO:0080134	regulation of response to stress	3.01773e-18	0.0773663	94
GO:BP	GO:0008104	protein localization	4.43183e-18	0.117695	143
GO:BP	GO:0070727	cellular macromolecule localization	6.1324e-18	0.117695	143
GO:BP	GO:0009056	catabolic process	1.00261e-17	0.119342	145
GO:BP	GO:0002376	immune system process	1.97393e-17	0.118519	144
GO:BP	GO:0051649	establishment of localization in cell	7.56914e-17	0.0995885	121
GO:BP	GO:0051254	positive regulation of RNA metabolic process	8.21098e-17	0.0979424	119
GO:BP	GO:0048585	negative regulation of response to stimulus	1.44522e-16	0.0880658	107
GO:BP	GO:1901575	organic substance catabolic process	1.63821e-16	0.102881	125
GO:BP	GO:0009605	response to external stimulus	3.10153e-16	0.116049	141
GO:BP	GO:0023056	positive regulation of signaling	5.6039e-16	0.0888889	108
GO:BP	GO:0008283	cell population proliferation	8.02532e-16	0.0946502	115
GO:BP	GO:0010647	positive regulation of cell communication	1.09309e-15	0.0880658	107
GO:BP	GO:0009892	negative regulation of metabolic process	1.24653e-15	0.130041	158
GO:BP	GO:0010033	response to organic substance	1.52559e-15	0.108642	132
GO:BP	GO:0045595	regulation of cell differentiation	2.80489e-15	0.0798354	97
GO:BP	GO:0006468	protein phosphorylation	3.18142e-15	0.0699588	85
GO:BP	GO:0006508	proteolysis	4.19431e-15	0.0823045	100
GO:BP	GO:0045893	positive regulation of DNA-templated transcription	4.26222e-15	0.0897119	109
GO:BP	GO:1902680	positive regulation of RNA biosynthetic process	4.68649e-15	0.0897119	109
GO:BP	GO:0071702	organic substance transport	5.72742e-15	0.10535	128
GO:BP	GO:0031324	negative regulation of cellular metabolic process	6.44435e-15	0.122634	149
GO:BP	GO:0070887	cellular response to chemical stimulus	9.47977e-15	0.112757	137
GO:BP	GO:0009967	positive regulation of signal transduction	1.22213e-14	0.0798354	97
GO:BP	GO:1902531	regulation of intracellular signal transduction	1.26881e-14	0.0847737	103
GO:BP	GO:0016192	vesicle-mediated transport	2.21439e-14	0.0798354	97
GO:BP	GO:0009719	response to endogenous stimulus	2.46195e-14	0.0773663	94
GO:BP	GO:0051247	positive regulation of protein metabolic process	2.55366e-14	0.0609053	74
GO:BP	GO:0051172	negative regulation of nitrogen compound metabolic process	3.31437e-14	0.0954733	116
GO:BP	GO:0009057	macromolecule catabolic process	3.31569e-14	0.0740741	90
GO:BP	GO:0141124	intracellular signaling cassette	4.44347e-14	0.0872428	106
GO:BP	GO:0022008	neurogenesis	4.77766e-14	0.0823045	100
GO:BP	GO:0009890	negative regulation of biosynthetic process	4.95364e-14	0.111111	135
GO:BP	GO:0016310	phosphorylation	5.09104e-14	0.0773663	94
GO:BP	GO:0032101	regulation of response to external stimulus	5.60324e-14	0.0617284	75
GO:BP	GO:0042127	regulation of cell population proliferation	8.63341e-14	0.0790123	96
GO:BP	GO:0071310	cellular response to organic substance	1.78169e-13	0.0888889	108
GO:BP	GO:0071495	cellular response to endogenous stimulus	1.7909e-13	0.0716049	87
GO:BP	GO:0031327	negative regulation of cellular biosynthetic process	2.03614e-13	0.109465	133
GO:BP	GO:1901360	organic cyclic compound metabolic process	2.17416e-13	0.273251	332
GO:BP	GO:0008219	cell death	2.24952e-13	0.0847737	103
GO:BP	GO:0012501	programmed cell death	2.24952e-13	0.0847737	103
GO:BP	GO:0010605	negative regulation of macromolecule metabolic process	2.34945e-13	0.118519	144
GO:BP	GO:0034641	cellular nitrogen compound metabolic process	2.71289e-13	0.285597	347
GO:BP	GO:0048870	cell motility	2.983e-13	0.0839506	102
GO:BP	GO:0009968	negative regulation of signal transduction	3.82238e-13	0.0699588	85
GO:BP	GO:0010628	positive regulation of gene expression	4.43438e-13	0.0650206	79
GO:BP	GO:0033554	cellular response to stress	7.32543e-13	0.0839506	102
GO:BP	GO:0040012	regulation of locomotion	8.95219e-13	0.0592593	72
GO:BP	GO:0051241	negative regulation of multicellular organismal process	8.95219e-13	0.0592593	72
GO:BP	GO:0098657	import into cell	1.1654e-12	0.0518519	63
GO:BP	GO:0010558	negative regulation of macromolecule biosynthetic process	1.17307e-12	0.106173	129
GO:BP	GO:0010648	negative regulation of cell communication	1.1901e-12	0.0716049	87
GO:BP	GO:0016477	cell migration	1.28248e-12	0.0757202	92
GO:BP	GO:0045944	positive regulation of transcription by RNA polymerase II	1.30257e-12	0.0699588	85
GO:BP	GO:0023057	negative regulation of signaling	1.44641e-12	0.0716049	87
GO:BP	GO:0040011	locomotion	1.62718e-12	0.0650206	79
GO:BP	GO:0051240	positive regulation of multicellular organismal process	1.77531e-12	0.0748971	91
GO:BP	GO:0006725	cellular aromatic compound metabolic process	2.37253e-12	0.264198	321
GO:BP	GO:0048699	generation of neurons	3.4092e-12	0.0707819	86
GO:BP	GO:2000145	regulation of cell motility	3.41735e-12	0.0567901	69
GO:BP	GO:0002682	regulation of immune system process	4.7539e-12	0.0740741	90
GO:BP	GO:0030163	protein catabolic process	4.9549e-12	0.0567901	69
GO:BP	GO:0032879	regulation of localization	6.13608e-12	0.0847737	103
GO:BP	GO:0030334	regulation of cell migration	6.25756e-12	0.054321	66
GO:BP	GO:0007049	cell cycle	6.7453e-12	0.0790123	96
GO:BP	GO:0030182	neuron differentiation	1.10643e-11	0.0666667	81
GO:BP	GO:2000026	regulation of multicellular organismal development	1.79872e-11	0.0674897	82
GO:BP	GO:0006915	apoptotic process	1.79872e-11	0.0781893	95
GO:BP	GO:0009888	tissue development	1.86488e-11	0.0888889	108
GO:BP	GO:0045892	negative regulation of DNA-templated transcription	4.38731e-11	0.0658436	80
GO:BP	GO:1902679	negative regulation of RNA biosynthetic process	4.83494e-11	0.0658436	80
GO:BP	GO:0046483	heterocycle metabolic process	5.32604e-11	0.257613	313
GO:BP	GO:0006897	endocytosis	5.38358e-11	0.0411523	50
GO:BP	GO:1901565	organonitrogen compound catabolic process	5.87445e-11	0.0691358	84
GO:BP	GO:0009887	animal organ morphogenesis	6.63618e-11	0.0576132	70
GO:BP	GO:0009790	embryo development	8.93763e-11	0.0617284	75
GO:BP	GO:0001817	regulation of cytokine production	1.00875e-10	0.0452675	55
GO:BP	GO:0006139	nucleobase-containing compound metabolic process	1.00875e-10	0.252675	307
GO:BP	GO:0031399	regulation of protein modification process	1.01659e-10	0.0518519	63
GO:BP	GO:0030097	hemopoiesis	1.1248e-10	0.0534979	65
GO:BP	GO:0001816	cytokine production	1.31e-10	0.0452675	55
GO:BP	GO:0043687	post-translational protein modification	1.39093e-10	0.0526749	64
GO:BP	GO:0048646	anatomical structure formation involved in morphogenesis	1.4678e-10	0.0600823	73
GO:BP	GO:0055085	transmembrane transport	1.49873e-10	0.0765432	93
GO:BP	GO:0090304	nucleic acid metabolic process	1.53618e-10	0.23786	289
GO:BP	GO:0035295	tube development	1.53618e-10	0.0576132	70
GO:BP	GO:0022402	cell cycle process	1.62078e-10	0.0633745	77
GO:BP	GO:0045934	negative regulation of nucleobase-containing compound metabolic process	1.65161e-10	0.072428	88
GO:BP	GO:0051253	negative regulation of RNA metabolic process	1.91024e-10	0.0683128	83
GO:BP	GO:1901700	response to oxygen-containing compound	1.95377e-10	0.0641975	78
GO:BP	GO:0006952	defense response	1.95377e-10	0.0765432	93
GO:BP	GO:0008284	positive regulation of cell population proliferation	2.05175e-10	0.0493827	60
GO:BP	GO:0051049	regulation of transport	2.21021e-10	0.0666667	81
GO:BP	GO:0031347	regulation of defense response	2.57675e-10	0.0444444	54
GO:BP	GO:0007155	cell adhesion	3.09333e-10	0.0658436	80
GO:BP	GO:0007010	cytoskeleton organization	3.9502e-10	0.0707819	86
GO:BP	GO:0000165	MAPK cascade	4.79558e-10	0.0419753	51
GO:BP	GO:1902533	positive regulation of intracellular signal transduction	5.23742e-10	0.0526749	64
GO:BP	GO:0010876	lipid localization	5.50998e-10	0.0345679	42
GO:BP	GO:0070647	protein modification by small protein conjugation or removal	6.84456e-10	0.0502058	61
GO:BP	GO:0031401	positive regulation of protein modification process	7.05492e-10	0.0386831	47
GO:BP	GO:0006811	monoatomic ion transport	7.35203e-10	0.0625514	76
GO:BP	GO:0051130	positive regulation of cellular component organization	7.68042e-10	0.055144	67
GO:BP	GO:0072359	circulatory system development	8.0619e-10	0.0567901	69
GO:BP	GO:0051603	proteolysis involved in protein catabolic process	8.19791e-10	0.0444444	54
GO:BP	GO:0046907	intracellular transport	1.9296e-09	0.0650206	79
GO:BP	GO:0034330	cell junction organization	2.0777e-09	0.0419753	51
GO:BP	GO:0044248	cellular catabolic process	3.23899e-09	0.0691358	84
GO:BP	GO:0007267	cell-cell signaling	3.79285e-09	0.0666667	81
GO:BP	GO:0120036	plasma membrane bounded cell projection organization	4.49918e-09	0.0674897	82
GO:BP	GO:0071705	nitrogen compound transport	4.97299e-09	0.0765432	93
GO:BP	GO:0048666	neuron development	6.30956e-09	0.0526749	64
GO:BP	GO:0001775	cell activation	6.49295e-09	0.0518519	63
GO:BP	GO:0043067	regulation of programmed cell death	7.84555e-09	0.0633745	77
GO:BP	GO:0051094	positive regulation of developmental process	7.91488e-09	0.0584362	71
GO:BP	GO:0007423	sensory organ development	7.97613e-09	0.0378601	46
GO:BP	GO:0030030	cell projection organization	8.52325e-09	0.0674897	82
GO:BP	GO:0006869	lipid transport	9.13426e-09	0.0304527	37
GO:BP	GO:0010243	response to organonitrogen compound	9.8109e-09	0.0419753	51
GO:BP	GO:0032446	protein modification by small protein conjugation	1.03921e-08	0.0444444	54
GO:BP	GO:0060284	regulation of cell development	1.06289e-08	0.0427984	52
GO:BP	GO:0043408	regulation of MAPK cascade	1.12882e-08	0.036214	44
GO:BP	GO:0006955	immune response	1.28008e-08	0.072428	88
GO:BP	GO:0015031	protein transport	1.29293e-08	0.0592593	72
GO:BP	GO:0000278	mitotic cell cycle	1.34129e-08	0.0469136	57
GO:BP	GO:0044419	biological process involved in interspecies interaction between organisms	1.63073e-08	0.0699588	85
GO:BP	GO:0006629	lipid metabolic process	1.7185e-08	0.0609053	74
GO:BP	GO:0043603	amide metabolic process	1.88339e-08	0.0650206	79
GO:BP	GO:0042981	regulation of apoptotic process	2.02755e-08	0.0609053	74
GO:BP	GO:0000122	negative regulation of transcription by RNA polymerase II	2.0403e-08	0.0485597	59
GO:BP	GO:0045184	establishment of protein localization	2.20902e-08	0.0674897	82
GO:BP	GO:0022414	reproductive process	2.40141e-08	0.0584362	71
GO:BP	GO:0042592	homeostatic process	2.40141e-08	0.0716049	87
GO:BP	GO:0006812	monoatomic cation transport	2.56646e-08	0.0518519	63
GO:BP	GO:0051640	organelle localization	2.77792e-08	0.0353909	43
GO:BP	GO:0000003	reproduction	3.36372e-08	0.0584362	71
GO:BP	GO:1901698	response to nitrogen compound	3.36722e-08	0.0444444	54
GO:BP	GO:0019220	regulation of phosphate metabolic process	3.36722e-08	0.0444444	54
GO:BP	GO:0051174	regulation of phosphorus metabolic process	3.54379e-08	0.0444444	54
GO:BP	GO:0048589	developmental growth	3.58609e-08	0.037037	45
GO:BP	GO:0060429	epithelium development	3.70865e-08	0.0576132	70
GO:BP	GO:0098916	anterograde trans-synaptic signaling	3.79951e-08	0.036214	44
GO:BP	GO:0007268	chemical synaptic transmission	3.79951e-08	0.036214	44
GO:BP	GO:0099537	trans-synaptic signaling	4.61526e-08	0.036214	44
GO:BP	GO:0006259	DNA metabolic process	4.63609e-08	0.0502058	61
GO:BP	GO:0009894	regulation of catabolic process	4.84115e-08	0.0493827	60
GO:BP	GO:0009611	response to wounding	4.84667e-08	0.0304527	37
GO:BP	GO:0000902	cell morphogenesis	5.14586e-08	0.0469136	57
GO:BP	GO:0001819	positive regulation of cytokine production	5.19526e-08	0.0304527	37
GO:BP	GO:0099536	synaptic signaling	5.40743e-08	0.037037	45
GO:BP	GO:0006974	DNA damage response	6.11269e-08	0.0460905	56
GO:BP	GO:0045321	leukocyte activation	6.11269e-08	0.0460905	56
GO:BP	GO:0044255	cellular lipid metabolic process	6.64162e-08	0.0493827	60
GO:BP	GO:0007167	enzyme-linked receptor protein signaling pathway	7.66264e-08	0.0485597	59
GO:BP	GO:0051093	negative regulation of developmental process	8.32385e-08	0.0444444	54
GO:BP	GO:0046903	secretion	8.49191e-08	0.0436214	53
GO:BP	GO:0040007	growth	9.41581e-08	0.0436214	53
GO:BP	GO:0061061	muscle structure development	1.09493e-07	0.0353909	43
GO:BP	GO:0019941	modification-dependent protein catabolic process	1.16279e-07	0.0353909	43
GO:BP	GO:0009314	response to radiation	1.43883e-07	0.0271605	33
GO:BP	GO:0140352	export from cell	1.51232e-07	0.0411523	50
GO:BP	GO:0043632	modification-dependent macromolecule catabolic process	1.78909e-07	0.0353909	43
GO:BP	GO:0043410	positive regulation of MAPK cascade	1.83921e-07	0.0279835	34
GO:BP	GO:0071407	cellular response to organic cyclic compound	1.97132e-07	0.0288066	35
GO:BP	GO:0051726	regulation of cell cycle	1.9843e-07	0.0493827	60
GO:BP	GO:0033043	regulation of organelle organization	1.9874e-07	0.0534979	65
GO:BP	GO:0006954	inflammatory response	2.21239e-07	0.037037	45
GO:BP	GO:0001932	regulation of protein phosphorylation	2.24082e-07	0.0353909	43
GO:BP	GO:0051050	positive regulation of transport	2.47052e-07	0.037037	45
GO:BP	GO:0001944	vasculature development	2.60053e-07	0.0395062	48
GO:BP	GO:0042325	regulation of phosphorylation	2.92252e-07	0.037037	45
GO:BP	GO:0014070	response to organic cyclic compound	3.09824e-07	0.0345679	42
GO:BP	GO:1901701	cellular response to oxygen-containing compound	3.31048e-07	0.0477366	58
GO:BP	GO:0002684	positive regulation of immune system process	3.39149e-07	0.0485597	59
GO:BP	GO:1903047	mitotic cell cycle process	3.40356e-07	0.0386831	47
GO:BP	GO:0007507	heart development	3.6246e-07	0.0329218	40
GO:BP	GO:0030001	metal ion transport	3.88533e-07	0.0436214	53
GO:BP	GO:0009725	response to hormone	3.95813e-07	0.0353909	43
GO:BP	GO:0002764	immune response-regulating signaling pathway	4.0151e-07	0.0279835	34
GO:BP	GO:0032103	positive regulation of response to external stimulus	4.32477e-07	0.0329218	40
GO:BP	GO:0045597	positive regulation of cell differentiation	4.42455e-07	0.0403292	49
GO:BP	GO:0007417	central nervous system development	4.42455e-07	0.0436214	53
GO:BP	GO:0006511	ubiquitin-dependent protein catabolic process	4.4421e-07	0.0337449	41
GO:BP	GO:0002757	immune response-activating signaling pathway	4.65426e-07	0.0271605	33
GO:BP	GO:0044085	cellular component biogenesis	4.67722e-07	0.152263	185
GO:BP	GO:0006518	peptide metabolic process	4.69037e-07	0.0526749	64
GO:BP	GO:0033993	response to lipid	4.77838e-07	0.0345679	42
GO:BP	GO:0015748	organophosphate ester transport	4.80109e-07	0.0164609	20
GO:BP	GO:0016070	RNA metabolic process	4.98349e-07	0.206584	251
GO:BP	GO:0051707	response to other organism	5.26146e-07	0.0609053	74
GO:BP	GO:0043207	response to external biotic stimulus	5.64669e-07	0.0609053	74
GO:BP	GO:0051301	cell division	5.93843e-07	0.0279835	34
GO:BP	GO:0051656	establishment of organelle localization	5.93843e-07	0.0279835	34
GO:BP	GO:0022607	cellular component assembly	6.32844e-07	0.144033	175
GO:BP	GO:0006816	calcium ion transport	6.61229e-07	0.0255144	31
GO:BP	GO:0032989	cellular anatomical entity morphogenesis	6.62815e-07	0.037037	45
GO:BP	GO:0030522	intracellular receptor signaling pathway	6.9988e-07	0.0246914	30
GO:BP	GO:0002253	activation of immune response	7.04202e-07	0.0296296	36
GO:BP	GO:0034329	cell junction assembly	7.04323e-07	0.0263374	32
GO:BP	GO:0034220	monoatomic ion transmembrane transport	7.11838e-07	0.0477366	58
GO:BP	GO:0150063	visual system development	8.11329e-07	0.0263374	32
GO:BP	GO:0048732	gland development	8.11329e-07	0.0263374	32
GO:BP	GO:0009607	response to biotic stimulus	8.43447e-07	0.0617284	75
GO:BP	GO:2000147	positive regulation of cell motility	8.85985e-07	0.0312757	38
GO:BP	GO:0010562	positive regulation of phosphorus metabolic process	8.93179e-07	0.0304527	37
GO:BP	GO:0045937	positive regulation of phosphate metabolic process	8.93179e-07	0.0304527	37
GO:BP	GO:0060322	head development	8.99853e-07	0.036214	44
GO:BP	GO:0009896	positive regulation of catabolic process	9.46778e-07	0.0304527	37
GO:BP	GO:0048880	sensory system development	1.0687e-06	0.0263374	32
GO:BP	GO:0032870	cellular response to hormone stimulus	1.07014e-06	0.0304527	37
GO:BP	GO:0016567	protein ubiquitination	1.17975e-06	0.0378601	46
GO:BP	GO:0018193	peptidyl-amino acid modification	1.22636e-06	0.0288066	35
GO:BP	GO:0140546	defense response to symbiont	1.24358e-06	0.0469136	57
GO:BP	GO:0032940	secretion by cell	1.33324e-06	0.037037	45
GO:BP	GO:0048568	embryonic organ development	1.58524e-06	0.0288066	35
GO:BP	GO:0040017	positive regulation of locomotion	1.58797e-06	0.0312757	38
GO:BP	GO:0050776	regulation of immune response	1.95336e-06	0.0411523	50
GO:BP	GO:0010564	regulation of cell cycle process	1.95562e-06	0.036214	44
GO:BP	GO:0001654	eye development	2.05855e-06	0.0255144	31
GO:BP	GO:0007346	regulation of mitotic cell cycle	2.3266e-06	0.0279835	34
GO:BP	GO:1902532	negative regulation of intracellular signal transduction	2.33265e-06	0.0304527	37
GO:BP	GO:0048598	embryonic morphogenesis	2.36616e-06	0.0345679	42
GO:BP	GO:0046649	lymphocyte activation	2.44968e-06	0.0378601	46
GO:BP	GO:0030335	positive regulation of cell migration	2.53359e-06	0.0296296	36
GO:BP	GO:0001934	positive regulation of protein phosphorylation	2.76608e-06	0.0263374	32
GO:BP	GO:0006260	DNA replication	2.98951e-06	0.0197531	24
GO:BP	GO:0050767	regulation of neurogenesis	3.00545e-06	0.0222222	27
GO:BP	GO:0048729	tissue morphogenesis	3.27178e-06	0.0337449	41
GO:BP	GO:0003006	developmental process involved in reproduction	3.50198e-06	0.0403292	49
GO:BP	GO:0009416	response to light stimulus	3.51069e-06	0.0205761	25
GO:BP	GO:1901699	cellular response to nitrogen compound	3.69401e-06	0.0312757	38
GO:BP	GO:0098660	inorganic ion transmembrane transport	3.72547e-06	0.0427984	52
GO:BP	GO:0007017	microtubule-based process	3.97571e-06	0.0452675	55
GO:BP	GO:0009628	response to abiotic stimulus	3.97571e-06	0.0419753	51
GO:BP	GO:0002831	regulation of response to biotic stimulus	3.98246e-06	0.0279835	34
GO:BP	GO:0098609	cell-cell adhesion	4.31758e-06	0.0403292	49
GO:BP	GO:0031175	neuron projection development	4.41377e-06	0.0411523	50
GO:BP	GO:0051129	negative regulation of cellular component organization	4.50103e-06	0.0345679	42
GO:BP	GO:0042176	regulation of protein catabolic process	4.5827e-06	0.0238683	29
GO:BP	GO:0030029	actin filament-based process	4.62458e-06	0.0378601	46
GO:BP	GO:0007420	brain development	4.6783e-06	0.0329218	40
GO:BP	GO:0030855	epithelial cell differentiation	4.76677e-06	0.0353909	43
GO:BP	GO:0001568	blood vessel development	4.992e-06	0.0353909	43
GO:BP	GO:0006261	DNA-templated DNA replication	4.992e-06	0.0148148	18
GO:BP	GO:0048667	cell morphogenesis involved in neuron differentiation	5.55155e-06	0.0296296	36
GO:BP	GO:0015914	phospholipid transport	6.11647e-06	0.0123457	15
GO:BP	GO:0071417	cellular response to organonitrogen compound	6.11647e-06	0.0288066	35
GO:BP	GO:0000280	nuclear division	6.18261e-06	0.0263374	32
GO:BP	GO:0035239	tube morphogenesis	6.82664e-06	0.0403292	49
GO:BP	GO:0010498	proteasomal protein catabolic process	7.54956e-06	0.0279835	34
GO:BP	GO:0048285	organelle fission	7.99825e-06	0.0279835	34
GO:BP	GO:0007389	pattern specification process	8.47152e-06	0.0279835	34
GO:BP	GO:0042692	muscle cell differentiation	8.73832e-06	0.0230453	28
GO:BP	GO:0042327	positive regulation of phosphorylation	8.93934e-06	0.0263374	32
GO:BP	GO:0046503	glycerolipid catabolic process	9.10874e-06	0.0090535	11
GO:BP	GO:0051668	localization within membrane	9.62375e-06	0.0345679	42
GO:BP	GO:0008610	lipid biosynthetic process	1.09357e-05	0.0329218	40
GO:BP	GO:0048878	chemical homeostasis	1.2236e-05	0.0436214	53
GO:BP	GO:0002521	leukocyte differentiation	1.2464e-05	0.0320988	39
GO:BP	GO:0098542	defense response to other organism	1.27189e-05	0.0485597	59
GO:BP	GO:0048608	reproductive structure development	1.2898e-05	0.0197531	24
GO:BP	GO:0031349	positive regulation of defense response	1.30455e-05	0.0255144	31
GO:BP	GO:0061564	axon development	1.34577e-05	0.0263374	32
GO:BP	GO:0050673	epithelial cell proliferation	1.34577e-05	0.0263374	32
GO:BP	GO:0045229	external encapsulating structure organization	1.38162e-05	0.0213992	26
GO:BP	GO:0030198	extracellular matrix organization	1.38162e-05	0.0213992	26
GO:BP	GO:0045088	regulation of innate immune response	1.39645e-05	0.0238683	29
GO:BP	GO:0043062	extracellular structure organization	1.59032e-05	0.0213992	26
GO:BP	GO:0050778	positive regulation of immune response	1.59032e-05	0.0337449	41
GO:BP	GO:0061458	reproductive system development	1.60398e-05	0.0197531	24
GO:BP	GO:0097435	supramolecular fiber organization	1.61223e-05	0.0378601	46
GO:BP	GO:0030155	regulation of cell adhesion	1.63177e-05	0.0353909	43
GO:BP	GO:0051960	regulation of nervous system development	1.67363e-05	0.0238683	29
GO:BP	GO:1901987	regulation of cell cycle phase transition	1.67363e-05	0.0238683	29
GO:BP	GO:0002252	immune effector process	1.67948e-05	0.0312757	38
GO:BP	GO:0045087	innate immune response	1.75946e-05	0.0386831	47
GO:BP	GO:0045165	cell fate commitment	1.80919e-05	0.01893	23
GO:BP	GO:0048871	multicellular organismal-level homeostasis	1.85484e-05	0.037037	45
GO:BP	GO:0120039	plasma membrane bounded cell projection morphogenesis	1.89704e-05	0.0304527	37
GO:BP	GO:0043069	negative regulation of programmed cell death	1.89704e-05	0.0386831	47
GO:BP	GO:0080135	regulation of cellular response to stress	1.91825e-05	0.0255144	31
GO:BP	GO:0000226	microtubule cytoskeleton organization	1.95325e-05	0.0337449	41
GO:BP	GO:0048858	cell projection morphogenesis	2.19847e-05	0.0304527	37
GO:BP	GO:0022603	regulation of anatomical structure morphogenesis	2.23636e-05	0.036214	44
GO:BP	GO:0050804	modulation of chemical synaptic transmission	2.39761e-05	0.0238683	29
GO:BP	GO:0099177	regulation of trans-synaptic signaling	2.39761e-05	0.0238683	29
GO:BP	GO:0000209	protein polyubiquitination	2.44284e-05	0.01893	23
GO:BP	GO:0044770	cell cycle phase transition	2.45197e-05	0.0271605	33
GO:BP	GO:0003002	regionalization	2.54539e-05	0.0255144	31
GO:BP	GO:0015850	organic hydroxy compound transport	2.78146e-05	0.018107	22
GO:BP	GO:0071363	cellular response to growth factor stimulus	2.81361e-05	0.0312757	38
GO:BP	GO:0050878	regulation of body fluid levels	2.82987e-05	0.01893	23
GO:BP	GO:0032787	monocarboxylic acid metabolic process	2.86402e-05	0.0296296	36
GO:BP	GO:0051235	maintenance of location	2.96321e-05	0.0205761	25
GO:BP	GO:2000146	negative regulation of cell motility	3.03961e-05	0.01893	23
GO:BP	GO:0007611	learning or memory	3.14539e-05	0.0164609	20
GO:BP	GO:0007548	sex differentiation	3.22363e-05	0.018107	22
GO:BP	GO:0071396	cellular response to lipid	3.54933e-05	0.0255144	31
GO:BP	GO:0033365	protein localization to organelle	3.5847e-05	0.0427984	52
GO:BP	GO:0006281	DNA repair	3.64074e-05	0.0296296	36
GO:BP	GO:0040008	regulation of growth	3.90723e-05	0.0271605	33
GO:BP	GO:0002244	hematopoietic progenitor cell differentiation	3.90723e-05	0.0131687	16
GO:BP	GO:0051046	regulation of secretion	3.90723e-05	0.0271605	33
GO:BP	GO:0048771	tissue remodeling	3.98195e-05	0.0139918	17
GO:BP	GO:0050684	regulation of mRNA processing	4.05597e-05	0.0123457	15
GO:BP	GO:0045596	negative regulation of cell differentiation	4.20839e-05	0.0312757	38
GO:BP	GO:0072330	monocarboxylic acid biosynthetic process	4.26543e-05	0.0148148	18
GO:BP	GO:0030036	actin cytoskeleton organization	4.30302e-05	0.0329218	40
GO:BP	GO:0062207	regulation of pattern recognition receptor signaling pathway	4.31345e-05	0.0131687	16
GO:BP	GO:0045089	positive regulation of innate immune response	4.37057e-05	0.0205761	25
GO:BP	GO:0070925	organelle assembly	4.52224e-05	0.0427984	52
GO:BP	GO:0070848	response to growth factor	4.56425e-05	0.0312757	38
GO:BP	GO:0006909	phagocytosis	4.63831e-05	0.0148148	18
GO:BP	GO:0050900	leukocyte migration	4.68129e-05	0.0213992	26
GO:BP	GO:0042060	wound healing	4.68129e-05	0.0213992	26
GO:BP	GO:0040013	negative regulation of locomotion	4.82011e-05	0.0197531	24
GO:BP	GO:0060627	regulation of vesicle-mediated transport	5.06493e-05	0.0255144	31
GO:BP	GO:0044242	cellular lipid catabolic process	5.07599e-05	0.0164609	20
GO:BP	GO:0048514	blood vessel morphogenesis	5.72038e-05	0.0296296	36
GO:BP	GO:0032880	regulation of protein localization	5.72038e-05	0.0378601	46
GO:BP	GO:0006644	phospholipid metabolic process	5.9322e-05	0.0222222	27
GO:BP	GO:0002833	positive regulation of response to biotic stimulus	6.00276e-05	0.0213992	26
GO:BP	GO:0090596	sensory organ morphogenesis	6.0858e-05	0.01893	23
GO:BP	GO:0098662	inorganic cation transmembrane transport	6.19307e-05	0.036214	44
GO:BP	GO:0072010	glomerular epithelium development	6.23956e-05	0.00576132	7
GO:BP	GO:0044281	small molecule metabolic process	6.40849e-05	0.0633745	77
GO:BP	GO:0072657	protein localization to membrane	6.51453e-05	0.0296296	36
GO:BP	GO:0002009	morphogenesis of an epithelium	6.61684e-05	0.0271605	33
GO:BP	GO:0098655	monoatomic cation transmembrane transport	6.61794e-05	0.037037	45
GO:BP	GO:0002064	epithelial cell development	7.16957e-05	0.0156379	19
GO:BP	GO:0043066	negative regulation of apoptotic process	7.18049e-05	0.036214	44
GO:BP	GO:0051648	vesicle localization	7.63712e-05	0.0139918	17
GO:BP	GO:0070661	leukocyte proliferation	7.65235e-05	0.0205761	25
GO:BP	GO:0050665	hydrogen peroxide biosynthetic process	7.81003e-05	0.00411523	5
GO:BP	GO:0010959	regulation of metal ion transport	8.22861e-05	0.017284	21
GO:BP	GO:0019752	carboxylic acid metabolic process	8.2792e-05	0.037037	45
GO:BP	GO:0006631	fatty acid metabolic process	8.65466e-05	0.0205761	25
GO:BP	GO:0016197	endosomal transport	8.72496e-05	0.018107	22
GO:BP	GO:0046486	glycerolipid metabolic process	8.79218e-05	0.0222222	27
GO:BP	GO:0032835	glomerulus development	9.07023e-05	0.00823045	10
GO:BP	GO:0043010	camera-type eye development	9.15673e-05	0.0205761	25
GO:BP	GO:0060341	regulation of cellular localization	9.16361e-05	0.0403292	49
GO:BP	GO:0045732	positive regulation of protein catabolic process	9.2055e-05	0.0148148	18
GO:BP	GO:0072011	glomerular endothelium development	9.73044e-05	0.00329218	4
GO:BP	GO:0007409	axonogenesis	9.94008e-05	0.0230453	28
GO:BP	GO:0007169	transmembrane receptor protein tyrosine kinase signaling pathway	0.000100481	0.0296296	36
GO:BP	GO:0002221	pattern recognition receptor signaling pathway	0.000100486	0.0164609	20
GO:BP	GO:0030100	regulation of endocytosis	0.000100486	0.0164609	20
GO:BP	GO:0010256	endomembrane system organization	0.000100767	0.0279835	34
GO:BP	GO:0031589	cell-substrate adhesion	0.000102178	0.0205761	25
GO:BP	GO:0051650	establishment of vesicle localization	0.000102926	0.0131687	16
GO:BP	GO:1903050	regulation of proteolysis involved in protein catabolic process	0.000105054	0.0156379	19
GO:BP	GO:0050727	regulation of inflammatory response	0.000109184	0.0197531	24
GO:BP	GO:0043401	steroid hormone mediated signaling pathway	0.000110617	0.0115226	14
GO:BP	GO:0043161	proteasome-mediated ubiquitin-dependent protein catabolic process	0.000112067	0.0213992	26
GO:BP	GO:0006650	glycerophospholipid metabolic process	0.000112365	0.018107	22
GO:BP	GO:0030099	myeloid cell differentiation	0.000114525	0.0238683	29
GO:BP	GO:0044283	small molecule biosynthetic process	0.000114525	0.0279835	34
GO:BP	GO:0050890	cognition	0.000114573	0.017284	21
GO:BP	GO:1901988	negative regulation of cell cycle phase transition	0.00011483	0.0164609	20
GO:BP	GO:0043009	chordate embryonic development	0.000115158	0.0337449	41
GO:BP	GO:0010948	negative regulation of cell cycle process	0.000119189	0.018107	22
GO:BP	GO:0006898	receptor-mediated endocytosis	0.000121279	0.0156379	19
GO:BP	GO:1903409	reactive oxygen species biosynthetic process	0.000128282	0.00658436	8
GO:BP	GO:0048812	neuron projection morphogenesis	0.00013016	0.0279835	34
GO:BP	GO:0030336	negative regulation of cell migration	0.000131126	0.017284	21
GO:BP	GO:0051896	regulation of phosphatidylinositol 3-kinase/protein kinase B signal transduction	0.000132408	0.0164609	20
GO:BP	GO:0048545	response to steroid hormone	0.000135907	0.0148148	18
GO:BP	GO:0034370	triglyceride-rich lipoprotein particle remodeling	0.000140021	0.00411523	5
GO:BP	GO:0034372	very-low-density lipoprotein particle remodeling	0.000140021	0.00411523	5
GO:BP	GO:0043436	oxoacid metabolic process	0.000142438	0.037037	45
GO:BP	GO:0002683	negative regulation of immune system process	0.000143257	0.0246914	30
GO:BP	GO:0009792	embryo development ending in birth or egg hatching	0.000149462	0.0337449	41
GO:BP	GO:0002218	activation of innate immune response	0.000149462	0.017284	21
GO:BP	GO:1901652	response to peptide	0.000150765	0.0205761	25
GO:BP	GO:0002758	innate immune response-activating signaling pathway	0.000151695	0.0164609	20
GO:BP	GO:1903311	regulation of mRNA metabolic process	0.000153284	0.018107	22
GO:BP	GO:0007059	chromosome segregation	0.000155032	0.0222222	27
GO:BP	GO:0061136	regulation of proteasomal protein catabolic process	0.000161395	0.0139918	17
GO:BP	GO:0070588	calcium ion transmembrane transport	0.000163324	0.018107	22
GO:BP	GO:0034204	lipid translocation	0.00017065	0.00823045	10
GO:BP	GO:0006082	organic acid metabolic process	0.000173997	0.037037	45
GO:BP	GO:0035264	multicellular organism growth	0.000173997	0.0131687	16
GO:BP	GO:0030518	intracellular steroid hormone receptor signaling pathway	0.000174053	0.0106996	13
GO:BP	GO:0016042	lipid catabolic process	0.000182915	0.0197531	24
GO:BP	GO:0003013	circulatory system process	0.0001897	0.0230453	28
GO:BP	GO:0051248	negative regulation of protein metabolic process	0.000192104	0.0271605	33
GO:BP	GO:0048638	regulation of developmental growth	0.000193932	0.017284	21
GO:BP	GO:0071692	protein localization to extracellular region	0.00019625	0.01893	23
GO:BP	GO:0072001	renal system development	0.00019625	0.01893	23
GO:BP	GO:0043491	phosphatidylinositol 3-kinase/protein kinase B signal transduction	0.00019625	0.018107	22
GO:BP	GO:0035270	endocrine system development	0.000201902	0.0115226	14
GO:BP	GO:0002444	myeloid leukocyte mediated immunity	0.000205549	0.0090535	11
GO:BP	GO:0071383	cellular response to steroid hormone stimulus	0.000205633	0.0131687	16
GO:BP	GO:0090130	tissue migration	0.000207398	0.01893	23
GO:BP	GO:0001701	in utero embryonic development	0.000224917	0.0238683	29
GO:BP	GO:0001763	morphogenesis of a branching structure	0.000232466	0.0156379	19
GO:BP	GO:0019637	organophosphate metabolic process	0.000233104	0.0411523	50
GO:BP	GO:1903428	positive regulation of reactive oxygen species biosynthetic process	0.000234803	0.00411523	5
GO:BP	GO:0001525	angiogenesis	0.000238567	0.0246914	30
GO:BP	GO:0072006	nephron development	0.000238638	0.0123457	15
GO:BP	GO:1903351	cellular response to dopamine	0.000241575	0.00658436	8
GO:BP	GO:1903350	response to dopamine	0.000241575	0.00658436	8
GO:BP	GO:0001704	formation of primary germ layer	0.000244559	0.0115226	14
GO:BP	GO:1901566	organonitrogen compound biosynthetic process	0.000248848	0.0674897	82
GO:BP	GO:0002443	leukocyte mediated immunity	0.000258726	0.0205761	25
GO:BP	GO:0042113	B cell activation	0.000265041	0.017284	21
GO:BP	GO:0050801	monoatomic ion homeostasis	0.000274061	0.0279835	34
GO:BP	GO:0043588	skin development	0.000282582	0.018107	22
GO:BP	GO:0051052	regulation of DNA metabolic process	0.000292648	0.0230453	28
GO:BP	GO:0071870	cellular response to catecholamine stimulus	0.000294825	0.00658436	8
GO:BP	GO:0071869	response to catecholamine	0.000294825	0.00658436	8
GO:BP	GO:0071868	cellular response to monoamine stimulus	0.000294825	0.00658436	8
GO:BP	GO:0071867	response to monoamine	0.000294825	0.00658436	8
GO:BP	GO:0098771	inorganic ion homeostasis	0.000296576	0.0255144	31
GO:BP	GO:0043269	regulation of monoatomic ion transport	0.000297512	0.018107	22
GO:BP	GO:0061024	membrane organization	0.000305736	0.0329218	40
GO:BP	GO:1901615	organic hydroxy compound metabolic process	0.000310191	0.0246914	30
GO:BP	GO:0007032	endosome organization	0.000323498	0.00740741	9
GO:BP	GO:0061005	cell differentiation involved in kidney development	0.000323498	0.00740741	9
GO:BP	GO:0048511	rhythmic process	0.000323791	0.0156379	19
GO:BP	GO:0061138	morphogenesis of a branching epithelium	0.000327787	0.0148148	18
GO:BP	GO:0045786	negative regulation of cell cycle	0.000332441	0.0197531	24
GO:BP	GO:0032102	negative regulation of response to external stimulus	0.000333599	0.0205761	25
GO:BP	GO:0002274	myeloid leukocyte activation	0.000349124	0.0139918	17
GO:BP	GO:0097035	regulation of membrane lipid distribution	0.000350825	0.00823045	10
GO:BP	GO:0009306	protein secretion	0.000353361	0.018107	22
GO:BP	GO:0072009	nephron epithelium development	0.000358672	0.0106996	13
GO:BP	GO:0021700	developmental maturation	0.000363954	0.01893	23
GO:BP	GO:0042391	regulation of membrane potential	0.000365284	0.0213992	26
GO:BP	GO:0030050	vesicle transport along actin filament	0.000367351	0.00411523	5
GO:BP	GO:0070663	regulation of leukocyte proliferation	0.000367385	0.0156379	19
GO:BP	GO:0035592	establishment of protein localization to extracellular region	0.000372285	0.018107	22
GO:BP	GO:0001503	ossification	0.000387888	0.0205761	25
GO:BP	GO:2000241	regulation of reproductive process	0.000390212	0.0131687	16
GO:BP	GO:0055074	calcium ion homeostasis	0.000394332	0.018107	22
GO:BP	GO:1903034	regulation of response to wounding	0.000424825	0.0115226	14
GO:BP	GO:0035850	epithelial cell differentiation involved in kidney development	0.000428302	0.00658436	8
GO:BP	GO:0055080	monoatomic cation homeostasis	0.00044995	0.0271605	33
GO:BP	GO:0048863	stem cell differentiation	0.00044995	0.0156379	19
GO:BP	GO:0003012	muscle system process	0.000451694	0.01893	23
GO:BP	GO:0097190	apoptotic signaling pathway	0.000451694	0.0279835	34
GO:BP	GO:0007178	transmembrane receptor protein serine/threonine kinase signaling pathway	0.000451694	0.0205761	25
GO:BP	GO:0035813	regulation of renal sodium excretion	0.000479268	0.00246914	3
GO:BP	GO:0006904	vesicle docking involved in exocytosis	0.00048113	0.00493827	6
GO:BP	GO:0009953	dorsal/ventral pattern formation	0.000485303	0.0090535	11
GO:BP	GO:0043254	regulation of protein-containing complex assembly	0.000488428	0.0213992	26
GO:BP	GO:0030902	hindbrain development	0.00050608	0.0115226	14
GO:BP	GO:0046464	acylglycerol catabolic process	0.000507522	0.00576132	7
GO:BP	GO:0046461	neutral lipid catabolic process	0.000507522	0.00576132	7
GO:BP	GO:0002573	myeloid leukocyte differentiation	0.000507522	0.0156379	19
GO:BP	GO:0003208	cardiac ventricle morphogenesis	0.000521358	0.00823045	10
GO:BP	GO:0030048	actin filament-based movement	0.000522073	0.00987654	12
GO:BP	GO:0048565	digestive tract development	0.000524612	0.0106996	13
GO:BP	GO:0104004	cellular response to environmental stimulus	0.000534223	0.017284	21
GO:BP	GO:0071214	cellular response to abiotic stimulus	0.000534223	0.017284	21
GO:BP	GO:1903530	regulation of secretion by cell	0.000544274	0.0230453	28
GO:BP	GO:0060644	mammary gland epithelial cell differentiation	0.000551787	0.00411523	5
GO:BP	GO:0003158	endothelium development	0.000576622	0.0106996	13
GO:BP	GO:0141091	transforming growth factor beta receptor superfamily signaling pathway	0.00058635	0.01893	23
GO:BP	GO:1903131	mononuclear cell differentiation	0.000595713	0.0230453	28
GO:BP	GO:0030520	intracellular estrogen receptor signaling pathway	0.000606722	0.00658436	8
GO:BP	GO:0006979	response to oxidative stress	0.000613249	0.018107	22
GO:BP	GO:0008544	epidermis development	0.000616665	0.01893	23
GO:BP	GO:0035461	vitamin transmembrane transport	0.000630775	0.00493827	6
GO:BP	GO:0050808	synapse organization	0.000644938	0.0213992	26
GO:BP	GO:0007163	establishment or maintenance of cell polarity	0.000657236	0.0139918	17
GO:BP	GO:0007160	cell-matrix adhesion	0.000657236	0.0139918	17
GO:BP	GO:0034097	response to cytokine	0.000672109	0.036214	44
GO:BP	GO:0044087	regulation of cellular component biogenesis	0.000686415	0.0386831	47
GO:BP	GO:0007623	circadian rhythm	0.000692767	0.0123457	15
GO:BP	GO:1903046	meiotic cell cycle process	0.000703855	0.0139918	17
GO:BP	GO:0022411	cellular component disassembly	0.00073116	0.0238683	29
GO:BP	GO:0043065	positive regulation of apoptotic process	0.000739833	0.0230453	28
GO:BP	GO:0001822	kidney development	0.000748788	0.017284	21
GO:BP	GO:0003205	cardiac chamber development	0.000748788	0.0123457	15
GO:BP	GO:0019953	sexual reproduction	0.000764674	0.0353909	43
GO:BP	GO:0042743	hydrogen peroxide metabolic process	0.000767142	0.00576132	7
GO:BP	GO:0051259	protein complex oligomerization	0.000768438	0.0164609	20
GO:BP	GO:1990778	protein localization to cell periphery	0.000795476	0.01893	23
GO:BP	GO:0099515	actin filament-based transport	0.000799469	0.00411523	5
GO:BP	GO:0090494	dopamine uptake	0.000799469	0.00411523	5
GO:BP	GO:0045216	cell-cell junction organization	0.000801566	0.0139918	17
GO:BP	GO:0009755	hormone-mediated signaling pathway	0.000802473	0.0123457	15
GO:BP	GO:0031329	regulation of cellular catabolic process	0.00081053	0.0279835	34
GO:BP	GO:0055123	digestive system development	0.000820925	0.0106996	13
GO:BP	GO:0072073	kidney epithelium development	0.000825873	0.0115226	14
GO:BP	GO:0009410	response to xenobiotic stimulus	0.000874107	0.0131687	16
GO:BP	GO:0030162	regulation of proteolysis	0.00087497	0.01893	23
GO:BP	GO:0090101	negative regulation of transmembrane receptor protein serine/threonine kinase signaling pathway	0.000895427	0.0106996	13
GO:BP	GO:0009411	response to UV	0.000895427	0.0115226	14
GO:BP	GO:0006633	fatty acid biosynthetic process	0.000895427	0.0106996	13
GO:BP	GO:2001233	regulation of apoptotic signaling pathway	0.000895794	0.0197531	24
GO:BP	GO:0010720	positive regulation of cell development	0.000895794	0.0197531	24
GO:BP	GO:0048865	stem cell fate commitment	0.000929999	0.00329218	4
GO:BP	GO:1901077	regulation of relaxation of muscle	0.000929999	0.00329218	4
GO:BP	GO:0007369	gastrulation	0.000929999	0.0131687	16
GO:BP	GO:0031623	receptor internalization	0.000930554	0.00987654	12
GO:BP	GO:0051651	maintenance of location in cell	0.000969247	0.0139918	17
GO:BP	GO:0045930	negative regulation of mitotic cell cycle	0.000969247	0.0139918	17
GO:BP	GO:0090092	regulation of transmembrane receptor protein serine/threonine kinase signaling pathway	0.000976123	0.0156379	19
GO:BP	GO:0072593	reactive oxygen species metabolic process	0.000995608	0.0131687	16
GO:BP	GO:1901800	positive regulation of proteasomal protein catabolic process	0.00102355	0.0090535	11
GO:BP	GO:0031099	regeneration	0.00102355	0.0090535	11
GO:BP	GO:0009649	entrainment of circadian clock	0.00103295	0.00493827	6
GO:BP	GO:0050848	regulation of calcium-mediated signaling	0.00106518	0.00823045	10
GO:BP	GO:0046394	carboxylic acid biosynthetic process	0.00106518	0.0164609	20
GO:BP	GO:0050865	regulation of cell activation	0.00109623	0.0255144	31
GO:BP	GO:0001569	branching involved in blood vessel morphogenesis	0.0011085	0.00576132	7
GO:BP	GO:0071827	plasma lipoprotein particle organization	0.0011085	0.00576132	7
GO:BP	GO:0007076	mitotic chromosome condensation	0.0011085	0.00411523	5
GO:BP	GO:0090493	catecholamine uptake	0.0011085	0.00411523	5
GO:BP	GO:0006575	cellular modified amino acid metabolic process	0.00112173	0.0115226	14
GO:BP	GO:0048592	eye morphogenesis	0.00112173	0.0115226	14
GO:BP	GO:0008015	blood circulation	0.00113223	0.0205761	25
GO:BP	GO:1901342	regulation of vasculature development	0.00115343	0.0156379	19
GO:BP	GO:0008285	negative regulation of cell population proliferation	0.00115516	0.0271605	33
GO:BP	GO:0090132	epithelium migration	0.00118803	0.017284	21
GO:BP	GO:0031214	biomineral tissue development	0.00121179	0.0115226	14
GO:BP	GO:0006325	chromatin organization	0.00121637	0.0304527	37
GO:BP	GO:0000075	cell cycle checkpoint signaling	0.00122717	0.0123457	15
GO:BP	GO:0043604	amide biosynthetic process	0.00122717	0.0419753	51
GO:BP	GO:0140694	non-membrane-bounded organelle assembly	0.00123338	0.0205761	25
GO:BP	GO:0018958	phenol-containing compound metabolic process	0.00123558	0.0090535	11
GO:BP	GO:0022037	metencephalon development	0.00123558	0.0090535	11
GO:BP	GO:0043068	positive regulation of programmed cell death	0.00123558	0.0230453	28
GO:BP	GO:0048736	appendage development	0.00128615	0.0131687	16
GO:BP	GO:0017145	stem cell division	0.00128615	0.00493827	6
GO:BP	GO:0060173	limb development	0.00128615	0.0131687	16
GO:BP	GO:0048844	artery morphogenesis	0.00129714	0.00740741	9
GO:BP	GO:0016053	organic acid biosynthetic process	0.00130173	0.0164609	20
GO:BP	GO:0030705	cytoskeleton-dependent intracellular transport	0.0013062	0.0123457	15
GO:BP	GO:0050770	regulation of axonogenesis	0.00131976	0.00987654	12
GO:BP	GO:0006936	muscle contraction	0.00135149	0.0156379	19
GO:BP	GO:0008406	gonad development	0.00136894	0.0131687	16
GO:BP	GO:0140013	meiotic nuclear division	0.00140279	0.0123457	15
GO:BP	GO:0030216	keratinocyte differentiation	0.00144818	0.0106996	13
GO:BP	GO:0045766	positive regulation of angiogenesis	0.00144818	0.0106996	13
GO:BP	GO:0150115	cell-substrate junction organization	0.00146022	0.00823045	10
GO:BP	GO:0051223	regulation of protein transport	0.00146022	0.0197531	24
GO:BP	GO:0048259	regulation of receptor-mediated endocytosis	0.00146022	0.00823045	10
GO:BP	GO:0007610	behavior	0.00147889	0.0263374	32
GO:BP	GO:0051276	chromosome organization	0.00147889	0.0263374	32
GO:BP	GO:2001138	regulation of phospholipid transport	0.00149192	0.00329218	4
GO:BP	GO:2001140	positive regulation of phospholipid transport	0.00149192	0.00329218	4
GO:BP	GO:1901998	toxin transport	0.00149192	0.00329218	4
GO:BP	GO:2000035	regulation of stem cell division	0.00149192	0.00329218	4
GO:BP	GO:0048024	regulation of mRNA splicing, via spliceosome	0.00149192	0.0090535	11
GO:BP	GO:0003007	heart morphogenesis	0.00149192	0.0156379	19
GO:BP	GO:0045332	phospholipid translocation	0.00149192	0.00658436	8
GO:BP	GO:0010896	regulation of triglyceride catabolic process	0.00149192	0.00329218	4
GO:BP	GO:0071825	protein-lipid complex organization	0.00154008	0.00576132	7
GO:BP	GO:0044786	cell cycle DNA replication	0.00154008	0.00576132	7
GO:BP	GO:0001834	trophectodermal cell proliferation	0.00155108	0.00246914	3
GO:BP	GO:0140014	mitotic nuclear division	0.00157106	0.0156379	19
GO:BP	GO:1901990	regulation of mitotic cell cycle phase transition	0.00158138	0.0164609	20
GO:BP	GO:2000377	regulation of reactive oxygen species metabolic process	0.00162064	0.0090535	11
GO:BP	GO:0043043	peptide biosynthetic process	0.00162064	0.0378601	46
GO:BP	GO:0045739	positive regulation of DNA repair	0.00162064	0.0090535	11
GO:BP	GO:0003015	heart process	0.00163276	0.0131687	16
GO:BP	GO:0007005	mitochondrion organization	0.00165504	0.0230453	28
GO:BP	GO:0043933	protein-containing complex organization	0.00167812	0.110288	134
GO:BP	GO:0031570	DNA integrity checkpoint signaling	0.00168379	0.00987654	12
GO:BP	GO:0050769	positive regulation of neurogenesis	0.00168785	0.0123457	15
GO:BP	GO:0099518	vesicle cytoskeletal trafficking	0.00169527	0.00658436	8
GO:BP	GO:1903008	organelle disassembly	0.00170098	0.0115226	14
GO:BP	GO:0050678	regulation of epithelial cell proliferation	0.00170145	0.01893	23
GO:BP	GO:0045137	development of primary sexual characteristics	0.00173073	0.0131687	16
GO:BP	GO:0034248	regulation of amide metabolic process	0.00178137	0.0197531	24
GO:BP	GO:0042110	T cell activation	0.00178137	0.0238683	29
GO:BP	GO:1904018	positive regulation of vasculature development	0.00179027	0.0106996	13
GO:BP	GO:0071824	protein-DNA complex organization	0.0017939	0.0320988	39
GO:BP	GO:0051924	regulation of calcium ion transport	0.0018231	0.0115226	14
GO:BP	GO:0046651	lymphocyte proliferation	0.00182606	0.0164609	20
GO:BP	GO:0021537	telencephalon development	0.00183016	0.0139918	17
GO:BP	GO:0051321	meiotic cell cycle	0.00183016	0.0139918	17
GO:BP	GO:0000819	sister chromatid segregation	0.00183093	0.0131687	16
GO:BP	GO:0002366	leukocyte activation involved in immune response	0.00191838	0.0156379	19
GO:BP	GO:0060562	epithelial tube morphogenesis	0.00191838	0.018107	22
GO:BP	GO:0055090	acylglycerol homeostasis	0.00191838	0.00493827	6
GO:BP	GO:0070328	triglyceride homeostasis	0.00191838	0.00493827	6
GO:BP	GO:0030010	establishment of cell polarity	0.00191838	0.0106996	13
GO:BP	GO:0097006	regulation of plasma lipoprotein particle levels	0.00191981	0.00658436	8
GO:BP	GO:0046660	female sex differentiation	0.00191981	0.0090535	11
GO:BP	GO:0072112	podocyte differentiation	0.00192198	0.00411523	5
GO:BP	GO:0061318	renal filtration cell differentiation	0.00192198	0.00411523	5
GO:BP	GO:0008585	female gonad development	0.0019296	0.00823045	10
GO:BP	GO:0045664	regulation of neuron differentiation	0.0019296	0.0115226	14
GO:BP	GO:0042221	response to chemical	0.00194095	0.139095	169
GO:BP	GO:0003231	cardiac ventricle development	0.00194977	0.00987654	12
GO:BP	GO:0051146	striated muscle cell differentiation	0.00197839	0.0148148	18
GO:BP	GO:0090287	regulation of cellular response to growth factor stimulus	0.00198924	0.0164609	20
GO:BP	GO:0033143	regulation of intracellular steroid hormone receptor signaling pathway	0.00201111	0.00740741	9
GO:BP	GO:0051897	positive regulation of phosphatidylinositol 3-kinase/protein kinase B signal transduction	0.00206826	0.0115226	14
GO:BP	GO:2000379	positive regulation of reactive oxygen species metabolic process	0.00208181	0.00576132	7
GO:BP	GO:0002768	immune response-regulating cell surface receptor signaling pathway	0.00208181	0.0148148	18
GO:BP	GO:0061041	regulation of wound healing	0.00208181	0.0090535	11
GO:BP	GO:0034762	regulation of transmembrane transport	0.00208181	0.0148148	18
GO:BP	GO:0002263	cell activation involved in immune response	0.00209831	0.0156379	19
GO:BP	GO:0010629	negative regulation of gene expression	0.00211746	0.0477366	58
GO:BP	GO:0009913	epidermal cell differentiation	0.00217119	0.0131687	16
GO:BP	GO:0045765	regulation of angiogenesis	0.00219926	0.0148148	18
GO:BP	GO:1904888	cranial skeletal system development	0.00224951	0.00740741	9
GO:BP	GO:0071345	cellular response to cytokine stimulus	0.00229039	0.0320988	39
GO:BP	GO:0032943	mononuclear cell proliferation	0.00230347	0.0164609	20
GO:BP	GO:0051260	protein homooligomerization	0.00230377	0.0131687	16
GO:BP	GO:0044057	regulation of system process	0.00230377	0.0205761	25
GO:BP	GO:0001818	negative regulation of cytokine production	0.00231571	0.0148148	18
GO:BP	GO:0006874	intracellular calcium ion homeostasis	0.00232038	0.0156379	19
GO:BP	GO:0071478	cellular response to radiation	0.00235727	0.0115226	14
GO:BP	GO:0015711	organic anion transport	0.00239604	0.0205761	25
GO:BP	GO:0031333	negative regulation of protein-containing complex assembly	0.00247708	0.00987654	12
GO:BP	GO:0030900	forebrain development	0.00248092	0.018107	22
GO:BP	GO:0072311	glomerular epithelial cell differentiation	0.00248092	0.00411523	5
GO:BP	GO:0097049	motor neuron apoptotic process	0.00248092	0.00411523	5
GO:BP	GO:0050764	regulation of phagocytosis	0.00249935	0.00740741	9
GO:BP	GO:0010631	epithelial cell migration	0.00251687	0.0164609	20
GO:BP	GO:0098813	nuclear chromosome segregation	0.00251687	0.0164609	20
GO:BP	GO:0016050	vesicle organization	0.00251687	0.0164609	20
GO:BP	GO:0010721	negative regulation of cell development	0.00252054	0.0139918	17
GO:BP	GO:0015718	monocarboxylic acid transport	0.00252777	0.0106996	13
GO:BP	GO:0021510	spinal cord development	0.00255294	0.00823045	10
GO:BP	GO:0042752	regulation of circadian rhythm	0.00255294	0.00823045	10
GO:BP	GO:0046545	development of primary female sexual characteristics	0.00255294	0.00823045	10
GO:BP	GO:0016049	cell growth	0.00255326	0.01893	23
GO:BP	GO:0019722	calcium-mediated signaling	0.00256184	0.0123457	15
GO:BP	GO:0030098	lymphocyte differentiation	0.00262596	0.0197531	24
GO:BP	GO:0003206	cardiac chamber morphogenesis	0.00264119	0.00987654	12
GO:BP	GO:0007093	mitotic cell cycle checkpoint signaling	0.00264119	0.00987654	12
GO:BP	GO:0044270	cellular nitrogen compound catabolic process	0.002644	0.0238683	29
GO:BP	GO:0046700	heterocycle catabolic process	0.002644	0.0238683	29
GO:BP	GO:0060047	heart contraction	0.002724	0.0123457	15
GO:BP	GO:0007212	dopamine receptor signaling pathway	0.00274581	0.00493827	6
GO:BP	GO:0002275	myeloid cell activation involved in immune response	0.00275166	0.00740741	9
GO:BP	GO:0030199	collagen fibril organization	0.00275187	0.00658436	8
GO:BP	GO:0002429	immune response-activating cell surface receptor signaling pathway	0.00278994	0.0139918	17
GO:BP	GO:0043434	response to peptide hormone	0.00279443	0.0156379	19
GO:BP	GO:1903052	positive regulation of proteolysis involved in protein catabolic process	0.00289911	0.0090535	11
GO:BP	GO:0030316	osteoclast differentiation	0.00289911	0.0090535	11
GO:BP	GO:0006412	translation	0.0029806	0.036214	44
GO:BP	GO:0045787	positive regulation of cell cycle	0.00301971	0.0164609	20
GO:BP	GO:0051865	protein autoubiquitination	0.0030648	0.00740741	9
GO:BP	GO:0010810	regulation of cell-substrate adhesion	0.00307423	0.0123457	15
GO:BP	GO:0042445	hormone metabolic process	0.00307423	0.0123457	15
GO:BP	GO:0051145	smooth muscle cell differentiation	0.00310497	0.00658436	8
GO:BP	GO:0001667	ameboidal-type cell migration	0.00310497	0.0205761	25
GO:BP	GO:0007188	adenylate cyclase-modulating G protein-coupled receptor signaling pathway	0.00310497	0.0139918	17
GO:BP	GO:0072012	glomerulus vasculature development	0.00312003	0.00411523	5
GO:BP	GO:0002320	lymphoid progenitor cell differentiation	0.00312003	0.00411523	5
GO:BP	GO:0044772	mitotic cell cycle phase transition	0.00312003	0.01893	23
GO:BP	GO:0051051	negative regulation of transport	0.00313897	0.0164609	20
GO:BP	GO:0021978	telencephalon regionalization	0.00318568	0.00329218	4
GO:BP	GO:2000672	negative regulation of motor neuron apoptotic process	0.00318568	0.00329218	4
GO:BP	GO:0015874	norepinephrine transport	0.00318568	0.00329218	4
GO:BP	GO:0033700	phospholipid efflux	0.00318568	0.00329218	4
GO:BP	GO:0050730	regulation of peptidyl-tyrosine phosphorylation	0.00320461	0.0115226	14
GO:BP	GO:0001894	tissue homeostasis	0.00323063	0.0139918	17
GO:BP	GO:0070884	regulation of calcineurin-NFAT signaling cascade	0.00323063	0.00493827	6
GO:BP	GO:0060249	anatomical structure homeostasis	0.00323063	0.0139918	17
GO:BP	GO:0048333	mesodermal cell differentiation	0.00323063	0.00493827	6
GO:BP	GO:0010901	regulation of very-low-density lipoprotein particle remodeling	0.00323063	0.00246914	3
GO:BP	GO:0044062	regulation of excretion	0.00323063	0.00246914	3
GO:BP	GO:1901078	negative regulation of relaxation of muscle	0.00323063	0.00246914	3
GO:BP	GO:0000038	very long-chain fatty acid metabolic process	0.00323063	0.00493827	6
GO:BP	GO:0031331	positive regulation of cellular catabolic process	0.0032452	0.0164609	20
GO:BP	GO:0007044	cell-substrate junction assembly	0.00332965	0.00740741	9
GO:BP	GO:0044773	mitotic DNA damage checkpoint signaling	0.00332965	0.00740741	9
GO:BP	GO:0051604	protein maturation	0.00340195	0.0222222	27
GO:BP	GO:0002237	response to molecule of bacterial origin	0.00340195	0.0139918	17
GO:BP	GO:0032007	negative regulation of TOR signaling	0.00344209	0.00658436	8
GO:BP	GO:0008643	carbohydrate transport	0.00350836	0.00987654	12
GO:BP	GO:0051054	positive regulation of DNA metabolic process	0.00359103	0.0139918	17
GO:BP	GO:1903320	regulation of protein modification by small protein conjugation or removal	0.00361621	0.0123457	15
GO:BP	GO:0060840	artery development	0.00361621	0.00823045	10
GO:BP	GO:0034219	carbohydrate transmembrane transport	0.00363526	0.0090535	11
GO:BP	GO:0000077	DNA damage checkpoint signaling	0.00363526	0.0090535	11
GO:BP	GO:0015918	sterol transport	0.00363526	0.0090535	11
GO:BP	GO:0007596	blood coagulation	0.0037386	0.0106996	13
GO:BP	GO:0043484	regulation of RNA splicing	0.0037386	0.0106996	13
GO:BP	GO:1901361	organic cyclic compound catabolic process	0.00380623	0.0246914	30
GO:BP	GO:0106056	regulation of calcineurin-mediated signaling	0.00382546	0.00493827	6
GO:BP	GO:0033146	regulation of intracellular estrogen receptor signaling pathway	0.00382546	0.00493827	6
GO:BP	GO:0018108	peptidyl-tyrosine phosphorylation	0.00382769	0.0115226	14
GO:BP	GO:0003094	glomerular filtration	0.00384584	0.00411523	5
GO:BP	GO:0019433	triglyceride catabolic process	0.00384584	0.00411523	5
GO:BP	GO:0099505	regulation of presynaptic membrane potential	0.00384584	0.00411523	5
GO:BP	GO:2000401	regulation of lymphocyte migration	0.00384584	0.00658436	8
GO:BP	GO:0048668	collateral sprouting	0.00384584	0.00411523	5
GO:BP	GO:0003014	renal system process	0.003913	0.00823045	10
GO:BP	GO:0032606	type I interferon production	0.003913	0.0090535	11
GO:BP	GO:1901991	negative regulation of mitotic cell cycle phase transition	0.00396354	0.0106996	13
GO:BP	GO:0001659	temperature homeostasis	0.00396354	0.0106996	13
GO:BP	GO:1902903	regulation of supramolecular fiber organization	0.0039671	0.018107	22
GO:BP	GO:0006886	intracellular protein transport	0.00397895	0.0271605	33
GO:BP	GO:2001235	positive regulation of apoptotic signaling pathway	0.00400654	0.00987654	12
GO:BP	GO:0044774	mitotic DNA integrity checkpoint signaling	0.00401416	0.00740741	9
GO:BP	GO:0032755	positive regulation of interleukin-6 production	0.00401416	0.00740741	9
GO:BP	GO:0001501	skeletal system development	0.00407167	0.0230453	28
GO:BP	GO:0030324	lung development	0.00425377	0.0123457	15
GO:BP	GO:0001676	long-chain fatty acid metabolic process	0.00428514	0.00658436	8
GO:BP	GO:0021953	central nervous system neuron differentiation	0.00429625	0.0115226	14
GO:BP	GO:0032496	response to lipopolysaccharide	0.00434754	0.0131687	16
GO:BP	GO:0034375	high-density lipoprotein particle remodeling	0.0043588	0.00329218	4
GO:BP	GO:0045117	azole transmembrane transport	0.0043588	0.00329218	4
GO:BP	GO:0033147	negative regulation of intracellular estrogen receptor signaling pathway	0.0043588	0.00329218	4
GO:BP	GO:0019439	aromatic compound catabolic process	0.00439043	0.0238683	29
GO:BP	GO:0034655	nucleobase-containing compound catabolic process	0.00443786	0.0222222	27
GO:BP	GO:0033260	nuclear DNA replication	0.00445293	0.00493827	6
GO:BP	GO:0090207	regulation of triglyceride metabolic process	0.00445293	0.00493827	6
GO:BP	GO:0007599	hemostasis	0.00448576	0.0106996	13
GO:BP	GO:0050905	neuromuscular process	0.00448576	0.0106996	13
GO:BP	GO:0051249	regulation of lymphocyte activation	0.00452911	0.0205761	25
GO:BP	GO:0018212	peptidyl-tyrosine modification	0.00453077	0.0115226	14
GO:BP	GO:0043583	ear development	0.00454229	0.0131687	16
GO:BP	GO:0051047	positive regulation of secretion	0.00454229	0.0131687	16
GO:BP	GO:0045806	negative regulation of endocytosis	0.00463472	0.00576132	7
GO:BP	GO:0009395	phospholipid catabolic process	0.00463472	0.00576132	7
GO:BP	GO:0050772	positive regulation of axonogenesis	0.00463472	0.00576132	7
GO:BP	GO:0051445	regulation of meiotic cell cycle	0.00463472	0.00576132	7
GO:BP	GO:0002250	adaptive immune response	0.00467075	0.01893	23
GO:BP	GO:0061440	kidney vasculature development	0.00468509	0.00411523	5
GO:BP	GO:0034368	protein-lipid complex remodeling	0.00468509	0.00411523	5
GO:BP	GO:0061437	renal system vasculature development	0.00468509	0.00411523	5
GO:BP	GO:0034369	plasma lipoprotein particle remodeling	0.00468509	0.00411523	5
GO:BP	GO:1901873	regulation of post-translational protein modification	0.00468509	0.0123457	15
GO:BP	GO:0040014	regulation of multicellular organism growth	0.00468656	0.00658436	8
GO:BP	GO:2000242	negative regulation of reproductive process	0.00468656	0.00658436	8
GO:BP	GO:0048041	focal adhesion assembly	0.00468656	0.00658436	8
GO:BP	GO:0097193	intrinsic apoptotic signaling pathway	0.00469649	0.0156379	19
GO:BP	GO:0050817	coagulation	0.00471223	0.0106996	13
GO:BP	GO:1905954	positive regulation of lipid localization	0.00478067	0.00740741	9
GO:BP	GO:0045807	positive regulation of endocytosis	0.0048185	0.0090535	11
GO:BP	GO:0030323	respiratory tube development	0.00493267	0.0123457	15
GO:BP	GO:0051493	regulation of cytoskeleton organization	0.00498987	0.0222222	27
GO:BP	GO:0046434	organophosphate catabolic process	0.00498987	0.0131687	16
GO:BP	GO:0002703	regulation of leukocyte mediated immunity	0.00498987	0.0131687	16
GO:BP	GO:0055001	muscle cell development	0.00501416	0.0106996	13
GO:BP	GO:0051302	regulation of cell division	0.00501416	0.0106996	13
GO:BP	GO:0007219	Notch signaling pathway	0.00501971	0.0115226	14
GO:BP	GO:1901653	cellular response to peptide	0.00507035	0.0148148	18
GO:BP	GO:0001504	neurotransmitter uptake	0.00508934	0.00493827	6
GO:BP	GO:0051932	synaptic transmission, GABAergic	0.00508934	0.00493827	6
GO:BP	GO:0006417	regulation of translation	0.00508934	0.0164609	20
GO:BP	GO:0048278	vesicle docking	0.00508934	0.00493827	6
GO:BP	GO:0071985	multivesicular body sorting pathway	0.00508934	0.00493827	6
GO:BP	GO:0045616	regulation of keratinocyte differentiation	0.00508934	0.00493827	6
GO:BP	GO:0042987	amyloid precursor protein catabolic process	0.00515465	0.00576132	7
GO:BP	GO:0051180	vitamin transport	0.00515465	0.00576132	7
GO:BP	GO:0051293	establishment of spindle localization	0.00515465	0.00576132	7
GO:BP	GO:0035987	endodermal cell differentiation	0.00515465	0.00576132	7
GO:BP	GO:0002694	regulation of leukocyte activation	0.00528474	0.0222222	27
GO:BP	GO:0015749	monosaccharide transmembrane transport	0.00531205	0.00823045	10
GO:BP	GO:0048609	multicellular organismal reproductive process	0.00537965	0.0279835	34
GO:BP	GO:0070201	regulation of establishment of protein localization	0.00548009	0.0205761	25
GO:BP	GO:1904062	regulation of monoatomic cation transmembrane transport	0.00550718	0.00987654	12
GO:BP	GO:0006887	exocytosis	0.00555928	0.0156379	19
GO:BP	GO:0086103	G protein-coupled receptor signaling pathway involved in heart process	0.00556323	0.00246914	3
GO:BP	GO:0045617	negative regulation of keratinocyte differentiation	0.00556323	0.00246914	3
GO:BP	GO:1902459	positive regulation of stem cell population maintenance	0.00556323	0.00246914	3
GO:BP	GO:0044381	glucose import in response to insulin stimulus	0.00556323	0.00246914	3
GO:BP	GO:0042796	snRNA transcription by RNA polymerase III	0.00556323	0.00246914	3
GO:BP	GO:0000070	mitotic sister chromatid segregation	0.00556323	0.0115226	14
GO:BP	GO:0048241	epinephrine transport	0.00556323	0.00246914	3
GO:BP	GO:0034486	vacuolar transmembrane transport	0.00556323	0.00246914	3
GO:BP	GO:0021915	neural tube development	0.00559279	0.0106996	13
GO:BP	GO:0090075	relaxation of muscle	0.00559346	0.00411523	5
GO:BP	GO:0010623	programmed cell death involved in cell development	0.00559346	0.00411523	5
GO:BP	GO:0097205	renal filtration	0.00559346	0.00411523	5
GO:BP	GO:0006873	intracellular monoatomic ion homeostasis	0.00559346	0.0222222	27
GO:BP	GO:0048864	stem cell development	0.00561061	0.00740741	9
GO:BP	GO:0006939	smooth muscle contraction	0.00561061	0.00740741	9
GO:BP	GO:0070936	protein K48-linked ubiquitination	0.00561061	0.00740741	9
GO:BP	GO:0021536	diencephalon development	0.00561505	0.00658436	8
GO:BP	GO:1903537	meiotic cell cycle process involved in oocyte maturation	0.00561505	0.00329218	4
GO:BP	GO:2000671	regulation of motor neuron apoptotic process	0.00561505	0.00329218	4
GO:BP	GO:2000291	regulation of myoblast proliferation	0.00561505	0.00329218	4
GO:BP	GO:0010613	positive regulation of cardiac muscle hypertrophy	0.00561505	0.00329218	4
GO:BP	GO:0030299	intestinal cholesterol absorption	0.00561505	0.00329218	4
GO:BP	GO:1903532	positive regulation of secretion by cell	0.00562139	0.0123457	15
GO:BP	GO:0051962	positive regulation of nervous system development	0.00562224	0.0131687	16
GO:BP	GO:0071375	cellular response to peptide hormone stimulus	0.00562224	0.0131687	16
GO:BP	GO:0042100	B cell proliferation	0.00562224	0.00823045	10
GO:BP	GO:0030217	T cell differentiation	0.00563179	0.0148148	18
GO:BP	GO:0072659	protein localization to plasma membrane	0.00563179	0.0148148	18
GO:BP	GO:0050435	amyloid-beta metabolic process	0.00569069	0.00576132	7
GO:BP	GO:0033144	negative regulation of intracellular steroid hormone receptor signaling pathway	0.00575485	0.00493827	6
GO:BP	GO:2000403	positive regulation of lymphocyte migration	0.00575485	0.00493827	6
GO:BP	GO:0002448	mast cell mediated immunity	0.00575485	0.00493827	6
GO:BP	GO:0060537	muscle tissue development	0.00578216	0.018107	22
GO:BP	GO:0046328	regulation of JNK cascade	0.00578216	0.0090535	11
GO:BP	GO:0034765	regulation of monoatomic ion transmembrane transport	0.00581863	0.0106996	13
GO:BP	GO:0046942	carboxylic acid transport	0.00581894	0.0164609	20
GO:BP	GO:0090066	regulation of anatomical structure size	0.00589501	0.0205761	25
GO:BP	GO:0021549	cerebellum development	0.00603483	0.00740741	9
GO:BP	GO:2000177	regulation of neural precursor cell proliferation	0.00603483	0.00740741	9
GO:BP	GO:0022600	digestive system process	0.00603483	0.00740741	9
GO:BP	GO:0043473	pigmentation	0.00603483	0.00740741	9
GO:BP	GO:0015849	organic acid transport	0.00605618	0.0164609	20
GO:BP	GO:0002753	cytoplasmic pattern recognition receptor signaling pathway	0.00608225	0.00987654	12
GO:BP	GO:0060485	mesenchyme development	0.00612729	0.0148148	18
GO:BP	GO:0007589	body fluid secretion	0.0061356	0.00658436	8
GO:BP	GO:0043112	receptor metabolic process	0.0061356	0.00658436	8
GO:BP	GO:0048588	developmental cell growth	0.00614869	0.0106996	13
GO:BP	GO:0051783	regulation of nuclear division	0.00617276	0.0090535	11
GO:BP	GO:0010975	regulation of neuron projection development	0.00629446	0.0164609	20
GO:BP	GO:0050885	neuromuscular process controlling balance	0.0063579	0.00576132	7
GO:BP	GO:0030239	myofibril assembly	0.0063579	0.00576132	7
GO:BP	GO:0016055	Wnt signaling pathway	0.00637041	0.0197531	24
GO:BP	GO:0002449	lymphocyte mediated immunity	0.00638127	0.0148148	18
GO:BP	GO:0007179	transforming growth factor beta receptor signaling pathway	0.00638726	0.0115226	14
GO:BP	GO:0048738	cardiac muscle tissue development	0.00638726	0.0115226	14
GO:BP	GO:0007043	cell-cell junction assembly	0.00645254	0.00987654	12
GO:BP	GO:0050670	regulation of lymphocyte proliferation	0.00647641	0.0123457	15
GO:BP	GO:0030510	regulation of BMP signaling pathway	0.00648631	0.00823045	10
GO:BP	GO:0006282	regulation of DNA repair	0.00648661	0.0106996	13
GO:BP	GO:0000910	cytokinesis	0.00648661	0.0106996	13
GO:BP	GO:0046475	glycerophospholipid catabolic process	0.00651756	0.00411523	5
GO:BP	GO:0048678	response to axon injury	0.00651756	0.00493827	6
GO:BP	GO:0098810	neurotransmitter reuptake	0.00651756	0.00411523	5
GO:BP	GO:0032801	receptor catabolic process	0.00651756	0.00411523	5
GO:BP	GO:0097028	dendritic cell differentiation	0.00651756	0.00493827	6
GO:BP	GO:0046777	protein autophosphorylation	0.00651756	0.00493827	6
GO:BP	GO:0044058	regulation of digestive system process	0.00651756	0.00411523	5
GO:BP	GO:0044331	cell-cell adhesion mediated by cadherin	0.00651756	0.00493827	6
GO:BP	GO:0034367	protein-containing complex remodeling	0.00651756	0.00411523	5
GO:BP	GO:0014910	regulation of smooth muscle cell migration	0.00651756	0.00493827	6
GO:BP	GO:0007276	gamete generation	0.00654445	0.0255144	31
GO:BP	GO:0048193	Golgi vesicle transport	0.00657193	0.0148148	18
GO:BP	GO:0050708	regulation of protein secretion	0.00674988	0.0123457	15
GO:BP	GO:0007041	lysosomal transport	0.0070318	0.0090535	11
GO:BP	GO:0008593	regulation of Notch signaling pathway	0.00705121	0.00740741	9
GO:BP	GO:0046330	positive regulation of JNK cascade	0.00705121	0.00740741	9
GO:BP	GO:0032922	circadian regulation of gene expression	0.00705121	0.00576132	7
GO:BP	GO:0055002	striated muscle cell development	0.00705121	0.00576132	7
GO:BP	GO:0001649	osteoblast differentiation	0.00705121	0.0115226	14
GO:BP	GO:0048670	regulation of collateral sprouting	0.00710985	0.00329218	4
GO:BP	GO:0014742	positive regulation of muscle hypertrophy	0.00710985	0.00329218	4
GO:BP	GO:0014821	phasic smooth muscle contraction	0.00710985	0.00329218	4
GO:BP	GO:2000105	positive regulation of DNA-templated DNA replication	0.00710985	0.00329218	4
GO:BP	GO:0072531	pyrimidine-containing compound transmembrane transport	0.00710985	0.00329218	4
GO:BP	GO:0140131	positive regulation of lymphocyte chemotaxis	0.00710985	0.00329218	4
GO:BP	GO:0070885	negative regulation of calcineurin-NFAT signaling cascade	0.00710985	0.00329218	4
GO:BP	GO:0034162	toll-like receptor 9 signaling pathway	0.00710985	0.00329218	4
GO:BP	GO:0106057	negative regulation of calcineurin-mediated signaling	0.00710985	0.00329218	4
GO:BP	GO:0007015	actin filament organization	0.00715573	0.0197531	24
GO:BP	GO:0198738	cell-cell signaling by wnt	0.00715573	0.0197531	24
GO:BP	GO:0043524	negative regulation of neuron apoptotic process	0.00717793	0.00987654	12
GO:BP	GO:0032635	interleukin-6 production	0.00741612	0.0090535	11
GO:BP	GO:0032675	regulation of interleukin-6 production	0.00741612	0.0090535	11
GO:BP	GO:0006821	chloride transport	0.00741612	0.0090535	11
GO:BP	GO:0032944	regulation of mononuclear cell proliferation	0.00741612	0.0123457	15
GO:BP	GO:1900047	negative regulation of hemostasis	0.00741612	0.00493827	6
GO:BP	GO:0035282	segmentation	0.00741612	0.00823045	10
GO:BP	GO:0045445	myoblast differentiation	0.00760251	0.00740741	9
GO:BP	GO:1905748	hard palate morphogenesis	0.0076988	0.00164609	2
GO:BP	GO:0090131	mesenchyme migration	0.0076988	0.00164609	2
GO:BP	GO:1900168	positive regulation of glial cell-derived neurotrophic factor production	0.0076988	0.00164609	2
GO:BP	GO:0007356	thorax and anterior abdomen determination	0.0076988	0.00164609	2
GO:BP	GO:0050731	positive regulation of peptidyl-tyrosine phosphorylation	0.0076988	0.0090535	11
GO:BP	GO:1900166	regulation of glial cell-derived neurotrophic factor production	0.0076988	0.00164609	2
GO:BP	GO:1904674	positive regulation of somatic stem cell population maintenance	0.0076988	0.00164609	2
GO:BP	GO:0061034	olfactory bulb mitral cell layer development	0.0076988	0.00164609	2
GO:BP	GO:0051944	positive regulation of catecholamine uptake involved in synaptic transmission	0.0076988	0.00164609	2
GO:BP	GO:0051685	maintenance of ER location	0.0076988	0.00164609	2
GO:BP	GO:1902257	negative regulation of apoptotic process involved in outflow tract morphogenesis	0.0076988	0.00164609	2
GO:BP	GO:0006601	creatine biosynthetic process	0.0076988	0.00164609	2
GO:BP	GO:1902256	regulation of apoptotic process involved in outflow tract morphogenesis	0.0076988	0.00164609	2
GO:BP	GO:1903426	regulation of reactive oxygen species biosynthetic process	0.0076988	0.00411523	5
GO:BP	GO:0060160	negative regulation of dopamine receptor signaling pathway	0.0076988	0.00164609	2
GO:BP	GO:0051586	positive regulation of dopamine uptake involved in synaptic transmission	0.0076988	0.00164609	2
GO:BP	GO:1905747	negative regulation of saliva secretion	0.0076988	0.00164609	2
GO:BP	GO:0098583	learned vocalization behavior	0.0076988	0.00164609	2
GO:BP	GO:0048342	paraxial mesodermal cell differentiation	0.0076988	0.00164609	2
GO:BP	GO:0044752	response to human chorionic gonadotropin	0.0076988	0.00164609	2
GO:BP	GO:0048343	paraxial mesodermal cell fate commitment	0.0076988	0.00164609	2
GO:BP	GO:0044751	cellular response to human chorionic gonadotropin stimulus	0.0076988	0.00164609	2
GO:BP	GO:1904351	negative regulation of protein catabolic process in the vacuole	0.0076988	0.00164609	2
GO:BP	GO:0044467	glial cell-derived neurotrophic factor production	0.0076988	0.00164609	2
GO:BP	GO:1905166	negative regulation of lysosomal protein catabolic process	0.0076988	0.00164609	2
GO:BP	GO:0099178	regulation of retrograde trans-synaptic signaling by endocanabinoid	0.0076988	0.00164609	2
GO:BP	GO:0001579	medium-chain fatty acid transport	0.0076988	0.00164609	2
GO:BP	GO:0046084	adenine biosynthetic process	0.0076988	0.00164609	2
GO:BP	GO:0010897	negative regulation of triglyceride catabolic process	0.0076988	0.00164609	2
GO:BP	GO:2000179	positive regulation of neural precursor cell proliferation	0.0076988	0.00576132	7
GO:BP	GO:0006059	hexitol metabolic process	0.0076988	0.00164609	2
GO:BP	GO:2000120	positive regulation of sodium-dependent phosphate transport	0.0076988	0.00164609	2
GO:BP	GO:0003275	apoptotic process involved in outflow tract morphogenesis	0.0076988	0.00164609	2
GO:BP	GO:0019075	virus maturation	0.0076988	0.00164609	2
GO:BP	GO:0021650	vestibulocochlear nerve formation	0.0076988	0.00164609	2
GO:BP	GO:0016339	calcium-dependent cell-cell adhesion via plasma membrane cell adhesion molecules	0.0076988	0.00411523	5
GO:BP	GO:0035815	positive regulation of renal sodium excretion	0.0076988	0.00164609	2
GO:BP	GO:0050768	negative regulation of neurogenesis	0.0077148	0.00823045	10
GO:BP	GO:0071675	regulation of mononuclear cell migration	0.0077148	0.00823045	10
GO:BP	GO:1903322	positive regulation of protein modification by small protein conjugation or removal	0.0077148	0.00823045	10
GO:BP	GO:0001756	somitogenesis	0.00774902	0.00658436	8
GO:BP	GO:0048754	branching morphogenesis of an epithelial tube	0.00775791	0.0106996	13
GO:BP	GO:0045785	positive regulation of cell adhesion	0.00775791	0.01893	23
GO:BP	GO:0030003	intracellular monoatomic cation homeostasis	0.00775791	0.0213992	26
GO:BP	GO:0033044	regulation of chromosome organization	0.00788162	0.0123457	15
GO:BP	GO:0010563	negative regulation of phosphorus metabolic process	0.00788162	0.0123457	15
GO:BP	GO:0045936	negative regulation of phosphate metabolic process	0.00788162	0.0123457	15
GO:BP	GO:1902414	protein localization to cell junction	0.00795027	0.00740741	9
GO:BP	GO:0035812	renal sodium excretion	0.00811705	0.00246914	3
GO:BP	GO:0014820	tonic smooth muscle contraction	0.00811705	0.00246914	3
GO:BP	GO:0048341	paraxial mesoderm formation	0.00811705	0.00246914	3
GO:BP	GO:0042760	very long-chain fatty acid catabolic process	0.00811705	0.00246914	3
GO:BP	GO:0002460	adaptive immune response based on somatic recombination of immune receptors built from immunoglobulin superfamily domains	0.00811705	0.0148148	18
GO:BP	GO:0060158	phospholipase C-activating dopamine receptor signaling pathway	0.00811705	0.00246914	3
GO:BP	GO:0071934	thiamine transmembrane transport	0.00811705	0.00246914	3
GO:BP	GO:0048009	insulin-like growth factor receptor signaling pathway	0.00812708	0.00493827	6
GO:BP	GO:0048806	genitalia development	0.00812708	0.00493827	6
GO:BP	GO:0140894	endolysosomal toll-like receptor signaling pathway	0.00812708	0.00493827	6
GO:BP	GO:0032941	secretion by tissue	0.00812708	0.00493827	6
GO:BP	GO:0051961	negative regulation of nervous system development	0.00821064	0.00823045	10
GO:BP	GO:1901875	positive regulation of post-translational protein modification	0.00821064	0.00823045	10
GO:BP	GO:0001906	cell killing	0.00824403	0.00987654	12
GO:BP	GO:2000058	regulation of ubiquitin-dependent protein catabolic process	0.00824403	0.00987654	12
GO:BP	GO:0002042	cell migration involved in sprouting angiogenesis	0.0082915	0.00576132	7
GO:BP	GO:0042440	pigment metabolic process	0.0082915	0.00576132	7
GO:BP	GO:0036465	synaptic vesicle recycling	0.0082915	0.00576132	7
GO:BP	GO:0051653	spindle localization	0.0082915	0.00576132	7
GO:BP	GO:0006338	chromatin remodeling	0.00833289	0.0246914	30
GO:BP	GO:0035249	synaptic transmission, glutamatergic	0.00836974	0.00658436	8
GO:BP	GO:0030512	negative regulation of transforming growth factor beta receptor signaling pathway	0.00836974	0.00658436	8
GO:BP	GO:0039531	regulation of cytoplasmic pattern recognition receptor signaling pathway	0.00852339	0.00740741	9
GO:BP	GO:0003214	cardiac left ventricle morphogenesis	0.00865951	0.00329218	4
GO:BP	GO:0034122	negative regulation of toll-like receptor signaling pathway	0.00865951	0.00329218	4
GO:BP	GO:0031954	positive regulation of protein autophosphorylation	0.00865951	0.00329218	4
GO:BP	GO:0031952	regulation of protein autophosphorylation	0.00872979	0.00411523	5
GO:BP	GO:0010575	positive regulation of vascular endothelial growth factor production	0.00872979	0.00411523	5
GO:BP	GO:0030261	chromosome condensation	0.00872979	0.00411523	5
GO:BP	GO:0031348	negative regulation of defense response	0.00903492	0.0123457	15
GO:BP	GO:0045862	positive regulation of proteolysis	0.00905161	0.0106996	13
GO:BP	GO:0099111	microtubule-based transport	0.00905161	0.0106996	13
GO:BP	GO:0045926	negative regulation of growth	0.00913156	0.0115226	14
GO:BP	GO:0030514	negative regulation of BMP signaling pathway	0.00917197	0.00576132	7
GO:BP	GO:0039532	negative regulation of cytoplasmic pattern recognition receptor signaling pathway	0.00917197	0.00493827	6
GO:BP	GO:1900046	regulation of hemostasis	0.00917197	0.00576132	7
GO:BP	GO:0033173	calcineurin-NFAT signaling cascade	0.00917197	0.00493827	6
GO:BP	GO:0042908	xenobiotic transport	0.00917197	0.00493827	6
GO:BP	GO:0048260	positive regulation of receptor-mediated endocytosis	0.00917197	0.00493827	6
GO:BP	GO:0007405	neuroblast proliferation	0.00917197	0.00658436	8
GO:BP	GO:0048167	regulation of synaptic plasticity	0.00920851	0.00987654	12
GO:BP	GO:0030307	positive regulation of cell growth	0.00939295	0.00823045	10
GO:BP	GO:0045927	positive regulation of growth	0.00957171	0.0115226	14
GO:BP	GO:0070371	ERK1 and ERK2 cascade	0.00957171	0.0139918	17
GO:BP	GO:0060560	developmental growth involved in morphogenesis	0.00957171	0.0115226	14
GO:BP	GO:0120035	regulation of plasma membrane bounded cell projection organization	0.00970373	0.0222222	27
GO:BP	GO:0006836	neurotransmitter transport	0.00978822	0.00987654	12
GO:BP	GO:0006935	chemotaxis	0.00987544	0.018107	22
GO:BP	GO:0007586	digestion	0.00995055	0.00740741	9
GO:BP	GO:0062012	regulation of small molecule metabolic process	0.00999174	0.0139918	17
GO:BP	GO:0048663	neuron fate commitment	0.00999174	0.00658436	8
GO:BP	GO:0071695	anatomical structure maturation	0.0100095	0.0131687	16
GO:BP	GO:0032479	regulation of type I interferon production	0.0100645	0.00823045	10
GO:BP	GO:0070059	intrinsic apoptotic signaling pathway in response to endoplasmic reticulum stress	0.0101564	0.00576132	7
GO:BP	GO:0018205	peptidyl-lysine modification	0.0101564	0.00576132	7
GO:BP	GO:0030888	regulation of B cell proliferation	0.0101564	0.00576132	7
GO:BP	GO:0001706	endoderm formation	0.0101564	0.00576132	7
GO:BP	GO:0040020	regulation of meiotic nuclear division	0.0101995	0.00411523	5
GO:BP	GO:0050685	positive regulation of mRNA processing	0.0101995	0.00411523	5
GO:BP	GO:0035886	vascular associated smooth muscle cell differentiation	0.0101995	0.00411523	5
GO:BP	GO:0048066	developmental pigmentation	0.0103048	0.00493827	6
GO:BP	GO:0034205	amyloid-beta formation	0.0103048	0.00493827	6
GO:BP	GO:0060541	respiratory system development	0.0103048	0.0123457	15
GO:BP	GO:0008016	regulation of heart contraction	0.0103048	0.00987654	12
GO:BP	GO:0002886	regulation of myeloid leukocyte mediated immunity	0.0103048	0.00493827	6
GO:BP	GO:0097720	calcineurin-mediated signaling	0.0103048	0.00493827	6
GO:BP	GO:0032680	regulation of tumor necrosis factor production	0.0103048	0.0090535	11
GO:BP	GO:0032640	tumor necrosis factor production	0.0103048	0.0090535	11
GO:BP	GO:0042330	taxis	0.0104675	0.018107	22
GO:BP	GO:0002685	regulation of leukocyte migration	0.0104757	0.0115226	14
GO:BP	GO:0043523	regulation of neuron apoptotic process	0.0104817	0.0106996	13
GO:BP	GO:0015698	inorganic anion transport	0.0104817	0.0106996	13
GO:BP	GO:0015908	fatty acid transport	0.0106183	0.00740741	9
GO:BP	GO:0044241	lipid digestion	0.0106626	0.00329218	4
GO:BP	GO:0051450	myoblast proliferation	0.0106626	0.00329218	4
GO:BP	GO:0001710	mesodermal cell fate commitment	0.0106626	0.00329218	4
GO:BP	GO:0002697	regulation of immune effector process	0.0106626	0.0164609	20
GO:BP	GO:0098856	intestinal lipid absorption	0.0106626	0.00329218	4
GO:BP	GO:0002098	tRNA wobble uridine modification	0.0106626	0.00329218	4
GO:BP	GO:1902476	chloride transmembrane transport	0.0106626	0.00823045	10
GO:BP	GO:0061042	vascular wound healing	0.0106626	0.00329218	4
GO:BP	GO:0071560	cellular response to transforming growth factor beta stimulus	0.0106741	0.0123457	15
GO:BP	GO:0048640	negative regulation of developmental growth	0.0107088	0.00658436	8
GO:BP	GO:0035108	limb morphogenesis	0.0107694	0.00987654	12
GO:BP	GO:0035107	appendage morphogenesis	0.0107694	0.00987654	12
GO:BP	GO:1990845	adaptive thermogenesis	0.0108675	0.0090535	11
GO:BP	GO:0035265	organ growth	0.0108675	0.0090535	11
GO:BP	GO:0002224	toll-like receptor signaling pathway	0.0110603	0.00576132	7
GO:BP	GO:1902750	negative regulation of cell cycle G2/M phase transition	0.0110603	0.00576132	7
GO:BP	GO:0032504	multicellular organism reproduction	0.011126	0.0279835	34
GO:BP	GO:0031346	positive regulation of cell projection organization	0.0112235	0.0131687	16
GO:BP	GO:0031344	regulation of cell projection organization	0.0113413	0.0222222	27
GO:BP	GO:0030509	BMP signaling pathway	0.0113819	0.00987654	12
GO:BP	GO:0050851	antigen receptor-mediated signaling pathway	0.0113819	0.00987654	12
GO:BP	GO:0042326	negative regulation of phosphorylation	0.0113819	0.00987654	12
GO:BP	GO:0014706	striated muscle tissue development	0.011432	0.0115226	14
GO:BP	GO:0060348	bone development	0.011432	0.0115226	14
GO:BP	GO:0007215	glutamate receptor signaling pathway	0.0114592	0.00493827	6
GO:BP	GO:0060428	lung epithelium development	0.0114592	0.00493827	6
GO:BP	GO:0042149	cellular response to glucose starvation	0.0114592	0.00493827	6
GO:BP	GO:0021575	hindbrain morphogenesis	0.0114592	0.00493827	6
GO:BP	GO:1905952	regulation of lipid localization	0.0114851	0.0090535	11
GO:BP	GO:0031032	actomyosin structure organization	0.0114851	0.0106996	13
GO:BP	GO:0007264	small GTPase-mediated signal transduction	0.0114917	0.01893	23
GO:BP	GO:0021957	corticospinal tract morphogenesis	0.0115005	0.00246914	3
GO:BP	GO:0015888	thiamine transport	0.0115005	0.00246914	3
GO:BP	GO:0021794	thalamus development	0.0115005	0.00246914	3
GO:BP	GO:0060502	epithelial cell proliferation involved in lung morphogenesis	0.0115005	0.00246914	3
GO:BP	GO:0014032	neural crest cell development	0.0115263	0.00658436	8
GO:BP	GO:0048566	embryonic digestive tract development	0.0115364	0.00411523	5
GO:BP	GO:0050892	intestinal absorption	0.0115364	0.00411523	5
GO:BP	GO:0050931	pigment cell differentiation	0.0115364	0.00411523	5
GO:BP	GO:0044403	biological process involved in symbiotic interaction	0.0115364	0.0131687	16
GO:BP	GO:0060795	cell fate commitment involved in formation of primary germ layer	0.0115364	0.00411523	5
GO:BP	GO:1990806	ligand-gated ion channel signaling pathway	0.0115364	0.00411523	5
GO:BP	GO:0051402	neuron apoptotic process	0.0115364	0.0123457	15
GO:BP	GO:0072344	rescue of stalled ribosome	0.0115364	0.00411523	5
GO:BP	GO:0045740	positive regulation of DNA replication	0.0115364	0.00411523	5
GO:BP	GO:0007034	vacuolar transport	0.0118597	0.00987654	12
GO:BP	GO:0071219	cellular response to molecule of bacterial origin	0.0118597	0.00987654	12
GO:BP	GO:0007498	mesoderm development	0.0119173	0.00823045	10
GO:BP	GO:0042770	signal transduction in response to DNA damage	0.0119771	0.0106996	13
GO:BP	GO:0071559	response to transforming growth factor beta	0.0120335	0.0123457	15
GO:BP	GO:2001236	regulation of extrinsic apoptotic signaling pathway	0.0120753	0.0090535	11
GO:BP	GO:0010817	regulation of hormone levels	0.0121372	0.0197531	24
GO:BP	GO:0043297	apical junction assembly	0.0124767	0.00658436	8
GO:BP	GO:0032760	positive regulation of tumor necrosis factor production	0.0124767	0.00658436	8
GO:BP	GO:0003018	vascular process in circulatory system	0.0125416	0.00987654	12
GO:BP	GO:1902692	regulation of neuroblast proliferation	0.0127608	0.00493827	6
GO:BP	GO:2001238	positive regulation of extrinsic apoptotic signaling pathway	0.0127608	0.00493827	6
GO:BP	GO:1903555	regulation of tumor necrosis factor superfamily cytokine production	0.012824	0.0090535	11
GO:BP	GO:0070665	positive regulation of leukocyte proliferation	0.012824	0.0090535	11
GO:BP	GO:0071706	tumor necrosis factor superfamily cytokine production	0.012824	0.0090535	11
GO:BP	GO:0099170	postsynaptic modulation of chemical synaptic transmission	0.012888	0.00329218	4
GO:BP	GO:0046755	viral budding	0.012888	0.00329218	4
GO:BP	GO:0030325	adrenal gland development	0.012888	0.00329218	4
GO:BP	GO:0014912	negative regulation of smooth muscle cell migration	0.012888	0.00329218	4
GO:BP	GO:0006590	thyroid hormone generation	0.012888	0.00329218	4
GO:BP	GO:0001952	regulation of cell-matrix adhesion	0.0128937	0.00740741	9
GO:BP	GO:0001885	endothelial cell development	0.0131865	0.00576132	7
GO:BP	GO:0090329	regulation of DNA-templated DNA replication	0.0133551	0.00411523	5
GO:BP	GO:0010574	regulation of vascular endothelial growth factor production	0.0133551	0.00411523	5
GO:BP	GO:0070528	protein kinase C signaling	0.0133551	0.00411523	5
GO:BP	GO:0042632	cholesterol homeostasis	0.013495	0.00658436	8
GO:BP	GO:0001558	regulation of cell growth	0.013496	0.0148148	18
GO:BP	GO:0043534	blood vessel endothelial cell migration	0.0135164	0.00823045	10
GO:BP	GO:0034249	negative regulation of amide metabolic process	0.0135164	0.00823045	10
GO:BP	GO:0001933	negative regulation of protein phosphorylation	0.0135368	0.0090535	11
GO:BP	GO:0051222	positive regulation of protein transport	0.0135769	0.0115226	14
GO:BP	GO:0030301	cholesterol transport	0.013859	0.00740741	9
GO:BP	GO:0006914	autophagy	0.0139517	0.0205761	25
GO:BP	GO:0061919	process utilizing autophagic mechanism	0.0139517	0.0205761	25
GO:BP	GO:0007249	canonical NF-kappaB signal transduction	0.014196	0.0131687	16
GO:BP	GO:0034332	adherens junction organization	0.014196	0.00493827	6
GO:BP	GO:0061028	establishment of endothelial barrier	0.014196	0.00493827	6
GO:BP	GO:0051937	catecholamine transport	0.014196	0.00493827	6
GO:BP	GO:0097191	extrinsic apoptotic signaling pathway	0.0142213	0.0115226	14
GO:BP	GO:0009952	anterior/posterior pattern specification	0.0142743	0.0123457	15
GO:BP	GO:0090068	positive regulation of cell cycle process	0.0142743	0.0123457	15
GO:BP	GO:0009615	response to virus	0.0142743	0.0164609	20
GO:BP	GO:0014812	muscle cell migration	0.0144065	0.00576132	7
GO:BP	GO:0042116	macrophage activation	0.0145099	0.00658436	8
GO:BP	GO:0071216	cellular response to biotic stimulus	0.0145099	0.0106996	13
GO:BP	GO:0046849	bone remodeling	0.0145099	0.00658436	8
GO:BP	GO:0055092	sterol homeostasis	0.0145099	0.00658436	8
GO:BP	GO:0051262	protein tetramerization	0.0145099	0.00658436	8
GO:BP	GO:2001242	regulation of intrinsic apoptotic signaling pathway	0.0145824	0.00987654	12
GO:BP	GO:0006814	sodium ion transport	0.0148512	0.0115226	14
GO:BP	GO:0000731	DNA synthesis involved in DNA repair	0.0152484	0.00411523	5
GO:BP	GO:1903313	positive regulation of mRNA metabolic process	0.0152484	0.00823045	10
GO:BP	GO:2001239	regulation of extrinsic apoptotic signaling pathway in absence of ligand	0.0152484	0.00411523	5
GO:BP	GO:1901532	regulation of hematopoietic progenitor cell differentiation	0.0152484	0.00411523	5
GO:BP	GO:0032434	regulation of proteasomal ubiquitin-dependent protein catabolic process	0.0152484	0.00823045	10
GO:BP	GO:0031102	neuron projection regeneration	0.0152484	0.00411523	5
GO:BP	GO:0017015	regulation of transforming growth factor beta receptor signaling pathway	0.0152484	0.00823045	10
GO:BP	GO:0071542	dopaminergic neuron differentiation	0.0152484	0.00411523	5
GO:BP	GO:0030318	melanocyte differentiation	0.015444	0.00329218	4
GO:BP	GO:0051549	positive regulation of keratinocyte migration	0.015444	0.00246914	3
GO:BP	GO:0030432	peristalsis	0.015444	0.00246914	3
GO:BP	GO:0051547	regulation of keratinocyte migration	0.015444	0.00246914	3
GO:BP	GO:0043266	regulation of potassium ion transport	0.015444	0.00493827	6
GO:BP	GO:0051447	negative regulation of meiotic cell cycle	0.015444	0.00329218	4
GO:BP	GO:0070294	renal sodium ion absorption	0.015444	0.00246914	3
GO:BP	GO:0097278	complement-dependent cytotoxicity	0.015444	0.00246914	3
GO:BP	GO:0007517	muscle organ development	0.015444	0.0139918	17
GO:BP	GO:0022407	regulation of cell-cell adhesion	0.015444	0.018107	22
GO:BP	GO:0050849	negative regulation of calcium-mediated signaling	0.015444	0.00329218	4
GO:BP	GO:0001892	embryonic placenta development	0.015444	0.00658436	8
GO:BP	GO:0032956	regulation of actin cytoskeleton organization	0.015444	0.0148148	18
GO:BP	GO:1903557	positive regulation of tumor necrosis factor superfamily cytokine production	0.015444	0.00658436	8
GO:BP	GO:0042982	amyloid precursor protein metabolic process	0.015444	0.00576132	7
GO:BP	GO:0046541	saliva secretion	0.015444	0.00246914	3
GO:BP	GO:0035112	genitalia morphogenesis	0.015444	0.00246914	3
GO:BP	GO:0001656	metanephros development	0.015444	0.00658436	8
GO:BP	GO:1902285	semaphorin-plexin signaling pathway involved in neuron projection guidance	0.015444	0.00246914	3
GO:BP	GO:0050766	positive regulation of phagocytosis	0.015444	0.00493827	6
GO:BP	GO:1902287	semaphorin-plexin signaling pathway involved in axon guidance	0.015444	0.00246914	3
GO:BP	GO:0014909	smooth muscle cell migration	0.015444	0.00493827	6
GO:BP	GO:0048672	positive regulation of collateral sprouting	0.015444	0.00246914	3
GO:BP	GO:0048149	behavioral response to ethanol	0.015444	0.00246914	3
GO:BP	GO:1901623	regulation of lymphocyte chemotaxis	0.015444	0.00329218	4
GO:BP	GO:0034163	regulation of toll-like receptor 9 signaling pathway	0.015444	0.00246914	3
GO:BP	GO:0048261	negative regulation of receptor-mediated endocytosis	0.015444	0.00329218	4
GO:BP	GO:1905456	regulation of lymphoid progenitor cell differentiation	0.015444	0.00246914	3
GO:BP	GO:2000288	positive regulation of myoblast proliferation	0.015444	0.00246914	3
GO:BP	GO:0042531	positive regulation of tyrosine phosphorylation of STAT protein	0.015444	0.00493827	6
GO:BP	GO:0001823	mesonephros development	0.0154875	0.00740741	9
GO:BP	GO:0048562	embryonic organ morphogenesis	0.0158287	0.0148148	18
GO:BP	GO:0120161	regulation of cold-induced thermogenesis	0.0159033	0.00823045	10
GO:BP	GO:0043542	endothelial cell migration	0.0159081	0.0115226	14
GO:BP	GO:0009617	response to bacterium	0.0164261	0.0222222	27
GO:BP	GO:0006892	post-Golgi vesicle-mediated transport	0.0166611	0.00658436	8
GO:BP	GO:0010927	cellular component assembly involved in morphogenesis	0.0166611	0.00740741	9
GO:BP	GO:0071772	response to BMP	0.0167445	0.00987654	12
GO:BP	GO:0071773	cellular response to BMP stimulus	0.0167445	0.00987654	12
GO:BP	GO:0010212	response to ionizing radiation	0.0169264	0.00823045	10
GO:BP	GO:0106106	cold-induced thermogenesis	0.0169264	0.00823045	10
GO:BP	GO:1903844	regulation of cellular response to transforming growth factor beta stimulus	0.0169264	0.00823045	10
GO:BP	GO:0051258	protein polymerization	0.0169473	0.0131687	16
GO:BP	GO:0051149	positive regulation of muscle cell differentiation	0.0171301	0.00493827	6
GO:BP	GO:0001541	ovarian follicle development	0.0171301	0.00493827	6
GO:BP	GO:0150116	regulation of cell-substrate junction organization	0.0171301	0.00493827	6
GO:BP	GO:0060324	face development	0.0171301	0.00493827	6
GO:BP	GO:0031663	lipopolysaccharide-mediated signaling pathway	0.0171301	0.00493827	6
GO:BP	GO:0042462	eye photoreceptor cell development	0.0171301	0.00411523	5
GO:BP	GO:0015695	organic cation transport	0.0171301	0.00493827	6
GO:BP	GO:0050807	regulation of synapse organization	0.0171946	0.0106996	13
GO:BP	GO:0007254	JNK cascade	0.0174923	0.0090535	11
GO:BP	GO:0071674	mononuclear cell migration	0.0175458	0.00987654	12
GO:BP	GO:0072676	lymphocyte migration	0.0177206	0.00740741	9
GO:BP	GO:0035966	response to topologically incorrect protein	0.0177206	0.00740741	9
GO:BP	GO:0010729	positive regulation of hydrogen peroxide biosynthetic process	0.017784	0.00164609	2
GO:BP	GO:0061183	regulation of dermatome development	0.017784	0.00164609	2
GO:BP	GO:0061789	dense core granule priming	0.017784	0.00164609	2
GO:BP	GO:1900377	negative regulation of secondary metabolite biosynthetic process	0.017784	0.00164609	2
GO:BP	GO:1903226	positive regulation of endodermal cell differentiation	0.017784	0.00164609	2
GO:BP	GO:0046083	adenine metabolic process	0.017784	0.00164609	2
GO:BP	GO:0050864	regulation of B cell activation	0.017784	0.00823045	10
GO:BP	GO:0071373	cellular response to luteinizing hormone stimulus	0.017784	0.00164609	2
GO:BP	GO:0032447	protein urmylation	0.017784	0.00164609	2
GO:BP	GO:0086101	endothelin receptor signaling pathway involved in heart process	0.017784	0.00164609	2
GO:BP	GO:0010639	negative regulation of organelle organization	0.017784	0.0156379	19
GO:BP	GO:0048022	negative regulation of melanin biosynthetic process	0.017784	0.00164609	2
GO:BP	GO:0007354	zygotic determination of anterior/posterior axis, embryo	0.017784	0.00164609	2
GO:BP	GO:0031400	negative regulation of protein modification process	0.017784	0.0123457	15
GO:BP	GO:0140916	zinc ion import into lysosome	0.017784	0.00164609	2
GO:BP	GO:0061030	epithelial cell differentiation involved in mammary gland alveolus development	0.017784	0.00164609	2
GO:BP	GO:0002027	regulation of heart rate	0.017784	0.00658436	8
GO:BP	GO:0015847	putrescine transport	0.017784	0.00164609	2
GO:BP	GO:0006600	creatine metabolic process	0.017784	0.00164609	2
GO:BP	GO:1904019	epithelial cell apoptotic process	0.017784	0.00823045	10
GO:BP	GO:0045053	protein retention in Golgi apparatus	0.017784	0.00164609	2
GO:BP	GO:0061054	dermatome development	0.017784	0.00164609	2
GO:BP	GO:0071626	mastication	0.017784	0.00164609	2
GO:BP	GO:0045444	fat cell differentiation	0.0178661	0.0115226	14
GO:BP	GO:0002097	tRNA wobble base modification	0.0178937	0.00329218	4
GO:BP	GO:0035162	embryonic hemopoiesis	0.0178937	0.00329218	4
GO:BP	GO:0060070	canonical Wnt signaling pathway	0.0178937	0.0148148	18
GO:BP	GO:0016486	peptide hormone processing	0.0178937	0.00329218	4
GO:BP	GO:0060749	mammary gland alveolus development	0.0178937	0.00329218	4
GO:BP	GO:0061377	mammary gland lobule development	0.0178937	0.00329218	4
GO:BP	GO:1903829	positive regulation of protein localization	0.0178937	0.018107	22
GO:BP	GO:0042219	cellular modified amino acid catabolic process	0.0178937	0.00329218	4
GO:BP	GO:0072202	cell differentiation involved in metanephros development	0.0178937	0.00329218	4
GO:BP	GO:0045185	maintenance of protein location	0.0179374	0.00576132	7
GO:BP	GO:0007224	smoothened signaling pathway	0.0180436	0.0090535	11
GO:BP	GO:0007416	synapse assembly	0.0180436	0.0090535	11
GO:BP	GO:0032970	regulation of actin filament-based process	0.0181898	0.0156379	19
GO:BP	GO:0055082	intracellular chemical homeostasis	0.0183573	0.0246914	30
GO:BP	GO:0034660	ncRNA metabolic process	0.0183573	0.0246914	30
GO:BP	GO:0030111	regulation of Wnt signaling pathway	0.018465	0.0148148	18
GO:BP	GO:0050803	regulation of synapse structure or activity	0.018465	0.0106996	13
GO:BP	GO:0002090	regulation of receptor internalization	0.0185152	0.00493827	6
GO:BP	GO:0043299	leukocyte degranulation	0.0185152	0.00493827	6
GO:BP	GO:0001895	retina homeostasis	0.0185152	0.00493827	6
GO:BP	GO:0048488	synaptic vesicle endocytosis	0.0185152	0.00493827	6
GO:BP	GO:0006302	double-strand break repair	0.0185583	0.0139918	17
GO:BP	GO:0007492	endoderm development	0.0187472	0.00658436	8
GO:BP	GO:0030168	platelet activation	0.0187472	0.00658436	8
GO:BP	GO:1902991	regulation of amyloid precursor protein catabolic process	0.0188564	0.00411523	5
GO:BP	GO:0072210	metanephric nephron development	0.0188564	0.00411523	5
GO:BP	GO:0055078	sodium ion homeostasis	0.0188564	0.00411523	5
GO:BP	GO:0007095	mitotic G2 DNA damage checkpoint signaling	0.0188564	0.00411523	5
GO:BP	GO:0099504	synaptic vesicle cycle	0.0188564	0.00987654	12
GO:BP	GO:0021983	pituitary gland development	0.0188564	0.00411523	5
GO:BP	GO:0043303	mast cell degranulation	0.0188564	0.00411523	5
GO:BP	GO:0045637	regulation of myeloid cell differentiation	0.0192347	0.0106996	13
GO:BP	GO:0140029	exocytic process	0.019396	0.00576132	7
GO:BP	GO:0022406	membrane docking	0.019396	0.00576132	7
GO:BP	GO:0045667	regulation of osteoblast differentiation	0.019586	0.00823045	10
GO:BP	GO:0045446	endothelial cell differentiation	0.0196189	0.00740741	9
GO:BP	GO:0016311	dephosphorylation	0.0197458	0.0123457	15
GO:BP	GO:0050847	progesterone receptor signaling pathway	0.0199159	0.00246914	3
GO:BP	GO:0070942	neutrophil mediated cytotoxicity	0.0199159	0.00246914	3
GO:BP	GO:0048340	paraxial mesoderm morphogenesis	0.0199159	0.00246914	3
GO:BP	GO:0060457	negative regulation of digestive system process	0.0199159	0.00246914	3
GO:BP	GO:0097084	vascular associated smooth muscle cell development	0.0199159	0.00246914	3
GO:BP	GO:0045605	negative regulation of epidermal cell differentiation	0.0199159	0.00246914	3
GO:BP	GO:0034154	toll-like receptor 7 signaling pathway	0.0199159	0.00246914	3
GO:BP	GO:0086100	endothelin receptor signaling pathway	0.0199159	0.00246914	3
GO:BP	GO:0045683	negative regulation of epidermis development	0.0199159	0.00246914	3
GO:BP	GO:0072224	metanephric glomerulus development	0.0199159	0.00246914	3
GO:BP	GO:0014033	neural crest cell differentiation	0.0199653	0.00658436	8
GO:BP	GO:0048675	axon extension	0.0199653	0.00658436	8
GO:BP	GO:0031398	positive regulation of protein ubiquitination	0.0199653	0.00658436	8
GO:BP	GO:0007626	locomotory behavior	0.0199712	0.0106996	13
GO:BP	GO:0140238	presynaptic endocytosis	0.0202183	0.00493827	6
GO:BP	GO:0070527	platelet aggregation	0.0202183	0.00493827	6
GO:BP	GO:0021695	cerebellar cortex development	0.0202183	0.00493827	6
GO:BP	GO:0000381	regulation of alternative mRNA splicing, via spliceosome	0.0202183	0.00493827	6
GO:BP	GO:0062197	cellular response to chemical stress	0.0203758	0.0123457	15
GO:BP	GO:1903522	regulation of blood circulation	0.0208124	0.0106996	13
GO:BP	GO:0043153	entrainment of circadian clock by photoperiod	0.0208124	0.00329218	4
GO:BP	GO:0032868	response to insulin	0.0208124	0.0106996	13
GO:BP	GO:0060415	muscle tissue morphogenesis	0.0208124	0.00576132	7
GO:BP	GO:0042157	lipoprotein metabolic process	0.0208124	0.00576132	7
GO:BP	GO:0061351	neural precursor cell proliferation	0.0208124	0.0090535	11
GO:BP	GO:0071222	cellular response to lipopolysaccharide	0.0208124	0.0090535	11
GO:BP	GO:0009648	photoperiodism	0.0208124	0.00329218	4
GO:BP	GO:0050920	regulation of chemotaxis	0.0208124	0.0106996	13
GO:BP	GO:0060055	angiogenesis involved in wound healing	0.0208124	0.00329218	4
GO:BP	GO:0032272	negative regulation of protein polymerization	0.0208124	0.00576132	7
GO:BP	GO:0072594	establishment of protein localization to organelle	0.0208946	0.018107	22
GO:BP	GO:0033120	positive regulation of RNA splicing	0.0210892	0.00411523	5
GO:BP	GO:0010573	vascular endothelial growth factor production	0.0210892	0.00411523	5
GO:BP	GO:0061053	somite development	0.0213183	0.00658436	8
GO:BP	GO:0120031	plasma membrane bounded cell projection assembly	0.0214013	0.0222222	27
GO:BP	GO:1990138	neuron projection extension	0.0216878	0.00823045	10
GO:BP	GO:0030856	regulation of epithelial cell differentiation	0.0219087	0.0090535	11
GO:BP	GO:0008286	insulin receptor signaling pathway	0.021992	0.00740741	9
GO:BP	GO:0001909	leukocyte mediated cytotoxicity	0.021992	0.00740741	9
GO:BP	GO:0033344	cholesterol efflux	0.0221854	0.00493827	6
GO:BP	GO:0140115	export across plasma membrane	0.0221854	0.00493827	6
GO:BP	GO:0034103	regulation of tissue remodeling	0.0221854	0.00493827	6
GO:BP	GO:0032535	regulation of cellular component size	0.0223124	0.0148148	18
GO:BP	GO:1990849	vacuolar localization	0.0225025	0.00576132	7
GO:BP	GO:0000281	mitotic cytokinesis	0.0225025	0.00576132	7
GO:BP	GO:0071479	cellular response to ionizing radiation	0.0225025	0.00576132	7
GO:BP	GO:0032418	lysosome localization	0.0225025	0.00576132	7
GO:BP	GO:0001707	mesoderm formation	0.0225025	0.00576132	7
GO:BP	GO:0002520	immune system development	0.0226806	0.0106996	13
GO:BP	GO:0009855	determination of bilateral symmetry	0.0228324	0.00823045	10
GO:BP	GO:0030326	embryonic limb morphogenesis	0.0228324	0.00823045	10
GO:BP	GO:0009799	specification of symmetry	0.0228324	0.00823045	10
GO:BP	GO:0035113	embryonic appendage morphogenesis	0.0228324	0.00823045	10
GO:BP	GO:0007229	integrin-mediated signaling pathway	0.0232872	0.00740741	9
GO:BP	GO:0097305	response to alcohol	0.0232872	0.00740741	9
GO:BP	GO:0051282	regulation of sequestering of calcium ion	0.0232872	0.00740741	9
GO:BP	GO:0060078	regulation of postsynaptic membrane potential	0.0232872	0.00740741	9
GO:BP	GO:0002279	mast cell activation involved in immune response	0.0236674	0.00411523	5
GO:BP	GO:0032790	ribosome disassembly	0.0236674	0.00411523	5
GO:BP	GO:0050850	positive regulation of calcium-mediated signaling	0.0236674	0.00411523	5
GO:BP	GO:0006623	protein targeting to vacuole	0.0236674	0.00411523	5
GO:BP	GO:0006582	melanin metabolic process	0.0241805	0.00329218	4
GO:BP	GO:1901224	positive regulation of non-canonical NF-kappaB signal transduction	0.0241805	0.00493827	6
GO:BP	GO:0048026	positive regulation of mRNA splicing, via spliceosome	0.0241805	0.00329218	4
GO:BP	GO:0048762	mesenchymal cell differentiation	0.0241805	0.0115226	14
GO:BP	GO:0045661	regulation of myoblast differentiation	0.0241805	0.00493827	6
GO:BP	GO:1990000	amyloid fibril formation	0.0241805	0.00329218	4
GO:BP	GO:0065005	protein-lipid complex assembly	0.0241805	0.00329218	4
GO:BP	GO:0001655	urogenital system development	0.0241805	0.00493827	6
GO:BP	GO:0021697	cerebellar cortex formation	0.0241805	0.00329218	4
GO:BP	GO:0034121	regulation of toll-like receptor signaling pathway	0.0241805	0.00329218	4
GO:BP	GO:0097192	extrinsic apoptotic signaling pathway in absence of ligand	0.0241805	0.00493827	6
GO:BP	GO:0032648	regulation of interferon-beta production	0.0241805	0.00493827	6
GO:BP	GO:0032608	interferon-beta production	0.0241805	0.00493827	6
GO:BP	GO:0032436	positive regulation of proteasomal ubiquitin-dependent protein catabolic process	0.0241805	0.00576132	7
GO:BP	GO:0071715	icosanoid transport	0.0241805	0.00493827	6
GO:BP	GO:0016485	protein processing	0.0245514	0.0106996	13
GO:BP	GO:0051147	regulation of muscle cell differentiation	0.0245818	0.00740741	9
GO:BP	GO:0055003	cardiac myofibril assembly	0.0252551	0.00246914	3
GO:BP	GO:0051610	serotonin uptake	0.0252551	0.00246914	3
GO:BP	GO:0021702	cerebellar Purkinje cell differentiation	0.0252551	0.00246914	3
GO:BP	GO:0030041	actin filament polymerization	0.0252551	0.0090535	11
GO:BP	GO:0061309	cardiac neural crest cell development involved in outflow tract morphogenesis	0.0252551	0.00246914	3
GO:BP	GO:0032688	negative regulation of interferon-beta production	0.0252551	0.00246914	3
GO:BP	GO:0098661	inorganic anion transmembrane transport	0.0252892	0.00823045	10
GO:BP	GO:0060349	bone morphogenesis	0.0259484	0.00658436	8
GO:BP	GO:0001942	hair follicle development	0.0259484	0.00658436	8
GO:BP	GO:0090398	cellular senescence	0.0260415	0.00576132	7
GO:BP	GO:0048332	mesoderm morphogenesis	0.0260415	0.00576132	7
GO:BP	GO:0002456	T cell mediated immunity	0.0260415	0.00740741	9
GO:BP	GO:0051208	sequestering of calcium ion	0.0260415	0.00740741	9
GO:BP	GO:0030282	bone mineralization	0.0260415	0.00740741	9
GO:BP	GO:0045995	regulation of embryonic development	0.0260415	0.00576132	7
GO:BP	GO:0030195	negative regulation of blood coagulation	0.0263004	0.00411523	5
GO:BP	GO:0001974	blood vessel remodeling	0.0263004	0.00411523	5
GO:BP	GO:0051294	establishment of spindle orientation	0.0263004	0.00411523	5
GO:BP	GO:0030193	regulation of blood coagulation	0.0263132	0.00493827	6
GO:BP	GO:0050853	B cell receptor signaling pathway	0.0263132	0.00493827	6
GO:BP	GO:0045604	regulation of epidermal cell differentiation	0.0263132	0.00493827	6
GO:BP	GO:0030031	cell projection assembly	0.0263132	0.0222222	27
GO:BP	GO:0060326	cell chemotaxis	0.0271027	0.0131687	16
GO:BP	GO:1904951	positive regulation of establishment of protein localization	0.0273189	0.0123457	15
GO:BP	GO:0008277	regulation of G protein-coupled receptor signaling pathway	0.0276097	0.00740741	9
GO:BP	GO:0050729	positive regulation of inflammatory response	0.0276097	0.00658436	8
GO:BP	GO:0001708	cell fate specification	0.0276097	0.00658436	8
GO:BP	GO:1904659	glucose transmembrane transport	0.0276097	0.00658436	8
GO:BP	GO:0031396	regulation of protein ubiquitination	0.0277118	0.0090535	11
GO:BP	GO:0021871	forebrain regionalization	0.0279715	0.00329218	4
GO:BP	GO:0032509	endosome transport via multivesicular body sorting pathway	0.0279715	0.00329218	4
GO:BP	GO:1901099	negative regulation of signal transduction in absence of ligand	0.0279715	0.00329218	4
GO:BP	GO:0098656	monoatomic anion transmembrane transport	0.0279715	0.00823045	10
GO:BP	GO:0140448	signaling receptor ligand precursor processing	0.0279715	0.00329218	4
GO:BP	GO:0006401	RNA catabolic process	0.0279715	0.0131687	16
GO:BP	GO:2000036	regulation of stem cell population maintenance	0.0279715	0.00329218	4
GO:BP	GO:2001240	negative regulation of extrinsic apoptotic signaling pathway in absence of ligand	0.0279715	0.00329218	4
GO:BP	GO:0055006	cardiac cell development	0.0287083	0.00493827	6
GO:BP	GO:0043616	keratinocyte proliferation	0.0287083	0.00493827	6
GO:BP	GO:0140056	organelle localization by membrane tethering	0.0287083	0.00493827	6
GO:BP	GO:0038034	signal transduction in absence of ligand	0.0287083	0.00493827	6
GO:BP	GO:0032507	maintenance of protein location in cell	0.0287083	0.00493827	6
GO:BP	GO:1902105	regulation of leukocyte differentiation	0.0289703	0.0131687	16
GO:BP	GO:0006820	monoatomic anion transport	0.0289749	0.0090535	11
GO:BP	GO:0002761	regulation of myeloid leukocyte differentiation	0.0291374	0.00740741	9
GO:BP	GO:0090049	regulation of cell migration involved in sprouting angiogenesis	0.0291847	0.00411523	5
GO:BP	GO:0030851	granulocyte differentiation	0.0291847	0.00411523	5
GO:BP	GO:0015872	dopamine transport	0.0291847	0.00411523	5
GO:BP	GO:0048469	cell maturation	0.0291847	0.00987654	12
GO:BP	GO:0007207	phospholipase C-activating G protein-coupled acetylcholine receptor signaling pathway	0.0299483	0.00164609	2
GO:BP	GO:1902174	positive regulation of keratinocyte apoptotic process	0.0299483	0.00164609	2
GO:BP	GO:2000609	regulation of thyroid hormone generation	0.0299483	0.00164609	2
GO:BP	GO:0060501	positive regulation of epithelial cell proliferation involved in lung morphogenesis	0.0299483	0.00164609	2
GO:BP	GO:0033540	fatty acid beta-oxidation using acyl-CoA oxidase	0.0299483	0.00164609	2
GO:BP	GO:0021779	oligodendrocyte cell fate commitment	0.0299483	0.00164609	2
GO:BP	GO:0070668	positive regulation of mast cell proliferation	0.0299483	0.00164609	2
GO:BP	GO:0031652	positive regulation of heat generation	0.0299483	0.00164609	2
GO:BP	GO:0021778	oligodendrocyte cell fate specification	0.0299483	0.00164609	2
GO:BP	GO:0061091	regulation of phospholipid translocation	0.0299483	0.00164609	2
GO:BP	GO:1903035	negative regulation of response to wounding	0.0299483	0.00576132	7
GO:BP	GO:1902463	protein localization to cell leading edge	0.0299483	0.00164609	2
GO:BP	GO:0015882	L-ascorbic acid transmembrane transport	0.0299483	0.00164609	2
GO:BP	GO:0006335	DNA replication-dependent chromatin assembly	0.0299483	0.00164609	2
GO:BP	GO:0038020	insulin receptor recycling	0.0299483	0.00164609	2
GO:BP	GO:2000118	regulation of sodium-dependent phosphate transport	0.0299483	0.00164609	2
GO:BP	GO:0036466	synaptic vesicle recycling via endosome	0.0299483	0.00164609	2
GO:BP	GO:1990379	lipid transport across blood-brain barrier	0.0299483	0.00164609	2
GO:BP	GO:0036114	medium-chain fatty-acyl-CoA catabolic process	0.0299483	0.00164609	2
GO:BP	GO:0014034	neural crest cell fate commitment	0.0299483	0.00164609	2
GO:BP	GO:1904746	negative regulation of apoptotic process involved in development	0.0299483	0.00164609	2
GO:BP	GO:0021648	vestibulocochlear nerve morphogenesis	0.0299483	0.00164609	2
GO:BP	GO:1903706	regulation of hemopoiesis	0.0299483	0.0156379	19
GO:BP	GO:0003278	apoptotic process involved in heart morphogenesis	0.0299483	0.00164609	2
GO:BP	GO:0010903	negative regulation of very-low-density lipoprotein particle remodeling	0.0299483	0.00164609	2
GO:BP	GO:0010728	regulation of hydrogen peroxide biosynthetic process	0.0299483	0.00164609	2
GO:BP	GO:0061092	positive regulation of phospholipid translocation	0.0299483	0.00164609	2
GO:BP	GO:1902338	negative regulation of apoptotic process involved in morphogenesis	0.0299483	0.00164609	2
GO:BP	GO:0070142	synaptic vesicle budding	0.0299483	0.00164609	2
GO:BP	GO:0010726	positive regulation of hydrogen peroxide metabolic process	0.0299483	0.00164609	2
GO:BP	GO:0098920	retrograde trans-synaptic signaling by lipid	0.0299483	0.00164609	2
GO:BP	GO:0097492	sympathetic neuron axon guidance	0.0299483	0.00164609	2
GO:BP	GO:0051615	histamine uptake	0.0299483	0.00164609	2
GO:BP	GO:0098598	learned vocalization behavior or vocal learning	0.0299483	0.00164609	2
GO:BP	GO:0098921	retrograde trans-synaptic signaling by endocannabinoid	0.0299483	0.00164609	2
GO:BP	GO:0099532	synaptic vesicle endosomal processing	0.0299483	0.00164609	2
GO:BP	GO:0098876	vesicle-mediated transport to the plasma membrane	0.0304069	0.00823045	10
GO:BP	GO:0097553	calcium ion transmembrane import into cytosol	0.0304069	0.00823045	10
GO:BP	GO:0044839	cell cycle G2/M phase transition	0.0304069	0.00823045	10
GO:BP	GO:0008645	hexose transmembrane transport	0.0305144	0.00658436	8
GO:BP	GO:1902430	negative regulation of amyloid-beta formation	0.0305144	0.00246914	3
GO:BP	GO:0060670	branching involved in labyrinthine layer morphogenesis	0.0305144	0.00246914	3
GO:BP	GO:0033262	regulation of nuclear cell cycle DNA replication	0.0305144	0.00246914	3
GO:BP	GO:0000076	DNA replication checkpoint signaling	0.0305144	0.00246914	3
GO:BP	GO:0009219	pyrimidine deoxyribonucleotide metabolic process	0.0305144	0.00246914	3
GO:BP	GO:0097107	postsynaptic density assembly	0.0305144	0.00246914	3
GO:BP	GO:0002091	negative regulation of receptor internalization	0.0305144	0.00246914	3
GO:BP	GO:1901741	positive regulation of myoblast fusion	0.0305144	0.00246914	3
GO:BP	GO:0009581	detection of external stimulus	0.0305144	0.00658436	8
GO:BP	GO:0003096	renal sodium ion transport	0.0305144	0.00246914	3
GO:BP	GO:0061640	cytoskeleton-dependent cytokinesis	0.0305144	0.00658436	8
GO:BP	GO:0032691	negative regulation of interleukin-1 beta production	0.0305144	0.00246914	3
GO:BP	GO:0031667	response to nutrient levels	0.0305144	0.0139918	17
GO:BP	GO:0032252	secretory granule localization	0.0305144	0.00246914	3
GO:BP	GO:0010972	negative regulation of G2/M transition of mitotic cell cycle	0.0305144	0.00493827	6
GO:BP	GO:0022405	hair cycle process	0.0305144	0.00658436	8
GO:BP	GO:0050765	negative regulation of phagocytosis	0.0305144	0.00246914	3
GO:BP	GO:0015846	polyamine transport	0.0305144	0.00246914	3
GO:BP	GO:0140627	ubiquitin-dependent protein catabolic process via the C-end degron rule pathway	0.0305144	0.00246914	3
GO:BP	GO:0015866	ADP transport	0.0305144	0.00246914	3
GO:BP	GO:0022404	molting cycle process	0.0305144	0.00658436	8
GO:BP	GO:0034612	response to tumor necrosis factor	0.0308619	0.00987654	12
GO:BP	GO:0046519	sphingoid metabolic process	0.0312838	0.00329218	4
GO:BP	GO:0048644	muscle organ morphogenesis	0.0313617	0.00576132	7
GO:BP	GO:0120163	negative regulation of cold-induced thermogenesis	0.031469	0.00411523	5
GO:BP	GO:0035136	forelimb morphogenesis	0.031469	0.00411523	5
GO:BP	GO:0010543	regulation of platelet activation	0.031469	0.00411523	5
GO:BP	GO:0035051	cardiocyte differentiation	0.0315208	0.00740741	9
GO:BP	GO:1902806	regulation of cell cycle G1/S phase transition	0.0315208	0.00823045	10
GO:BP	GO:0032388	positive regulation of intracellular transport	0.0315208	0.00740741	9
GO:BP	GO:0010970	transport along microtubule	0.0315208	0.00823045	10
GO:BP	GO:0021543	pallium development	0.0315208	0.00823045	10
GO:BP	GO:1903828	negative regulation of protein localization	0.0321447	0.00987654	12
GO:BP	GO:0099003	vesicle-mediated transport in synapse	0.0321447	0.00987654	12
GO:BP	GO:0031334	positive regulation of protein-containing complex assembly	0.0321447	0.00987654	12
GO:BP	GO:0051983	regulation of chromosome segregation	0.0321452	0.00658436	8
GO:BP	GO:0009991	response to extracellular stimulus	0.0322529	0.0148148	18
GO:BP	GO:0007411	axon guidance	0.0328541	0.0106996	13
GO:BP	GO:0007260	tyrosine phosphorylation of STAT protein	0.0328851	0.00493827	6
GO:BP	GO:0042509	regulation of tyrosine phosphorylation of STAT protein	0.0328851	0.00493827	6
GO:BP	GO:0046488	phosphatidylinositol metabolic process	0.0331685	0.00823045	10
GO:BP	GO:0001890	placenta development	0.0331685	0.00823045	10
GO:BP	GO:2000045	regulation of G1/S transition of mitotic cell cycle	0.0333	0.00740741	9
GO:BP	GO:0019725	cellular homeostasis	0.0334126	0.0263374	32
GO:BP	GO:0035050	embryonic heart tube development	0.0335397	0.00576132	7
GO:BP	GO:0032869	cellular response to insulin stimulus	0.033735	0.0090535	11
GO:BP	GO:0019216	regulation of lipid metabolic process	0.0338431	0.0123457	15
GO:BP	GO:2001234	negative regulation of apoptotic signaling pathway	0.0341346	0.0106996	13
GO:BP	GO:0097485	neuron projection guidance	0.0341346	0.0106996	13
GO:BP	GO:0050819	negative regulation of coagulation	0.0347754	0.00411523	5
GO:BP	GO:0010837	regulation of keratinocyte proliferation	0.0347754	0.00411523	5
GO:BP	GO:0021587	cerebellum morphogenesis	0.0347754	0.00411523	5
GO:BP	GO:0048010	vascular endothelial growth factor receptor signaling pathway	0.0347754	0.00411523	5
GO:BP	GO:0046661	male sex differentiation	0.0347853	0.00823045	10
GO:BP	GO:0030183	B cell differentiation	0.0347853	0.00823045	10
GO:BP	GO:0055088	lipid homeostasis	0.0347853	0.00823045	10
GO:BP	GO:0045055	regulated exocytosis	0.0349185	0.00987654	12
GO:BP	GO:0045814	negative regulation of gene expression, epigenetic	0.0350976	0.00740741	9
GO:BP	GO:0042554	superoxide anion generation	0.0354178	0.00329218	4
GO:BP	GO:1903715	regulation of aerobic respiration	0.0354178	0.00329218	4
GO:BP	GO:0035306	positive regulation of dephosphorylation	0.0354178	0.00329218	4
GO:BP	GO:0032370	positive regulation of lipid transport	0.0354178	0.00493827	6
GO:BP	GO:0045471	response to ethanol	0.0354178	0.00329218	4
GO:BP	GO:0015844	monoamine transport	0.0354178	0.00493827	6
GO:BP	GO:0036010	protein localization to endosome	0.0354178	0.00329218	4
GO:BP	GO:0045682	regulation of epidermis development	0.0354178	0.00493827	6
GO:BP	GO:0007214	gamma-aminobutyric acid signaling pathway	0.0354178	0.00329218	4
GO:BP	GO:0042403	thyroid hormone metabolic process	0.0354178	0.00329218	4
GO:BP	GO:0034976	response to endoplasmic reticulum stress	0.0354178	0.0106996	13
GO:BP	GO:0044342	type B pancreatic cell proliferation	0.0354178	0.00329218	4
GO:BP	GO:0006275	regulation of DNA replication	0.036125	0.00658436	8
GO:BP	GO:0048839	inner ear development	0.0362501	0.00987654	12
GO:BP	GO:0006091	generation of precursor metabolites and energy	0.0362501	0.018107	22
GO:BP	GO:0042476	odontogenesis	0.0369376	0.00740741	9
GO:BP	GO:1901569	fatty acid derivative catabolic process	0.0370424	0.00246914	3
GO:BP	GO:0070166	enamel mineralization	0.0370424	0.00246914	3
GO:BP	GO:1905906	regulation of amyloid fibril formation	0.0370424	0.00246914	3
GO:BP	GO:0051546	keratinocyte migration	0.0370424	0.00246914	3
GO:BP	GO:0097254	renal tubular secretion	0.0370424	0.00246914	3
GO:BP	GO:0061307	cardiac neural crest cell differentiation involved in heart development	0.0370424	0.00246914	3
GO:BP	GO:0042795	snRNA transcription by RNA polymerase II	0.0370424	0.00246914	3
GO:BP	GO:1902992	negative regulation of amyloid precursor protein catabolic process	0.0370424	0.00246914	3
GO:BP	GO:0021694	cerebellar Purkinje cell layer formation	0.0370424	0.00246914	3
GO:BP	GO:0090051	negative regulation of cell migration involved in sprouting angiogenesis	0.0370424	0.00246914	3
GO:BP	GO:0032717	negative regulation of interleukin-8 production	0.0370424	0.00246914	3
GO:BP	GO:0061308	cardiac neural crest cell development involved in heart development	0.0370424	0.00246914	3
GO:BP	GO:0048546	digestive tract morphogenesis	0.0380363	0.00411523	5
GO:BP	GO:0030857	negative regulation of epithelial cell differentiation	0.0380363	0.00411523	5
GO:BP	GO:0016925	protein sumoylation	0.0380363	0.00411523	5
GO:BP	GO:0010508	positive regulation of autophagy	0.0380366	0.00823045	10
GO:BP	GO:0000422	autophagy of mitochondrion	0.0380908	0.00576132	7
GO:BP	GO:0090288	negative regulation of cellular response to growth factor stimulus	0.0381482	0.00658436	8
GO:BP	GO:0003170	heart valve development	0.0382128	0.00493827	6
GO:BP	GO:0050818	regulation of coagulation	0.0382128	0.00493827	6
GO:BP	GO:0048593	camera-type eye morphogenesis	0.0387178	0.00740741	9
GO:BP	GO:0019221	cytokine-mediated signaling pathway	0.0390019	0.018107	22
GO:BP	GO:0034599	cellular response to oxidative stress	0.0392231	0.00987654	12
GO:BP	GO:0008033	tRNA processing	0.0399694	0.00823045	10
GO:BP	GO:0006301	postreplication repair	0.0401256	0.00329218	4
GO:BP	GO:0001945	lymph vessel development	0.0401256	0.00329218	4
GO:BP	GO:0031103	axon regeneration	0.0401256	0.00329218	4
GO:BP	GO:0050869	negative regulation of B cell activation	0.0401256	0.00329218	4
GO:BP	GO:0043276	anoikis	0.0401256	0.00329218	4
GO:BP	GO:0060074	synapse maturation	0.0401256	0.00329218	4
GO:BP	GO:0030878	thyroid gland development	0.0401256	0.00329218	4
GO:BP	GO:0071482	cellular response to light stimulus	0.0404258	0.00658436	8
GO:BP	GO:0006639	acylglycerol metabolic process	0.0407368	0.00740741	9
GO:BP	GO:0008217	regulation of blood pressure	0.0407368	0.00740741	9
GO:BP	GO:0002687	positive regulation of leukocyte migration	0.0407368	0.00740741	9
GO:BP	GO:0055008	cardiac muscle tissue morphogenesis	0.0412743	0.00493827	6
GO:BP	GO:0071677	positive regulation of mononuclear cell migration	0.0412743	0.00493827	6
GO:BP	GO:0032611	interleukin-1 beta production	0.0412743	0.00493827	6
GO:BP	GO:0032651	regulation of interleukin-1 beta production	0.0412743	0.00493827	6
GO:BP	GO:0090109	regulation of cell-substrate junction assembly	0.0416503	0.00411523	5
GO:BP	GO:0001881	receptor recycling	0.0416503	0.00411523	5
GO:BP	GO:0045576	mast cell activation	0.0416503	0.00411523	5
GO:BP	GO:0060711	labyrinthine layer development	0.0416503	0.00411523	5
GO:BP	GO:0051893	regulation of focal adhesion assembly	0.0416503	0.00411523	5
GO:BP	GO:0070372	regulation of ERK1 and ERK2 cascade	0.0419362	0.0115226	14
GO:BP	GO:0006638	neutral lipid metabolic process	0.0428816	0.00740741	9
GO:BP	GO:0007266	Rho protein signal transduction	0.0428816	0.00740741	9
GO:BP	GO:0007159	leukocyte cell-cell adhesion	0.0430103	0.0148148	18
GO:BP	GO:0007613	memory	0.043377	0.00576132	7
GO:BP	GO:1901222	regulation of non-canonical NF-kappaB signal transduction	0.043377	0.00576132	7
GO:BP	GO:0099542	trans-synaptic signaling by endocannabinoid	0.0435886	0.00164609	2
GO:BP	GO:0034165	positive regulation of toll-like receptor 9 signaling pathway	0.0435886	0.00164609	2
GO:BP	GO:0034157	positive regulation of toll-like receptor 7 signaling pathway	0.0435886	0.00164609	2
GO:BP	GO:0072239	metanephric glomerulus vasculature development	0.0435886	0.00164609	2
GO:BP	GO:0034155	regulation of toll-like receptor 7 signaling pathway	0.0435886	0.00164609	2
GO:BP	GO:0071680	response to indole-3-methanol	0.0435886	0.00164609	2
GO:BP	GO:0034134	toll-like receptor 2 signaling pathway	0.0435886	0.00246914	3
GO:BP	GO:0071681	cellular response to indole-3-methanol	0.0435886	0.00164609	2
GO:BP	GO:0071372	cellular response to follicle-stimulating hormone stimulus	0.0435886	0.00164609	2
GO:BP	GO:0072575	epithelial cell proliferation involved in liver morphogenesis	0.0435886	0.00246914	3
GO:BP	GO:0072574	hepatocyte proliferation	0.0435886	0.00246914	3
GO:BP	GO:0048866	stem cell fate specification	0.0435886	0.00164609	2
GO:BP	GO:0051607	defense response to virus	0.0435886	0.0123457	15
GO:BP	GO:0120186	negative regulation of protein localization to chromatin	0.0435886	0.00164609	2
GO:BP	GO:0007270	neuron-neuron synaptic transmission	0.0435886	0.00164609	2
GO:BP	GO:2000018	regulation of male gonad development	0.0435886	0.00164609	2
GO:BP	GO:0099105	ion channel modulating, G protein-coupled receptor signaling pathway	0.0435886	0.00164609	2
GO:BP	GO:0036112	medium-chain fatty-acyl-CoA metabolic process	0.0435886	0.00164609	2
GO:BP	GO:0051582	positive regulation of neurotransmitter uptake	0.0435886	0.00164609	2
GO:BP	GO:2001256	regulation of store-operated calcium entry	0.0435886	0.00246914	3
GO:BP	GO:0009221	pyrimidine deoxyribonucleotide biosynthetic process	0.0435886	0.00164609	2
GO:BP	GO:0000463	maturation of LSU-rRNA from tricistronic rRNA transcript (SSU-rRNA, 5.8S rRNA, LSU-rRNA)	0.0435886	0.00246914	3
GO:BP	GO:0045634	regulation of melanocyte differentiation	0.0435886	0.00164609	2
GO:BP	GO:0007494	midgut development	0.0435886	0.00164609	2
GO:BP	GO:0051940	regulation of catecholamine uptake involved in synaptic transmission	0.0435886	0.00164609	2
GO:BP	GO:0045123	cellular extravasation	0.0435886	0.00493827	6
GO:BP	GO:0006415	translational termination	0.0435886	0.00246914	3
GO:BP	GO:0015870	acetylcholine transport	0.0435886	0.00164609	2
GO:BP	GO:1904145	negative regulation of meiotic cell cycle process involved in oocyte maturation	0.0435886	0.00164609	2
GO:BP	GO:0044539	long-chain fatty acid import into cell	0.0435886	0.00246914	3
GO:BP	GO:1905065	positive regulation of vascular associated smooth muscle cell differentiation	0.0435886	0.00164609	2
GO:BP	GO:1905821	positive regulation of chromosome condensation	0.0435886	0.00164609	2
GO:BP	GO:1905941	positive regulation of gonad development	0.0435886	0.00164609	2
GO:BP	GO:0097623	potassium ion export across plasma membrane	0.0435886	0.00246914	3
GO:BP	GO:0045988	negative regulation of striated muscle contraction	0.0435886	0.00164609	2
GO:BP	GO:0035810	positive regulation of urine volume	0.0435886	0.00164609	2
GO:BP	GO:0031223	auditory behavior	0.0435886	0.00164609	2
GO:BP	GO:0006656	phosphatidylcholine biosynthetic process	0.0435886	0.00246914	3
GO:BP	GO:0034699	response to luteinizing hormone	0.0435886	0.00164609	2
GO:BP	GO:2000020	positive regulation of male gonad development	0.0435886	0.00164609	2
GO:BP	GO:0046877	regulation of saliva secretion	0.0435886	0.00164609	2
GO:BP	GO:0072008	glomerular mesangial cell differentiation	0.0435886	0.00164609	2
GO:BP	GO:0052651	monoacylglycerol catabolic process	0.0435886	0.00164609	2
GO:BP	GO:0051584	regulation of dopamine uptake involved in synaptic transmission	0.0435886	0.00164609	2
GO:BP	GO:0099541	trans-synaptic signaling by lipid	0.0435886	0.00164609	2
GO:BP	GO:0098801	regulation of renal system process	0.0435886	0.00246914	3
GO:BP	GO:0010638	positive regulation of organelle organization	0.0436212	0.01893	23
GO:BP	GO:0042471	ear morphogenesis	0.0440224	0.00740741	9
GO:BP	GO:0010611	regulation of cardiac muscle hypertrophy	0.0441373	0.00329218	4
GO:BP	GO:1901888	regulation of cell junction assembly	0.0441373	0.0090535	11
GO:BP	GO:1900181	negative regulation of protein localization to nucleus	0.0441373	0.00329218	4
GO:BP	GO:0090257	regulation of muscle system process	0.0441373	0.0090535	11
GO:BP	GO:0021680	cerebellar Purkinje cell layer development	0.0441373	0.00329218	4
GO:BP	GO:0045197	establishment or maintenance of epithelial cell apical/basal polarity	0.0444991	0.00411523	5
GO:BP	GO:0071526	semaphorin-plexin signaling pathway	0.0444991	0.00411523	5
GO:BP	GO:0046148	pigment biosynthetic process	0.0444991	0.00411523	5
GO:BP	GO:0099024	plasma membrane invagination	0.0444991	0.00411523	5
GO:BP	GO:0007189	adenylate cyclase-activating G protein-coupled receptor signaling pathway	0.0444991	0.00823045	10
GO:BP	GO:2001237	negative regulation of extrinsic apoptotic signaling pathway	0.0449111	0.00576132	7
GO:BP	GO:0006414	translational elongation	0.0449111	0.00576132	7
GO:BP	GO:0034644	cellular response to UV	0.0449111	0.00576132	7
GO:BP	GO:0032456	endocytic recycling	0.0449111	0.00576132	7
GO:BP	GO:0022612	gland morphogenesis	0.0461912	0.00740741	9
GO:BP	GO:2000736	regulation of stem cell differentiation	0.0466914	0.00493827	6
GO:BP	GO:0030308	negative regulation of cell growth	0.0466914	0.00823045	10
GO:BP	GO:0045670	regulation of osteoclast differentiation	0.0466914	0.00493827	6
GO:BP	GO:0045665	negative regulation of neuron differentiation	0.0466914	0.00493827	6
GO:BP	GO:0001889	liver development	0.0480793	0.00576132	7
GO:BP	GO:0007292	female gamete generation	0.0486958	0.00740741	9
GO:BP	GO:0050771	negative regulation of axonogenesis	0.0488586	0.00411523	5
GO:BP	GO:0090303	positive regulation of wound healing	0.0488586	0.00411523	5
GO:BP	GO:0001754	eye photoreceptor cell differentiation	0.0488586	0.00411523	5
GO:BP	GO:0070507	regulation of microtubule cytoskeleton organization	0.0488662	0.00823045	10
GO:BP	GO:0001935	endothelial cell proliferation	0.0488662	0.00823045	10
GO:BP	GO:0051209	release of sequestered calcium ion into cytosol	0.0493004	0.00658436	8
GO:BP	GO:0046632	alpha-beta T cell differentiation	0.0493004	0.00658436	8
GO:BP	GO:1904645	response to amyloid-beta	0.0495835	0.00329218	4
GO:BP	GO:0031069	hair follicle morphogenesis	0.0495835	0.00329218	4
GO:BP	GO:0007143	female meiotic nuclear division	0.0495835	0.00329218	4
GO:BP	GO:0007340	acrosome reaction	0.0495835	0.00329218	4
GO:BP	GO:1904037	positive regulation of epithelial cell apoptotic process	0.0495835	0.00329218	4
GO:BP	GO:0006066	alcohol metabolic process	0.0499843	0.0131687	16
GO:BP	GO:0050866	negative regulation of cell activation	0.0499846	0.0090535	11
GO:CC	GO:0005575	cellular_component	4.63484e-148	0.899588	1093
GO:CC	GO:0110165	cellular anatomical entity	4.63484e-148	0.890535	1082
GO:CC	GO:0005622	intracellular anatomical structure	1.91359e-122	0.717695	872
GO:CC	GO:0005737	cytoplasm	2.32339e-109	0.548148	666
[truncated: 370 more rows]
