# Supplementary material for: Whole-genome resequencing reveals positive selection and introgression signatures and genetic loci associated with early puberty traits in Chinese indigenous pigs
Source: Genet Sel Evol. 2025 Jun 10;57:29. doi: 10.1186/s12711-025-00975-1 (PMC12150574; doi:10.1186/s12711-025-00975-1)
Supplement: Supplementary file 25 — Additional file 25: Table S22. The expression level of genes using the PigATLAs database annotated among different tissues for the sharing set of genes between PSGs and GWAS genes. [file 12711_2025_975_MOESM25_ESM.xlsx]

## Sheet: Sheet1
Additional file 25 Table S22. The expression level of genes using the PigATLAs database annotated among different tissues for the sharing set of genes between PSGs and GWAS genes.
Number	Tissue name	Number of high expression	Ratio of high expression	Ratio of low expression	Recorded of number	Total of number
1	brain	125	0.762195	0.237805	164	176
2	pineal gland	106	0.646341	0.353659	164	176
3	retina	98	0.597561	0.402439	164	176
4	pituitary gland	95	0.579268	0.420732	164	176
5	lymphoid tissue	87	0.530488	0.469512	164	176
6	cornea	86	0.52439	0.47561	164	176
7	dura mater	86	0.52439	0.47561	164	176
8	fallopian tube	86	0.52439	0.47561	164	176
9	vagus nerve	86	0.52439	0.47561	164	176
10	endometrium 1	85	0.518293	0.481707	164	176
11	mouth	85	0.518293	0.481707	164	176
12	thyroid gland	83	0.506098	0.493902	164	176
13	esophagus	82	0.5	0.5	164	176
14	upper respiratory	81	0.493902	0.506098	164	176
15	gallbladder	80	0.487805	0.512195	164	176
16	kidney	80	0.487805	0.512195	164	176
17	choroid plexus	79	0.481707	0.518293	164	176
18	large intestine	76	0.463415	0.536585	164	176
19	cervix	75	0.457317	0.542683	164	176
20	smooth muscle	75	0.457317	0.542683	164	176
21	ductus deferens	74	0.45122	0.54878	164	176
22	male glands	74	0.45122	0.54878	164	176
23	ovary	74	0.45122	0.54878	164	176
24	testis	74	0.45122	0.54878	164	176
25	urinary bladder	74	0.45122	0.54878	164	176
26	lung	73	0.445122	0.554878	164	176
27	small intestine	71	0.432927	0.567073	164	176
28	adipose tissue	70	0.426829	0.573171	164	176
29	penis	67	0.408537	0.591463	164	176
30	adrenal gland	62	0.378049	0.621951	164	176
31	breast	59	0.359756	0.640244	164	176
32	skin 1	59	0.359756	0.640244	164	176
33	cartilage	57	0.347561	0.652439	164	176
34	synovial tissue	57	0.347561	0.652439	164	176
35	bone marrow	56	0.341463	0.658537	164	176
36	mesothelial tissue	53	0.323171	0.676829	164	176
37	stomach 1	53	0.323171	0.676829	164	176
38	epididymis	52	0.317073	0.682927	164	176
39	heart	46	0.280488	0.719512	164	176
40	skeletal muscle	40	0.243902	0.756098	164	176
41	liver	38	0.231707	0.768293	164	176
42	salivary gland	35	0.213415	0.786585	164	176
43	aorta	32	0.195122	0.804878	164	176
44	lens	29	0.176829	0.823171	164	176
