# Supplementary material for: Whole-genome resequencing reveals positive selection and introgression signatures and genetic loci associated with early puberty traits in Chinese indigenous pigs
Source: Genet Sel Evol. 2025 Jun 10;57:29. doi: 10.1186/s12711-025-00975-1 (PMC12150574; doi:10.1186/s12711-025-00975-1)
Supplement: Supplementary file 26 — Additional file 26: Table S23. The expression level of genes using PigATLAs database annotate among male brain subregion for the sharing set of genes between PSGs and GWAS genes. [file 12711_2025_975_MOESM26_ESM.xlsx]

## Sheet: Sheet1
Additional file 26 Table S23. The expression level of genes using PigATLAs database annotate among male brain subregion for the sharing set of genes between PSGs and GWAS genes.
Number	Tissue name	Number of high expression	Ratio of high expression	Ratio of low expression	Recorded of number	Total of number
1	pineal_gland	106	0.646341	0.353659	164	176
2	hypothalamus_	100	0.609756	0.390244	164	176
3	olfactory_bulb	100	0.609756	0.390244	164	176
4	periaqueductal_gray	99	0.603659	0.396341	164	176
5	septum_	99	0.603659	0.396341	164	176
6	retina_	97	0.591463	0.408537	164	176
7	ventral_pallidum	97	0.591463	0.408537	164	176
8	subiculum_	95	0.579268	0.420732	164	176
9	dorsal_spinal	92	0.560976	0.439024	164	176
10	pituitary_gland	92	0.560976	0.439024	164	176
11	substantia_nigra	91	0.554878	0.445122	164	176
12	superior_colliculi	91	0.554878	0.445122	164	176
13	cerebellum_	90	0.54878	0.45122	164	176
14	insular_cortex	90	0.54878	0.45122	164	176
15	ventral_hippocampus	90	0.54878	0.45122	164	176
16	midbrain_	89	0.542683	0.457317	164	176
17	retrosplenial_cortex	88	0.536585	0.463415	164	176
18	dorsal_hippocampus	87	0.530488	0.469512	164	176
19	somatosensory_cortex	86	0.52439	0.47561	164	176
20	pons_	85	0.518293	0.481707	164	176
21	prefrontal_cortex	85	0.518293	0.481707	164	176
22	cornea_	84	0.512195	0.487805	164	176
23	entorhinal_cortex	84	0.512195	0.487805	164	176
24	temporal_cortex	84	0.512195	0.487805	164	176
25	cingulate_cortex	83	0.506098	0.493902	164	176
26	medulla_	83	0.506098	0.493902	164	176
27	thalamus_	83	0.506098	0.493902	164	176
28	ventral_spinal	82	0.5	0.5	164	176
29	amygdala_	81	0.493902	0.506098	164	176
30	choroid_plexus	81	0.493902	0.506098	164	176
31	corpus_callosum	81	0.493902	0.506098	164	176
32	occipital_cortex	81	0.493902	0.506098	164	176
33	caudate_	80	0.487805	0.512195	164	176
34	motor_cortex	80	0.487805	0.512195	164	176
35	dura_mater	79	0.481707	0.518293	164	176
36	putamen_	72	0.439024	0.560976	164	176
37	lens_	31	0.189024	0.810976	164	176
