# Supplementary material for: Whole-genome resequencing reveals positive selection and introgression signatures and genetic loci associated with early puberty traits in Chinese indigenous pigs
Source: Genet Sel Evol. 2025 Jun 10;57:29. doi: 10.1186/s12711-025-00975-1 (PMC12150574; doi:10.1186/s12711-025-00975-1)
Supplement: Supplementary file 27 — Additional file 27: Figure S24. The expression level of genes using PigATLAs database annotate among female brain subregion for the sharing set of genes between PSGs and GWAS genes. [file 12711_2025_975_MOESM27_ESM.xlsx]

## Sheet: Sheet1
Additional file 27 Figure S24. The expression level of genes using PigATLAs database annotate among female brain subregion for the sharing set of genes between PSGs and GWAS genes.
Number	Tissue name	Number of high expression	Ratio of high expression	Ratio of low expression	Recorded of number	Total of number
1	olfactory_bulb	104	0.634146	0.365854	164	176
2	retina_	99	0.603659	0.396341	164	176
3	septum_	94	0.573171	0.426829	164	176
4	pituitary_gland	93	0.567073	0.432927	164	176
5	dorsal_spinal	90	0.54878	0.45122	164	176
6	entorhinal_cortex	90	0.54878	0.45122	164	176
7	hypothalamus_	90	0.54878	0.45122	164	176
8	medulla_	90	0.54878	0.45122	164	176
9	ventral_hippocampus	90	0.54878	0.45122	164	176
10	retrosplenial_cortex	89	0.542683	0.457317	164	176
11	caudate_	87	0.530488	0.469512	164	176
12	putamen_	87	0.530488	0.469512	164	176
13	dorsal_hippocampus	86	0.52439	0.47561	164	176
14	insular_cortex	86	0.52439	0.47561	164	176
15	superior_colliculi	86	0.52439	0.47561	164	176
16	occipital_cortex	85	0.518293	0.481707	164	176
17	amygdala_	84	0.512195	0.487805	164	176
18	cerebellum_	84	0.512195	0.487805	164	176
19	temporal_cortex	84	0.512195	0.487805	164	176
20	ventral_pallidum	84	0.512195	0.487805	164	176
21	cingulate_cortex	83	0.506098	0.493902	164	176
22	cornea_	83	0.506098	0.493902	164	176
23	motor_cortex	82	0.5	0.5	164	176
24	subiculum_	82	0.5	0.5	164	176
25	corpus_callosum	81	0.493902	0.506098	164	176
26	pons_	81	0.493902	0.506098	164	176
27	substantia_nigra	81	0.493902	0.506098	164	176
28	choroid_plexus	80	0.487805	0.512195	164	176
29	midbrain_	80	0.487805	0.512195	164	176
30	dura_mater	78	0.47561	0.52439	164	176
31	thalamus_	77	0.469512	0.530488	164	176
32	ventral_spinal	71	0.432927	0.567073	164	176
33	prefrontal_cortex	70	0.426829	0.573171	164	176
34	lens_	22	0.134146	0.865854	164	176
