# Supplementary material for: Whole-genome resequencing reveals positive selection and introgression signatures and genetic loci associated with early puberty traits in Chinese indigenous pigs
Source: Genet Sel Evol. 2025 Jun 10;57:29. doi: 10.1186/s12711-025-00975-1 (PMC12150574; doi:10.1186/s12711-025-00975-1)
Supplement: Supplementary file 29 — Additional file 29: Table S25. Differentially expressed genes (DEGs) between BMX and LW. [file 12711_2025_975_MOESM29_ESM.xlsx]

## Sheet: Sheet1
Additional file 29 Table S25. Differentially expressed genes (DEGs) between BMX and LW.
Number	Ensembl ID	Gene name	Status	bmx1	bmx2	bmx3	lw1	lw2	lw3
1	ENSSSCG00000017789	ABHD15	up-regulated	112.878	118.164	291.013	996.156	861.299	609.346
2	ENSSSCG00000038184	ACBD7	up-regulated	29.1297	6.81714	82.9584	361.402	99.645	249.514
3	ENSSSCG00000036095	ACOT12	up-regulated	35.1984	19.3152	18.4352	88.0507	160.348	77.0012
4	ENSSSCG00000040845	AGPAT2	up-regulated	80.1067	71.5799	226.49	638.696	454.702	527.162
5	ENSSSCG00000033190	AQP1	up-regulated	21.8473	12.4981	126.413	536.189	121.407	232.484
6	ENSSSCG00000003486	ARHGEF10L	up-regulated	1195.53	1372.52	1929.11	6921.84	5882.49	6220.07
7	ENSSSCG00000002671	ATP2C2	up-regulated	20.6335	14.7705	52.0136	157.703	77.8834	155.483
8	ENSSSCG00000007602	BAIAP2L1	up-regulated	25.4885	17.0428	300.889	728.061	733.021	615.269
9	ENSSSCG00000036589	BEGAIN	up-regulated	14.5649	15.9066	4.6088	43.3683	87.0462	36.2794
10	ENSSSCG00000038489	BHLHA15	up-regulated	19.4198	18.179	15.8016	110.392	74.4474	102.915
11	ENSSSCG00000020895	BICDL2	up-regulated	20.6335	11.3619	78.3496	194.5	104.226	159.926
12	ENSSSCG00000032082	BMP8A	up-regulated	27.916	22.7238	13.8264	156.389	66.43	62.1933
13	ENSSSCG00000033453	BST2	up-regulated	8.49616	5.68095	6.584	13.1419	46.9591	102.915
14	ENSSSCG00000000464	C5H12orf56	up-regulated	15.7786	21.5876	27.6528	140.618	131.715	63.6741
15	ENSSSCG00000016859	C7	up-regulated	36.4121	37.4942	265.335	1503.43	1209.48	656.732
16	ENSSSCG00000026526	CATSPER4	up-regulated	2.42748	3.40857	28.9696	53.8818	108.808	102.175
17	ENSSSCG00000010966	CCL19	up-regulated	13.3511	13.6343	39.504	261.524	172.947	102.915
18	ENSSSCG00000033684	CD79A	up-regulated	74.038	43.1752	27.6528	894.963	67.5753	1176.49
19	ENSSSCG00000028671	CEL	up-regulated	2.42748	10.2257	10.5344	279.922	241.668	114.021
20	ENSSSCG00000008564	CIB4	up-regulated	1.21374	2.27238	9.87601	31.5405	25.1976	27.3947
21	ENSSSCG00000040581	CISH	up-regulated	42.4808	27.2685	98.7601	252.324	314.97	222.859
22	ENSSSCG00000004436	COL10A1	up-regulated	1.21374	2.27238	9.2176	533.561	456.993	476.815
23	ENSSSCG00000036135	COL1A1	up-regulated	1445.56	1164.59	1108.09	11237.6	4277.86	6471.07
24	ENSSSCG00000025523	COL2A1	up-regulated	205.122	480.608	18.4352	3219.76	2524.34	3001.57
25	ENSSSCG00000044700	COL4A1	up-regulated	1343.61	1580.44	8521.02	17861.1	11863.5	18286.3
26	ENSSSCG00000009545	COL4A2	up-regulated	1438.28	1870.17	7063.32	17305.2	10048.1	15254.4
27	ENSSSCG00000004274	COL9A1	up-regulated	197.839	321.542	127.071	1181.46	821.212	853.677
28	ENSSSCG00000013916	COMP	up-regulated	57.0457	47.7199	2.6336	496.764	388.272	408.699
29	ENSSSCG00000013263	CREB3L1	up-regulated	224.541	243.144	307.473	1441.67	1195.74	1466.73
30	ENSSSCG00000009720	DDX60	up-regulated	87.3891	52.2647	316.032	193.186	716.986	1588.89
31	ENSSSCG00000039626	DERL3	up-regulated	33.9847	60.218	225.831	707.034	602.451	903.284
32	ENSSSCG00000020785	DES	up-regulated	80.1067	115.891	109.953	1121	511.969	280.61
33	ENSSSCG00000017416	DHX58	up-regulated	322.854	285.183	410.842	442.882	1059.44	2746.13
34	ENSSSCG00000035805	DLK1	up-regulated	1111.78	1403.19	3168.22	29820.3	17094.3	9476.33
35	ENSSSCG00000003847	DMRTB1	up-regulated	40.0533	9.08951	25.0192	289.122	117.971	226.561
36	ENSSSCG00000015048	DRD2	up-regulated	331.35	179.518	1350.38	4367.05	4517.24	3863.39
37	ENSSSCG00000008134	EDAR	up-regulated	7.28243	10.2257	42.796	540.132	29.779	715.223
38	ENSSSCG00000016459	EPHA1	up-regulated	14.5649	11.3619	68.4736	165.588	166.075	207.311
39	ENSSSCG00000016335	ESPNL	up-regulated	14.5649	11.3619	35.5536	106.449	124.843	98.4727
40	ENSSSCG00000000010	FBLN1	up-regulated	435.732	536.281	2169.43	6147.78	4509.22	4586.02
41	ENSSSCG00000008101	FBLN7	up-regulated	495.205	1347.52	922.419	4363.11	4082.01	5463.39
42	ENSSSCG00000022833	FGF16	up-regulated	9.7099	6.81714	29.628	55.196	67.5753	125.127
43	ENSSSCG00000004052	FNDC1	up-regulated	35.1984	39.7666	321.958	478.365	881.916	770.012
44	None	FREM3	up-regulated	7.28243	11.3619	21.0688	98.5642	145.459	92.5496
45	ENSSSCG00000026146	GALNT5	up-regulated	14.5649	34.0857	209.371	287.807	794.869	577.509
46	ENSSSCG00000021910	GAST	up-regulated	2.42748	2.27238	1.3168	13.1419	20.6162	34.7986
47	ENSSSCG00000013148	GLYATL2	up-regulated	1.21374	11.3619	7.9008	15.7703	59.5579	56.2701
48	ENSSSCG00000006846	HENMT1	up-regulated	3.64121	12.4981	23.044	44.6824	59.5579	62.9337
49	ENSSSCG00000016313	HJURP	up-regulated	2.42748	13.6343	34.2368	99.8784	84.7555	57.7509
50	ENSSSCG00000002777	HSD11B2	up-regulated	19.4198	7.95332	57.2808	178.73	98.4997	105.136
51	ENSSSCG00000011402	HYAL3	up-regulated	180.847	181.79	241.633	2629.69	263.429	3426.55
52	ENSSSCG00000051852	IFRD2	up-regulated	521.907	501.059	479.974	2803.17	581.835	2956.4
53	ENSSSCG00000058216	IGFBP3	up-regulated	27.916	37.4942	34.2368	240.497	125.988	128.829
54	ENSSSCG00000012071	IGSF5	up-regulated	8.49616	7.95332	165.917	2025.17	144.313	1365.29
55	None	IL31	up-regulated	6.06869	20.4514	32.92	93.3075	65.2847	94.0304
56	ENSSSCG00000016585	IMPDH1	up-regulated	311.931	255.643	598.486	2493.02	1070.9	2096.06
57	ENSSSCG00000012853	IRF7	up-regulated	359.266	272.685	420.718	1222.2	1330.89	2809.06
58	ENSSSCG00000035297	ISG12(A)	up-regulated	1048.67	1216.86	3675.85	4685.09	12564.4	40507.1
59	ENSSSCG00000005780	KCNG2	up-regulated	69.183	47.7199	94.8097	505.963	486.772	299.12
60	None	KEF22_r01	up-regulated	16.9923	39.7666	28.9696	60233.2	100.79	41177.2
61	ENSSSCG00000008187	KIAA1211L	up-regulated	53.4045	37.4942	53.3304	212.899	322.987	201.388
62	ENSSSCG00000005486	KIF12	up-regulated	4.85495	2.27238	32.2616	110.392	99.645	57.7509
63	ENSSSCG00000000960	KLHDC7B	up-regulated	2.42748	2.27238	22.3856	45.9966	88.1916	101.434
64	ENSSSCG00000017754	LGALS9	up-regulated	429.663	427.207	658.4	1063.18	1829.12	4195.83
65	ENSSSCG00000053091	MANSC4	up-regulated	14.5649	24.9962	24.3608	120.905	124.843	77.7416
66	ENSSSCG00000008603	MATN3	up-regulated	26.7022	13.6343	6.584	80.1656	66.43	75.5204
67	ENSSSCG00000018881	MIR671	up-regulated	55.8319	53.4009	84.2752	344.318	169.511	337.621
68	ENSSSCG00000014988	MMP13	up-regulated	6.06869	10.2257	7.9008	40.7399	41.2324	51.8278
69	ENSSSCG00000007436	MMP9	up-regulated	9.7099	9.08951	5.9256	105.135	88.1916	153.262
70	ENSSSCG00000006187	MSC	up-regulated	25.4885	52.2647	176.451	721.49	1288.51	576.028
71	ENSSSCG00000005456	MUSK	up-regulated	9.7099	9.08951	17.7768	10.5135	120.261	53.3085
72	None	MYO3A	up-regulated	30.3434	10.2257	111.27	222.098	510.824	341.323
73	ENSSSCG00000014876	MYO7A	up-regulated	104.381	36.3581	397.015	887.078	1206.05	837.388
74	ENSSSCG00000017548	NGFR	up-regulated	16.9923	40.9028	18.4352	173.473	59.5579	143.637
75	ENSSSCG00000029284	NPHS1	up-regulated	13.3511	11.3619	3.292	201.071	210.743	306.524
76	ENSSSCG00000027091	OAZ3	up-regulated	59.4731	79.5332	50.6968	367.973	331.005	78.482
77	ENSSSCG00000038540	OLFML1	up-regulated	14.5649	12.4981	79.008	137.99	121.407	199.167
78	ENSSSCG00000011813	P3H2	up-regulated	188.129	206.786	566.883	1127.57	2217.39	904.765
79	ENSSSCG00000036367	PABPN1L	up-regulated	3.64121	4.54476	4.6088	42.0541	36.651	18.5099
80	ENSSSCG00000002341	PAPLN	up-regulated	29.1297	55.6733	30.2864	561.159	290.918	436.094
81	ENSSSCG00000015512	PAPPA2	up-regulated	82.5342	81.8056	152.09	1672.96	1807.35	1422.3
82	None	PDZD3	up-regulated	48.5495	15.9066	71.1072	194.5	170.656	196.205
83	ENSSSCG00000050616	PGF	up-regulated	168.71	186.335	229.123	1201.17	1913.87	569.365
84	ENSSSCG00000010578	PITX3	up-regulated	9.7099	6.81714	17.7768	131.419	9.16276	127.348
85	ENSSSCG00000037663	PKNOX1	up-regulated	251.244	330.631	483.266	2073.79	1838.28	1749.56
86	ENSSSCG00000017501	PNMT	up-regulated	4.85495	2.27238	1.3168	11.8277	21.7616	8.88476
87	ENSSSCG00000007927	PPL	up-regulated	246.389	307.907	897.4	2662.55	4906.66	1465.99
88	ENSSSCG00000016148	PTH2R	up-regulated	29.1297	10.2257	11.8512	139.304	43.5231	39.9814
89	ENSSSCG00000028623	RARRES1	up-regulated	165.068	240.872	209.371	4965.01	706.678	19988.5
90	ENSSSCG00000007539	RBBP8NL	up-regulated	6.06869	2.27238	53.3304	251.01	135.151	224.34
91	ENSSSCG00000010479	RBP4	up-regulated	314.358	198.833	961.265	3048.92	5920.29	1776.21
92	ENSSSCG00000003399	RBP7	up-regulated	2.42748	5.68095	24.3608	122.22	82.4648	36.2794
93	None	RIN1	up-regulated	67.9693	48.8561	291.013	1398.3	983.851	1349.74
94	ENSSSCG00000007470	RIPOR3	up-regulated	24.2748	28.4047	75.716	336.432	186.691	153.262
95	ENSSSCG00000024692	RRBP1	up-regulated	1656.75	2038.32	4868.21	15535	10670	12802.2
96	ENSSSCG00000008648	RSAD2	up-regulated	98.3127	37.4942	241.633	155.074	868.171	1654.05
97	ENSSSCG00000033958	RYR3	up-regulated	31.5572	99.9846	38.1872	574.301	21.7616	744.839
98	ENSSSCG00000006590	S100A8	up-regulated	12.1374	2.27238	5.2672	84.1081	30.9243	29.6159
99	ENSSSCG00000017282	SCN4A	up-regulated	14.5649	18.179	86.9088	212.899	458.138	138.454
100	ENSSSCG00000000415	SDR9C7	up-regulated	8.49616	13.6343	25.6776	70.9662	29.779	160.666
101	ENSSSCG00000029781	SELENOM	up-regulated	140.794	164.747	223.198	862.108	634.521	858.12
102	ENSSSCG00000004493	SIGLEC15	up-regulated	49.7632	57.9456	19.752	226.041	303.516	47.3854
103	ENSSSCG00000001229	SLA-3	up-regulated	97.099	86.3504	582.026	976.443	2357.12	2571.4
104	ENSSSCG00000004659	SLC12A1	up-regulated	117.733	156.794	491.825	2059.33	3503.61	1711.06
105	ENSSSCG00000009601	SLC18A1	up-regulated	74.038	48.8561	32.92	177.416	467.301	412.401
106	ENSSSCG00000014257	SLC27A6	up-regulated	117.733	102.257	325.908	934.389	1726.03	581.952
107	ENSSSCG00000005610	SLC2A8	up-regulated	224.541	221.557	194.228	1432.47	262.284	1080.24
108	ENSSSCG00000017358	SLC4A1	up-regulated	2.42748	2.27238	1.3168	26.2838	13.7441	14.0675
109	ENSSSCG00000000867	SPIC	up-regulated	8.49616	9.08951	18.4352	43.3683	46.9591	80.7032
110	ENSSSCG00000015246	ST14	up-regulated	241.534	269.277	1534.73	4259.29	3820.87	3590.18
111	ENSSSCG00000048318	STAC	up-regulated	89.8166	53.4009	247.559	678.122	718.131	607.125
112	ENSSSCG00000017508	STAC2	up-regulated	157.786	215.876	294.305	1700.56	1271.33	997.314
113	ENSSSCG00000007671	TFR2	up-regulated	163.855	134.07	166.575	892.335	594.434	671.54
114	ENSSSCG00000014316	TGFBI	up-regulated	201.48	131.798	483.924	1659.82	576.108	1258.67
115	ENSSSCG00000006614	THEM5	up-regulated	4.85495	13.6343	10.5344	60.4527	96.209	75.5204
116	None	TMEM247	up-regulated	8.49616	9.08951	9.2176	93.3075	52.6859	25.1735
117	ENSSSCG00000011965	TMEM45A	up-regulated	19.4198	24.9962	144.848	428.426	931.165	432.392
118	ENSSSCG00000022568	TMPRSS3	up-regulated	9.7099	6.81714	111.928	141.932	699.806	137.714
119	ENSSSCG00000012517	TMSB15B	up-regulated	59.4731	34.0857	39.504	311.463	256.557	368.717
120	ENSSSCG00000017788	TP53I13	up-regulated	242.748	356.763	928.345	2842.59	1837.13	2467.74
121	None	TRNAQ-CUG_2	up-regulated	4.85495	7.95332	10.5344	32.8547	24.0522	57.0105
122	ENSSSCG00000014871	TSKU	up-regulated	145.649	154.522	994.185	2849.16	1898.98	2306.34
123	ENSSSCG00000022290	UMODL1	up-regulated	16.9923	9.08951	43.4544	235.24	100.79	228.042
124	ENSSSCG00000033363	VENTX	up-regulated	13.3511	21.5876	6.584	91.9933	25.1976	113.281
125	ENSSSCG00000037013	WFIKKN1	up-regulated	10.9236	22.7238	13.8264	70.9662	82.4648	75.5204
126	ENSSSCG00000006164	WNT8B	up-regulated	8.49616	7.95332	25.6776	253.639	168.366	103.656
127	None	ZNF425	up-regulated	12.1374	11.3619	24.3608	101.193	108.808	107.357
128	ENSSSCG00000017256	ABCA6	down-regulated	89.8166	218.148	46.088	51.2534	21.7616	15.5483
129	ENSSSCG00000013378	ABCC8	down-regulated	231.824	219.285	18.4352	28.9122	18.3255	28.1351
130	ENSSSCG00000040449	ABHD12	down-regulated	313.144	363.581	94.1513	63.0811	32.0697	38.5006
131	ENSSSCG00000004049	ACAT2	down-regulated	5142.61	5942.27	736.75	968.558	352.766	914.39
132	ENSSSCG00000030303	ACHE	down-regulated	2988.22	2204.21	64.5232	135.362	27.4883	140.675
133	ENSSSCG00000001760	ACSBG1	down-regulated	1914.06	1823.58	2.6336	68.3379	3.43603	25.1735
134	ENSSSCG00000021255	ADA	down-regulated	525.548	723.753	10.5344	52.5676	22.9069	38.5006
135	ENSSSCG00000017349	ADAM11	down-regulated	514.625	690.803	52.672	128.791	49.2498	70.3377
136	ENSSSCG00000009644	ADAM28	down-regulated	429.663	470.382	59.256	82.7939	22.9069	68.1165
137	ENSSSCG00000000795	ADAMTS20	down-regulated	1860.66	1477.05	7.9008	47.3108	9.16276	11.8463
138	ENSSSCG00000006359	ADAMTS4	down-regulated	2756.4	3275.63	13.168	14.4561	6.87207	29.6159
139	ENSSSCG00000007547	ADAP1	down-regulated	1670.1	2120.13	11.1928	59.1385	37.7964	42.943
140	ENSSSCG00000031717	ADCY8	down-regulated	1018.33	915.768	52.672	113.02	139.732	99.2131
141	ENSSSCG00000016672	ADCYAP1R1	down-regulated	13659.4	11945.9	486.558	433.683	1057.15	298.38
142	ENSSSCG00000020736	ADD2	down-regulated	2886.27	2128.08	477.34	350.889	295.499	249.514
143	ENSSSCG00000004139	ADGRG6	down-regulated	166.282	174.973	72.424	28.9122	20.6162	48.1258
144	ENSSSCG00000021059	ADORA1	down-regulated	979.486	968.033	30.9448	18.3987	28.6336	34.0582
145	ENSSSCG00000006788	ADORA3	down-regulated	375.045	405.62	13.8264	28.9122	2.29069	17.0291
146	ENSSSCG00000012730	AFF2	down-regulated	733.097	618.087	70.4488	42.0541	57.2672	69.5973
147	ENSSSCG00000010184	AGT	down-regulated	7979.11	8398.71	40.8208	95.9358	148.895	100.694
148	ENSSSCG00000008383	AHSA2	down-regulated	672.411	756.702	132.997	126.162	129.424	115.502
149	ENSSSCG00000034178	AIF1L	down-regulated	2066.99	2493.94	19.0936	26.2838	2.29069	33.3178
150	ENSSSCG00000040337	AK4	down-regulated	1610.63	1524.77	165.917	178.73	117.971	120.685
151	ENSSSCG00000002504	AK7	down-regulated	557.106	669.215	186.986	22.3412	24.0522	26.6543
152	ENSSSCG00000008948	ALB	down-regulated	185.702	121.572	12.5096	32.8547	9.16276	14.8079
153	ENSSSCG00000017759	ALDOC	down-regulated	35503	33140.4	2746.85	3160.63	1604.63	3252.56
154	ENSSSCG00000010404	ALOX5	down-regulated	708.823	612.406	80.3248	43.3683	44.6684	73.2993
155	ENSSSCG00000009330	ALOX5AP	down-regulated	822.914	769.2	73.7408	141.932	109.953	117.723
156	ENSSSCG00000022678	AMER2	down-regulated	7136.78	8007.86	756.502	725.433	988.433	772.974
157	ENSSSCG00000014079	ANKRD31	down-regulated	132.297	48.8561	69.7904	10.5135	32.0697	13.3271
158	ENSSSCG00000053436	ANKRD63	down-regulated	58.2594	128.389	10.5344	2.62838	2.29069	11.8463
159	ENSSSCG00000003346	ANKRD65	down-regulated	1077.8	1470.23	60.5728	73.5946	100.79	59.9721
160	ENSSSCG00000016658	ANLN	down-regulated	7917.21	9444	234.391	119.591	470.737	143.637
161	ENSSSCG00000000873	ANO4	down-regulated	470.93	522.647	26.336	24.9696	14.8895	8.88476
162	ENSSSCG00000005979	ANXA13	down-regulated	74.038	97.7123	17.1184	9.19933	10.3081	19.2503
163	ENSSSCG00000036074	AP1S2	down-regulated	3488.28	3521.05	934.27	399.514	395.144	450.901
164	ENSSSCG00000030156	APBB1IP	down-regulated	843.548	1098.69	90.2008	119.591	75.5928	102.175
165	ENSSSCG00000048443	APLN	down-regulated	3417.88	4280.02	51.3552	128.791	48.1045	56.2701
166	ENSSSCG00000030921	APOA1	down-regulated	4556.37	5758.21	572.808	640.01	379.109	490.142
167	ENSSSCG00000011831	APOD	down-regulated	36525	52424.9	366.071	1587.54	1415.65	1478.57
168	ENSSSCG00000003088	APOE	down-regulated	79999.9	84162.1	1146.28	5145.05	2330.78	5556.68
169	ENSSSCG00000035965	AQP4	down-regulated	56376.9	40775.6	1480.08	713.605	544.039	780.378
170	ENSSSCG00000008768	ARAP2	down-regulated	2802.52	3448.33	460.222	399.514	635.666	419.064
171	ENSSSCG00000015671	ARHGAP15	down-regulated	150.503	76.1247	34.8952	19.7128	14.8895	29.6159
172	ENSSSCG00000015015	ARHGAP20	down-regulated	691.83	588.546	155.382	82.7939	134.005	65.8953
173	ENSSSCG00000018058	ARHGAP23	down-regulated	4205.6	5071.95	129.705	251.01	196.999	167.33
174	ENSSSCG00000008344	ARHGAP25	down-regulated	1196.75	1175.96	125.096	245.753	107.662	163.628
175	ENSSSCG00000053768	ARL11	down-regulated	284.015	285.183	22.3856	21.027	16.0348	39.9814
176	ENSSSCG00000011078	ARMC3	down-regulated	161.427	90.8951	55.3056	17.0845	25.1976	32.5774
177	ENSSSCG00000014852	ARRB1	down-regulated	7963.33	9358.79	764.403	697.835	519.987	698.934
178	ENSSSCG00000038535	ARSB	down-regulated	5867.21	8586.18	824.976	713.605	859.009	769.272
179	ENSSSCG00000010432	ASAH2	down-regulated	203.908	181.79	8.5592	7.88514	16.0348	7.40396
180	ENSSSCG00000040177	ASIC2	down-regulated	458.793	487.425	65.1816	48.625	4.58138	66.6357
181	ENSSSCG00000017861	ASPA	down-regulated	889.67	1104.38	11.8512	2.62838	3.43603	6.66357
182	ENSSSCG00000040342	ASPHD1	down-regulated	2502.73	2457.58	279.82	462.595	345.894	394.631
183	ENSSSCG00000004830	ATP10A	down-regulated	540.113	676.033	69.132	94.6216	93.9183	119.204
184	ENSSSCG00000011821	ATP13A4	down-regulated	730.67	629.449	23.044	24.9696	2.29069	11.8463
185	ENSSSCG00000006391	ATP1A2	down-regulated	36787.2	41537.9	132.997	2065.91	138.587	680.424
186	ENSSSCG00000001401	ATP6V1G2	down-regulated	2120.4	1779.27	205.421	258.895	168.366	234.706
187	ENSSSCG00000008803	ATP8A1	down-regulated	6642.79	7860.16	2588.17	1336.53	1374.41	1331.97
188	ENSSSCG00000007163	AVP	down-regulated	88249.6	46295.2	17.1184	247.068	32.0697	28.8755
189	ENSSSCG00000015259	B3GAT1	down-regulated	8958.6	10832.4	1258.2	1620.4	1152.22	1235.72
190	ENSSSCG00000033015	B3GNT7	down-regulated	337.419	520.375	59.9144	78.8514	64.1393	85.886
191	ENSSSCG00000048918	B4GALNT2	down-regulated	99.5265	138.615	25.0192	31.5405	10.3081	14.8079
192	ENSSSCG00000006477	BCAN	down-regulated	9535.12	9054.29	16.46	39.4257	18.3255	29.6159
193	ENSSSCG00000006893	BCAR3	down-regulated	771.937	947.582	52.0136	86.7365	43.5231	54.0489
194	ENSSSCG00000007485	BCAS1	down-regulated	24706.8	29795.4	3558	3360.38	1923.03	4201.75
195	ENSSSCG00000000223	BIN2	down-regulated	949.143	970.306	74.3992	127.476	53.8312	108.098
196	ENSSSCG00000027568	BLK	down-regulated	66.7556	53.4009	8.5592	2.62838	10.3081	8.14436
197	ENSSSCG00000007501	BMP7	down-regulated	1895.86	2279.2	72.424	310.149	101.936	268.024
198	ENSSSCG00000029621	BMPR1B	down-regulated	1173.68	1237.31	88.2256	141.932	109.953	150.3
199	ENSSSCG00000010809	BRINP3	down-regulated	646.922	572.639	210.03	61.7669	58.4126	57.7509
200	ENSSSCG00000026742	BTK	down-regulated	270.663	370.398	25.6776	32.8547	4.58138	49.6066
201	None	C14H10orf128	down-regulated	225.755	277.23	38.8456	28.9122	18.3255	44.4238
202	ENSSSCG00000016270	C15H2orf72	down-regulated	835.051	874.866	804.565	198.443	175.238	194.724
203	ENSSSCG00000007192	C17H20orf202	down-regulated	48.5495	56.8095	51.3552	18.3987	2.29069	15.5483
204	None	C1H15orf52	down-regulated	3263.74	4180.04	282.454	381.115	290.918	333.919
205	ENSSSCG00000011043	C1QL3	down-regulated	1722.29	499.923	21.0688	86.7365	2.29069	42.2026
206	ENSSSCG00000013231	C1QTNF4	down-regulated	1015.9	1006.66	123.779	172.159	89.3369	125.867
207	None	C4H8orf46	down-regulated	5000.6	6346.75	131.68	80.1656	72.1567	100.694
208	ENSSSCG00000056729	C5AR1	down-regulated	1200.39	1020.3	101.394	190.557	80.1741	134.752
209	ENSSSCG00000012141	CA5B	down-regulated	665.128	598.772	119.17	51.2534	71.0114	114.761
210	ENSSSCG00000006233	CA8	down-regulated	111.664	65.899	17.1184	5.25676	4.58138	6.66357
211	ENSSSCG00000025869	CABP7	down-regulated	49.7632	82.9418	9.87601	13.1419	10.3081	5.18278
212	ENSSSCG00000017562	CACNA1G	down-regulated	1541.45	1379.33	67.8152	118.277	82.4648	101.434
213	ENSSSCG00000000082	CACNA1I	down-regulated	1098.43	1062.34	257.435	48.625	88.1916	66.6357
214	ENSSSCG00000033551	CACNG2	down-regulated	207.549	190.88	15.8016	7.88514	2.29069	7.40396
215	ENSSSCG00000037202	CACNG4	down-regulated	830.196	1082.79	7.9008	34.1689	61.8486	42.943
216	ENSSSCG00000003061	CADM4	down-regulated	10034	13174.1	1152.2	1093.41	825.794	1251.27
217	ENSSSCG00000002730	CALB2	down-regulated	1222.23	1324.8	17.1184	34.1689	13.7441	25.1735
218	ENSSSCG00000015320	CALCR	down-regulated	16772.6	18883.5	1329.31	329.862	1934.49	778.897
219	ENSSSCG00000014443	CAMK2A	down-regulated	3022.21	2846.15	262.043	566.416	455.847	476.815
220	ENSSSCG00000037019	CAMK4	down-regulated	445.442	334.04	73.7408	39.4257	84.7555	88.1072
221	None	CAPNS2	down-regulated	66.7556	106.802	32.92	18.3987	6.87207	20.7311
222	ENSSSCG00000028711	CASP1	down-regulated	384.755	422.662	105.344	32.8547	53.8312	95.5111
223	ENSSSCG00000006390	CASQ1	down-regulated	307.076	606.725	24.3608	63.0811	43.5231	49.6066
224	ENSSSCG00000016634	CAV1	down-regulated	1017.11	2399.63	345.002	194.5	206.162	182.138
225	ENSSSCG00000007490	CBLN4	down-regulated	540.113	409.028	21.0688	19.7128	6.87207	14.0675
226	ENSSSCG00000002310	CCDC177	down-regulated	77.6792	98.8485	19.752	7.88514	11.4534	8.88476
227	ENSSSCG00000040648	CCL8	down-regulated	171.137	157.93	15.8016	7.88514	22.9069	30.3563
228	ENSSSCG00000011322	CCR1	down-regulated	296.152	119.3	18.4352	31.5405	9.16276	23.6927
229	ENSSSCG00000007807	CD19	down-regulated	216.045	218.148	6.584	6.57095	4.58138	1.48079
230	ENSSSCG00000008742	CD38	down-regulated	1715.01	1123.69	204.763	76.223	146.604	159.185
231	ENSSSCG00000006800	CD53	down-regulated	1324.19	1093.01	183.694	141.932	162.639	211.753
232	ENSSSCG00000006381	CD84	down-regulated	473.358	432.888	79.008	63.0811	54.9766	51.8278
233	ENSSSCG00000004903	CDH20	down-regulated	1471.05	1545.22	53.3304	45.9966	172.947	64.4145
234	ENSSSCG00000010278	CDH23	down-regulated	663.914	1114.6	71.1072	169.53	76.7381	78.482
235	None	CDR1	down-regulated	114.091	160.203	5.9256	9.19933	2.29069	8.88476
236	ENSSSCG00000012845	CEND1	down-regulated	2649.59	2509.84	232.415	499.392	271.447	429.43
237	ENSSSCG00000013928	CERS1	down-regulated	4621.91	4544.76	156.041	232.612	226.778	258.398
238	ENSSSCG00000001786	CFAP161	down-regulated	161.427	96.5761	6.584	5.25676	4.58138	1.48079
239	ENSSSCG00000001959	CFL2	down-regulated	2439.61	2731.4	651.158	446.824	450.121	520.499
240	ENSSSCG00000011456	CHDH	down-regulated	1350.89	1399.79	39.504	115.649	60.7033	76.2608
241	ENSSSCG00000011524	CHL1	down-regulated	5187.51	4026.65	1682.87	563.787	422.632	610.827
242	ENSSSCG00000016687	CHN2	down-regulated	3205.48	3118.84	70.4488	43.3683	22.9069	42.2026
243	ENSSSCG00000012018	CHODL	down-regulated	445.442	361.308	18.4352	15.7703	28.6336	39.241
244	None	CHRM1	down-regulated	121.374	170.428	9.2176	23.6554	2.29069	4.44238
245	ENSSSCG00000036662	CHRM5	down-regulated	71.6105	62.4904	5.2672	5.25676	2.29069	2.96159
246	ENSSSCG00000012265	CHST7	down-regulated	174.778	212.467	113.245	57.8243	43.5231	22.2119
247	ENSSSCG00000024162	CIDEA	down-regulated	298.579	608.997	33.5784	67.0237	22.9069	41.4622
248	ENSSSCG00000021581	CLCN2	down-regulated	1233.16	1440.69	104.027	180.044	132.86	165.108
249	ENSSSCG00000011747	CLDN11	down-regulated	16610	23103.3	825.634	1142.03	525.713	782.599
250	ENSSSCG00000063189	CLDN20	down-regulated	63.1144	63.6266	13.168	11.8277	4.58138	14.8079
251	ENSSSCG00000041667	CLDN5	down-regulated	2806.16	2963.18	275.211	310.149	85.9009	297.639
252	ENSSSCG00000003230	CLDND2	down-regulated	125.015	174.973	48.0632	17.0845	18.3255	45.9046
253	ENSSSCG00000038994	CLIC4	down-regulated	11587.6	11622.1	1372.11	1098.66	916.276	947.708
254	ENSSSCG00000004232	CLVS2	down-regulated	798.639	584.001	122.462	81.4797	98.4997	44.4238
255	ENSSSCG00000026098	CMYA5	down-regulated	145.649	274.958	156.699	26.2838	34.3603	17.0291
256	ENSSSCG00000004869	CNDP1	down-regulated	344.701	430.616	27.6528	28.9122	43.5231	35.539
257	ENSSSCG00000017420	CNP	down-regulated	34841.5	46833.7	1109.4	1805.7	1588.59	2233.04
258	ENSSSCG00000039813	COL25A1	down-regulated	912.731	626.04	50.0384	137.99	24.0522	109.579
259	ENSSSCG00000004962	CORO2B	down-regulated	6430.38	8298.73	191.595	392.943	203.871	473.113
260	ENSSSCG00000011700	CP	down-regulated	2326.73	2759.8	59.256	127.476	363.074	216.196
261	ENSSSCG00000010728	CPXM2	down-regulated	1932.27	2480.3	42.796	144.561	80.1741	183.618
262	ENSSSCG00000016690	CREB5	down-regulated	1384.87	1857.67	156.699	160.331	179.819	119.944
263	ENSSSCG00000006215	CRH	down-regulated	26.7022	61.3542	7.9008	2.62838	4.58138	1.48079
264	ENSSSCG00000013387	CRSP-2	down-regulated	432.091	262.46	28.3112	34.1689	45.8138	45.9046
265	ENSSSCG00000013386	CRSP3	down-regulated	235.465	139.751	20.4104	5.25676	27.4883	5.92317
266	ENSSSCG00000014441	CSF1R	down-regulated	8036.16	10307.5	572.808	1541.54	657.428	1346.04
267	ENSSSCG00000015748	CSMD1	down-regulated	813.204	1063.47	71.7656	47.3108	46.9591	82.9244
268	ENSSSCG00000031031	CSMD3	down-regulated	608.082	694.212	144.848	86.7365	48.1045	24.4331
269	ENSSSCG00000039224	CSPG5	down-regulated	1038.96	1254.35	111.27	155.074	107.662	154.743
270	ENSSSCG00000006051	CTHRC1	down-regulated	155.358	220.421	25.6776	24.9696	16.0348	31.0967
271	ENSSSCG00000036480	CTNNA3	down-regulated	1963.83	3389.25	5.2672	15.7703	16.0348	7.40396
272	ENSSSCG00000010948	CTSL	down-regulated	135.939	79.5332	12.5096	11.8277	6.87207	20.7311
273	ENSSSCG00000024024	CX3CR1	down-regulated	2770.96	2189.44	170.526	39.4257	114.534	158.445
274	ENSSSCG00000012201	CXHXorf21	down-regulated	247.602	163.611	27.6528	31.5405	29.779	39.9814
275	None	CYP51	down-regulated	10468.5	12362.9	2038.41	1680.85	1201.47	1846.55
276	ENSSSCG00000000130	CYTH4	down-regulated	411.457	352.219	36.8704	64.3953	51.5405	65.8953
277	ENSSSCG00000008725	CYTL1	down-regulated	111.664	136.343	9.2176	7.88514	2.29069	8.88476
278	ENSSSCG00000001595	DAAM2	down-regulated	19856.7	25060.9	705.147	891.02	581.835	735.954
279	ENSSSCG00000022280	DACT3	down-regulated	2966.37	4094.83	445.079	600.585	443.248	469.411
280	ENSSSCG00000016255	DAW1	down-regulated	157.786	103.393	11.8512	2.62838	6.87207	8.14436
281	ENSSSCG00000032213	DBI	down-regulated	13489.5	13761.5	1963.35	2273.55	1781.01	2175.28
282	ENSSSCG00000033586	DBNDD2	down-regulated	5538.28	7182.99	346.319	465.223	332.15	373.16
283	ENSSSCG00000001085	DCDC2	down-regulated	469.716	398.802	154.066	52.5676	140.877	42.943
284	ENSSSCG00000033919	DCLK1	down-regulated	5277.33	7273.88	1056.73	695.206	1225.52	727.069
285	ENSSSCG00000027525	DHCR24	down-regulated	11997.8	14915.9	1387.91	1864.83	1305.69	2764.64
286	ENSSSCG00000010170	DISC1	down-regulated	276.732	237.464	16.46	24.9696	29.779	36.2794
287	ENSSSCG00000014904	DLG2	down-regulated	6103.89	5940	657.742	441.568	808.613	639.703
288	ENSSSCG00000027726	DLL1	down-regulated	642.067	841.916	90.2008	105.135	95.0636	91.0688
289	ENSSSCG00000009220	DMP1	down-regulated	2772.18	3563.09	229.782	144.561	91.6276	102.175
290	ENSSSCG00000062622	DNAH8	down-regulated	31.5572	82.9418	9.2176	1.31419	11.4534	3.70198
291	ENSSSCG00000000198	DNAJC22	down-regulated	19.4198	17.0428	25.0192	7.88514	2.29069	1.48079
292	ENSSSCG00000005641	DNM1	down-regulated	5529.79	4434.55	341.051	613.726	503.952	493.844
293	ENSSSCG00000038958	DNM3	down-regulated	3612.08	3833.5	400.966	353.517	588.707	588.615
294	ENSSSCG00000025602	DOCK4	down-regulated	2875.34	3333.58	250.851	212.899	324.133	244.331
295	ENSSSCG00000009650	DOCK5	down-regulated	1576.65	2290.56	190.278	147.189	306.952	287.274
296	ENSSSCG00000030130	DPYSL2	down-regulated	26594.2	29618.2	4597.61	4775.76	4488.61	5229.42
297	ENSSSCG00000008560	DPYSL5	down-regulated	3286.8	3727.84	158.016	398.199	429.504	316.149
298	ENSSSCG00000003423	DRAXIN	down-regulated	117.733	460.157	7.9008	21.027	21.7616	10.3656
299	ENSSSCG00000015082	DSCAML1	down-regulated	843.548	1181.64	39.504	51.2534	18.3255	69.5973
300	ENSSSCG00000007171	EBF4	down-regulated	524.335	614.678	126.413	107.764	50.3952	89.588
301	ENSSSCG00000026780	EDIL3	down-regulated	8520.44	10448.4	204.763	180.044	340.167	377.602
302	ENSSSCG00000009477	EDNRB	down-regulated	1852.16	1510	76.3744	141.932	89.3369	95.5111
303	ENSSSCG00000024000	EFCC1	down-regulated	820.487	1356.61	273.236	233.926	68.7207	205.83
304	ENSSSCG00000011205	EFHB	down-regulated	95.8853	59.0818	12.5096	6.57095	9.16276	7.40396
305	ENSSSCG00000016290	EFHD1	down-regulated	1928.63	2478.03	63.2064	36.7973	22.9069	48.8662
306	ENSSSCG00000022933	EFR3B	down-regulated	1908	1783.82	262.702	304.892	316.115	341.323
307	ENSSSCG00000002026	EFS	down-regulated	1225.87	1553.17	67.8152	116.963	75.5928	159.926
308	ENSSSCG00000001963	EGLN3	down-regulated	745.235	1078.24	44.7712	81.4797	68.7207	62.1933
309	ENSSSCG00000012988	EHBP1L1	down-regulated	2628.96	2738.22	370.679	604.527	292.063	410.92
310	ENSSSCG00000005130	ELAVL2	down-regulated	1122.71	671.488	44.7712	26.2838	57.2672	45.9046
311	ENSSSCG00000013617	ELAVL3	down-regulated	5567.41	7127.31	345.66	743.831	451.266	631.558
312	ENSSSCG00000030485	ELFN1	down-regulated	135.939	143.16	11.8512	24.9696	14.8895	19.2503
313	ENSSSCG00000000131	ELFN2	down-regulated	4950.84	6954.61	9.2176	2.62838	6.87207	8.88476
314	ENSSSCG00000001045	ELOVL2	down-regulated	1807.26	1525.9	78.3496	60.4527	137.441	44.4238
315	ENSSSCG00000024149	ELOVL5	down-regulated	3565.96	3764.19	1234.5	570.358	595.579	705.598
316	ENSSSCG00000035012	ELOVL7	down-regulated	7736.36	9253.12	1002.74	661.037	825.794	613.048
317	ENSSSCG00000003694	EMILIN2	down-regulated	1167.62	1612.25	23.7024	115.649	48.1045	69.5973
318	ENSSSCG00000004199	EPB41L2	down-regulated	8865.14	10792.7	1055.42	1433.78	1119	1374.92
319	ENSSSCG00000008919	EPHA5	down-regulated	746.449	453.339	57.9392	64.3953	30.9243	62.9337
320	ENSSSCG00000024492	EPHB1	down-regulated	1485.61	1415.69	273.895	178.73	230.214	238.408
321	ENSSSCG00000013618	EPOR	down-regulated	134.725	161.339	9.87601	21.027	4.58138	8.14436
322	ENSSSCG00000020725	ERBB3	down-regulated	2766.11	3621.03	64.5232	81.4797	59.5579	61.4529
323	ENSSSCG00000034503	ERMN	down-regulated	13139.9	18214.2	1.3168	5.25676	4.58138	7.40396
324	ENSSSCG00000027505	ESYT3	down-regulated	375.045	366.989	34.2368	38.1115	32.0697	36.2794
325	ENSSSCG00000021598	EVA1C	down-regulated	639.64	824.873	113.903	93.3075	170.656	82.9244
326	ENSSSCG00000017749	EVI2A	down-regulated	3608.44	4281.16	32.92	42.0541	17.1802	40.7218
327	ENSSSCG00000013252	F2	down-regulated	251.244	273.822	61.8896	42.0541	29.779	54.0489
328	ENSSSCG00000006289	F5	down-regulated	286.442	170.428	48.7216	49.9392	22.9069	47.3854
329	ENSSSCG00000002718	FA2H	down-regulated	6432.81	10100.7	8.5592	52.5676	21.7616	25.1735
330	ENSSSCG00000036883	FABP3	down-regulated	190.557	234.055	39.504	31.5405	41.2324	41.4622
331	ENSSSCG00000004234	FABP7	down-regulated	6341.78	5228.74	11.8512	11.8277	6.87207	11.1059
332	None	FAM102B	down-regulated	1208.88	1649.75	206.079	180.044	162.639	199.167
333	ENSSSCG00000039658	FAM107B	down-regulated	7182.9	9957.56	1878.42	1098.66	1581.72	1137.25
334	ENSSSCG00000028274	FAM131B	down-regulated	2167.74	2555.29	23.7024	42.0541	36.651	23.6927
335	None	FAM159B	down-regulated	326.495	359.036	15.8016	19.7128	16.0348	9.62515
336	ENSSSCG00000008196	FAM178B	down-regulated	139.58	179.518	9.2176	14.4561	9.16276	25.1735
337	None	FAM198B	down-regulated	1380.02	1870.17	538.571	329.862	201.581	331.698
338	None	FAM19A1	down-regulated	112.878	52.2647	7.9008	10.5135	6.87207	11.1059
339	None	FAM19A4	down-regulated	247.602	217.012	44.7712	14.4561	54.9766	45.9046
340	None	FAM69C	down-regulated	372.617	606.725	3.9504	23.6554	2.29069	18.5099
341	ENSSSCG00000002793	FBXL8	down-regulated	1060.81	2139.44	152.749	151.132	69.866	222.859
342	ENSSSCG00000015212	FEZ1	down-regulated	7956.05	8814.56	116.537	187.929	167.22	119.204
343	ENSSSCG00000001572	FGD2	down-regulated	1723.51	1894.03	143.531	269.409	183.255	386.487
344	ENSSSCG00000024954	FGF1	down-regulated	3109.6	4542.48	496.434	486.25	326.423	534.566
345	ENSSSCG00000051794	FGF11	down-regulated	416.312	338.584	32.2616	61.7669	51.5405	53.3085
346	ENSSSCG00000022331	FGF13	down-regulated	1286.56	1261.17	132.338	67.0237	80.1741	131.791
347	ENSSSCG00000030827	FGFR3	down-regulated	1573	1641.79	33.5784	190.557	58.4126	135.493
348	ENSSSCG00000004340	FHL5	down-regulated	166.282	214.74	9.87601	7.88514	6.87207	10.3656
349	ENSSSCG00000005707	FIBCD1	down-regulated	53.4045	69.3075	3.9504	3.94257	6.87207	5.92317
350	ENSSSCG00000025588	FJX1	down-regulated	802.28	713.527	63.2064	95.9358	66.43	64.4145
351	ENSSSCG00000009314	FLT3	down-regulated	748.876	661.262	3.9504	13.1419	9.16276	11.8463
352	ENSSSCG00000021606	FLVCR2	down-regulated	551.037	876.002	15.1432	57.8243	46.9591	28.1351
353	ENSSSCG00000015866	FMNL2	down-regulated	10637.2	14158.1	1267.42	1264.25	1108.69	1498.56
354	ENSSSCG00000053115	FNDC10	down-regulated	859.326	618.087	39.504	60.4527	48.1045	77.0012
355	ENSSSCG00000027093	FOLH1B	down-regulated	2893.55	3724.43	775.596	407.399	424.923	238.408
356	ENSSSCG00000017187	FOXJ1	down-regulated	810.777	611.27	43.4544	76.223	57.2672	102.175
357	ENSSSCG00000029593	FOXN2	down-regulated	1512.32	1890.62	335.784	252.324	328.714	238.408
358	ENSSSCG00000012561	FRMPD3	down-regulated	849.616	728.297	61.2312	78.8514	97.3543	102.915
359	ENSSSCG00000007586	FSCN1	down-regulated	11437	15238.6	339.076	862.108	434.086	749.281
360	ENSSSCG00000004338	FUT9	down-regulated	2705.42	2921.14	92.8345	99.8784	164.93	101.434
361	None	FXYD7	down-regulated	2093.7	3735.79	576.1	482.308	432.94	615.269
362	ENSSSCG00000009751	FZD10	down-regulated	160.213	178.382	11.8512	7.88514	2.29069	9.62515
363	ENSSSCG00000009048	GAB1	down-regulated	7006.91	8907.72	1514.98	1517.89	1301.11	1226.1
364	ENSSSCG00000027558	GABBR2	down-regulated	1322.97	1155.5	184.352	161.645	142.023	167.33
365	ENSSSCG00000023661	GABRA1	down-regulated	1798.76	1428.19	337.101	63.0811	180.964	94.7708
366	ENSSSCG00000028922	GABRA2	down-regulated	2386.21	1669.06	79.008	94.6216	50.3952	102.915
367	ENSSSCG00000030515	GABRA4	down-regulated	1545.09	1133.92	88.2256	10.5135	29.779	23.6927
368	ENSSSCG00000033558	GABRB2	down-regulated	1735.64	1432.73	175.793	47.3108	161.494	128.829
369	ENSSSCG00000035584	GABRG3	down-regulated	44.9083	62.4904	35.5536	1.31419	9.16276	17.7695
370	ENSSSCG00000022233	GAD1	down-regulated	4676.53	3443.79	6.584	39.4257	4.58138	7.40396
371	ENSSSCG00000011060	GAD2	down-regulated	2389.85	1366.84	19.0936	23.6554	76.7381	34.0582
372	ENSSSCG00000010009	GAL3ST1	down-regulated	1829.1	2545.06	40.8208	69.652	72.1567	102.175
373	ENSSSCG00000026890	GALNT6	down-regulated	413.884	581.729	14.4848	49.9392	32.0697	42.2026
374	ENSSSCG00000031244	GAP43	down-regulated	6857.62	5092.4	846.044	734.632	533.731	474.594
375	ENSSSCG00000039056	GAS7	down-regulated	4317.26	6103.61	442.445	728.061	407.743	601.202
376	ENSSSCG00000004672	GATM	down-regulated	3141.15	3716.47	302.864	109.078	247.394	125.867
377	ENSSSCG00000013928	GDF1	down-regulated	4829.46	5103.76	102.71	191.872	64.1393	135.493
378	ENSSSCG00000038727	GDNF	down-regulated	32.7709	31.8133	17.7768	7.88514	2.29069	8.88476
379	ENSSSCG00000030262	GDPD1	down-regulated	41.2671	118.164	64.5232	5.25676	2.29069	14.8079
380	ENSSSCG00000012376	GDPD2	down-regulated	214.832	99.9846	8.5592	15.7703	9.16276	11.1059
381	ENSSSCG00000017343	GFAP	down-regulated	358085	361844	30.9448	557.216	99.645	235.446
382	None	GFRA2_1	down-regulated	548.609	613.542	63.8648	110.392	72.1567	76.2608
383	ENSSSCG00000014329	GFRA3	down-regulated	290.083	1024.84	7.9008	32.8547	9.16276	20.7311
384	ENSSSCG00000027826	GIMAP4	down-regulated	2289.11	2311.01	267.311	429.74	276.028	345.765
385	ENSSSCG00000027196	GIMAP6	down-regulated	1206.46	1321.39	220.564	239.182	174.092	253.956
386	ENSSSCG00000004241	GJA1	down-regulated	14705.6	13205.9	454.296	538.818	270.301	318.37
387	ENSSSCG00000013989	GJC2	down-regulated	4594	6058.16	9.2176	18.3987	6.87207	22.2119
388	ENSSSCG00000000443	GLI1	down-regulated	149.29	126.117	17.1184	27.598	16.0348	17.7695
389	ENSSSCG00000012129	GLRA2	down-regulated	575.312	344.265	21.0688	10.5135	45.8138	35.539
390	ENSSSCG00000010368	GLUD1	down-regulated	17707.2	16895.1	4368.49	2949.04	3102.74	3106.7
391	ENSSSCG00000015545	GLUL	down-regulated	36501.9	53227.1	3554.7	5315.9	4673.01	4595.64
392	ENSSSCG00000037583	GNB4	down-regulated	415.098	595.363	120.487	13.1419	92.7729	38.5006
393	ENSSSCG00000022068	GNG8	down-regulated	703.968	846.461	141.556	128.791	106.517	108.838
394	ENSSSCG00000015323	GNGT1	down-regulated	216.045	277.23	20.4104	14.4561	51.5405	19.2503
395	ENSSSCG00000009651	GNRH1	down-regulated	375.045	199.969	5.2672	7.88514	2.29069	9.62515
396	ENSSSCG00000000214	GPD1	down-regulated	3137.51	4380.01	221.223	335.118	332.15	348.727
397	ENSSSCG00000023328	GPM6A	down-regulated	15798	15090.9	3155.71	1730.79	2329.63	2338.17
398	ENSSSCG00000012126	GPM6B	down-regulated	43960.4	50293.4	1306.27	1232.71	1542.78	1203.14
399	ENSSSCG00000000680	GPR162	down-regulated	2154.38	1879.26	397.015	417.912	247.394	412.401
400	ENSSSCG00000040850	GPR17	down-regulated	2974.87	4206.17	12.5096	21.027	13.7441	42.943
401	None	GPR21	down-regulated	169.923	238.6	13.168	21.027	16.0348	8.88476
402	ENSSSCG00000022309	GPR34	down-regulated	1013.47	1181.64	136.289	91.9933	64.1393	128.829
403	ENSSSCG00000016599	GPR37	down-regulated	6838.2	8454.38	212.005	207.642	382.545	447.94
404	ENSSSCG00000038768	GPR37L1	down-regulated	6157.29	6947.8	13.168	68.3379	64.1393	68.1165
405	ENSSSCG00000008413	GPR75	down-regulated	3278.3	2513.25	594.536	236.554	389.417	339.842
406	ENSSSCG00000007864	GPRC5B	down-regulated	12371.6	15446.5	1570.28	2372.11	1743.21	2015.36
407	ENSSSCG00000021440	GPSM2	down-regulated	1518.39	2053.09	769.012	367.973	447.83	234.706
408	ENSSSCG00000022569	GRIA1	down-regulated	1549.94	1324.8	945.463	268.095	381.4	234.706
409	ENSSSCG00000024685	GRIA2	down-regulated	4768.77	4360.69	792.056	537.503	635.666	430.17
410	ENSSSCG00000012638	GRIA3	down-regulated	1122.71	1247.54	554.373	247.068	134.005	293.197
411	ENSSSCG00000030565	GRIA4	down-regulated	1549.94	1727.01	274.553	151.132	194.709	132.531
412	ENSSSCG00000031290	GRIN2A	down-regulated	254.885	202.242	14.4848	23.6554	6.87207	19.2503
413	ENSSSCG00000000614	GRIN2B	down-regulated	2168.95	2084.91	26.336	40.7399	20.6162	37.0198
414	ENSSSCG00000003133	GRIN2D	down-regulated	525.548	445.386	55.3056	60.4527	54.9766	90.3284
415	ENSSSCG00000005400	GRIN3A	down-regulated	315.572	210.195	63.2064	35.4831	32.0697	28.8755
416	ENSSSCG00000015395	GRM3	down-regulated	1195.53	1280.49	3.9504	26.2838	6.87207	13.3271
417	ENSSSCG00000009667	GULO	down-regulated	69.183	90.8951	18.4352	15.7703	6.87207	7.40396
418	ENSSSCG00000017061	HAVCR1	down-regulated	50.977	44.3114	2.6336	2.62838	2.29069	5.92317
419	ENSSSCG00000038804	HBQ1	down-regulated	128.656	96.5761	21.0688	21.027	14.8895	22.9523
420	ENSSSCG00000007240	HCK	down-regulated	410.243	390.849	38.1872	72.2804	44.6684	62.9337
421	ENSSSCG00000036443	HECW1	down-regulated	338.633	287.456	5.2672	11.8277	18.3255	14.8079
422	ENSSSCG00000015205	HEPACAM	down-regulated	7477.84	8866.82	1.3168	36.7973	4.58138	68.8569
423	ENSSSCG00000036314	HHEX	down-regulated	179.633	237.464	46.7464	38.1115	20.6162	30.3563
424	ENSSSCG00000009045	HHIP	down-regulated	2036.65	3368.8	56.6224	94.6216	100.79	89.588
425	ENSSSCG00000007700	HIP1	down-regulated	3636.36	3694.89	268.627	427.112	265.72	374.641
426	ENSSSCG00000008261	HK2	down-regulated	473.358	652.173	55.3056	86.7365	26.3429	37.0198
427	ENSSSCG00000014080	HMGCR	down-regulated	8775.32	9856.44	2887.09	1311.56	1369.83	2077.55
428	ENSSSCG00000016872	HMGCS1	down-regulated	43466.4	44577.2	2686.93	1549.43	1822.24	2041.27
429	ENSSSCG00000022417	HNF1B	down-regulated	93.4578	86.3504	11.8512	15.7703	4.58138	5.92317
430	ENSSSCG00000013919	HOMER3	down-regulated	2610.75	3834.64	133.655	145.875	105.372	121.425
431	ENSSSCG00000023460	HPCAL4	down-regulated	2950.6	2453.03	377.922	436.311	632.23	341.323
432	ENSSSCG00000003920	HPDL	down-regulated	395.678	588.546	32.92	31.5405	16.0348	19.2503
433	ENSSSCG00000021375	HS6ST2	down-regulated	848.403	551.052	41.4792	42.0541	73.3021	68.1165
434	ENSSSCG00000009503	HS6ST3	down-regulated	852.044	466.974	9.2176	7.88514	9.16276	5.92317
435	None	HSPA2	down-regulated	7448.71	9245.17	389.115	820.054	410.033	620.452
436	ENSSSCG00000009827	HVCN1	down-regulated	268.236	348.81	38.8456	17.0845	21.7616	25.9139
437	ENSSSCG00000000582	IAPP	down-regulated	67.9693	70.4437	5.2672	2.62838	2.29069	4.44238
438	None	IFN-ALPHA-16	down-regulated	9.7099	7.95332	24.3608	1.31419	1.14534	0.740396
439	ENSSSCG00000011906	IGSF11	down-regulated	2784.31	2626.87	439.811	228.669	186.691	381.304
440	ENSSSCG00000012196	IL1RAPL1	down-regulated	269.45	322.678	34.2368	10.5135	34.3603	22.2119
441	ENSSSCG00000016915	IL31RA	down-regulated	69.183	64.7628	21.7272	10.5135	9.16276	2.96159
442	ENSSSCG00000005203	IL33	down-regulated	536.472	738.523	15.1432	23.6554	20.6162	12.5867
443	ENSSSCG00000040629	IL34	down-regulated	286.442	347.674	5.9256	31.5405	18.3255	5.92317
444	ENSSSCG00000046319	IPCEF1	down-regulated	256.099	227.238	25.0192	7.88514	20.6162	20.7311
445	ENSSSCG00000016321	IQCA1	down-regulated	146.862	152.249	36.8704	26.2838	10.3081	10.3656
446	ENSSSCG00000034963	IQCH	down-regulated	13.3511	23.86	12.5096	2.62838	1.14534	3.70198
447	ENSSSCG00000034720	IQCK	down-regulated	951.57	1237.31	170.526	278.608	124.843	159.185
448	ENSSSCG00000002830	IRX6	down-regulated	196.625	363.581	15.1432	5.25676	2.29069	22.2119
449	ENSSSCG00000036011	ISLR2	down-regulated	2103.41	1479.32	256.118	344.318	403.161	173.993
450	ENSSSCG00000025133	ITGB2	down-regulated	2361.93	2238.29	179.743	286.493	202.726	378.343
451	ENSSSCG00000015256	JAM3	down-regulated	4316.05	5765.02	634.04	682.064	546.329	667.838
452	ENSSSCG00000011020	JCAD	down-regulated	2096.12	2206.48	141.556	395.571	229.069	273.206
453	ENSSSCG00000037709	KCNA2	down-regulated	623.861	685.122	9.2176	26.2838	5.72672	13.3271
454	ENSSSCG00000006802	KCNA3	down-regulated	500.06	523.783	113.245	68.3379	75.5928	90.3284
455	ENSSSCG00000060060	KCNA6	down-regulated	10029.1	13278.6	402.941	889.706	663.155	821.1
456	ENSSSCG00000013374	KCNC1	down-regulated	451.51	470.382	54.6472	22.3412	38.9417	20.7311
457	ENSSSCG00000038149	KCNE4	down-regulated	154.145	147.705	7.9008	18.3987	6.87207	17.0291
458	ENSSSCG00000017003	KCNIP1	down-regulated	718.533	686.258	2.6336	7.88514	3.43603	5.18278
459	ENSSSCG00000031858	KCNJ10	down-regulated	8087.13	10125.7	1.3168	7.88514	4.58138	57.0105
460	ENSSSCG00000000106	KCNJ4	down-regulated	118.946	182.926	25.6776	15.7703	11.4534	26.6543
461	ENSSSCG00000006393	KCNJ9	down-regulated	1268.36	935.084	183.035	211.585	150.04	189.542
462	ENSSSCG00000002423	KCNK10	down-regulated	975.845	1515.68	26.336	36.7973	11.4534	14.8079
463	ENSSSCG00000002432	KCNK13	down-regulated	267.022	312.452	17.1184	13.1419	6.87207	11.8463
464	ENSSSCG00000013031	KCNK4	down-regulated	174.778	114.755	0.6584	2.62838	1.14534	0.740396
465	ENSSSCG00000003975	KCNQ4	down-regulated	537.686	627.176	10.5344	51.2534	38.9417	17.7695
466	ENSSSCG00000004281	KCNQ5	down-regulated	570.457	477.199	28.9696	13.1419	9.16276	22.2119
467	ENSSSCG00000007385	KCNS1	down-regulated	30.3434	54.5371	22.3856	5.25676	4.58138	10.3656
468	ENSSSCG00000040820	KIAA1210	down-regulated	416.312	597.636	14.4848	19.7128	22.9069	13.3271
469	None	KIAA1257	down-regulated	1026.82	1123.69	189.619	194.5	145.459	156.224
470	ENSSSCG00000003401	KIF1B	down-regulated	21040.1	23590.7	3765.39	3217.14	3394.8	3299.95
471	ENSSSCG00000017900	KIF1C	down-regulated	12750.3	16705.4	1414.9	1925.29	1534.76	1908.74
472	ENSSSCG00000021706	KIF21B	down-regulated	3313.5	3027.94	653.792	383.743	365.365	301.341
473	ENSSSCG00000000439	KIF5A	down-regulated	8236.42	6781.91	784.813	799.027	611.614	543.451
474	ENSSSCG00000015234	KIRREL3	down-regulated	525.548	424.935	11.8512	40.7399	40.0871	51.8278
475	ENSSSCG00000012637	KLHL13	down-regulated	2591.33	2054.23	543.18	431.054	405.452	408.699
476	ENSSSCG00000012467	KLHL4	down-regulated	700.327	811.239	39.504	44.6824	36.651	23.6927
477	ENSSSCG00000000663	KLRG1	down-regulated	26.7022	4.54476	25.0192	1.31419	2.29069	1.48079
478	ENSSSCG00000036089	KRT222	down-regulated	121.374	130.662	44.7712	18.3987	16.0348	11.1059
479	ENSSSCG00000025034	LAPTM5	down-regulated	5947.31	5485.52	893.449	914.676	651.701	826.282
480	ENSSSCG00000004974	LARP6	down-regulated	1631.26	1869.03	264.019	370.601	290.918	262.1
481	ENSSSCG00000039855	LCN9	down-regulated	839.906	1015.75	9.87601	6.57095	4.58138	17.0291
482	ENSSSCG00000015691	LCT	down-regulated	138.366	138.615	24.3608	22.3412	4.58138	18.5099
483	ENSSSCG00000010359	LDB3	down-regulated	461.22	678.305	11.1928	13.1419	10.3081	8.88476
484	ENSSSCG00000028512	LDLR	down-regulated	697.899	907.815	86.9088	94.6216	38.9417	145.858
485	ENSSSCG00000009148	LEF1	down-regulated	862.967	900.998	16.46	15.7703	8.01741	19.2503
486	ENSSSCG00000032299	LEFTY2	down-regulated	66.7556	113.619	8.5592	3.94257	9.16276	8.14436
487	ENSSSCG00000028927	LGI2	down-regulated	145.649	106.802	10.5344	7.88514	9.16276	16.2887
488	ENSSSCG00000033355	LGI3	down-regulated	3859.69	5188.98	425.327	293.064	537.167	323.553
489	ENSSSCG00000025126	LGI4	down-regulated	2132.54	3421.07	51.3552	156.389	35.5057	114.761
490	ENSSSCG00000003232	LIM2	down-regulated	29.1297	53.4009	3.9504	5.25676	2.29069	0.740396
491	ENSSSCG00000001872	LINGO1	down-regulated	2090.06	2120.13	154.724	176.101	160.348	217.677
492	ENSSSCG00000012631	LONRF3	down-regulated	4053.88	3558.54	672.227	488.878	611.614	542.711
493	ENSSSCG00000005457	LPAR1	down-regulated	2883.84	3741.47	167.892	105.135	108.808	113.281
494	ENSSSCG00000013932	LPAR2	down-regulated	366.549	524.919	23.044	44.6824	29.779	17.7695
495	ENSSSCG00000002828	LPCAT2	down-regulated	1048.67	1296.39	524.087	165.588	227.924	290.235
496	ENSSSCG00000021176	LPXN	down-regulated	303.434	274.958	32.92	28.9122	49.2498	59.2317
497	ENSSSCG00000034308	LRMDA	down-regulated	88.6028	77.2609	10.5344	15.7703	2.29069	5.92317
498	ENSSSCG00000013248	LRP4	down-regulated	2972.44	3181.33	481.949	588.757	375.673	567.144
499	ENSSSCG00000029960	LRRC4B	down-regulated	4386.45	4874.25	234.391	628.183	368.801	445.719
500	ENSSSCG00000039445	LRRC55	down-regulated	1021.97	962.352	18.4352	13.1419	9.16276	1.48079
501	ENSSSCG00000006462	LRRC71	down-regulated	1517.17	1497.5	45.4296	55.196	37.7964	32.5774
502	ENSSSCG00000037101	LRRC8B	down-regulated	2338.87	2659.82	412.159	407.399	502.806	410.92
503	None	LRRN4	down-regulated	30.3434	44.3114	25.6776	3.94257	10.3081	8.14436
504	ENSSSCG00000034989	LRRTM2	down-regulated	1296.27	1079.38	238.999	109.078	116.825	120.685
505	ENSSSCG00000010232	LRRTM3	down-regulated	853.257	713.527	44.7712	57.8243	89.3369	45.9046
506	ENSSSCG00000028488	LTC4S	down-regulated	118.946	178.382	12.5096	15.7703	8.01741	11.8463
507	ENSSSCG00000013341	LUZP2	down-regulated	3948.29	3715.34	94.1513	65.7095	100.79	151.041
508	ENSSSCG00000021956	LY75	down-regulated	452.724	395.394	62.548	28.9122	88.1916	21.4715
509	ENSSSCG00000012741	MAMLD1	down-regulated	347.129	301.09	35.5536	42.0541	65.2847	42.943
510	ENSSSCG00000015696	MAP3K19	down-regulated	296.152	212.467	20.4104	19.7128	9.16276	12.5867
511	ENSSSCG00000008164	MAP4K4	down-regulated	17635.6	21967.1	3563.26	3535.17	2957.28	3419.15
512	ENSSSCG00000036634	MAP4K5	down-regulated	337.419	379.487	188.961	45.9966	62.994	62.1933
513	ENSSSCG00000032328	MAP6D1	down-regulated	1781.77	3040.44	189.619	162.959	182.11	253.216
514	ENSSSCG00000031380	MARCKSL1	down-regulated	23239.4	29175.1	1539.34	1696.62	1037.68	1623.69
515	ENSSSCG00000038767	MBP	down-regulated	820244	1.16547e+06	198.837	951.473	376.818	876.629
516	ENSSSCG00000009331	MEDAG	down-regulated	222.114	128.389	9.2176	28.9122	4.58138	13.3271
517	ENSSSCG00000003669	MFSD2A	down-regulated	1138.49	1524.77	21.0688	63.0811	77.8834	145.858
518	ENSSSCG00000038236	MGAT4D	down-regulated	31.5572	48.8561	7.9008	2.62838	9.16276	1.48079
519	ENSSSCG00000000118	MICALL1	down-regulated	3169.07	4295.93	479.315	605.841	420.342	667.838
520	ENSSSCG00000025447	MID1IP1	down-regulated	5471.53	6778.5	795.348	1189.34	759.364	1266.08
521	ENSSSCG00000004836	MKRN3	down-regulated	814.418	1104.38	39.504	73.5946	30.9243	167.33
522	ENSSSCG00000000978	MLC1	down-regulated	8867.57	7788.58	3.292	7.88514	34.3603	11.1059
523	ENSSSCG00000024236	MMP17	down-regulated	430.877	315.861	25.6776	34.1689	44.6684	29.6159
524	ENSSSCG00000011010	MOB3B	down-regulated	646.922	937.356	39.504	28.9122	22.9069	35.539
525	ENSSSCG00000061137	MOBP	down-regulated	196901	373314	25.0192	170.845	50.3952	202.869
526	ENSSSCG00000001248	MOG	down-regulated	6569.96	9114.51	17.7768	26.2838	50.3952	26.6543
527	ENSSSCG00000005529	MORN5	down-regulated	97.099	98.8485	11.1928	2.62838	4.58138	8.88476
528	ENSSSCG00000004191	MOXD1	down-regulated	223.328	165.884	7.9008	18.3987	16.0348	8.88476
529	ENSSSCG00000027443	MRAS	down-regulated	8149.03	8927.04	287.721	463.909	460.429	453.863
530	ENSSSCG00000004521	MRO	down-regulated	343.488	373.806	1.3168	7.88514	4.58138	20.7311
531	ENSSSCG00000020720	MRVI1	down-regulated	1121.49	2118.99	79.008	170.845	80.1741	115.502
532	ENSSSCG00000058478	MSANTD1	down-regulated	223.328	151.113	3.9504	10.5135	2.29069	7.40396
533	ENSSSCG00000008857	MSMO1	down-regulated	9588.53	9930.29	2323.49	1803.07	1157.94	2341.87
534	ENSSSCG00000009684	MSRA	down-regulated	1358.17	1556.58	261.385	176.101	168.366	203.609
535	ENSSSCG00000061081	MT1A	down-regulated	132.297	111.347	19.0936	21.027	10.3081	16.2887
536	ENSSSCG00000037158	MTURN	down-regulated	7675.68	8485.06	1407.66	735.946	883.061	656.732
537	ENSSSCG00000009543	MYO16	down-regulated	366.549	299.954	11.8512	18.3987	6.87207	10.3656
538	ENSSSCG00000010304	MYOZ1	down-regulated	43.6946	20.4514	2.6336	1.31419	4.58138	1.48079
539	ENSSSCG00000013078	MYRF	down-regulated	7560.37	10826.7	16.46	53.8818	74.4474	32.5774
540	ENSSSCG00000031219	NAPB	down-regulated	4848.88	3911.9	910.568	647.895	616.196	652.289
541	ENSSSCG00000012020	NCAM2	down-regulated	2472.38	3319.94	400.966	197.128	399.725	287.274
542	ENSSSCG00000000295	NCKAP1L	down-regulated	768.296	766.928	135.63	61.7669	91.6276	126.608
543	ENSSSCG00000023479	NCKAP5	down-regulated	569.243	603.316	48.7216	52.5676	64.1393	68.8569
544	ENSSSCG00000029260	NDNF	down-regulated	514.625	651.036	169.867	23.6554	11.4534	23.6927
545	ENSSSCG00000029656	NDP	down-regulated	661.487	779.426	17.1184	2.62838	6.87207	4.44238
546	ENSSSCG00000005944	NDRG1	down-regulated	11905.6	13942.2	1389.88	868.679	871.607	558.259
547	ENSSSCG00000027654	NETO1	down-regulated	576.525	566.958	13.168	52.5676	25.1976	37.7602
548	ENSSSCG00000009232	NKX6-1	down-regulated	237.893	428.343	13.168	2.62838	4.58138	5.92317
549	ENSSSCG00000013940	NLRP3	down-regulated	468.503	519.238	52.0136	47.3108	38.9417	39.9814
550	None	NOV	down-regulated	1886.15	1916.75	219.247	268.095	215.325	218.417
551	ENSSSCG00000001964	NPAS3	down-regulated	1287.78	1352.07	75.0576	65.7095	36.651	90.3284
552	ENSSSCG00000003707	NPC1	down-regulated	6563.89	8316.9	530.671	802.97	852.137	841.831
553	ENSSSCG00000017144	NPTX1	down-regulated	694.258	953.263	32.2616	40.7399	25.1976	17.7695
554	ENSSSCG00000004384	NR2E1	down-regulated	544.968	509.013	79.6664	115.649	56.1219	102.175
555	ENSSSCG00000014157	NR2F1	down-regulated	3108.38	4550.44	218.589	663.666	356.202	298.38
556	ENSSSCG00000010344	NRG3	down-regulated	635.998	581.729	51.3552	26.2838	76.7381	9.62515
557	ENSSSCG00000000741	NRIP2	down-regulated	487.922	515.83	11.8512	17.0845	18.3255	28.8755
558	ENSSSCG00000012546	NRK	down-regulated	390.823	604.453	14.4848	6.57095	9.16276	8.88476
559	ENSSSCG00000026211	NRN1	down-regulated	561.96	519.238	25.0192	90.6791	4.58138	14.8079
560	ENSSSCG00000055661	NRN1L	down-regulated	325.282	329.495	19.752	13.1419	21.7616	25.1735
561	None	NRXN2	down-regulated	9884.68	11958.4	1220.02	1500.8	1469.48	1180.93
562	ENSSSCG00000028942	NRXN3	down-regulated	774.365	441.978	12.5096	23.6554	28.6336	19.2503
563	ENSSSCG00000015253	NTM	down-regulated	1447.99	1129.37	60.5728	77.5372	60.7033	54.7893
564	ENSSSCG00000010959	NTRK2	down-regulated	39115.1	34126.6	1686.16	3288.1	2309.02	2522.53
565	ENSSSCG00000040715	NXPH2	down-regulated	220.9	354.491	9.2176	13.1419	9.16276	11.8463
566	ENSSSCG00000034569	OBSCN	down-regulated	2201.72	2926.82	239.658	223.412	101.936	161.406
567	ENSSSCG00000057372	OCA2	down-regulated	504.915	527.192	53.3304	18.3987	43.5231	8.88476
568	ENSSSCG00000000967	ODF3B	down-regulated	324.068	459.02	31.6032	10.5135	45.8138	48.1258
569	ENSSSCG00000017751	OMG	down-regulated	4867.09	5761.62	287.063	97.25	101.936	88.8476
570	ENSSSCG00000004540	ONECUT2	down-regulated	968.563	885.091	102.71	199.757	125.988	99.2131
571	ENSSSCG00000010506	OPALIN	down-regulated	21860.6	28974	404.916	454.71	117.971	446.459
572	ENSSSCG00000037534	OPCML	down-regulated	3027.06	2817.75	348.294	195.814	136.296	123.646
573	ENSSSCG00000003712	OSBPL1A	down-regulated	5183.87	5930.91	1019.2	730.689	903.677	838.869
574	ENSSSCG00000012236	OTC	down-regulated	195.412	254.506	3.9504	14.4561	6.87207	1.48079
575	ENSSSCG00000009817	P2RX7	down-regulated	652.991	987.348	63.8648	45.9966	41.2324	39.9814
576	ENSSSCG00000011713	P2RY12	down-regulated	2960.31	3122.25	157.358	94.6216	66.43	148.82
577	ENSSSCG00000032162	P2RY13	down-regulated	576.525	430.616	15.1432	15.7703	25.1976	45.9046
578	ENSSSCG00000003481	PADI1	down-regulated	118.946	172.701	1.3168	10.5135	2.29069	4.44238
579	ENSSSCG00000026478	PADI2	down-regulated	21349.6	23012.4	3935.26	4290.83	1632.12	3556.86
580	ENSSSCG00000038394	PAIP2B	down-regulated	1661.61	2198.53	545.155	147.189	455.847	182.878
581	ENSSSCG00000004968	PAQR5	down-regulated	180.847	230.646	44.1128	35.4831	13.7441	31.0967
582	ENSSSCG00000006491	PAQR6	down-regulated	10285.2	13855.8	373.313	428.426	276.028	371.679
583	ENSSSCG00000001750	PAQR8	down-regulated	2353.44	2228.07	390.431	319.348	435.231	373.9
584	ENSSSCG00000000025	PARVG	down-regulated	867.822	946.446	102.052	97.25	68.7207	122.906
585	ENSSSCG00000010426	PCDH15	down-regulated	524.335	569.231	67.8152	43.3683	58.4126	31.837
586	ENSSSCG00000038842	PCDH9	down-regulated	5316.17	6195.64	474.707	282.551	528.004	289.495
587	ENSSSCG00000016668	PDE1C	down-regulated	405.388	559.005	127.73	74.9088	28.6336	97.7323
588	ENSSSCG00000013388	PDE3B	down-regulated	1468.62	1761.09	179.743	147.189	428.359	155.483
589	ENSSSCG00000024960	PDGFC	down-regulated	1736.86	2228.07	263.36	262.838	255.412	237.667
590	ENSSSCG00000008841	PDGFRA	down-regulated	2196.86	3347.21	339.735	285.179	389.417	242.11
591	ENSSSCG00000007983	PDIA2	down-regulated	256.099	168.156	2.6336	9.19933	4.58138	4.44238
592	ENSSSCG00000015796	PDLIM3	down-regulated	1973.54	1898.57	152.749	105.135	113.389	111.8
593	ENSSSCG00000032164	PEA15	down-regulated	53916.6	63317.6	2739.6	3660.02	4611.16	3051.17
594	ENSSSCG00000007528	PHACTR3	down-regulated	1422.5	2005.37	132.997	134.047	122.552	128.829
595	ENSSSCG00000006717	PHGDH	down-regulated	4399.8	4739.05	792.714	594.014	339.022	590.836
596	ENSSSCG00000009621	PHYHIP	down-regulated	1388.52	1280.49	30.2864	113.02	87.0462	100.694
597	ENSSSCG00000039215	PHYHIPL	down-regulated	8422.12	8721.39	709.097	562.473	483.336	707.819
598	ENSSSCG00000015283	PIK3C2B	down-regulated	2702.99	3438.11	434.544	437.625	373.382	385.747
599	ENSSSCG00000027272	PIK3CG	down-regulated	779.219	797.605	44.7712	42.0541	71.0114	78.482
600	ENSSSCG00000017991	PIK3R5	down-regulated	669.983	628.313	61.2312	95.9358	56.1219	87.3668
601	ENSSSCG00000011079	PIP4K2A	down-regulated	5963.09	7109.14	312.74	474.422	486.772	422.026
602	ENSSSCG00000015878	PKP4	down-regulated	17326.1	17680.2	2212.23	1858.26	2137.21	2199.72
603	ENSSSCG00000015885	PLA2R1	down-regulated	3959.21	5574.14	152.09	105.135	75.5928	97.7323
604	ENSSSCG00000004779	PLCB2	down-regulated	444.228	546.507	19.752	68.3379	30.9243	58.4913
605	ENSSSCG00000016083	PLCL1	down-regulated	3127.8	3680.12	690.004	483.622	445.539	629.337
606	ENSSSCG00000008348	PLEK	down-regulated	802.28	658.99	82.9584	36.7973	50.3952	71.0781
607	ENSSSCG00000014827	PLEKHB1	down-regulated	30263.3	41014.2	2947.66	2751.91	3050.05	2303.37
608	ENSSSCG00000002276	PLEKHG3	down-regulated	6305.37	9100.88	810.491	1262.94	996.45	1344.56
609	ENSSSCG00000002818	PLLP	down-regulated	8420.91	11898.2	185.011	222.098	152.331	265.802
610	ENSSSCG00000012536	PLP1	down-regulated	255325	346492	48.7216	69.652	27.4883	171.772
611	ENSSSCG00000005393	PLPPR1	down-regulated	370.19	426.071	36.8704	32.8547	46.9591	23.6927
612	ENSSSCG00000006876	PLPPR5	down-regulated	1184.61	1244.13	40.1624	109.078	48.1045	35.539
613	ENSSSCG00000012780	PLXNB3	down-regulated	2938.46	4403.87	5.2672	19.7128	29.779	31.0967
614	ENSSSCG00000000907	PLXNC1	down-regulated	1401.87	918.041	240.316	80.1656	154.622	150.3
615	ENSSSCG00000021041	PM20D1	down-regulated	640.853	536.281	186.986	72.2804	45.8138	65.8953
616	ENSSSCG00000026454	PMAIP1	down-regulated	117.733	81.8056	20.4104	11.8277	13.7441	21.4715
617	ENSSSCG00000033728	PMP2	down-regulated	228.183	246.553	7.9008	23.6554	11.4534	25.1735
618	ENSSSCG00000012773	PNCK	down-regulated	1541.45	1121.42	243.608	233.926	192.418	270.985
619	None	PNMA6F	down-regulated	472.144	377.215	204.104	65.7095	88.1916	75.5204
620	ENSSSCG00000032600	PNOC	down-regulated	1195.53	605.589	19.752	3.94257	8.01741	14.0675
621	ENSSSCG00000003646	POU3F1	down-regulated	94.6715	134.07	67.1568	15.7703	20.6162	35.539
622	ENSSSCG00000015474	PPFIA4	down-regulated	1781.77	1737.23	188.961	73.5946	79.0288	127.348
623	ENSSSCG00000038077	PPP1R14A	down-regulated	11185.8	12102.7	123.121	126.162	89.3369	152.522
624	ENSSSCG00000007350	PPP1R16B	down-regulated	5802.88	8323.72	427.96	492.821	352.766	369.458
625	ENSSSCG00000016671	PPP1R17	down-regulated	686.975	213.604	154.066	38.1115	142.023	70.3377
626	None	PRAG1	down-regulated	1052.31	1655.43	59.256	190.557	80.1741	134.012
627	ENSSSCG00000006199	PREX2	down-regulated	1262.29	1332.75	466.806	194.5	115.68	166.589
628	ENSSSCG00000002464	PRIMA1	down-regulated	1136.06	1533.86	14.4848	13.1419	16.0348	4.44238
629	ENSSSCG00000011131	PRKCQ	down-regulated	234.251	307.907	11.8512	13.1419	11.4534	34.0582
630	ENSSSCG00000000730	PRMT8	down-regulated	126.229	88.6228	2.6336	5.25676	2.29069	1.48079
631	ENSSSCG00000000195	PRPH	down-regulated	620.22	904.407	5.9256	30.2264	8.01741	7.40396
632	None	PRR18	down-regulated	4686.24	4395.92	292.33	78.8514	95.0636	58.4913
633	ENSSSCG00000027777	PRRG1	down-regulated	2264.83	2697.31	580.051	323.291	497.08	389.449
634	ENSSSCG00000031503	PRRX1	down-regulated	450.297	389.713	15.8016	21.027	19.4709	14.0675
635	ENSSSCG00000029541	PSD2	down-regulated	3743.17	3963.03	740.042	507.277	415.76	299.861
636	ENSSSCG00000031788	PTAFR	down-regulated	659.059	540.826	79.008	111.706	53.8312	68.1165
637	ENSSSCG00000021862	PTGDR	down-regulated	125.015	135.207	10.5344	15.7703	8.01741	2.96159
638	ENSSSCG00000013106	PTGDR2	down-regulated	180.847	153.386	13.168	10.5135	5.72672	7.40396
639	ENSSSCG00000016522	PTN	down-regulated	5035.8	5046.95	60.5728	239.182	75.5928	196.945
640	ENSSSCG00000013358	PTPN5	down-regulated	1422.5	1345.25	109.294	186.615	230.214	94.7708
641	ENSSSCG00000005194	PTPRD	down-regulated	7150.13	8483.92	1033.03	873.936	828.084	1008.42
642	ENSSSCG00000038990	PTPRT	down-regulated	491.564	683.986	67.8152	14.4561	45.8138	14.8079
643	ENSSSCG00000016614	PTPRZ1	down-regulated	11096	11430.1	632.723	808.227	1526.74	1026.93
644	ENSSSCG00000013022	PYGM	down-regulated	2630.17	2245.11	15.8016	67.0237	19.4709	38.5006
645	ENSSSCG00000004029	QKI	down-regulated	43368.1	54583.7	2896.96	2065.91	2024.97	2500.32
646	ENSSSCG00000027454	QPRT	down-regulated	121.374	79.5332	10.5344	13.1419	2.29069	5.92317
647	ENSSSCG00000005705	QRFP	down-regulated	126.229	68.1714	13.168	7.88514	18.3255	10.3656
648	ENSSSCG00000017747	RAB11FIP4	down-regulated	11256.2	11184.6	887.524	1293.16	2050.17	1548.91
649	ENSSSCG00000012658	RAB33A	down-regulated	1092.36	1341.84	44.7712	28.9122	6.87207	42.943
650	ENSSSCG00000036352	RAB7B	down-regulated	1728.36	2174.67	11.8512	5.25676	6.87207	4.44238
651	ENSSSCG00000031144	RAMP3	down-regulated	5034.58	4226.62	282.454	737.26	794.869	479.037
652	ENSSSCG00000038366	RAP2A	down-regulated	3436.09	4225.49	599.144	432.368	641.393	496.806
653	ENSSSCG00000015383	RAPGEF5	down-regulated	8772.89	11364.2	1412.27	1244.54	1592.03	1397.13
654	ENSSSCG00000013839	RASAL3	down-regulated	962.494	765.792	63.8648	73.5946	112.244	101.434
655	ENSSSCG00000014011	RASGEF1C	down-regulated	186.916	214.74	48.7216	18.3987	25.1976	33.3178
656	ENSSSCG00000001771	RASGRF1	down-regulated	1041.39	1367.97	4.6088	10.5135	6.87207	5.92317
657	ENSSSCG00000013023	RASGRP2	down-regulated	472.144	505.604	63.2064	77.5372	38.9417	43.6834
658	ENSSSCG00000008509	RASGRP3	down-regulated	1876.44	1992.88	296.28	256.267	282.9	313.928
659	ENSSSCG00000009977	RASL10A	down-regulated	69.183	38.6304	2.6336	2.62838	2.29069	2.96159
660	ENSSSCG00000032601	RASSF2	down-regulated	3928.87	4302.75	451.004	549.331	440.958	563.442
661	ENSSSCG00000007917	RBFOX1	down-regulated	351.984	456.748	73.7408	60.4527	97.3543	45.1642
662	ENSSSCG00000016332	RBM44	down-regulated	21.8473	20.4514	21.0688	1.31419	6.87207	1.48079
663	ENSSSCG00000001716	RCAN2	down-regulated	3637.57	3439.24	680.128	508.591	618.486	528.643
664	ENSSSCG00000000362	RDH5	down-regulated	60.6869	60.218	7.9008	13.1419	4.58138	5.92317
665	ENSSSCG00000010199	RET	down-regulated	577.739	593.091	15.1432	55.196	57.2672	32.5774
666	ENSSSCG00000038618	RFLNB	down-regulated	2681.15	6138.83	103.369	324.605	144.313	104.396
667	ENSSSCG00000037483	RFTN2	down-regulated	1114.21	1374.79	92.176	115.649	68.7207	115.502
668	ENSSSCG00000039838	RGS10	down-regulated	727.029	790.788	90.8592	53.8818	60.7033	124.387
669	ENSSSCG00000036541	RGS11	down-regulated	67.9693	68.1714	7.9008	1.31419	4.58138	1.48079
670	ENSSSCG00000014039	RGS14	down-regulated	250.03	192.016	34.8952	45.9966	32.0697	29.6159
671	ENSSSCG00000037821	RGS5	down-regulated	1950.48	1909.93	742.017	291.75	277.173	145.118
672	ENSSSCG00000039986	RGS8	down-regulated	417.526	573.776	46.7464	34.1689	54.9766	42.943
673	ENSSSCG00000003651	RHBDL2	down-regulated	2130.11	3105.21	398.991	303.578	414.615	404.997
674	ENSSSCG00000024418	RHOU	down-regulated	3711.61	4868.57	691.979	559.845	708.968	555.297
675	ENSSSCG00000024718	RIBC2	down-regulated	160.213	137.479	1.3168	7.88514	9.16276	4.44238
676	ENSSSCG00000022692	RINL	down-regulated	304.648	329.495	38.1872	26.2838	29.779	29.6159
677	ENSSSCG00000027459	RNF13	down-regulated	6057.76	7169.35	1425.44	858.166	865.881	1043.22
678	ENSSSCG00000036546	RNF141	down-regulated	1219.81	1389.56	649.183	185.301	293.208	248.033
679	ENSSSCG00000004902	RNF152	down-regulated	554.678	628.313	123.779	65.7095	82.4648	75.5204
680	ENSSSCG00000038290	RNF182	down-regulated	478.213	364.717	57.9392	36.7973	45.8138	39.241
681	ENSSSCG00000015202	ROBO3	down-regulated	169.923	212.467	10.5344	10.5135	10.3081	16.2887
682	ENSSSCG00000001888	RPP25	down-regulated	46.122	79.5332	10.5344	5.25676	6.87207	8.88476
683	ENSSSCG00000008281	RTKN	down-regulated	4493.26	5960.45	362.779	785.885	692.934	838.869
684	ENSSSCG00000031053	S100A1	down-regulated	4746.93	5807.06	291.671	661.037	458.138	519.018
685	ENSSSCG00000006578	S100A4	down-regulated	610.51	810.103	50.6968	19.7128	3.43603	26.6543
686	ENSSSCG00000028460	S1PR5	down-regulated	2164.09	2751.85	50.6968	42.0541	27.4883	60.7125
687	ENSSSCG00000004858	SALL3	down-regulated	794.998	872.593	3.9504	49.9392	9.16276	20.7311
688	ENSSSCG00000023408	SAMD4A	down-regulated	7349.18	8098.76	301.547	395.571	398.58	498.287
689	ENSSSCG00000038062	SAMSN1	down-regulated	382.327	224.965	25.6776	15.7703	38.9417	30.3563
690	ENSSSCG00000006183	SBSPON	down-regulated	614.151	529.464	6.584	21.027	20.6162	4.44238
691	ENSSSCG00000028517	SC5D	down-regulated	5504.3	5861.6	1037.64	525.676	532.585	635.26
692	ENSSSCG00000010554	SCD	down-regulated	46200.9	54940.4	2704.05	2721.69	1209.48	3329.56
693	ENSSSCG00000009245	SCD5	down-regulated	5365.93	5343.5	709.756	730.689	506.242	611.568
694	ENSSSCG00000024204	SCN1A	down-regulated	970.99	1072.56	82.3	85.4223	51.5405	54.7893
695	ENSSSCG00000021651	SCN2B	down-regulated	4102.43	3257.45	353.561	488.878	322.987	468.671
696	ENSSSCG00000007189	SDCBP2	down-regulated	583.808	586.274	63.2064	88.0507	96.209	80.7032
697	ENSSSCG00000036865	SDS	down-regulated	1213.74	334.04	30.2864	57.8243	85.9009	29.6159
698	ENSSSCG00000004653	SECISBP2L	down-regulated	15669.4	20910.4	5330.41	2395.77	3261.94	2804.62
699	ENSSSCG00000006287	SELL	down-regulated	375.045	76.1247	52.672	13.1419	17.1802	12.5867
700	None	SELPLG	down-regulated	3004	3013.17	140.898	140.618	107.662	240.629
701	ENSSSCG00000023784	SEMA3C	down-regulated	424.808	397.666	32.2616	23.6554	76.7381	31.0967
702	ENSSSCG00000015396	SEMA3D	down-regulated	509.77	907.815	50.0384	65.7095	52.6859	44.4238
703	ENSSSCG00000015399	SEMA3E	down-regulated	496.419	493.106	60.5728	36.7973	67.5753	31.0967
704	ENSSSCG00000021443	SGK1	down-regulated	1825.46	2299.65	356.853	328.547	339.022	310.967
705	ENSSSCG00000001795	SH3GL3	down-regulated	2195.65	2415.54	169.209	147.189	172.947	144.377
706	ENSSSCG00000014410	SH3RF2	down-regulated	129.87	56.8095	22.3856	10.5135	18.3255	20.7311
707	ENSSSCG00000062536	SHANK1	down-regulated	2713.92	3071.12	331.175	304.892	175.238	228.783
708	ENSSSCG00000062665	SHISA6	down-regulated	239.106	185.199	15.8016	10.5135	6.87207	9.62515
709	ENSSSCG00000032878	SHISA9	down-regulated	833.838	764.655	27.6528	13.1419	11.4534	14.8079
710	ENSSSCG00000012309	SHROOM4	down-regulated	1983.25	3041.58	302.206	349.574	217.616	253.216
711	ENSSSCG00000058009	SIGLEC14	down-regulated	200.267	65.899	21.0688	18.3987	16.0348	7.40396
712	ENSSSCG00000007185	SIRPB2	down-regulated	178.419	243.144	22.3856	23.6554	11.4534	22.2119
713	ENSSSCG00000026794	SIRT2	down-regulated	5115.9	6654.66	298.914	676.808	497.08	631.558
714	ENSSSCG00000001472	SLA	down-regulated	231.824	281.775	31.6032	48.625	32.0697	42.2026
715	ENSSSCG00000009475	SLAIN1	down-regulated	4107.29	4410.69	373.313	333.804	390.563	386.487
716	ENSSSCG00000014255	SLC12A2	down-regulated	5345.3	6733.06	975.091	540.132	1005.61	832.206
717	ENSSSCG00000017763	SLC13A2	down-regulated	91.0303	102.257	18.4352	21.027	6.87207	10.3656
718	ENSSSCG00000035906	SLC13A3	down-regulated	438.159	810.103	21.7272	85.4223	29.779	68.1165
719	ENSSSCG00000016260	SLC16A14	down-regulated	821.7	837.371	85.592	128.791	140.877	82.184
720	ENSSSCG00000006808	SLC16A4	down-regulated	453.938	536.281	119.17	90.6791	85.9009	74.0396
721	ENSSSCG00000010210	SLC16A9	down-regulated	500.06	576.048	64.5232	70.9662	95.0636	80.7032
722	ENSSSCG00000020671	SLC18A2	down-regulated	178.419	430.616	25.6776	13.1419	17.1802	24.4331
723	ENSSSCG00000021968	SLC19A3	down-regulated	349.556	346.538	1.3168	5.25676	4.58138	4.44238
724	ENSSSCG00000005222	SLC1A1	down-regulated	1348.46	939.628	318.666	185.301	276.028	139.195
725	ENSSSCG00000013296	SLC1A2	down-regulated	12234.5	10818.8	394.382	120.905	146.604	173.253
726	ENSSSCG00000016841	SLC1A3	down-regulated	11755	9016.8	255.459	174.787	120.261	254.696
727	ENSSSCG00000013833	SLC1A6	down-regulated	1350.89	1374.79	5.9256	5.25676	19.4709	64.4145
728	ENSSSCG00000007100	SLC24A3	down-regulated	2151.96	1955.38	119.829	236.554	198.145	159.926
729	ENSSSCG00000006116	SLC26A7	down-regulated	1683.45	2031.51	77.6912	42.0541	36.651	39.9814
730	ENSSSCG00000059879	SLC2A1	down-regulated	3450.66	3834.64	429.935	642.639	335.586	552.336
731	ENSSSCG00000004250	SLC35F1	down-regulated	780.433	828.282	157.358	97.25	82.4648	95.5111
732	ENSSSCG00000011397	SLC38A3	down-regulated	845.975	893.045	7.9008	53.8818	19.4709	45.9046
733	ENSSSCG00000011039	SLC39A12	down-regulated	447.869	337.448	28.3112	18.3987	45.8138	28.1351
734	ENSSSCG00000005905	SLC39A4	down-regulated	109.236	96.5761	2.6336	10.5135	6.87207	8.88476
735	ENSSSCG00000005425	SLC44A1	down-regulated	13549	17357.6	1909.36	1111.8	1430.54	1368.25
736	ENSSSCG00000003777	SLC44A5	down-regulated	287.656	290.864	113.245	5.25676	11.4534	11.8463
737	ENSSSCG00000015893	SLC4A10	down-regulated	1665.25	1068.02	32.92	10.5135	25.1976	7.40396
738	ENSSSCG00000008943	SLC4A4	down-regulated	4335.47	3818.73	161.308	219.47	182.11	99.2131
739	ENSSSCG00000007199	SLC52A3	down-regulated	512.197	564.686	19.0936	40.7399	40.0871	25.9139
740	ENSSSCG00000011577	SLC6A1	down-regulated	4797.9	4923.11	3.9504	15.7703	18.3255	11.8463
741	ENSSSCG00000028643	SLC6A20	down-regulated	5853.86	10655.2	599.144	1075.01	494.789	390.929
742	ENSSSCG00000017121	SLC6A3	down-regulated	110.45	84.078	1.3168	5.25676	1.14534	1.48079
743	ENSSSCG00000014447	SLC6A7	down-regulated	1007.4	981.667	16.46	13.1419	3.43603	27.3947
744	ENSSSCG00000006987	SLC7A2	down-regulated	1335.11	1841.76	84.2752	235.24	167.22	73.2993
745	ENSSSCG00000024346	SLC7A3	down-regulated	240.32	201.105	7.9008	9.19933	9.16276	11.8463
746	ENSSSCG00000000584	SLCO1A2	down-regulated	3031.92	3863.04	253.484	24.9696	5.72672	88.8476
747	ENSSSCG00000014851	SLCO2B1	down-regulated	2451.75	2752.99	205.421	429.74	123.697	339.842
748	ENSSSCG00000011736	SLITRK3	down-regulated	629.93	577.184	3.9504	10.5135	4.58138	2.96159
749	ENSSSCG00000022091	SLITRK4	down-regulated	514.625	465.838	61.2312	91.9933	50.3952	32.5774
750	ENSSSCG00000035252	SMIM17	down-regulated	1807.26	1246.4	175.134	56.5101	98.4997	59.2317
751	ENSSSCG00000038844	SMIM5	down-regulated	405.388	548.779	23.7024	65.7095	60.7033	46.645
752	ENSSSCG00000002314	SMOC1	down-regulated	2411.7	3147.24	42.1376	130.105	34.3603	135.493
753	ENSSSCG00000007140	SMOX	down-regulated	3121.73	3159.74	175.793	320.662	284.046	255.437
754	ENSSSCG00000004233	SMPDL3A	down-regulated	254.885	255.643	42.796	21.027	27.4883	34.0582
755	ENSSSCG00000026850	SNCG	down-regulated	3650.92	2282.6	422.693	340.375	383.691	353.169
756	ENSSSCG00000037275	SNX22	down-regulated	794.998	1247.54	53.3304	70.9662	49.2498	46.645
757	ENSSSCG00000039315	SOX10	down-regulated	5615.96	8650.94	19.0936	34.1689	29.779	29.6159
758	ENSSSCG00000008649	SOX11	down-regulated	338.633	293.137	47.4048	44.6824	13.7441	32.5774
759	ENSSSCG00000009494	SOX21	down-regulated	529.19	565.822	5.2672	7.88514	2.29069	13.3271
760	ENSSSCG00000034191	SOX6	down-regulated	819.273	1085.06	127.071	55.196	53.8312	35.539
761	ENSSSCG00000017251	SOX9	down-regulated	2266.05	2706.4	212.663	364.03	190.127	323.553
762	ENSSSCG00000006726	SPAG17	down-regulated	160.213	176.109	203.446	73.5946	29.779	29.6159
763	ENSSSCG00000008834	SPATA18	down-regulated	401.747	302.226	28.9696	11.8277	11.4534	14.8079
764	ENSSSCG00000033805	SPATA31D1	down-regulated	169.923	179.518	40.1624	31.5405	11.4534	17.7695
765	ENSSSCG00000053907	SPRN	down-regulated	597.159	647.628	50.0384	73.5946	41.2324	69.5973
766	ENSSSCG00000005970	SQLE	down-regulated	6031.06	6780.78	1093.6	875.25	680.335	1173.53
767	ENSSSCG00000004666	SQOR	down-regulated	808.349	1264.58	53.3304	155.074	57.2672	74.78
768	ENSSSCG00000001938	SSTR1	down-regulated	265.809	265.868	7.9008	2.62838	6.87207	22.2119
769	ENSSSCG00000026594	ST8SIA1	down-regulated	1190.68	1221.4	73.7408	97.25	57.2672	68.1165
770	ENSSSCG00000032053	ST8SIA5	down-regulated	4032.04	5530.97	129.705	299.635	160.348	279.87
771	ENSSSCG00000007650	STAG3	down-regulated	126.229	111.347	11.1928	5.25676	24.0522	4.44238
772	None	STARD9	down-regulated	2391.06	3630.12	406.233	512.534	273.737	411.66
773	ENSSSCG00000006160	STMN2	down-regulated	13597.5	9384.92	1991	548.017	494.789	545.672
774	ENSSSCG00000009662	STMN4	down-regulated	8027.66	9648.52	345.66	424.483	414.615	385.006
775	ENSSSCG00000008499	STRN	down-regulated	6004.36	8450.98	1638.76	921.247	1338.91	1074.32
776	ENSSSCG00000024288	STUM	down-regulated	1085.08	849.87	28.9696	42.0541	14.8895	47.3854
777	ENSSSCG00000002262	SV2B	down-regulated	786.502	635.13	175.793	113.02	124.843	45.1642
778	ENSSSCG00000000863	SYCP3	down-regulated	131.084	173.837	39.504	14.4561	16.0348	12.5867
779	ENSSSCG00000021232	SYNC	down-regulated	678.479	514.694	61.8896	39.4257	57.2672	55.5297
780	ENSSSCG00000025000	SYNDIG1L	down-regulated	695.472	380.623	11.1928	7.88514	17.1802	7.40396
781	ENSSSCG00000008036	SYNGR3	down-regulated	1865.51	1158.91	84.9336	186.615	201.581	222.859
782	ENSSSCG00000012315	SYNJ2	down-regulated	4322.12	5712.76	180.402	195.814	250.831	165.108
783	ENSSSCG00000035223	SYNM	down-regulated	5645.09	6296.76	531.329	867.365	804.032	798.147
784	ENSSSCG00000010303	SYNPO2L	down-regulated	2455.39	2952.96	5.9256	32.8547	22.9069	14.8079
785	ENSSSCG00000027617	SYNPR	down-regulated	696.685	320.405	349.611	49.9392	71.0114	115.502
786	ENSSSCG00000000948	SYT1	down-regulated	6850.33	5966.13	1411.61	629.497	2116.6	796.667
787	ENSSSCG00000006506	SYT11	down-regulated	20393.2	20944.5	1534.07	2047.51	2782.04	2201.94
788	ENSSSCG00000006758	SYT6	down-regulated	154.145	172.701	7.9008	7.88514	22.9069	7.40396
789	ENSSSCG00000055762	TAC3	down-regulated	161.427	184.063	1.3168	2.62838	4.58138	7.40396
790	ENSSSCG00000012493	TAF7L	down-regulated	81.3204	44.3114	11.8512	5.25676	4.58138	10.3656
791	ENSSSCG00000004053	TAGAP	down-regulated	572.884	602.18	43.4544	51.2534	52.6859	60.7125
792	ENSSSCG00000058056	TAL1	down-regulated	1924.99	2376.91	420.718	396.885	154.622	250.994
793	ENSSSCG00000010485	TBC1D12	down-regulated	2086.41	2765.48	480.632	340.375	372.237	462.007
794	ENSSSCG00000001705	TCTE1	down-regulated	42.4808	56.8095	6.584	5.25676	6.87207	5.92317
795	ENSSSCG00000021075	TDRD1	down-regulated	121.374	79.5332	2.6336	2.62838	9.16276	10.3656
796	ENSSSCG00000003917	TESK2	down-regulated	1184.61	1631.57	166.575	199.757	175.238	183.618
797	ENSSSCG00000046261	TEX26	down-regulated	70.3968	51.1285	47.4048	17.0845	8.01741	2.96159
798	None	TF_1	down-regulated	81324.1	96553.4	1.3168	26.2838	10.3081	17.7695
799	ENSSSCG00000033822	THRSP	down-regulated	103.168	59.0818	11.1928	9.19933	8.01741	6.66357
800	ENSSSCG00000015350	THSD7A	down-regulated	3663.06	4732.23	425.985	252.324	517.696	311.707
801	ENSSSCG00000032330	THY1	down-regulated	9939.3	8371.44	2420.94	1809.64	1890.96	1442.29
802	ENSSSCG00000012117	TLR7	down-regulated	140.794	119.3	23.7024	30.2264	20.6162	19.2503
803	ENSSSCG00000007866	TMC7	down-regulated	1257.43	1586.12	86.2504	90.6791	62.994	59.9721
804	ENSSSCG00000005391	TMEFF1	down-regulated	4211.67	4545.89	338.418	182.672	199.29	353.169
805	ENSSSCG00000016064	TMEFF2	down-regulated	1691.95	2337.14	391.748	291.75	395.144	388.708
806	ENSSSCG00000000801	TMEM117	down-regulated	2105.83	2628.01	210.03	212.899	216.47	205.09
807	ENSSSCG00000009754	TMEM132B	down-regulated	1617.91	3321.08	131.68	131.419	122.552	154.743
808	ENSSSCG00000008874	TMEM144	down-regulated	7589.5	8528.24	370.021	214.213	163.784	339.842
809	ENSSSCG00000027287	TMEM189	down-regulated	3385.11	3708.52	559.64	663.666	558.928	667.097
810	ENSSSCG00000015373	TMEM196	down-regulated	108.023	79.5332	19.0936	1.31419	4.58138	1.48079
811	ENSSSCG00000014196	TMEM232	down-regulated	67.9693	81.8056	5.2672	7.88514	6.87207	2.96159
812	ENSSSCG00000012607	TMEM255A	down-regulated	3104.74	1819.04	195.545	357.46	419.196	270.245
813	ENSSSCG00000024132	TMEM47	down-regulated	6305.37	5031.05	1240.43	645.267	971.252	856.639
814	ENSSSCG00000028530	TMEM52	down-regulated	719.746	572.639	6.584	31.5405	13.7441	22.2119
815	ENSSSCG00000010854	TMEM63A	down-regulated	2364.36	3242.68	188.961	377.172	268.011	349.467
816	ENSSSCG00000034013	TMEM88B	down-regulated	3587.81	4640.2	17.1184	49.9392	36.651	46.645
817	ENSSSCG00000004628	TMOD2	down-regulated	9542.4	11376.7	1293.1	821.368	1086.93	853.677
818	ENSSSCG00000027762	TNFRSF11B	down-regulated	110.45	282.911	10.5344	21.027	22.9069	14.8079
819	ENSSSCG00000001727	TNFRSF21	down-regulated	5510.37	5064	318.666	488.878	412.324	339.842
820	ENSSSCG00000034087	TNFSF15	down-regulated	108.023	169.292	13.8264	5.25676	3.43603	4.44238
821	ENSSSCG00000022370	TNFSF9	down-regulated	93.4578	90.8951	5.2672	5.25676	6.87207	8.88476
822	ENSSSCG00000022099	TP53INP2	down-regulated	13814.8	19425.4	2467.68	3607.45	2021.53	3184.45
823	ENSSSCG00000037318	TRABD2B	down-regulated	100.74	148.841	2.6336	13.1419	4.58138	4.44238
824	ENSSSCG00000016104	TRAK2	down-regulated	11002.5	13643.4	1223.31	666.294	806.323	810.734
825	ENSSSCG00000039270	TREM2	down-regulated	333.778	419.254	13.168	5.25676	8.01741	14.8079
826	None	TRIL	down-regulated	602.014	584.001	66.4984	68.3379	74.4474	85.1456
827	ENSSSCG00000014214	TRIM36	down-regulated	523.121	689.667	61.2312	73.5946	56.1219	121.425
828	ENSSSCG00000039027	TRO	down-regulated	1247.72	1136.19	167.892	73.5946	60.7033	71.0781
829	ENSSSCG00000009362	TRPC4	down-regulated	234.251	165.884	44.1128	38.1115	28.6336	13.3271
830	ENSSSCG00000012587	TRPC5	down-regulated	1210.1	638.538	46.7464	35.4831	13.7441	42.2026
831	ENSSSCG00000016314	TRPM8	down-regulated	264.595	199.969	112.586	9.19933	11.4534	14.8079
832	ENSSSCG00000055572	TSPAN8	down-regulated	30.3434	23.86	30.2864	7.88514	9.16276	1.48079
833	ENSSSCG00000003760	TTLL7	down-regulated	5801.67	8085.12	698.563	396.885	517.696	513.095
834	ENSSSCG00000003271	TTYH1	down-regulated	7294.56	5171.93	71.1072	110.392	87.0462	71.8185
835	ENSSSCG00000017238	TTYH2	down-regulated	9942.94	14876.1	759.794	1086.83	813.195	1326.05
836	ENSSSCG00000033655	TUBB2B	down-regulated	11466.2	11949.3	747.943	1772.84	1419.08	1167.61
837	ENSSSCG00000013545	TUBB4A	down-regulated	50769.4	71410.6	168.55	398.199	177.528	324.294
838	ENSSSCG00000008819	TXK	down-regulated	42.4808	48.8561	25.6776	7.88514	6.87207	2.96159
839	ENSSSCG00000004143	TXLNB	down-regulated	112.878	134.07	25.6776	5.25676	5.72672	6.66357
840	ENSSSCG00000015136	UBASH3B	down-regulated	787.716	578.32	459.563	169.53	82.4648	161.406
841	ENSSSCG00000031904	UGT8	down-regulated	19993.9	26717.5	36.8704	34.1689	11.4534	25.1735
842	ENSSSCG00000004614	UNC13C	down-regulated	319.213	538.554	30.9448	7.88514	25.1976	3.70198
843	ENSSSCG00000001823	UROC1	down-regulated	114.091	167.02	16.46	5.25676	3.43603	12.5867
844	ENSSSCG00000010302	USP54	down-regulated	5728.84	6767.14	1002.74	946.216	1124.73	795.926
845	ENSSSCG00000013553	VAV1	down-regulated	625.075	581.729	56.6224	97.25	87.0462	103.656
846	ENSSSCG00000010666	VAX1	down-regulated	612.937	588.546	15.8016	53.8818	6.87207	14.0675
847	ENSSSCG00000006862	VCAM1	down-regulated	2279.4	2713.22	332.492	337.747	224.488	355.39
848	ENSSSCG00000014136	VCAN	down-regulated	3133.87	3342.67	352.903	352.203	400.871	413.141
849	ENSSSCG00000010280	VSIR	down-regulated	2272.12	2354.18	146.823	433.683	235.941	292.457
850	ENSSSCG00000008615	VSNL1	down-regulated	2098.55	1986.06	55.3056	42.0541	13.7441	28.8755
851	ENSSSCG00000003344	VWA1	down-regulated	2889.91	4817.44	454.296	735.946	322.987	431.651
852	ENSSSCG00000030998	WIF1	down-regulated	292.511	247.689	77.0328	45.9966	44.6684	39.9814
853	ENSSSCG00000027348	WIPF1	down-regulated	2215.07	2722.31	447.054	373.23	448.975	414.622
854	ENSSSCG00000016628	WNT2	down-regulated	120.16	167.02	9.2176	14.4561	9.16276	8.88476
855	ENSSSCG00000027365	WNT7B	down-regulated	628.716	704.437	9.2176	15.7703	13.7441	16.2887
856	ENSSSCG00000004109	ZC3H12D	down-regulated	112.878	71.5799	3.9504	3.94257	8.01741	7.40396
857	ENSSSCG00000033688	ZDHHC22	down-regulated	541.327	534.009	5.2672	44.6824	11.4534	25.1735
858	ENSSSCG00000012653	ZDHHC9	down-regulated	4870.73	7005.74	627.456	651.838	674.608	593.798
859	ENSSSCG00000021343	ZEB2	down-regulated	9668.63	12639	533.304	353.517	280.609	271.726
860	ENSSSCG00000001247	ZFP57	down-regulated	7368.6	9778.04	67.8152	72.2804	185.546	105.877
861	ENSSSCG00000011692	ZIC1	down-regulated	2878.99	2862.06	3.9504	52.5676	4.58138	23.6927
862	ENSSSCG00000009520	ZIC2	down-regulated	1288.99	1565.67	5.2672	78.8514	4.58138	5.92317
863	ENSSSCG00000012705	ZIC3	down-regulated	602.014	572.639	18.4352	18.3987	18.3255	20.7311
864	ENSSSCG00000011208	ZNF385D	down-regulated	876.318	880.547	121.146	102.507	80.1741	108.838
865	ENSSSCG00000015300	ZNF804B	down-regulated	48.5495	31.8133	9.2176	5.25676	2.29069	1.48079
