# Supplementary material for: Whole-genome resequencing reveals positive selection and introgression signatures and genetic loci associated with early puberty traits in Chinese indigenous pigs
Source: Genet Sel Evol. 2025 Jun 10;57:29. doi: 10.1186/s12711-025-00975-1 (PMC12150574; doi:10.1186/s12711-025-00975-1)
Supplement: Supplementary file 30 — Additional file 30: Table S26. Functional categories of the genes with differentially expressed genes (DEGs) between BMX and LW. [file 12711_2025_975_MOESM30_ESM.xlsx]

## Sheet: Sheet1
Additional file 30 Table S26. Functional categories of the genes with differentially expressed genes (DEGs) between BMX and LW.
Ontology	ID	Description	p value	Gene ratio	Count
GO:MF	GO:0003674	molecular_function	1.79167e-94	0.847584	684
GO:MF	GO:0005488	binding	9.15156e-61	0.664188	536
GO:MF	GO:0005515	protein binding	1.31767e-57	0.460967	372
GO:MF	GO:0005215	transporter activity	1.22776e-35	0.135068	109
GO:MF	GO:0022857	transmembrane transporter activity	1.57462e-34	0.127633	103
GO:MF	GO:0015075	monoatomic ion transmembrane transporter activity	3.73357e-34	0.101611	82
GO:MF	GO:0015318	inorganic molecular entity transmembrane transporter activity	5.35814e-34	0.0978934	79
GO:MF	GO:0015267	channel activity	3.32248e-27	0.0755886	61
GO:MF	GO:0022803	passive transmembrane transporter activity	3.32248e-27	0.0755886	61
GO:MF	GO:0022890	inorganic cation transmembrane transporter activity	6.05059e-27	0.0793061	64
GO:MF	GO:0005216	monoatomic ion channel activity	1.41394e-26	0.070632	57
GO:MF	GO:0036094	small molecule binding	2.49663e-26	0.283767	229
GO:MF	GO:0046873	metal ion transmembrane transporter activity	4.75891e-26	0.0693928	56
GO:MF	GO:0043167	ion binding	1.41027e-24	0.271375	219
GO:MF	GO:0008324	monoatomic cation transmembrane transporter activity	1.43097e-23	0.0768278	62
GO:MF	GO:0022836	gated channel activity	4.22352e-22	0.0545229	44
GO:MF	GO:0098772	molecular function regulator activity	1.73711e-21	0.128872	104
GO:MF	GO:0140677	molecular function activator activity	5.78374e-18	0.0842627	68
GO:MF	GO:0008514	organic anion transmembrane transporter activity	8.58141e-16	0.0408922	33
GO:MF	GO:0005261	monoatomic cation channel activity	8.92587e-16	0.047088	38
GO:MF	GO:0005244	voltage-gated monoatomic ion channel activity	1.26247e-15	0.0346964	28
GO:MF	GO:0022832	voltage-gated channel activity	1.70812e-15	0.0346964	28
GO:MF	GO:0005102	signaling receptor binding	2.04662e-14	0.0904585	73
GO:MF	GO:0008509	monoatomic anion transmembrane transporter activity	5.22258e-14	0.0297398	24
GO:MF	GO:0042802	identical protein binding	3.91639e-13	0.110285	89
GO:MF	GO:0043168	anion binding	5.45715e-13	0.130112	105
GO:MF	GO:0046943	carboxylic acid transmembrane transporter activity	1.06325e-12	0.0309789	25
GO:MF	GO:0005342	organic acid transmembrane transporter activity	1.19093e-12	0.0309789	25
GO:MF	GO:0015108	chloride transmembrane transporter activity	1.42431e-12	0.0260223	21
GO:MF	GO:0003824	catalytic activity	2.14448e-12	0.249071	201
GO:MF	GO:0015081	sodium ion transmembrane transporter activity	2.73434e-12	0.0285006	23
GO:MF	GO:0005509	calcium ion binding	2.88164e-12	0.0594796	48
GO:MF	GO:0015103	inorganic anion transmembrane transporter activity	5.43928e-12	0.0272615	22
GO:MF	GO:0022843	voltage-gated monoatomic cation channel activity	7.34254e-12	0.0272615	22
GO:MF	GO:0015079	potassium ion transmembrane transporter activity	9.64938e-12	0.0285006	23
GO:MF	GO:0043169	cation binding	9.64938e-12	0.164808	133
GO:MF	GO:0022853	active monoatomic ion transmembrane transporter activity	2.39001e-11	0.0322181	26
GO:MF	GO:0022834	ligand-gated channel activity	3.69864e-11	0.0285006	23
GO:MF	GO:0015276	ligand-gated monoatomic ion channel activity	3.69864e-11	0.0285006	23
GO:MF	GO:0030234	enzyme regulator activity	4.52925e-11	0.0755886	61
GO:MF	GO:0015370	solute:sodium symporter activity	4.56973e-11	0.0198265	16
GO:MF	GO:0046872	metal ion binding	2.35878e-10	0.156134	126
GO:MF	GO:0015171	amino acid transmembrane transporter activity	2.52972e-10	0.0223048	18
GO:MF	GO:0030695	GTPase regulator activity	2.71127e-10	0.0421314	34
GO:MF	GO:0060589	nucleoside-triphosphatase regulator activity	2.71127e-10	0.0421314	34
GO:MF	GO:0048018	receptor ligand activity	4.39419e-10	0.0433705	35
GO:MF	GO:0030545	signaling receptor regulator activity	5.86006e-10	0.0446097	36
GO:MF	GO:0030546	signaling receptor activator activity	5.93369e-10	0.0433705	35
GO:MF	GO:0005267	potassium channel activity	6.39823e-10	0.023544	19
GO:MF	GO:0005249	voltage-gated potassium channel activity	1.07072e-09	0.0210657	17
GO:MF	GO:0097367	carbohydrate derivative binding	1.27267e-09	0.111524	90
GO:MF	GO:0005230	extracellular ligand-gated monoatomic ion channel activity	1.47524e-09	0.0185874	15
GO:MF	GO:0008092	cytoskeletal protein binding	2.11436e-09	0.0619579	50
GO:MF	GO:0015294	solute:monoatomic cation symporter activity	4.85442e-09	0.0198265	16
GO:MF	GO:0022835	transmitter-gated channel activity	7.75379e-09	0.016109	13
GO:MF	GO:0022824	transmitter-gated monoatomic ion channel activity	7.75379e-09	0.016109	13
GO:MF	GO:1901363	heterocyclic compound binding	1.1683e-08	0.111524	90
GO:MF	GO:0005253	monoatomic anion channel activity	1.31834e-08	0.0185874	15
GO:MF	GO:0030594	neurotransmitter receptor activity	1.54108e-08	0.0185874	15
GO:MF	GO:0008289	lipid binding	1.90112e-08	0.0508055	41
GO:MF	GO:0015291	secondary active transmembrane transporter activity	2.10737e-08	0.0285006	23
GO:MF	GO:0005096	GTPase activator activity	4.23414e-08	0.0260223	21
GO:MF	GO:0008047	enzyme activator activity	4.28527e-08	0.039653	32
GO:MF	GO:0015293	symporter activity	4.28527e-08	0.0198265	16
GO:MF	GO:0004970	glutamate-gated receptor activity	4.38371e-08	0.00991326	8
GO:MF	GO:0008066	glutamate receptor activity	5.97821e-08	0.0111524	9
GO:MF	GO:0022804	active transmembrane transporter activity	9.80492e-08	0.0359356	29
GO:MF	GO:0098960	postsynaptic neurotransmitter receptor activity	1.23657e-07	0.0148699	12
GO:MF	GO:0005254	chloride channel activity	1.33413e-07	0.016109	13
GO:MF	GO:0000166	nucleotide binding	1.35968e-07	0.10285	83
GO:MF	GO:1901265	nucleoside phosphate binding	1.35968e-07	0.10285	83
GO:MF	GO:0004713	protein tyrosine kinase activity	1.71585e-07	0.0185874	15
GO:MF	GO:0005343	organic acid:sodium symporter activity	3.15121e-07	0.0111524	9
GO:MF	GO:0004714	transmembrane receptor protein tyrosine kinase activity	3.86481e-07	0.0136307	11
GO:MF	GO:1904315	transmitter-gated monoatomic ion channel activity involved in regulation of postsynaptic membrane potential	6.58257e-07	0.0123916	10
GO:MF	GO:0017076	purine nucleotide binding	9.46587e-07	0.094176	76
GO:MF	GO:0032555	purine ribonucleotide binding	9.65417e-07	0.0904585	73
GO:MF	GO:0019199	transmembrane receptor protein kinase activity	9.65417e-07	0.0148699	12
GO:MF	GO:0099529	neurotransmitter receptor activity involved in regulation of postsynaptic membrane potential	9.85591e-07	0.0123916	10
GO:MF	GO:0032553	ribonucleotide binding	1.33681e-06	0.0904585	73
GO:MF	GO:0030554	adenyl nucleotide binding	2.58452e-06	0.0793061	64
GO:MF	GO:0005283	amino acid:sodium symporter activity	2.59406e-06	0.0086741	7
GO:MF	GO:0032559	adenyl ribonucleotide binding	2.61791e-06	0.0755886	61
GO:MF	GO:0035639	purine ribonucleoside triphosphate binding	2.66902e-06	0.086741	70
GO:MF	GO:0005262	calcium channel activity	2.91396e-06	0.016109	13
GO:MF	GO:0004971	AMPA glutamate receptor activity	3.62914e-06	0.00495663	4
GO:MF	GO:0015085	calcium ion transmembrane transporter activity	3.93711e-06	0.0173482	14
GO:MF	GO:0005416	amino acid:monoatomic cation symporter activity	7.20483e-06	0.0086741	7
GO:MF	GO:0005524	ATP binding	9.12264e-06	0.0718711	58
GO:MF	GO:0019838	growth factor binding	1.13385e-05	0.016109	13
GO:MF	GO:0015501	glutamate:sodium symporter activity	1.66568e-05	0.00495663	4
GO:MF	GO:0140784	metal ion sensor activity	1.66568e-05	0.00495663	4
GO:MF	GO:0050839	cell adhesion molecule binding	2.0903e-05	0.0223048	18
GO:MF	GO:0042803	protein homodimerization activity	2.48717e-05	0.039653	32
GO:MF	GO:0016301	kinase activity	3.68424e-05	0.047088	38
GO:MF	GO:0004672	protein kinase activity	4.46446e-05	0.0384139	31
GO:MF	GO:0016740	transferase activity	4.8961e-05	0.100372	81
GO:MF	GO:0016917	GABA receptor activity	6.54183e-05	0.00743494	6
GO:MF	GO:0019899	enzyme binding	6.83797e-05	0.0805452	65
GO:MF	GO:0003779	actin binding	7.31756e-05	0.0285006	23
GO:MF	GO:0016773	phosphotransferase activity, alcohol group as acceptor	8.75665e-05	0.0421314	34
GO:MF	GO:0004972	NMDA glutamate receptor activity	0.000100076	0.00495663	4
GO:MF	GO:0005085	guanyl-nucleotide exchange factor activity	0.000100076	0.0198265	16
GO:MF	GO:0140096	catalytic activity, acting on a protein	0.000100076	0.0991326	80
GO:MF	GO:0015378	sodium:chloride symporter activity	0.000113046	0.00619579	5
GO:MF	GO:0005314	high-affinity L-glutamate transmembrane transporter activity	0.000130132	0.00371747	3
GO:MF	GO:0005543	phospholipid binding	0.000130132	0.0297398	24
GO:MF	GO:0015179	L-amino acid transmembrane transporter activity	0.000131036	0.0111524	9
GO:MF	GO:0099094	ligand-gated monoatomic cation channel activity	0.000133936	0.0148699	12
GO:MF	GO:0015373	monoatomic anion:sodium symporter activity	0.000157412	0.00619579	5
GO:MF	GO:0099507	ligand-gated monoatomic ion channel activity involved in regulation of presynaptic membrane potential	0.000157412	0.00619579	5
GO:MF	GO:0016247	channel regulator activity	0.000197379	0.0136307	11
GO:MF	GO:0141108	transporter regulator activity	0.000197379	0.0136307	11
GO:MF	GO:0046983	protein dimerization activity	0.000201761	0.0508055	41
GO:MF	GO:0005516	calmodulin binding	0.000233649	0.0136307	11
GO:MF	GO:0015175	neutral L-amino acid transmembrane transporter activity	0.000294943	0.0086741	7
GO:MF	GO:0044877	protein-containing complex binding	0.000294943	0.0644362	52
GO:MF	GO:0051015	actin filament binding	0.000296755	0.0173482	14
GO:MF	GO:0030020	extracellular matrix structural constituent conferring tensile strength	0.000326768	0.00743494	6
GO:MF	GO:0016491	oxidoreductase activity	0.000361969	0.0408922	33
GO:MF	GO:0004890	GABA-A receptor activity	0.000389402	0.00619579	5
GO:MF	GO:0061891	calcium ion sensor activity	0.000446281	0.00371747	3
GO:MF	GO:0008083	growth factor activity	0.000519313	0.0136307	11
GO:MF	GO:0030246	carbohydrate binding	0.000569343	0.0173482	14
GO:MF	GO:0099106	ion channel regulator activity	0.000570431	0.0123916	10
GO:MF	GO:0015377	chloride:monoatomic cation symporter activity	0.000646596	0.00619579	5
GO:MF	GO:0099095	ligand-gated monoatomic anion channel activity	0.000646596	0.00619579	5
GO:MF	GO:0048407	platelet-derived growth factor binding	0.000703228	0.00495663	4
GO:MF	GO:0022851	GABA-gated chloride ion channel activity	0.000703228	0.00495663	4
GO:MF	GO:0035254	glutamate receptor binding	0.000813661	0.00619579	5
GO:MF	GO:0016787	hydrolase activity	0.000862959	0.0966543	78
GO:MF	GO:1901618	organic hydroxy compound transmembrane transporter activity	0.000936947	0.00743494	6
GO:MF	GO:0015296	monoatomic anion:monoatomic cation symporter activity	0.00098782	0.00619579	5
GO:MF	GO:0045499	chemorepellent activity	0.00098782	0.00619579	5
GO:MF	GO:0001609	G protein-coupled adenosine receptor activity	0.00098782	0.00371747	3
GO:MF	GO:0022849	glutamate-gated calcium ion channel activity	0.00098782	0.00371747	3
GO:MF	GO:0016772	transferase activity, transferring phosphorus-containing groups	0.00103889	0.047088	38
GO:MF	GO:0001540	amyloid-beta binding	0.00110141	0.0086741	7
GO:MF	GO:0099604	ligand-gated calcium channel activity	0.00121204	0.00619579	5
GO:MF	GO:0015556	C4-dicarboxylate transmembrane transporter activity	0.0013445	0.00495663	4
GO:MF	GO:0005313	L-glutamate transmembrane transporter activity	0.0013445	0.00495663	4
GO:MF	GO:0002020	protease binding	0.00199519	0.0123916	10
GO:MF	GO:0005310	dicarboxylic acid transmembrane transporter activity	0.00217735	0.00619579	5
GO:MF	GO:0031267	small GTPase binding	0.00219413	0.0185874	15
GO:MF	GO:0008013	beta-catenin binding	0.00221743	0.00991326	8
GO:MF	GO:0019888	protein phosphatase regulator activity	0.00268061	0.0086741	7
GO:MF	GO:0005179	hormone activity	0.00272158	0.0111524	9
GO:MF	GO:0043177	organic acid binding	0.00272798	0.0123916	10
GO:MF	GO:0005319	lipid transporter activity	0.00288815	0.0136307	11
GO:MF	GO:0009922	fatty acid elongase activity	0.00298782	0.00371747	3
GO:MF	GO:0061778	intracellular chloride channel activity	0.00298782	0.00495663	4
GO:MF	GO:0016717	oxidoreductase activity, acting on paired donors, with oxidation of a pair of donors resulting in the reduction of molecular oxygen to two molecules of water	0.00298782	0.00371747	3
GO:MF	GO:0015172	acidic amino acid transmembrane transporter activity	0.00298782	0.00495663	4
GO:MF	GO:0090482	vitamin transmembrane transporter activity	0.00342879	0.00619579	5
GO:MF	GO:0004864	protein phosphatase inhibitor activity	0.00342879	0.00619579	5
GO:MF	GO:1901681	sulfur compound binding	0.00362248	0.0148699	12
GO:MF	GO:0043178	alcohol binding	0.00377164	0.0086741	7
GO:MF	GO:0008511	sodium:potassium:chloride symporter activity	0.00383421	0.00247831	2
GO:MF	GO:0036505	prosaposin receptor activity	0.00383421	0.00247831	2
GO:MF	GO:0009674	potassium:sodium symporter activity	0.00383421	0.00247831	2
GO:MF	GO:0005201	extracellular matrix structural constituent	0.00405792	0.0086741	7
GO:MF	GO:1901981	phosphatidylinositol phosphate binding	0.00425687	0.0136307	11
GO:MF	GO:0008081	phosphoric diester hydrolase activity	0.00432185	0.00991326	8
GO:MF	GO:0008503	benzodiazepine receptor activity	0.00434226	0.00371747	3
GO:MF	GO:0005178	integrin binding	0.005031	0.0111524	9
GO:MF	GO:0005539	glycosaminoglycan binding	0.0050984	0.0136307	11
GO:MF	GO:0140299	small molecule sensor activity	0.0050984	0.00619579	5
GO:MF	GO:0033218	amide binding	0.0050984	0.0185874	15
GO:MF	GO:0019212	phosphatase inhibitor activity	0.0050984	0.00619579	5
GO:MF	GO:0016502	nucleotide receptor activity	0.00539407	0.00495663	4
GO:MF	GO:0001614	purinergic nucleotide receptor activity	0.00539407	0.00495663	4
GO:MF	GO:0008201	heparin binding	0.00552413	0.0111524	9
GO:MF	GO:1901682	sulfur compound transmembrane transporter activity	0.00555597	0.00743494	6
GO:MF	GO:0051020	GTPase binding	0.00555597	0.0185874	15
GO:MF	GO:0016597	amino acid binding	0.00563311	0.00619579	5
GO:MF	GO:0043395	heparan sulfate proteoglycan binding	0.00580242	0.00371747	3
GO:MF	GO:0019208	phosphatase regulator activity	0.00580242	0.0086741	7
GO:MF	GO:0140900	chloride:bicarbonate antiporter activity	0.00580242	0.00371747	3
GO:MF	GO:0005225	volume-sensitive anion channel activity	0.00580242	0.00371747	3
GO:MF	GO:0140333	glycerophospholipid flippase activity	0.00580242	0.00371747	3
GO:MF	GO:0140829	bicarbonate:monoatomic anion antiporter activity	0.00580242	0.00371747	3
GO:MF	GO:0031406	carboxylic acid binding	0.00595574	0.0111524	9
GO:MF	GO:0004222	metalloendopeptidase activity	0.00631889	0.0111524	9
GO:MF	GO:0045296	cadherin binding	0.00720912	0.00743494	6
GO:MF	GO:0042277	peptide binding	0.0072377	0.016109	13
GO:MF	GO:0001965	G-protein alpha-subunit binding	0.00734772	0.00495663	4
GO:MF	GO:0005251	delayed rectifier potassium channel activity	0.00734772	0.00495663	4
GO:MF	GO:0035091	phosphatidylinositol binding	0.00759309	0.0173482	14
GO:MF	GO:0008237	metallopeptidase activity	0.00839241	0.0148699	12
GO:MF	GO:0015106	bicarbonate transmembrane transporter activity	0.00868163	0.00495663	4
GO:MF	GO:0015459	potassium channel regulator activity	0.00879939	0.00619579	5
GO:MF	GO:0015631	tubulin binding	0.00910919	0.0198265	16
GO:MF	GO:0005298	proline:sodium symporter activity	0.00910919	0.00247831	2
GO:MF	GO:0097643	amylin receptor activity	0.00910919	0.00247831	2
GO:MF	GO:0004768	stearoyl-CoA 9-desaturase activity	0.00910919	0.00247831	2
GO:MF	GO:0017153	sodium:dicarboxylate symporter activity	0.00910919	0.00247831	2
GO:MF	GO:0004351	glutamate decarboxylase activity	0.00910919	0.00247831	2
GO:MF	GO:0033229	cysteine transmembrane transporter activity	0.00910919	0.00247831	2
GO:MF	GO:0017095	heparan sulfate 6-O-sulfotransferase activity	0.00910919	0.00247831	2
GO:MF	GO:0071814	protein-lipid complex binding	0.00975774	0.00495663	4
GO:MF	GO:0071813	lipoprotein particle binding	0.00975774	0.00495663	4
GO:MF	GO:0016594	glycine binding	0.00982419	0.00371747	3
GO:MF	GO:0045028	G protein-coupled purinergic nucleotide receptor activity	0.00982419	0.00371747	3
GO:MF	GO:0030165	PDZ domain binding	0.0105376	0.00743494	6
GO:MF	GO:0015297	antiporter activity	0.0108885	0.00991326	8
GO:MF	GO:0016810	hydrolase activity, acting on carbon-nitrogen (but not peptide) bonds	0.0121774	0.0111524	9
GO:MF	GO:0008504	monoamine transmembrane transporter activity	0.0125097	0.00371747	3
GO:MF	GO:0005237	inhibitory extracellular ligand-gated monoatomic ion channel activity	0.0125097	0.00371747	3
GO:MF	GO:0035255	ionotropic glutamate receptor binding	0.0125097	0.00371747	3
GO:MF	GO:0043394	proteoglycan binding	0.012873	0.00495663	4
GO:MF	GO:0003774	cytoskeletal motor activity	0.0135837	0.00991326	8
GO:MF	GO:0001784	phosphotyrosine residue binding	0.0141005	0.00619579	5
GO:MF	GO:0001664	G protein-coupled receptor binding	0.014112	0.0148699	12
GO:MF	GO:0016614	oxidoreductase activity, acting on CH-OH group of donors	0.0145488	0.0111524	9
GO:MF	GO:0022841	potassium ion leak channel activity	0.015401	0.00371747	3
GO:MF	GO:0003777	microtubule motor activity	0.015401	0.00743494	6
GO:MF	GO:0140327	flippase activity	0.015401	0.00371747	3
GO:MF	GO:0060228	phosphatidylcholine-sterol O-acyltransferase activator activity	0.0158712	0.00247831	2
GO:MF	GO:0015311	monoamine:proton antiporter activity	0.0158712	0.00247831	2
GO:MF	GO:0016215	acyl-CoA desaturase activity	0.0158712	0.00247831	2
GO:MF	GO:0015141	succinate transmembrane transporter activity	0.0158712	0.00247831	2
GO:MF	GO:0070097	delta-catenin binding	0.0158712	0.00247831	2
GO:MF	GO:0034634	glutathione transmembrane transporter activity	0.0158712	0.00247831	2
GO:MF	GO:0072320	volume-sensitive chloride channel activity	0.0158712	0.00247831	2
GO:MF	GO:0031701	angiotensin receptor binding	0.0158712	0.00247831	2
GO:MF	GO:0005452	solute:inorganic anion antiporter activity	0.0160123	0.00495663	4
GO:MF	GO:0038023	signaling receptor activity	0.0172271	0.0916976	74
GO:MF	GO:0060089	molecular transducer activity	0.0172271	0.0916976	74
GO:MF	GO:0008028	monocarboxylic acid transmembrane transporter activity	0.0177356	0.00619579	5
GO:MF	GO:0005003	ephrin receptor activity	0.0181843	0.00371747	3
GO:MF	GO:0001786	phosphatidylserine binding	0.0212736	0.00619579	5
GO:MF	GO:0045125	bioactive lipid receptor activity	0.0217827	0.00371747	3
GO:MF	GO:0015651	quaternary ammonium group transmembrane transporter activity	0.0217827	0.00371747	3
GO:MF	GO:0022842	narrow pore channel activity	0.0217827	0.00371747	3
GO:MF	GO:0022840	leak channel activity	0.0217827	0.00371747	3
GO:MF	GO:0005229	intracellular calcium activated chloride channel activity	0.0217827	0.00371747	3
GO:MF	GO:0017147	Wnt-protein binding	0.0225063	0.00495663	4
GO:MF	GO:0019842	vitamin binding	0.0225063	0.00991326	8
GO:MF	GO:0050840	extracellular matrix binding	0.0225326	0.00619579	5
GO:MF	GO:0015665	alcohol transmembrane transporter activity	0.023639	0.00247831	2
GO:MF	GO:0008035	high-density lipoprotein particle binding	0.023639	0.00247831	2
GO:MF	GO:0097642	calcitonin family receptor activity	0.023639	0.00247831	2
GO:MF	GO:0042937	tripeptide transmembrane transporter activity	0.023639	0.00247831	2
GO:MF	GO:0004888	transmembrane signaling receptor activity	0.023639	0.0855019	69
GO:MF	GO:0035005	1-phosphatidylinositol-4-phosphate 3-kinase activity	0.023639	0.00247831	2
GO:MF	GO:0008332	low voltage-gated calcium channel activity	0.023639	0.00247831	2
GO:MF	GO:0070915	lysophosphatidic acid receptor activity	0.023639	0.00247831	2
GO:MF	GO:0004668	protein-arginine deiminase activity	0.023639	0.00247831	2
GO:MF	GO:0005547	phosphatidylinositol-3,4,5-trisphosphate binding	0.0242631	0.00495663	4
GO:MF	GO:0005109	frizzled binding	0.0271314	0.00495663	4
GO:MF	GO:0008528	G protein-coupled peptide receptor activity	0.0296233	0.0086741	7
GO:MF	GO:0015101	organic cation transmembrane transporter activity	0.0298933	0.00495663	4
GO:MF	GO:0019905	syntaxin binding	0.0298933	0.00619579	5
GO:MF	GO:0045309	protein phosphorylated amino acid binding	0.0298933	0.00619579	5
GO:MF	GO:0016747	acyltransferase activity, transferring groups other than amino-acyl groups	0.0309841	0.0136307	11
GO:MF	GO:0019955	cytokine binding	0.0312871	0.00991326	8
GO:MF	GO:0005200	structural constituent of cytoskeleton	0.0319029	0.00619579	5
GO:MF	GO:0019829	ATPase-coupled monoatomic cation transmembrane transporter activity	0.0319029	0.00619579	5
GO:MF	GO:0004857	enzyme inhibitor activity	0.0322026	0.0173482	14
GO:MF	GO:0017111	ribonucleoside triphosphate phosphatase activity	0.0323031	0.0285006	23
GO:MF	GO:0033300	dehydroascorbic acid transmembrane transporter activity	0.0324683	0.00247831	2
GO:MF	GO:1903763	gap junction channel activity involved in cell communication by electrical coupling	0.0324683	0.00247831	2
GO:MF	GO:0030371	translation repressor activity	0.0324683	0.00371747	3
GO:MF	GO:0015220	choline transmembrane transporter activity	0.0324683	0.00247831	2
GO:MF	GO:0008510	sodium:bicarbonate symporter activity	0.0324683	0.00247831	2
GO:MF	GO:0004683	calmodulin-dependent protein kinase activity	0.0324683	0.00371747	3
GO:MF	GO:0004629	phospholipase C activity	0.0324683	0.00371747	3
GO:MF	GO:0004435	phosphatidylinositol phospholipase C activity	0.0324683	0.00371747	3
GO:MF	GO:0017080	sodium channel regulator activity	0.0324683	0.00371747	3
GO:MF	GO:0015139	alpha-ketoglutarate transmembrane transporter activity	0.0324683	0.00247831	2
GO:MF	GO:0015144	carbohydrate transmembrane transporter activity	0.0342999	0.00495663	4
GO:MF	GO:0005245	voltage-gated calcium channel activity	0.0342999	0.00495663	4
GO:MF	GO:0098631	cell adhesion mediator activity	0.0342999	0.00495663	4
GO:MF	GO:0140678	molecular function inhibitor activity	0.0345629	0.0198265	16
GO:MF	GO:0070279	vitamin B6 binding	0.0368983	0.00619579	5
GO:MF	GO:0030507	spectrin binding	0.0368983	0.00371747	3
GO:MF	GO:0043621	protein self-association	0.0368983	0.00619579	5
GO:MF	GO:0016493	C-C chemokine receptor activity	0.0368983	0.00371747	3
GO:MF	GO:0030170	pyridoxal phosphate binding	0.0368983	0.00619579	5
GO:MF	GO:0015271	outward rectifier potassium channel activity	0.0368983	0.00371747	3
GO:MF	GO:0001653	peptide receptor activity	0.0368983	0.0086741	7
GO:MF	GO:1902936	phosphatidylinositol bisphosphate binding	0.0385151	0.00743494	6
GO:MF	GO:0015193	L-proline transmembrane transporter activity	0.0410513	0.00247831	2
GO:MF	GO:0005248	voltage-gated sodium channel activity	0.0410513	0.00371747	3
GO:MF	GO:0008429	phosphatidylethanolamine binding	0.0410513	0.00247831	2
GO:MF	GO:0015174	basic amino acid transmembrane transporter activity	0.0410513	0.00371747	3
GO:MF	GO:0015183	L-aspartate transmembrane transporter activity	0.0410513	0.00247831	2
GO:MF	GO:0005005	transmembrane-ephrin receptor activity	0.0410513	0.00247831	2
GO:MF	GO:0001968	fibronectin binding	0.0410513	0.00371747	3
GO:MF	GO:0035240	dopamine binding	0.0410513	0.00247831	2
GO:MF	GO:0070016	armadillo repeat domain binding	0.0410513	0.00247831	2
GO:MF	GO:0048306	calcium-dependent protein binding	0.0410598	0.00619579	5
GO:MF	GO:0005272	sodium channel activity	0.0427225	0.00495663	4
GO:MF	GO:0000981	DNA-binding transcription factor activity, RNA polymerase II-specific	0.0430278	0.0408922	33
GO:MF	GO:0000149	SNARE binding	0.0438386	0.00743494	6
GO:MF	GO:0030215	semaphorin receptor binding	0.0457538	0.00371747	3
GO:MF	GO:0031681	G-protein beta-subunit binding	0.0457538	0.00371747	3
GO:MF	GO:0051213	dioxygenase activity	0.0457553	0.00743494	6
GO:MF	GO:0051219	phosphoprotein binding	0.0457553	0.00743494	6
GO:MF	GO:0042578	phosphoric ester hydrolase activity	0.0463481	0.0185874	15
GO:MF	GO:0008017	microtubule binding	0.0464812	0.0136307	11
GO:BP	GO:0008150	biological_process	7.14378e-73	0.833953	673
GO:BP	GO:0009987	cellular process	1.89629e-69	0.798017	644
GO:BP	GO:0048731	system development	6.2036e-57	0.267658	216
GO:BP	GO:0048856	anatomical structure development	2.45657e-56	0.337051	272
GO:BP	GO:0065007	biological regulation	2.45657e-56	0.584882	472
GO:BP	GO:0032502	developmental process	5.74166e-56	0.349442	282
GO:BP	GO:0007399	nervous system development	1.85156e-55	0.201983	163
GO:BP	GO:0007275	multicellular organism development	1.33274e-53	0.287485	232
GO:BP	GO:0050789	regulation of biological process	4.45108e-51	0.561338	453
GO:BP	GO:0032501	multicellular organismal process	2.03761e-48	0.408922	330
GO:BP	GO:0050794	regulation of cellular process	7.46248e-48	0.537794	434
GO:BP	GO:0007154	cell communication	1.09832e-43	0.385378	311
GO:BP	GO:0051179	localization	4.7369e-43	0.304833	246
GO:BP	GO:0006810	transport	5.20496e-43	0.268897	217
GO:BP	GO:0022008	neurogenesis	1.0829e-42	0.153656	124
GO:BP	GO:0030154	cell differentiation	6.94642e-42	0.247831	200
GO:BP	GO:0048869	cellular developmental process	6.94642e-42	0.247831	200
GO:BP	GO:0023052	signaling	8.07868e-41	0.374226	302
GO:BP	GO:0051234	establishment of localization	2.75685e-40	0.273854	221
GO:BP	GO:0065008	regulation of biological quality	2.85213e-40	0.194548	157
GO:BP	GO:0050896	response to stimulus	3.58679e-38	0.432466	349
GO:BP	GO:0048468	cell development	8.97064e-38	0.19083	154
GO:BP	GO:0023051	regulation of signaling	1.17038e-37	0.214374	173
GO:BP	GO:0010646	regulation of cell communication	1.21599e-36	0.211896	171
GO:BP	GO:0055085	transmembrane transport	1.94418e-36	0.144981	117
GO:BP	GO:0007267	cell-cell signaling	2.39917e-36	0.135068	109
GO:BP	GO:0006811	monoatomic ion transport	3.12734e-36	0.126394	102
GO:BP	GO:0048518	positive regulation of biological process	3.47458e-36	0.306072	247
GO:BP	GO:0051239	regulation of multicellular organismal process	3.10711e-35	0.189591	153
GO:BP	GO:0034220	monoatomic ion transmembrane transport	5.69115e-35	0.111524	90
GO:BP	GO:0048522	positive regulation of cellular process	5.99131e-34	0.283767	229
GO:BP	GO:0051716	cellular response to stimulus	1.64311e-32	0.377943	305
GO:BP	GO:0048699	generation of neurons	5.51363e-32	0.123916	100
GO:BP	GO:0009653	anatomical structure morphogenesis	6.30179e-32	0.17596	142
GO:BP	GO:0007166	cell surface receptor signaling pathway	1.67653e-31	0.180917	146
GO:BP	GO:0098660	inorganic ion transmembrane transport	8.75335e-30	0.0978934	79
GO:BP	GO:0007165	signal transduction	7.67833e-29	0.325898	263
GO:BP	GO:0030182	neuron differentiation	3.81815e-28	0.112763	91
GO:BP	GO:0007417	central nervous system development	5.42008e-28	0.0929368	75
GO:BP	GO:0010647	positive regulation of cell communication	1.71668e-27	0.128872	104
GO:BP	GO:0023056	positive regulation of signaling	2.45542e-27	0.128872	104
GO:BP	GO:0048666	neuron development	3.9476e-27	0.0991326	80
GO:BP	GO:0016477	cell migration	1.88666e-26	0.118959	96
GO:BP	GO:0031175	neuron projection development	5.8272e-26	0.0892193	72
GO:BP	GO:0099536	synaptic signaling	2.83309e-25	0.0755886	61
GO:BP	GO:0030001	metal ion transport	3.76961e-25	0.0879802	71
GO:BP	GO:0010001	glial cell differentiation	4.3458e-25	0.0483271	39
GO:BP	GO:0050793	regulation of developmental process	5.96806e-25	0.148699	120
GO:BP	GO:0006812	monoatomic cation transport	1.16986e-24	0.0954151	77
GO:BP	GO:0099537	trans-synaptic signaling	1.19034e-24	0.0731103	59
GO:BP	GO:0048870	cell motility	1.24555e-24	0.123916	100
GO:BP	GO:0048583	regulation of response to stimulus	2.16432e-24	0.198265	160
GO:BP	GO:0007268	chemical synaptic transmission	5.23964e-24	0.0718711	58
GO:BP	GO:0098916	anterograde trans-synaptic signaling	5.23964e-24	0.0718711	58
GO:BP	GO:0040011	locomotion	7.27279e-24	0.100372	81
GO:BP	GO:0098655	monoatomic cation transmembrane transport	1.60126e-23	0.0830235	67
GO:BP	GO:0030030	cell projection organization	2.38246e-23	0.112763	91
GO:BP	GO:0042063	gliogenesis	3.46852e-23	0.0520446	42
GO:BP	GO:0098662	inorganic cation transmembrane transport	6.32713e-23	0.0805452	65
GO:BP	GO:0141124	intracellular signaling cassette	1.25166e-22	0.121437	98
GO:BP	GO:2000026	regulation of multicellular organismal development	3.20293e-22	0.10285	83
GO:BP	GO:0120036	plasma membrane bounded cell projection organization	5.48885e-22	0.109046	88
GO:BP	GO:0048519	negative regulation of biological process	5.9259e-22	0.244114	197
GO:BP	GO:0048513	animal organ development	8.07973e-22	0.159851	129
GO:BP	GO:0009966	regulation of signal transduction	8.10501e-22	0.16109	130
GO:BP	GO:0016043	cellular component organization	2.6066e-21	0.313507	253
GO:BP	GO:0035556	intracellular signal transduction	4.08544e-21	0.149938	121
GO:BP	GO:0098657	import into cell	2.12778e-20	0.0768278	62
GO:BP	GO:0048523	negative regulation of cellular process	3.07315e-20	0.229244	185
GO:BP	GO:0007610	behavior	3.23508e-20	0.0656753	53
GO:BP	GO:0099177	regulation of trans-synaptic signaling	3.75065e-20	0.0545229	44
GO:BP	GO:0050804	modulation of chemical synaptic transmission	3.75065e-20	0.0545229	44
GO:BP	GO:0071840	cellular component organization or biogenesis	1.69101e-19	0.313507	253
GO:BP	GO:0051240	positive regulation of multicellular organismal process	4.21334e-19	0.10285	83
GO:BP	GO:0051960	regulation of nervous system development	9.09398e-19	0.0520446	42
GO:BP	GO:0007155	cell adhesion	1.0665e-18	0.0966543	78
GO:BP	GO:0051128	regulation of cellular component organization	4.16345e-18	0.131351	106
GO:BP	GO:2000145	regulation of cell motility	6.10919e-18	0.0793061	64
GO:BP	GO:0000902	cell morphogenesis	6.21503e-18	0.0768278	62
GO:BP	GO:0030334	regulation of cell migration	6.21503e-18	0.0768278	62
GO:BP	GO:0040012	regulation of locomotion	1.03436e-17	0.0805452	65
GO:BP	GO:0032989	cellular anatomical entity morphogenesis	1.6634e-17	0.0656753	53
GO:BP	GO:0048858	cell projection morphogenesis	8.39225e-17	0.0594796	48
GO:BP	GO:0048812	neuron projection morphogenesis	9.67214e-17	0.0582404	47
GO:BP	GO:0034330	cell junction organization	1.21281e-16	0.0644362	52
GO:BP	GO:0009605	response to external stimulus	1.43076e-16	0.133829	108
GO:BP	GO:0035295	tube development	2.95918e-16	0.0805452	65
GO:BP	GO:0120039	plasma membrane bounded cell projection morphogenesis	3.25419e-16	0.0582404	47
GO:BP	GO:0042391	regulation of membrane potential	4.01072e-16	0.0483271	39
GO:BP	GO:0070887	cellular response to chemical stimulus	4.02279e-16	0.13259	107
GO:BP	GO:0009967	positive regulation of signal transduction	4.1712e-16	0.0966543	78
GO:BP	GO:0071702	organic substance transport	4.2292e-16	0.123916	100
GO:BP	GO:0046903	secretion	4.58304e-16	0.0693928	56
GO:BP	GO:0051241	negative regulation of multicellular organismal process	6.36724e-16	0.0768278	62
GO:BP	GO:0051094	positive regulation of developmental process	1.47004e-15	0.0842627	68
GO:BP	GO:0035239	tube morphogenesis	1.76462e-15	0.0693928	56
GO:BP	GO:0006629	lipid metabolic process	1.88618e-15	0.0879802	71
GO:BP	GO:0048667	cell morphogenesis involved in neuron differentiation	5.75225e-15	0.0532838	43
GO:BP	GO:0048584	positive regulation of response to stimulus	7.91195e-15	0.11772	95
GO:BP	GO:0042127	regulation of cell population proliferation	1.0551e-14	0.094176	76
GO:BP	GO:0008283	cell population proliferation	1.16484e-14	0.106568	86
GO:BP	GO:0045595	regulation of cell differentiation	1.2913e-14	0.0916976	74
GO:BP	GO:0042592	homeostatic process	1.52196e-14	0.0991326	80
GO:BP	GO:0048646	anatomical structure formation involved in morphogenesis	2.06111e-14	0.0793061	64
GO:BP	GO:0051049	regulation of transport	4.05471e-14	0.086741	70
GO:BP	GO:0009888	tissue development	4.45899e-14	0.109046	88
GO:BP	GO:0050808	synapse organization	4.56922e-14	0.0458488	37
GO:BP	GO:0098656	monoatomic anion transmembrane transport	7.12805e-14	0.0285006	23
GO:BP	GO:0032879	regulation of localization	1.81261e-13	0.101611	82
GO:BP	GO:0048585	negative regulation of response to stimulus	3.71098e-13	0.094176	76
GO:BP	GO:0006796	phosphate-containing compound metabolic process	4.00329e-13	0.122677	99
GO:BP	GO:0048167	regulation of synaptic plasticity	7.90446e-13	0.0285006	23
GO:BP	GO:0006793	phosphorus metabolic process	8.05301e-13	0.122677	99
GO:BP	GO:0001568	blood vessel development	8.06402e-13	0.0570012	46
GO:BP	GO:0007423	sensory organ development	8.06402e-13	0.0532838	43
GO:BP	GO:0007272	ensheathment of neurons	1.13162e-12	0.0260223	21
GO:BP	GO:0008366	axon ensheathment	1.13162e-12	0.0260223	21
GO:BP	GO:0030029	actin filament-based process	1.65831e-12	0.0594796	48
GO:BP	GO:0023057	negative regulation of signaling	1.95745e-12	0.0830235	67
GO:BP	GO:0140352	export from cell	1.96982e-12	0.0594796	48
GO:BP	GO:0034329	cell junction assembly	1.97469e-12	0.0421314	34
GO:BP	GO:0006820	monoatomic anion transport	2.02482e-12	0.0285006	23
GO:BP	GO:0010033	response to organic substance	2.2489e-12	0.115242	93
GO:BP	GO:0007626	locomotory behavior	2.30685e-12	0.0309789	25
GO:BP	GO:0060284	regulation of cell development	3.3718e-12	0.0582404	47
GO:BP	GO:0061564	axon development	4.07324e-12	0.0446097	36
GO:BP	GO:0060322	head development	4.49248e-12	0.0545229	44
GO:BP	GO:0048514	blood vessel morphogenesis	4.63673e-12	0.0508055	41
GO:BP	GO:0010648	negative regulation of cell communication	4.67045e-12	0.0817844	66
GO:BP	GO:0008284	positive regulation of cell population proliferation	4.67045e-12	0.0619579	50
GO:BP	GO:0006935	chemotaxis	4.67045e-12	0.0421314	34
GO:BP	GO:0050767	regulation of neurogenesis	5.39013e-12	0.0371747	30
GO:BP	GO:0042330	taxis	5.43991e-12	0.0421314	34
GO:BP	GO:0001944	vasculature development	5.5838e-12	0.0570012	46
GO:BP	GO:0032940	secretion by cell	5.5838e-12	0.0557621	45
GO:BP	GO:0071805	potassium ion transmembrane transport	5.63961e-12	0.0309789	25
GO:BP	GO:0006813	potassium ion transport	6.13637e-12	0.0322181	26
GO:BP	GO:0044281	small molecule metabolic process	6.13637e-12	0.094176	76
GO:BP	GO:1901698	response to nitrogen compound	6.22347e-12	0.0607187	49
GO:BP	GO:0006950	response to stress	6.41425e-12	0.154895	125
GO:BP	GO:0042552	myelination	7.03385e-12	0.0247831	20
GO:BP	GO:0050890	cognition	8.83057e-12	0.0334572	27
GO:BP	GO:0002376	immune system process	1.03029e-11	0.118959	96
GO:BP	GO:0150063	visual system development	1.09895e-11	0.0408922	33
GO:BP	GO:0072359	circulatory system development	1.18592e-11	0.070632	57
GO:BP	GO:0048880	sensory system development	1.54004e-11	0.0408922	33
GO:BP	GO:0051046	regulation of secretion	1.54004e-11	0.0458488	37
GO:BP	GO:0044283	small molecule biosynthetic process	1.65233e-11	0.0483271	39
GO:BP	GO:0048878	chemical homeostasis	1.71824e-11	0.0656753	53
GO:BP	GO:0015711	organic anion transport	1.78298e-11	0.0421314	34
GO:BP	GO:0021782	glial cell development	1.78298e-11	0.0223048	18
GO:BP	GO:0022603	regulation of anatomical structure morphogenesis	1.79195e-11	0.0570012	46
GO:BP	GO:0007420	brain development	1.80538e-11	0.0508055	41
GO:BP	GO:0050806	positive regulation of synaptic transmission	1.80538e-11	0.023544	19
GO:BP	GO:0051130	positive regulation of cellular component organization	1.94242e-11	0.0681537	55
GO:BP	GO:1902476	chloride transmembrane transport	2.16994e-11	0.023544	19
GO:BP	GO:0007409	axonogenesis	2.44031e-11	0.0408922	33
GO:BP	GO:0007416	synapse assembly	2.6096e-11	0.0260223	21
GO:BP	GO:0009887	animal organ morphogenesis	2.80491e-11	0.0681537	55
GO:BP	GO:0044255	cellular lipid metabolic process	2.95356e-11	0.0656753	53
GO:BP	GO:0006897	endocytosis	3.4895e-11	0.0495663	40
GO:BP	GO:0001654	eye development	3.98534e-11	0.039653	32
GO:BP	GO:0031344	regulation of cell projection organization	4.35426e-11	0.047088	38
GO:BP	GO:0071705	nitrogen compound transport	4.82909e-11	0.0929368	75
GO:BP	GO:0044087	regulation of cellular component biogenesis	5.35351e-11	0.0644362	52
GO:BP	GO:1901564	organonitrogen compound metabolic process	5.64905e-11	0.223048	180
GO:BP	GO:0009611	response to wounding	5.99717e-11	0.0421314	34
GO:BP	GO:1902531	regulation of intracellular signal transduction	7.39339e-11	0.0879802	71
GO:BP	GO:0009719	response to endogenous stimulus	1.07086e-10	0.0805452	65
GO:BP	GO:1902533	positive regulation of intracellular signal transduction	1.07194e-10	0.063197	51
GO:BP	GO:0048709	oligodendrocyte differentiation	1.08208e-10	0.0198265	16
GO:BP	GO:0002682	regulation of immune system process	1.1363e-10	0.0817844	66
GO:BP	GO:0098609	cell-cell adhesion	1.13641e-10	0.0582404	47
GO:BP	GO:0120035	regulation of plasma membrane bounded cell projection organization	1.17578e-10	0.0458488	37
GO:BP	GO:0010975	regulation of neuron projection development	1.18216e-10	0.0359356	29
GO:BP	GO:0006821	chloride transport	1.21165e-10	0.023544	19
GO:BP	GO:0043010	camera-type eye development	1.40894e-10	0.0359356	29
GO:BP	GO:0007169	transmembrane receptor protein tyrosine kinase signaling pathway	1.51261e-10	0.0483271	39
GO:BP	GO:0051641	cellular localization	1.66303e-10	0.142503	115
GO:BP	GO:0010243	response to organonitrogen compound	1.73794e-10	0.0532838	43
GO:BP	GO:0015850	organic hydroxy compound transport	1.94556e-10	0.0309789	25
GO:BP	GO:0045229	external encapsulating structure organization	2.23987e-10	0.0346964	28
GO:BP	GO:0030198	extracellular matrix organization	2.23987e-10	0.0346964	28
GO:BP	GO:0009968	negative regulation of signal transduction	2.25338e-10	0.0743494	60
GO:BP	GO:0006816	calcium ion transport	2.3675e-10	0.0371747	30
GO:BP	GO:0019722	calcium-mediated signaling	2.48134e-10	0.0272615	22
GO:BP	GO:0043062	extracellular structure organization	2.64682e-10	0.0346964	28
GO:BP	GO:0051962	positive regulation of nervous system development	2.82363e-10	0.0297398	24
GO:BP	GO:0007611	learning or memory	2.88851e-10	0.0285006	23
GO:BP	GO:0098661	inorganic anion transmembrane transport	3.06755e-10	0.023544	19
GO:BP	GO:0030335	positive regulation of cell migration	3.09051e-10	0.0433705	35
GO:BP	GO:0007167	enzyme-linked receptor protein signaling pathway	4.24467e-10	0.0619579	50
GO:BP	GO:1901700	response to oxygen-containing compound	4.5856e-10	0.0731103	59
GO:BP	GO:0046942	carboxylic acid transport	4.86401e-10	0.0346964	28
GO:BP	GO:0015849	organic acid transport	5.29669e-10	0.0346964	28
GO:BP	GO:0048708	astrocyte differentiation	5.79061e-10	0.0173482	14
GO:BP	GO:0055080	monoatomic cation homeostasis	5.93715e-10	0.0458488	37
GO:BP	GO:0008610	lipid biosynthetic process	6.92525e-10	0.0483271	39
GO:BP	GO:0015698	inorganic anion transport	6.94735e-10	0.0260223	21
GO:BP	GO:0050768	negative regulation of neurogenesis	7.47059e-10	0.0210657	17
GO:BP	GO:0051961	negative regulation of nervous system development	8.90645e-10	0.0210657	17
GO:BP	GO:0050801	monoatomic ion homeostasis	9.04217e-10	0.0458488	37
GO:BP	GO:2000147	positive regulation of cell motility	9.36992e-10	0.0433705	35
GO:BP	GO:0007215	glutamate receptor signaling pathway	1.03867e-09	0.0148699	12
GO:BP	GO:0030036	actin cytoskeleton organization	1.08388e-09	0.0495663	40
GO:BP	GO:0001525	angiogenesis	1.35142e-09	0.0408922	33
GO:BP	GO:0060291	long-term synaptic potentiation	1.50696e-09	0.0173482	14
GO:BP	GO:0007010	cytoskeleton organization	1.54257e-09	0.0793061	64
GO:BP	GO:0040017	positive regulation of locomotion	1.75711e-09	0.0433705	35
GO:BP	GO:0016192	vesicle-mediated transport	1.7628e-09	0.0793061	64
GO:BP	GO:0051050	positive regulation of transport	1.7682e-09	0.0483271	39
GO:BP	GO:0070588	calcium ion transmembrane transport	2.40624e-09	0.0309789	25
GO:BP	GO:0019725	cellular homeostasis	2.78029e-09	0.0520446	42
GO:BP	GO:0035249	synaptic transmission, glutamatergic	2.94994e-09	0.0173482	14
GO:BP	GO:0006836	neurotransmitter transport	2.94994e-09	0.023544	19
GO:BP	GO:0019752	carboxylic acid metabolic process	3.10388e-09	0.0545229	44
GO:BP	GO:0060326	cell chemotaxis	3.11973e-09	0.0309789	25
GO:BP	GO:0045597	positive regulation of cell differentiation	3.51864e-09	0.0520446	42
GO:BP	GO:0071495	cellular response to endogenous stimulus	3.75282e-09	0.0718711	58
GO:BP	GO:0032787	monocarboxylic acid metabolic process	5.49182e-09	0.0433705	35
GO:BP	GO:0032101	regulation of response to external stimulus	5.49182e-09	0.0607187	49
GO:BP	GO:1903530	regulation of secretion by cell	6.31745e-09	0.0384139	31
GO:BP	GO:0043436	oxoacid metabolic process	6.50203e-09	0.0545229	44
GO:BP	GO:0009628	response to abiotic stimulus	6.50203e-09	0.0557621	45
GO:BP	GO:0000165	MAPK cascade	6.85471e-09	0.047088	38
GO:BP	GO:0055082	intracellular chemical homeostasis	7.21026e-09	0.047088	38
GO:BP	GO:0016310	phosphorylation	7.97826e-09	0.0755886	61
GO:BP	GO:0009893	positive regulation of metabolic process	8.42362e-09	0.140025	113
GO:BP	GO:0006082	organic acid metabolic process	8.44654e-09	0.0545229	44
GO:BP	GO:0090066	regulation of anatomical structure size	9.18826e-09	0.0384139	31
GO:BP	GO:0046394	carboxylic acid biosynthetic process	1.0138e-08	0.0297398	24
GO:BP	GO:0010721	negative regulation of cell development	1.01729e-08	0.0272615	22
GO:BP	GO:0097435	supramolecular fiber organization	1.04002e-08	0.0520446	42
GO:BP	GO:0006468	protein phosphorylation	1.18453e-08	0.0656753	53
GO:BP	GO:0016053	organic acid biosynthetic process	1.42972e-08	0.0297398	24
GO:BP	GO:0007613	memory	1.45765e-08	0.0173482	14
GO:BP	GO:0043491	phosphatidylinositol 3-kinase/protein kinase B signal transduction	1.54954e-08	0.0297398	24
GO:BP	GO:0030003	intracellular monoatomic cation homeostasis	1.62499e-08	0.039653	32
GO:BP	GO:0051093	negative regulation of developmental process	1.71487e-08	0.0532838	43
GO:BP	GO:0030155	regulation of cell adhesion	2.17288e-08	0.0483271	39
GO:BP	GO:0003013	circulatory system process	2.21676e-08	0.0359356	29
GO:BP	GO:0098771	inorganic ion homeostasis	2.32368e-08	0.039653	32
GO:BP	GO:0001503	ossification	2.47129e-08	0.0334572	27
GO:BP	GO:0050878	regulation of body fluid levels	2.51128e-08	0.0285006	23
GO:BP	GO:0006835	dicarboxylic acid transport	2.58353e-08	0.016109	13
GO:BP	GO:0006873	intracellular monoatomic ion homeostasis	2.58517e-08	0.039653	32
GO:BP	GO:0001775	cell activation	2.81013e-08	0.0582404	47
GO:BP	GO:0006952	defense response	2.92675e-08	0.0805452	65
GO:BP	GO:0001504	neurotransmitter uptake	3.14024e-08	0.0123916	10
GO:BP	GO:0001764	neuron migration	3.19607e-08	0.0223048	18
GO:BP	GO:0040013	negative regulation of locomotion	3.76894e-08	0.0297398	24
GO:BP	GO:0019222	regulation of metabolic process	3.88585e-08	0.221809	179
GO:BP	GO:0060429	epithelium development	4.23271e-08	0.0656753	53
GO:BP	GO:0006865	amino acid transport	5.00647e-08	0.0210657	17
GO:BP	GO:0033036	macromolecule localization	7.09304e-08	0.11772	95
GO:BP	GO:0060078	regulation of postsynaptic membrane potential	7.24662e-08	0.0185874	15
GO:BP	GO:0045685	regulation of glial cell differentiation	8.32769e-08	0.0136307	11
GO:BP	GO:0007411	axon guidance	8.64659e-08	0.0247831	20
GO:BP	GO:0044057	regulation of system process	9.33606e-08	0.0346964	28
GO:BP	GO:0097485	neuron projection guidance	9.47067e-08	0.0247831	20
GO:BP	GO:0050900	leukocyte migration	1.01292e-07	0.0309789	25
GO:BP	GO:1990806	ligand-gated ion channel signaling pathway	1.05515e-07	0.0111524	9
GO:BP	GO:0031325	positive regulation of cellular metabolic process	1.17111e-07	0.126394	102
GO:BP	GO:0035235	ionotropic glutamate receptor signaling pathway	1.42281e-07	0.00991326	8
GO:BP	GO:0015800	acidic amino acid transport	1.43832e-07	0.0123916	10
GO:BP	GO:0007422	peripheral nervous system development	1.50682e-07	0.0148699	12
GO:BP	GO:0043410	positive regulation of MAPK cascade	1.59969e-07	0.0334572	27
GO:BP	GO:0008344	adult locomotory behavior	1.63136e-07	0.016109	13
GO:BP	GO:0051047	positive regulation of secretion	1.63136e-07	0.0247831	20
GO:BP	GO:0014013	regulation of gliogenesis	1.81763e-07	0.0148699	12
GO:BP	GO:0030534	adult behavior	1.81976e-07	0.0198265	16
GO:BP	GO:0006954	inflammatory response	1.95844e-07	0.0433705	35
GO:BP	GO:0019220	regulation of phosphate metabolic process	2.05782e-07	0.0495663	40
GO:BP	GO:0051174	regulation of phosphorus metabolic process	2.14082e-07	0.0495663	40
GO:BP	GO:0071310	cellular response to organic substance	2.24802e-07	0.0830235	67
GO:BP	GO:0051493	regulation of cytoskeleton organization	2.6574e-07	0.0371747	30
GO:BP	GO:0048593	camera-type eye morphogenesis	2.78208e-07	0.0185874	15
GO:BP	GO:0044089	positive regulation of cellular component biogenesis	2.78208e-07	0.0371747	30
GO:BP	GO:0098739	import across plasma membrane	2.78208e-07	0.0210657	17
GO:BP	GO:0090596	sensory organ morphogenesis	2.86226e-07	0.0272615	22
GO:BP	GO:0048732	gland development	3.0619e-07	0.0322181	26
GO:BP	GO:0042221	response to chemical	3.34417e-07	0.171004	138
GO:BP	GO:0006814	sodium ion transport	3.71085e-07	0.023544	19
GO:BP	GO:0042060	wound healing	4.1656e-07	0.0297398	24
GO:BP	GO:0048871	multicellular organismal-level homeostasis	4.22385e-07	0.047088	38
GO:BP	GO:0008015	blood circulation	4.43658e-07	0.0322181	26
GO:BP	GO:0006996	organelle organization	4.58278e-07	0.133829	108
GO:BP	GO:0016358	dendrite development	4.89719e-07	0.0223048	18
GO:BP	GO:0012501	programmed cell death	4.93223e-07	0.0780669	63
GO:BP	GO:0008219	cell death	4.93223e-07	0.0780669	63
GO:BP	GO:0089718	amino acid import across plasma membrane	4.99562e-07	0.0123916	10
GO:BP	GO:0006915	apoptotic process	5.08556e-07	0.0755886	61
GO:BP	GO:0002683	negative regulation of immune system process	5.26637e-07	0.0346964	28
GO:BP	GO:0048592	eye morphogenesis	5.58703e-07	0.0198265	16
GO:BP	GO:2000146	negative regulation of cell motility	5.93853e-07	0.0260223	21
GO:BP	GO:1901699	cellular response to nitrogen compound	6.04755e-07	0.0384139	31
GO:BP	GO:0016055	Wnt signaling pathway	6.07528e-07	0.0334572	27
GO:BP	GO:0007264	small GTPase-mediated signal transduction	6.07528e-07	0.0334572	27
GO:BP	GO:0035725	sodium ion transmembrane transport	6.15506e-07	0.0198265	16
GO:BP	GO:0023061	signal release	6.17522e-07	0.0322181	26
GO:BP	GO:1905039	carboxylic acid transmembrane transport	7.62413e-07	0.0198265	16
GO:BP	GO:0198738	cell-cell signaling by wnt	7.62413e-07	0.0334572	27
GO:BP	GO:0043408	regulation of MAPK cascade	8.45681e-07	0.0384139	31
GO:BP	GO:1903825	organic acid transmembrane transport	8.45782e-07	0.0198265	16
GO:BP	GO:1901701	cellular response to oxygen-containing compound	1.02257e-06	0.0532838	43
GO:BP	GO:0060041	retina development in camera-type eye	1.04447e-06	0.0198265	16
GO:BP	GO:0030336	negative regulation of cell migration	1.14803e-06	0.0247831	20
GO:BP	GO:0031323	regulation of cellular metabolic process	1.14803e-06	0.201983	163
GO:BP	GO:1901615	organic hydroxy compound metabolic process	1.30126e-06	0.0346964	28
GO:BP	GO:0071363	cellular response to growth factor stimulus	1.31592e-06	0.039653	32
GO:BP	GO:0051048	negative regulation of secretion	1.43118e-06	0.0173482	14
GO:BP	GO:0051896	regulation of phosphatidylinositol 3-kinase/protein kinase B signal transduction	1.51829e-06	0.023544	19
GO:BP	GO:0010628	positive regulation of gene expression	1.52151e-06	0.0582404	47
GO:BP	GO:0009891	positive regulation of biosynthetic process	1.59557e-06	0.105328	85
GO:BP	GO:0045596	negative regulation of cell differentiation	1.97602e-06	0.039653	32
GO:BP	GO:0051129	negative regulation of cellular component organization	2.1296e-06	0.0408922	33
GO:BP	GO:0070848	response to growth factor	2.15345e-06	0.039653	32
GO:BP	GO:0032970	regulation of actin filament-based process	2.2082e-06	0.0285006	23
GO:BP	GO:0030900	forebrain development	2.34799e-06	0.0285006	23
GO:BP	GO:0007015	actin filament organization	2.68159e-06	0.0322181	26
GO:BP	GO:0006633	fatty acid biosynthetic process	2.876e-06	0.0173482	14
GO:BP	GO:0015837	amine transport	3.04431e-06	0.0111524	9
GO:BP	GO:0099505	regulation of presynaptic membrane potential	3.12942e-06	0.0086741	7
GO:BP	GO:0015740	C4-dicarboxylate transport	3.12942e-06	0.0086741	7
GO:BP	GO:0006869	lipid transport	3.33538e-06	0.0309789	25
GO:BP	GO:0010604	positive regulation of macromolecule metabolic process	3.48599e-06	0.120198	97
GO:BP	GO:0061351	neural precursor cell proliferation	3.57211e-06	0.0185874	15
GO:BP	GO:0030278	regulation of ossification	3.59951e-06	0.016109	13
GO:BP	GO:0006874	intracellular calcium ion homeostasis	3.64549e-06	0.0247831	20
GO:BP	GO:0001763	morphogenesis of a branching structure	3.70945e-06	0.0223048	18
GO:BP	GO:0050920	regulation of chemotaxis	3.76837e-06	0.0210657	17
GO:BP	GO:0015844	monoamine transport	3.83861e-06	0.0123916	10
GO:BP	GO:0036211	protein modification process	3.88327e-06	0.10285	83
GO:BP	GO:0072330	monocarboxylic acid biosynthetic process	3.93468e-06	0.0198265	16
GO:BP	GO:0048589	developmental growth	4.08712e-06	0.0384139	31
GO:BP	GO:1901890	positive regulation of cell junction assembly	4.15967e-06	0.0148699	12
GO:BP	GO:0006955	immune response	4.17113e-06	0.0731103	59
GO:BP	GO:0031328	positive regulation of cellular biosynthetic process	4.22951e-06	0.10285	83
GO:BP	GO:0042981	regulation of apoptotic process	4.30773e-06	0.0619579	50
GO:BP	GO:0070777	D-aspartate transport	4.36277e-06	0.00495663	4
GO:BP	GO:0070779	D-aspartate import across plasma membrane	4.36277e-06	0.00495663	4
GO:BP	GO:0050769	positive regulation of neurogenesis	4.62368e-06	0.0198265	16
GO:BP	GO:1902903	regulation of supramolecular fiber organization	4.62368e-06	0.0285006	23
GO:BP	GO:0003008	system process	4.86188e-06	0.121437	98
GO:BP	GO:0008277	regulation of G protein-coupled receptor signaling pathway	4.97605e-06	0.016109	13
GO:BP	GO:0043067	regulation of programmed cell death	5.06407e-06	0.063197	51
GO:BP	GO:0043069	negative regulation of programmed cell death	5.12143e-06	0.0458488	37
GO:BP	GO:0010720	positive regulation of cell development	5.14267e-06	0.0285006	23
GO:BP	GO:0001501	skeletal system development	5.42106e-06	0.0346964	28
GO:BP	GO:0043066	negative regulation of apoptotic process	5.49007e-06	0.0446097	36
GO:BP	GO:0042759	long-chain fatty acid biosynthetic process	5.51714e-06	0.00743494	6
GO:BP	GO:1903532	positive regulation of secretion by cell	5.9383e-06	0.0210657	17
GO:BP	GO:0022011	myelination in peripheral nervous system	6.02329e-06	0.0086741	7
GO:BP	GO:0014014	negative regulation of gliogenesis	6.02329e-06	0.0086741	7
GO:BP	GO:0007616	long-term memory	6.02329e-06	0.0086741	7
GO:BP	GO:0032292	peripheral nervous system axon ensheathment	6.02329e-06	0.0086741	7
GO:BP	GO:0042325	regulation of phosphorylation	6.04067e-06	0.039653	32
GO:BP	GO:0032956	regulation of actin cytoskeleton organization	6.13341e-06	0.0260223	21
GO:BP	GO:0001667	ameboidal-type cell migration	6.22345e-06	0.0309789	25
GO:BP	GO:0014044	Schwann cell development	6.85057e-06	0.00991326	8
GO:BP	GO:0051897	positive regulation of phosphatidylinositol 3-kinase/protein kinase B signal transduction	7.21749e-06	0.0185874	15
GO:BP	GO:0051899	membrane depolarization	7.30334e-06	0.0123916	10
GO:BP	GO:0006898	receptor-mediated endocytosis	8.01866e-06	0.0210657	17
GO:BP	GO:0060070	canonical Wnt signaling pathway	8.32688e-06	0.0260223	21
GO:BP	GO:0010876	lipid localization	8.43274e-06	0.0322181	26
GO:BP	GO:0007612	learning	8.48595e-06	0.016109	13
GO:BP	GO:0010557	positive regulation of macromolecule biosynthetic process	9.55215e-06	0.0991326	80
GO:BP	GO:0001932	regulation of protein phosphorylation	9.67694e-06	0.0371747	30
GO:BP	GO:0002793	positive regulation of peptide secretion	9.9163e-06	0.0136307	11
GO:BP	GO:0070727	cellular macromolecule localization	1.01427e-05	0.094176	76
GO:BP	GO:0045055	regulated exocytosis	1.04279e-05	0.0198265	16
GO:BP	GO:0007214	gamma-aminobutyric acid signaling pathway	1.12454e-05	0.0086741	7
GO:BP	GO:0072006	nephron development	1.1289e-05	0.0173482	14
GO:BP	GO:2000177	regulation of neural precursor cell proliferation	1.1289e-05	0.0136307	11
GO:BP	GO:0070371	ERK1 and ERK2 cascade	1.14055e-05	0.023544	19
GO:BP	GO:0002684	positive regulation of immune system process	1.14858e-05	0.0508055	41
GO:BP	GO:0055074	calcium ion homeostasis	1.17367e-05	0.0247831	20
GO:BP	GO:0098742	cell-cell adhesion via plasma-membrane adhesion molecules	1.24234e-05	0.0210657	17
GO:BP	GO:0006887	exocytosis	1.24564e-05	0.0247831	20
GO:BP	GO:0045686	negative regulation of glial cell differentiation	1.30388e-05	0.00743494	6
GO:BP	GO:0044241	lipid digestion	1.30388e-05	0.00743494	6
GO:BP	GO:0099172	presynapse organization	1.35341e-05	0.00991326	8
GO:BP	GO:0014037	Schwann cell differentiation	1.35341e-05	0.00991326	8
GO:BP	GO:0015872	dopamine transport	1.35341e-05	0.00991326	8
GO:BP	GO:0006631	fatty acid metabolic process	1.37684e-05	0.0260223	21
GO:BP	GO:0010976	positive regulation of neuron projection development	1.44471e-05	0.0136307	11
GO:BP	GO:0035640	exploration behavior	1.46821e-05	0.0086741	7
GO:BP	GO:0051649	establishment of localization in cell	1.46821e-05	0.0793061	64
GO:BP	GO:0032102	negative regulation of response to external stimulus	1.55102e-05	0.0272615	22
GO:BP	GO:0030500	regulation of bone mineralization	1.55102e-05	0.0123916	10
GO:BP	GO:0008104	protein localization	1.62426e-05	0.0929368	75
GO:BP	GO:1903522	regulation of blood circulation	1.62546e-05	0.0198265	16
GO:BP	GO:0070167	regulation of biomineral tissue development	1.62546e-05	0.0136307	11
GO:BP	GO:0051965	positive regulation of synapse assembly	1.63739e-05	0.0111524	9
GO:BP	GO:0019233	sensory perception of pain	1.63739e-05	0.0111524	9
GO:BP	GO:0051051	negative regulation of transport	1.63946e-05	0.0247831	20
GO:BP	GO:0009612	response to mechanical stimulus	1.69185e-05	0.016109	13
GO:BP	GO:0031214	biomineral tissue development	1.73175e-05	0.0173482	14
GO:BP	GO:0043254	regulation of protein-containing complex assembly	1.75653e-05	0.0285006	23
GO:BP	GO:0042940	D-amino acid transport	1.82614e-05	0.00495663	4
GO:BP	GO:0002685	regulation of leukocyte migration	1.8706e-05	0.0198265	16
GO:BP	GO:0007596	blood coagulation	1.88549e-05	0.0173482	14
GO:BP	GO:0021953	central nervous system neuron differentiation	1.93322e-05	0.0185874	15
GO:BP	GO:0006066	alcohol metabolic process	1.93728e-05	0.0247831	20
GO:BP	GO:0045321	leukocyte activation	2.04243e-05	0.0458488	37
GO:BP	GO:0031623	receptor internalization	2.0445e-05	0.0148699	12
GO:BP	GO:0050954	sensory perception of mechanical stimulus	2.04609e-05	0.0173482	14
GO:BP	GO:0071417	cellular response to organonitrogen compound	2.09851e-05	0.0322181	26
GO:BP	GO:0061024	membrane organization	2.24289e-05	0.0408922	33
GO:BP	GO:0007405	neuroblast proliferation	2.33077e-05	0.0123916	10
GO:BP	GO:0007599	hemostasis	2.43305e-05	0.0173482	14
GO:BP	GO:0050905	neuromuscular process	2.43305e-05	0.0173482	14
GO:BP	GO:0035590	purinergic nucleotide receptor signaling pathway	2.44964e-05	0.0086741	7
GO:BP	GO:0030282	bone mineralization	2.51687e-05	0.0148699	12
GO:BP	GO:0050817	coagulation	2.6465e-05	0.0173482	14
GO:BP	GO:0060537	muscle tissue development	2.67951e-05	0.0272615	22
GO:BP	GO:0001817	regulation of cytokine production	2.77503e-05	0.039653	32
GO:BP	GO:0061138	morphogenesis of a branching epithelium	2.87003e-05	0.0198265	16
GO:BP	GO:0048863	stem cell differentiation	2.94817e-05	0.0210657	17
GO:BP	GO:0030111	regulation of Wnt signaling pathway	3.02234e-05	0.0247831	20
GO:BP	GO:0043269	regulation of monoatomic ion transport	3.0997e-05	0.023544	19
GO:BP	GO:0048713	regulation of oligodendrocyte differentiation	3.13417e-05	0.0086741	7
GO:BP	GO:0010035	response to inorganic substance	3.17277e-05	0.0260223	21
GO:BP	GO:0001816	cytokine production	3.17277e-05	0.039653	32
GO:BP	GO:0030097	hemopoiesis	3.35036e-05	0.047088	38
GO:BP	GO:1902692	regulation of neuroblast proliferation	3.60747e-05	0.00991326	8
GO:BP	GO:0050865	regulation of cell activation	3.67398e-05	0.0334572	27
GO:BP	GO:0009306	protein secretion	3.67398e-05	0.023544	19
GO:BP	GO:0043412	macromolecule modification	3.78979e-05	0.105328	85
GO:BP	GO:0035592	establishment of protein localization to extracellular region	3.88325e-05	0.023544	19
GO:BP	GO:0050848	regulation of calcium-mediated signaling	3.92335e-05	0.0123916	10
GO:BP	GO:0008152	metabolic process	3.93611e-05	0.399009	322
GO:BP	GO:0032103	positive regulation of response to external stimulus	3.95594e-05	0.0334572	27
GO:BP	GO:0033043	regulation of organelle organization	4.07028e-05	0.0532838	43
GO:BP	GO:0032535	regulation of cellular component size	4.13747e-05	0.0247831	20
GO:BP	GO:0060255	regulation of macromolecule metabolic process	4.15254e-05	0.189591	153
GO:BP	GO:0051937	catecholamine transport	4.27307e-05	0.00991326	8
GO:BP	GO:0051480	regulation of cytosolic calcium ion concentration	4.27307e-05	0.00991326	8
GO:BP	GO:0014070	response to organic cyclic compound	4.37599e-05	0.0346964	28
GO:BP	GO:0030595	leukocyte chemotaxis	4.37599e-05	0.0185874	15
GO:BP	GO:0061061	muscle structure development	4.37599e-05	0.0346964	28
GO:BP	GO:0050807	regulation of synapse organization	4.71843e-05	0.0185874	15
GO:BP	GO:0048712	negative regulation of astrocyte differentiation	4.84668e-05	0.00495663	4
GO:BP	GO:0140009	L-aspartate import across plasma membrane	4.84668e-05	0.00495663	4
GO:BP	GO:0001964	startle response	5.00088e-05	0.00743494	6
GO:BP	GO:0098712	L-glutamate import across plasma membrane	5.21136e-05	0.00619579	5
GO:BP	GO:0071692	protein localization to extracellular region	5.3504e-05	0.023544	19
GO:BP	GO:0050803	regulation of synapse structure or activity	5.43354e-05	0.0185874	15
GO:BP	GO:0070372	regulation of ERK1 and ERK2 cascade	5.46408e-05	0.0210657	17
GO:BP	GO:0019637	organophosphate metabolic process	5.50349e-05	0.0483271	39
GO:BP	GO:0090277	positive regulation of peptide hormone secretion	5.60204e-05	0.0123916	10
GO:BP	GO:0045765	regulation of angiogenesis	5.79861e-05	0.0210657	17
GO:BP	GO:0021537	telencephalon development	5.93341e-05	0.0198265	16
GO:BP	GO:0099054	presynapse assembly	6.08541e-05	0.0086741	7
GO:BP	GO:0055078	sodium ion homeostasis	6.08541e-05	0.0086741	7
GO:BP	GO:0003333	amino acid transmembrane transport	6.1234e-05	0.0136307	11
GO:BP	GO:0021954	central nervous system neuron development	6.29104e-05	0.0123916	10
GO:BP	GO:0045937	positive regulation of phosphate metabolic process	6.41456e-05	0.0309789	25
GO:BP	GO:0010562	positive regulation of phosphorus metabolic process	6.41456e-05	0.0309789	25
GO:BP	GO:0040007	growth	6.41456e-05	0.0421314	34
GO:BP	GO:0008202	steroid metabolic process	6.48017e-05	0.0210657	17
GO:BP	GO:0008285	negative regulation of cell population proliferation	6.48994e-05	0.0346964	28
GO:BP	GO:0003015	heart process	6.59846e-05	0.0185874	15
GO:BP	GO:0070374	positive regulation of ERK1 and ERK2 cascade	6.63419e-05	0.0173482	14
GO:BP	GO:0015914	phospholipid transport	6.6986e-05	0.0136307	11
GO:BP	GO:0046887	positive regulation of hormone secretion	6.6986e-05	0.0136307	11
GO:BP	GO:0061572	actin filament bundle organization	6.76554e-05	0.016109	13
GO:BP	GO:1901888	regulation of cell junction assembly	7.13098e-05	0.0173482	14
GO:BP	GO:0051952	regulation of amine transport	7.40957e-05	0.0086741	7
GO:BP	GO:1903531	negative regulation of secretion by cell	7.41321e-05	0.0136307	11
GO:BP	GO:1901342	regulation of vasculature development	7.69304e-05	0.0210657	17
GO:BP	GO:0002065	columnar/cuboidal epithelial cell differentiation	7.69874e-05	0.0148699	12
GO:BP	GO:0071704	organic substance metabolic process	7.73603e-05	0.38166	308
GO:BP	GO:0015807	L-amino acid transport	7.78635e-05	0.0123916	10
GO:BP	GO:0030168	platelet activation	7.78635e-05	0.0123916	10
GO:BP	GO:0035641	locomotory exploration behavior	7.7866e-05	0.00619579	5
GO:BP	GO:0030855	epithelial cell differentiation	7.81465e-05	0.0371747	30
GO:BP	GO:0042310	vasoconstriction	8.12092e-05	0.0111524	9
GO:BP	GO:0050850	positive regulation of calcium-mediated signaling	9.02877e-05	0.0086741	7
GO:BP	GO:0006936	muscle contraction	9.12154e-05	0.0210657	17
GO:BP	GO:0019538	protein metabolic process	9.61329e-05	0.159851	129
GO:BP	GO:0008016	regulation of heart contraction	0.000100999	0.016109	13
GO:BP	GO:0045956	positive regulation of calcium ion-dependent exocytosis	0.000102088	0.00495663	4
GO:BP	GO:0015833	peptide transport	0.00010946	0.0198265	16
GO:BP	GO:0021761	limbic system development	0.000109563	0.0123916	10
GO:BP	GO:0014002	astrocyte development	0.000111849	0.00743494	6
GO:BP	GO:1901617	organic hydroxy compound biosynthetic process	0.000111849	0.0185874	15
GO:BP	GO:0097242	amyloid-beta clearance	0.000111849	0.00743494	6
GO:BP	GO:0098810	neurotransmitter reuptake	0.000111849	0.00743494	6
GO:BP	GO:0003012	muscle system process	0.000113822	0.023544	19
GO:BP	GO:0015810	aspartate transmembrane transport	0.000115233	0.00619579	5
GO:BP	GO:1902475	L-alpha-amino acid transmembrane transport	0.00011991	0.0111524	9
GO:BP	GO:0051963	regulation of synapse assembly	0.000121152	0.0123916	10
GO:BP	GO:0051924	regulation of calcium ion transport	0.000126423	0.016109	13
GO:BP	GO:0060627	regulation of vesicle-mediated transport	0.00012727	0.0285006	23
GO:BP	GO:0035418	protein localization to synapse	0.00012935	0.00991326	8
GO:BP	GO:0001755	neural crest cell migration	0.00012935	0.00991326	8
GO:BP	GO:0070661	leukocyte proliferation	0.000131569	0.023544	19
GO:BP	GO:0061771	response to caloric restriction	0.00013226	0.00371747	3
GO:BP	GO:0031399	regulation of protein modification process	0.000134645	0.0433705	35
GO:BP	GO:0032963	collagen metabolic process	0.000134645	0.0111524	9
GO:BP	GO:0003018	vascular process in circulatory system	0.000134961	0.016109	13
GO:BP	GO:0045471	response to ethanol	0.000142001	0.00743494	6
GO:BP	GO:0051246	regulation of protein metabolic process	0.000142001	0.0669145	54
GO:BP	GO:0007009	plasma membrane organization	0.000145422	0.016109	13
GO:BP	GO:0010977	negative regulation of neuron projection development	0.000148018	0.0123916	10
GO:BP	GO:0007586	digestion	0.000148018	0.0123916	10
GO:BP	GO:0062012	regulation of small molecule metabolic process	0.000148813	0.0210657	17
GO:BP	GO:0007605	sensory perception of sound	0.000149391	0.0148699	12
GO:BP	GO:0010038	response to metal ion	0.00015088	0.0185874	15
GO:BP	GO:0060047	heart contraction	0.000151409	0.0173482	14
GO:BP	GO:0099003	vesicle-mediated transport in synapse	0.000151409	0.0173482	14
GO:BP	GO:0016126	sterol biosynthetic process	0.000155298	0.0086741	7
GO:BP	GO:0030099	myeloid cell differentiation	0.000156551	0.0272615	22
GO:BP	GO:0048598	embryonic morphogenesis	0.000160832	0.0346964	28
GO:BP	GO:0097553	calcium ion transmembrane import into cytosol	0.000160868	0.0148699	12
GO:BP	GO:0001649	osteoblast differentiation	0.00016125	0.0173482	14
GO:BP	GO:0031099	regeneration	0.00016196	0.0123916	10
GO:BP	GO:0032835	glomerulus development	0.00016887	0.00991326	8
GO:BP	GO:0090497	mesenchymal cell migration	0.00016887	0.00991326	8
GO:BP	GO:0051056	regulation of small GTPase mediated signal transduction	0.00016887	0.0185874	15
GO:BP	GO:0002757	immune response-activating signaling pathway	0.000170665	0.0260223	21
GO:BP	GO:0071248	cellular response to metal ion	0.000173092	0.0148699	12
GO:BP	GO:0042417	dopamine metabolic process	0.000176185	0.00743494	6
GO:BP	GO:0051173	positive regulation of nitrogen compound metabolic process	0.00017721	0.0991326	80
GO:BP	GO:0030178	negative regulation of Wnt signaling pathway	0.00017721	0.016109	13
GO:BP	GO:0070778	L-aspartate transmembrane transport	0.000183418	0.00495663	4
GO:BP	GO:0009448	gamma-aminobutyric acid metabolic process	0.000183418	0.00495663	4
GO:BP	GO:0034762	regulation of transmembrane transport	0.000188437	0.0198265	16
GO:BP	GO:0002521	leukocyte differentiation	0.000190892	0.0334572	27
GO:BP	GO:0060562	epithelial tube morphogenesis	0.000197013	0.023544	19
GO:BP	GO:0042327	positive regulation of phosphorylation	0.00019756	0.0272615	22
GO:BP	GO:0060485	mesenchyme development	0.000200692	0.0210657	17
GO:BP	GO:0051248	negative regulation of protein metabolic process	0.000206334	0.0309789	25
GO:BP	GO:0002253	activation of immune response	0.000206334	0.0285006	23
GO:BP	GO:0014032	neural crest cell development	0.000209786	0.0111524	9
GO:BP	GO:0046165	alcohol biosynthetic process	0.000217428	0.0136307	11
GO:BP	GO:0032370	positive regulation of lipid transport	0.000220061	0.00991326	8
GO:BP	GO:1904862	inhibitory synapse assembly	0.000220159	0.00619579	5
GO:BP	GO:0042220	response to cocaine	0.000220159	0.00619579	5
GO:BP	GO:0002009	morphogenesis of an epithelium	0.000227152	0.0297398	24
GO:BP	GO:0008361	regulation of cell size	0.000233223	0.0148699	12
GO:BP	GO:0072073	kidney epithelium development	0.000233223	0.0148699	12
GO:BP	GO:0048754	branching morphogenesis of an epithelial tube	0.000233223	0.016109	13
GO:BP	GO:0099504	synaptic vesicle cycle	0.000249944	0.016109	13
GO:BP	GO:0051928	positive regulation of calcium ion transport	0.000250354	0.00991326	8
GO:BP	GO:0051017	actin filament bundle assembly	0.000251799	0.0148699	12
GO:BP	GO:0031326	regulation of cellular biosynthetic process	0.000254697	0.166047	134
GO:BP	GO:0001934	positive regulation of protein phosphorylation	0.000256144	0.0260223	21
GO:BP	GO:0048762	mesenchymal cell differentiation	0.000268039	0.0185874	15
GO:BP	GO:0051938	L-glutamate import	0.00026848	0.00743494	6
GO:BP	GO:1904645	response to amyloid-beta	0.00026848	0.00743494	6
GO:BP	GO:0007628	adult walking behavior	0.00026848	0.00743494	6
GO:BP	GO:0044419	biological process involved in interspecies interaction between organisms	0.000270053	0.063197	51
GO:BP	GO:0045785	positive regulation of cell adhesion	0.000289389	0.0260223	21
GO:BP	GO:0048710	regulation of astrocyte differentiation	0.000297274	0.00619579	5
GO:BP	GO:0002764	immune response-regulating signaling pathway	0.000300925	0.0260223	21
GO:BP	GO:0035270	endocrine system development	0.000300925	0.0136307	11
GO:BP	GO:2001140	positive regulation of phospholipid transport	0.000304068	0.00495663	4
GO:BP	GO:0014047	glutamate secretion	0.000304068	0.00495663	4
GO:BP	GO:0001973	G protein-coupled adenosine receptor signaling pathway	0.000304068	0.00495663	4
GO:BP	GO:2001138	regulation of phospholipid transport	0.000304068	0.00495663	4
GO:BP	GO:0035588	G protein-coupled purinergic receptor signaling pathway	0.000304068	0.00495663	4
GO:BP	GO:0021675	nerve development	0.000320435	0.0111524	9
GO:BP	GO:0006909	phagocytosis	0.000322843	0.016109	13
GO:BP	GO:0090659	walking behavior	0.000325754	0.00743494	6
GO:BP	GO:0002052	positive regulation of neuroblast proliferation	0.000325754	0.00743494	6
GO:BP	GO:0009889	regulation of biosynthetic process	0.000325754	0.166047	134
GO:BP	GO:0048168	regulation of neuronal synaptic plasticity	0.000325754	0.00743494	6
GO:BP	GO:0048813	dendrite morphogenesis	0.000338807	0.0123916	10
GO:BP	GO:0048864	stem cell development	0.000353909	0.0111524	9
GO:BP	GO:0006939	smooth muscle contraction	0.000353909	0.0111524	9
GO:BP	GO:0050773	regulation of dendrite development	0.000358317	0.00991326	8
GO:BP	GO:0019226	transmission of nerve impulse	0.000358317	0.00991326	8
GO:BP	GO:0007193	adenylate cyclase-inhibiting G protein-coupled receptor signaling pathway	0.000358317	0.00991326	8
GO:BP	GO:0060042	retina morphogenesis in camera-type eye	0.000358317	0.00991326	8
GO:BP	GO:0007159	leukocyte cell-cell adhesion	0.000359659	0.023544	19
GO:BP	GO:0097529	myeloid leukocyte migration	0.000363742	0.016109	13
GO:BP	GO:0046879	hormone secretion	0.000367447	0.0198265	16
GO:BP	GO:0007188	adenylate cyclase-modulating G protein-coupled receptor signaling pathway	0.000367447	0.0185874	15
GO:BP	GO:0002027	regulation of heart rate	0.000388854	0.0111524	9
GO:BP	GO:0022600	digestive system process	0.000388854	0.0111524	9
GO:BP	GO:0050776	regulation of immune response	0.000394838	0.039653	32
GO:BP	GO:0002573	myeloid leukocyte differentiation	0.00041065	0.0185874	15
GO:BP	GO:0010817	regulation of hormone levels	0.000416957	0.0272615	22
GO:BP	GO:0002688	regulation of leukocyte chemotaxis	0.000438504	0.0123916	10
GO:BP	GO:0071241	cellular response to inorganic substance	0.000438504	0.0148699	12
GO:BP	GO:1902904	negative regulation of supramolecular fiber organization	0.000438504	0.0148699	12
GO:BP	GO:2000354	regulation of ovarian follicle development	0.000440623	0.00371747	3
GO:BP	GO:0050708	regulation of protein secretion	0.000444378	0.0173482	14
GO:BP	GO:0002790	peptide secretion	0.000444378	0.0173482	14
GO:BP	GO:0048568	embryonic organ development	0.00046466	0.0272615	22
GO:BP	GO:0002791	regulation of peptide secretion	0.000468587	0.0148699	12
GO:BP	GO:1904427	positive regulation of calcium ion transmembrane transport	0.000472708	0.00743494	6
GO:BP	GO:0014033	neural crest cell differentiation	0.000472708	0.0111524	9
GO:BP	GO:0006644	phospholipid metabolic process	0.000481578	0.023544	19
GO:BP	GO:0031589	cell-substrate adhesion	0.000482541	0.0223048	18
GO:BP	GO:0090087	regulation of peptide transport	0.000500394	0.0148699	12
GO:BP	GO:0008306	associative learning	0.000506754	0.00991326	8
GO:BP	GO:0031345	negative regulation of cell projection organization	0.000507455	0.0136307	11
GO:BP	GO:0072001	renal system development	0.000518316	0.0210657	17
GO:BP	GO:0010959	regulation of metal ion transport	0.000532512	0.0185874	15
GO:BP	GO:0009914	hormone transport	0.000546729	0.0198265	16
GO:BP	GO:0001508	action potential	0.000562718	0.0123916	10
GO:BP	GO:1902414	protein localization to cell junction	0.000572704	0.0111524	9
GO:BP	GO:0014074	response to purine-containing compound	0.000572704	0.0111524	9
GO:BP	GO:0007162	negative regulation of cell adhesion	0.000591454	0.0185874	15
GO:BP	GO:0070527	platelet aggregation	0.000597031	0.0086741	7
GO:BP	GO:0034765	regulation of monoatomic ion transmembrane transport	0.000610946	0.0148699	12
GO:BP	GO:0039531	regulation of cytoplasmic pattern recognition receptor signaling pathway	0.000630387	0.0111524	9
GO:BP	GO:0042886	amide transport	0.000631865	0.0198265	16
GO:BP	GO:0090090	negative regulation of canonical Wnt signaling pathway	0.000632799	0.0136307	11
GO:BP	GO:0046486	glycerolipid metabolic process	0.000640295	0.023544	19
GO:BP	GO:0016125	sterol metabolic process	0.000661635	0.0123916	10
GO:BP	GO:0050673	epithelial cell proliferation	0.000683008	0.0260223	21
GO:BP	GO:0001818	negative regulation of cytokine production	0.000687584	0.0185874	15
GO:BP	GO:0031346	positive regulation of cell projection organization	0.000687584	0.0185874	15
GO:BP	GO:0072009	nephron epithelium development	0.000717401	0.0123916	10
GO:BP	GO:0035296	regulation of tube diameter	0.000779517	0.0123916	10
GO:BP	GO:0097746	blood vessel diameter maintenance	0.000779517	0.0123916	10
GO:BP	GO:0014009	glial cell proliferation	0.000796966	0.00743494	6
GO:BP	GO:0035150	regulation of tube size	0.000846072	0.0123916	10
GO:BP	GO:0002753	cytoplasmic pattern recognition receptor signaling pathway	0.000846117	0.0136307	11
GO:BP	GO:0021700	developmental maturation	0.000853203	0.0210657	17
GO:BP	GO:0034109	homotypic cell-cell adhesion	0.000877852	0.00991326	8
GO:BP	GO:0110053	regulation of actin filament organization	0.000886935	0.0185874	15
GO:BP	GO:2000179	positive regulation of neural precursor cell proliferation	0.000886935	0.0086741	7
GO:BP	GO:0006584	catecholamine metabolic process	0.000934274	0.00743494	6
GO:BP	GO:0009712	catechol-containing compound metabolic process	0.000934274	0.00743494	6
GO:BP	GO:1902653	secondary alcohol biosynthetic process	0.000934274	0.00743494	6
GO:BP	GO:0006695	cholesterol biosynthetic process	0.000934274	0.00743494	6
GO:BP	GO:0051707	response to other organism	0.000960697	0.0557621	45
GO:BP	GO:0080090	regulation of primary metabolic process	0.000961749	0.158612	128
GO:BP	GO:0001822	kidney development	0.000961749	0.0198265	16
GO:BP	GO:0050921	positive regulation of chemotaxis	0.000979419	0.0123916	10
GO:BP	GO:0062013	positive regulation of small molecule metabolic process	0.000985845	0.0111524	9
GO:BP	GO:0060033	anatomical structure regression	0.000988931	0.00495663	4
GO:BP	GO:0015804	neutral amino acid transport	0.000988931	0.0086741	7
GO:BP	GO:0009449	gamma-aminobutyric acid biosynthetic process	0.000988931	0.00371747	3
GO:BP	GO:0048484	enteric nervous system development	0.000988931	0.00495663	4
GO:BP	GO:0007270	neuron-neuron synaptic transmission	0.000988931	0.00371747	3
GO:BP	GO:0097107	postsynaptic density assembly	0.000988931	0.00495663	4
GO:BP	GO:0043207	response to external biotic stimulus	0.000988931	0.0557621	45
GO:BP	GO:0071345	cellular response to cytokine stimulus	0.000988931	0.0371747	30
GO:BP	GO:0009607	response to biotic stimulus	0.000988931	0.0570012	46
GO:BP	GO:0097106	postsynaptic density organization	0.000989754	0.00619579	5
GO:BP	GO:0099068	postsynapse assembly	0.000989754	0.00619579	5
GO:BP	GO:0010556	regulation of macromolecule biosynthetic process	0.000991472	0.158612	128
GO:BP	GO:0002040	sprouting angiogenesis	0.00103851	0.0123916	10
GO:BP	GO:0042476	odontogenesis	0.00103851	0.0123916	10
GO:BP	GO:0043270	positive regulation of monoatomic ion transport	0.00105732	0.0111524	9
GO:BP	GO:0002250	adaptive immune response	0.00108881	0.023544	19
GO:BP	GO:0098542	defense response to other organism	0.00108881	0.047088	38
GO:BP	GO:0046883	regulation of hormone secretion	0.00110194	0.016109	13
GO:BP	GO:1900046	regulation of hemostasis	0.00110611	0.0086741	7
GO:BP	GO:0051247	positive regulation of protein metabolic process	0.00115904	0.0421314	34
GO:BP	GO:0002687	positive regulation of leukocyte migration	0.00120485	0.0123916	10
GO:BP	GO:0008217	regulation of blood pressure	0.00120485	0.0123916	10
GO:BP	GO:0015813	L-glutamate transmembrane transport	0.00121308	0.00619579	5
GO:BP	GO:1905606	regulation of presynapse assembly	0.00121308	0.00619579	5
GO:BP	GO:0019216	regulation of lipid metabolic process	0.00121308	0.0185874	15
GO:BP	GO:0090183	regulation of kidney development	0.00121308	0.00619579	5
GO:BP	GO:0030072	peptide hormone secretion	0.00122375	0.016109	13
GO:BP	GO:0002694	regulation of leukocyte activation	0.00122972	0.0272615	22
GO:BP	GO:0010543	regulation of platelet activation	0.00123365	0.00743494	6
GO:BP	GO:0007632	visual behavior	0.00123365	0.00743494	6
GO:BP	GO:0017156	calcium-ion regulated exocytosis	0.00123465	0.0086741	7
GO:BP	GO:0050866	negative regulation of cell activation	0.00125308	0.0148699	12
GO:BP	GO:0001894	tissue homeostasis	0.00125922	0.0173482	14
GO:BP	GO:0060249	anatomical structure homeostasis	0.00125922	0.0173482	14
GO:BP	GO:0007266	Rho protein signal transduction	0.00127852	0.0123916	10
GO:BP	GO:0006790	sulfur compound metabolic process	0.00133193	0.0198265	16
GO:BP	GO:0030299	intestinal cholesterol absorption	0.0013427	0.00495663	4
GO:BP	GO:0032635	interleukin-6 production	0.00137396	0.0123916	10
GO:BP	GO:0032675	regulation of interleukin-6 production	0.00137396	0.0123916	10
GO:BP	GO:0051781	positive regulation of cell division	0.00137843	0.0086741	7
GO:BP	GO:0051588	regulation of neurotransmitter transport	0.00137843	0.0086741	7
GO:BP	GO:0031032	actomyosin structure organization	0.00140105	0.0148699	12
GO:BP	GO:0048729	tissue morphogenesis	0.0014047	0.0309789	25
GO:BP	GO:0010468	regulation of gene expression	0.00140553	0.154895	125
GO:BP	GO:0043279	response to alkaloid	0.00141054	0.00743494	6
GO:BP	GO:0035272	exocrine system development	0.00141054	0.00743494	6
GO:BP	GO:0009416	response to light stimulus	0.00142931	0.0185874	15
GO:BP	GO:0006650	glycerophospholipid metabolic process	0.00142931	0.0185874	15
GO:BP	GO:0099174	regulation of presynapse organization	0.00145126	0.00619579	5
GO:BP	GO:1900271	regulation of long-term synaptic potentiation	0.00145126	0.00619579	5
GO:BP	GO:0017157	regulation of exocytosis	0.00146461	0.0136307	11
GO:BP	GO:1905954	positive regulation of lipid localization	0.00150586	0.00991326	8
GO:BP	GO:0002690	positive regulation of leukocyte chemotaxis	0.00150586	0.00991326	8
GO:BP	GO:0046849	bone remodeling	0.00150586	0.00991326	8
GO:BP	GO:0048705	skeletal system morphogenesis	0.00151108	0.0173482	14
GO:BP	GO:1905330	regulation of morphogenesis of an epithelium	0.0015237	0.0086741	7
GO:BP	GO:0050778	positive regulation of immune response	0.001543	0.0322181	26
GO:BP	GO:0061041	regulation of wound healing	0.00154716	0.0111524	9
GO:BP	GO:1904950	negative regulation of establishment of protein localization	0.00154716	0.0111524	9
GO:BP	GO:0090276	regulation of peptide hormone secretion	0.00154755	0.0136307	11
GO:BP	GO:0007156	homophilic cell adhesion via plasma membrane adhesion molecules	0.00155064	0.0123916	10
GO:BP	GO:0045778	positive regulation of ossification	0.00160551	0.00743494	6
GO:BP	GO:0001656	metanephros development	0.0016424	0.00991326	8
GO:BP	GO:0015748	organophosphate ester transport	0.00164364	0.0136307	11
GO:BP	GO:0048771	tissue remodeling	0.00164364	0.0136307	11
GO:BP	GO:0051235	maintenance of location	0.00167873	0.0198265	16
GO:BP	GO:0031347	regulation of defense response	0.00167873	0.0334572	27
GO:BP	GO:0044248	cellular catabolic process	0.00168512	0.0570012	46
GO:BP	GO:0034204	lipid translocation	0.00168512	0.0086741	7
GO:BP	GO:0001774	microglial cell activation	0.00173	0.00619579	5
GO:BP	GO:0003071	renal system process involved in regulation of systemic arterial blood pressure	0.00174749	0.00495663	4
GO:BP	GO:2001256	regulation of store-operated calcium entry	0.00174749	0.00495663	4
GO:BP	GO:0035633	maintenance of blood-brain barrier	0.00174749	0.00495663	4
GO:BP	GO:0016202	regulation of striated muscle tissue development	0.00174749	0.00495663	4
GO:BP	GO:0002523	leukocyte migration involved in inflammatory response	0.00174749	0.00495663	4
GO:BP	GO:0150094	amyloid-beta clearance by cellular catabolic process	0.00176152	0.00371747	3
GO:BP	GO:0008203	cholesterol metabolic process	0.00178668	0.0111524	9
GO:BP	GO:0071695	anatomical structure maturation	0.00179896	0.0173482	14
GO:BP	GO:0061756	leukocyte adhesion to vascular endothelial cell	0.00181712	0.00743494	6
GO:BP	GO:0001676	long-chain fatty acid metabolic process	0.00186185	0.0086741	7
GO:BP	GO:0021766	hippocampus development	0.00186185	0.0086741	7
GO:BP	GO:0051171	regulation of nitrogen compound metabolic process	0.00188181	0.152416	123
GO:BP	GO:0050714	positive regulation of protein secretion	0.00192503	0.0111524	9
GO:BP	GO:0022607	cellular component assembly	0.00192743	0.133829	108
GO:BP	GO:0001889	liver development	0.00193374	0.00991326	8
GO:BP	GO:0099084	postsynaptic specialization organization	0.00205561	0.00619579	5
GO:BP	GO:0071526	semaphorin-plexin signaling pathway	0.00206257	0.00743494	6
GO:BP	GO:0032024	positive regulation of insulin secretion	0.00206257	0.0086741	7
GO:BP	GO:0071622	regulation of granulocyte chemotaxis	0.00206257	0.00743494	6
GO:BP	GO:0022407	regulation of cell-cell adhesion	0.00206257	0.023544	19
GO:BP	GO:0048483	autonomic nervous system development	0.00206257	0.00743494	6
GO:BP	GO:0060021	roof of mouth development	0.00210235	0.00991326	8
GO:BP	GO:2000027	regulation of animal organ morphogenesis	0.00210235	0.00991326	8
GO:BP	GO:1903034	regulation of response to wounding	0.00213685	0.0123916	10
GO:BP	GO:0007229	integrin-mediated signaling pathway	0.00222439	0.0111524	9
GO:BP	GO:0097305	response to alcohol	0.00222439	0.0111524	9
GO:BP	GO:0170043	non-proteinogenic amino acid biosynthetic process	0.00225778	0.00495663	4
GO:BP	GO:0032291	axon ensheathment in central nervous system	0.00225778	0.00495663	4
GO:BP	GO:0022010	central nervous system myelination	0.00225778	0.00495663	4
GO:BP	GO:0014075	response to amine	0.00225778	0.00495663	4
GO:BP	GO:0001975	response to amphetamine	0.00225778	0.00495663	4
GO:BP	GO:0046889	positive regulation of lipid biosynthetic process	0.0022665	0.0086741	7
GO:BP	GO:0042475	odontogenesis of dentin-containing tooth	0.00227609	0.00991326	8
GO:BP	GO:1901135	carbohydrate derivative metabolic process	0.0023054	0.0446097	36
GO:BP	GO:1905517	macrophage migration	0.00231925	0.00743494	6
GO:BP	GO:0050771	negative regulation of axonogenesis	0.00231925	0.00743494	6
GO:BP	GO:0014015	positive regulation of gliogenesis	0.00231925	0.00743494	6
GO:BP	GO:0007517	muscle organ development	0.00232505	0.0185874	15
GO:BP	GO:0060541	respiratory system development	0.00237147	0.016109	13
GO:BP	GO:0050901	leukocyte tethering or rolling	0.00238999	0.00619579	5
GO:BP	GO:0061900	glial cell activation	0.00238999	0.00619579	5
GO:BP	GO:0031641	regulation of myelination	0.00238999	0.00619579	5
GO:BP	GO:0050728	negative regulation of inflammatory response	0.00239761	0.0123916	10
GO:BP	GO:0009056	catabolic process	0.00240053	0.0830235	67
GO:BP	GO:0071496	cellular response to external stimulus	0.00241082	0.0185874	15
GO:BP	GO:0060828	regulation of canonical Wnt signaling pathway	0.00242042	0.0173482	14
GO:BP	GO:1903169	regulation of calcium ion transmembrane transport	0.00244123	0.00991326	8
GO:BP	GO:0071621	granulocyte chemotaxis	0.00244123	0.00991326	8
GO:BP	GO:0061008	hepaticobiliary system development	0.00244123	0.00991326	8
GO:BP	GO:0015918	sterol transport	0.0025225	0.0111524	9
GO:BP	GO:0045637	regulation of myeloid cell differentiation	0.00255973	0.0148699	12
GO:BP	GO:0031401	positive regulation of protein modification process	0.00257675	0.0285006	23
GO:BP	GO:0045744	negative regulation of G protein-coupled receptor signaling pathway	0.00259849	0.00743494	6
GO:BP	GO:0046651	lymphocyte proliferation	0.00260746	0.0185874	15
GO:BP	GO:0080134	regulation of response to stress	0.00266732	0.0483271	39
GO:BP	GO:0099173	postsynapse organization	0.00269909	0.0123916	10
GO:BP	GO:0030100	regulation of endocytosis	0.00269909	0.016109	13
GO:BP	GO:0062207	regulation of pattern recognition receptor signaling pathway	0.00269909	0.0123916	10
GO:BP	GO:0051402	neuron apoptotic process	0.00269909	0.016109	13
GO:BP	GO:0007589	body fluid secretion	0.00270638	0.0086741	7
GO:BP	GO:0097035	regulation of membrane lipid distribution	0.00270638	0.0086741	7
GO:BP	GO:0046649	lymphocyte activation	0.00273942	0.0334572	27
GO:BP	GO:2001223	negative regulation of neuron migration	0.00275239	0.00371747	3
GO:BP	GO:0061518	microglial cell proliferation	0.00275239	0.00371747	3
GO:BP	GO:1904672	regulation of somatic stem cell population maintenance	0.00275239	0.00371747	3
GO:BP	GO:1902732	positive regulation of chondrocyte proliferation	0.00275239	0.00371747	3
GO:BP	GO:0110110	positive regulation of animal organ morphogenesis	0.00275239	0.00619579	5
GO:BP	GO:0060134	prepulse inhibition	0.00275239	0.00371747	3
GO:BP	GO:1903670	regulation of sprouting angiogenesis	0.00275239	0.00619579	5
GO:BP	GO:0050678	regulation of epithelial cell proliferation	0.00275239	0.0210657	17
GO:BP	GO:0021952	central nervous system projection neuron axonogenesis	0.00275239	0.00619579	5
GO:BP	GO:0071314	cellular response to cocaine	0.00275239	0.00371747	3
GO:BP	GO:0002269	leukocyte activation involved in inflammatory response	0.00275239	0.00619579	5
GO:BP	GO:0034626	fatty acid elongation, polyunsaturated fatty acid	0.00275239	0.00371747	3
GO:BP	GO:0030431	sleep	0.00275239	0.00371747	3
GO:BP	GO:0019368	fatty acid elongation, unsaturated fatty acid	0.00275239	0.00371747	3
GO:BP	GO:0021960	anterior commissure morphogenesis	0.00275239	0.00371747	3
GO:BP	GO:2001054	negative regulation of mesenchymal cell apoptotic process	0.00275239	0.00371747	3
GO:BP	GO:0071674	mononuclear cell migration	0.00275625	0.0136307	11
GO:BP	GO:0014059	regulation of dopamine secretion	0.00275625	0.00495663	4
GO:BP	GO:2000178	negative regulation of neural precursor cell proliferation	0.00275625	0.00495663	4
GO:BP	GO:0014829	vascular associated smooth muscle contraction	0.00275625	0.00495663	4
GO:BP	GO:0098856	intestinal lipid absorption	0.00275625	0.00495663	4
GO:BP	GO:0051495	positive regulation of cytoskeleton organization	0.00275625	0.0136307	11
GO:BP	GO:0048714	positive regulation of oligodendrocyte differentiation	0.00275625	0.00495663	4
GO:BP	GO:0045834	positive regulation of lipid metabolic process	0.00277666	0.00991326	8
GO:BP	GO:0051224	negative regulation of protein transport	0.00277666	0.00991326	8
GO:BP	GO:0048638	regulation of developmental growth	0.00277666	0.0173482	14
GO:BP	GO:0021872	forebrain generation of neurons	0.00282135	0.00743494	6
GO:BP	GO:0150076	neuroinflammatory response	0.00282135	0.00743494	6
GO:BP	GO:0034113	heterotypic cell-cell adhesion	0.00282135	0.00743494	6
GO:BP	GO:0045087	innate immune response	0.00288136	0.0359356	29
GO:BP	GO:0170039	proteinogenic amino acid metabolic process	0.00295063	0.0123916	10
GO:BP	GO:1902652	secondary alcohol metabolic process	0.00299763	0.0111524	9
GO:BP	GO:0009308	amine metabolic process	0.00299825	0.00991326	8
GO:BP	GO:0070663	regulation of leukocyte proliferation	0.00299825	0.016109	13
GO:BP	GO:0007163	establishment or maintenance of cell polarity	0.00301132	0.0148699	12
GO:BP	GO:0032943	mononuclear cell proliferation	0.00307399	0.0185874	15
GO:BP	GO:0007043	cell-cell junction assembly	0.0031289	0.0123916	10
GO:BP	GO:0035176	social behavior	0.00313528	0.00619579	5
GO:BP	GO:0031102	neuron projection regeneration	0.00313528	0.00619579	5
GO:BP	GO:0030279	negative regulation of ossification	0.00313528	0.00619579	5
GO:BP	GO:0003073	regulation of systemic arterial blood pressure	0.00315201	0.0086741	7
GO:BP	GO:0002064	epithelial cell development	0.00315201	0.0148699	12
GO:BP	GO:0045807	positive regulation of endocytosis	0.00318524	0.0111524	9
GO:BP	GO:1903706	regulation of hemopoiesis	0.00329991	0.0210657	17
GO:BP	GO:0010631	epithelial cell migration	0.00330627	0.0185874	15
GO:BP	GO:0015718	monocarboxylic acid transport	0.00330627	0.0123916	10
GO:BP	GO:0014706	striated muscle tissue development	0.00330627	0.0148699	12
GO:BP	GO:0061448	connective tissue development	0.00340817	0.0173482	14
GO:BP	GO:0021516	dorsal spinal cord development	0.0034213	0.00495663	4
GO:BP	GO:0098698	postsynaptic specialization assembly	0.0034213	0.00495663	4
GO:BP	GO:0003407	neural retina development	0.00344637	0.0086741	7
GO:BP	GO:0045216	cell-cell junction organization	0.00346054	0.0148699	12
GO:BP	GO:0022604	regulation of cell morphogenesis	0.00346054	0.0148699	12
GO:BP	GO:0007254	JNK cascade	0.00348992	0.0123916	10
GO:BP	GO:1904673	negative regulation of somatic stem cell population maintenance	0.00350206	0.00247831	2
GO:BP	GO:0072039	regulation of mesenchymal cell apoptotic process involved in nephron morphogenesis	0.00350206	0.00247831	2
GO:BP	GO:0070256	negative regulation of mucus secretion	0.00350206	0.00247831	2
GO:BP	GO:0002252	immune effector process	0.00350206	0.0285006	23
GO:BP	GO:0019935	cyclic-nucleotide-mediated signaling	0.00350206	0.00743494	6
GO:BP	GO:1904172	positive regulation of bleb assembly	0.00350206	0.00247831	2
GO:BP	GO:0072040	negative regulation of mesenchymal cell apoptotic process involved in nephron morphogenesis	0.00350206	0.00247831	2
GO:BP	GO:1990708	conditioned place preference	0.00350206	0.00247831	2
GO:BP	GO:1904170	regulation of bleb assembly	0.00350206	0.00247831	2
GO:BP	GO:1904064	positive regulation of cation transmembrane transport	0.00350206	0.00743494	6
GO:BP	GO:0043932	ossification involved in bone remodeling	0.00350206	0.00247831	2
GO:BP	GO:1901145	mesenchymal cell apoptotic process involved in nephron morphogenesis	0.00350206	0.00247831	2
GO:BP	GO:0031914	negative regulation of synaptic plasticity	0.00350206	0.00247831	2
GO:BP	GO:0090132	epithelium migration	0.00351045	0.0185874	15
GO:BP	GO:0008360	regulation of cell shape	0.00356231	0.0111524	9
GO:BP	GO:0048565	digestive tract development	0.00356231	0.0111524	9
GO:BP	GO:0030879	mammary gland development	0.00356231	0.0111524	9
GO:BP	GO:0051260	protein homooligomerization	0.00356579	0.0148699	12
GO:BP	GO:0007389	pattern specification process	0.00358398	0.0247831	20
GO:BP	GO:0170033	L-amino acid metabolic process	0.00363212	0.0123916	10
GO:BP	GO:0001657	ureteric bud development	0.00367107	0.00991326	8
GO:BP	GO:0031016	pancreas development	0.00368979	0.0086741	7
GO:BP	GO:0034097	response to cytokine	0.00378232	0.0371747	30
GO:BP	GO:0033993	response to lipid	0.00382691	0.0285006	23
GO:BP	GO:0045332	phospholipid translocation	0.00385143	0.00743494	6
GO:BP	GO:0036293	response to decreased oxygen levels	0.00387637	0.0136307	11
GO:BP	GO:0051651	maintenance of location in cell	0.00391608	0.0148699	12
GO:BP	GO:0090130	tissue migration	0.00391659	0.0185874	15
GO:BP	GO:0044238	primary metabolic process	0.00392429	0.33829	273
GO:BP	GO:0072164	mesonephric tubule development	0.00392741	0.00991326	8
GO:BP	GO:0018958	phenol-containing compound metabolic process	0.00392741	0.00991326	8
GO:BP	GO:0044344	cellular response to fibroblast growth factor stimulus	0.00392741	0.00991326	8
GO:BP	GO:0072163	mesonephric epithelium development	0.00392741	0.00991326	8
GO:BP	GO:0150079	negative regulation of neuroinflammatory response	0.00395167	0.00371747	3
GO:BP	GO:0061517	macrophage proliferation	0.00395167	0.00371747	3
GO:BP	GO:0019367	fatty acid elongation, saturated fatty acid	0.00395167	0.00371747	3
GO:BP	GO:0060174	limb bud formation	0.00395167	0.00371747	3
GO:BP	GO:0006576	biogenic amine metabolic process	0.00397825	0.0086741	7
GO:BP	GO:0002067	glandular epithelial cell differentiation	0.00397825	0.0086741	7
GO:BP	GO:0009064	glutamine family amino acid metabolic process	0.00397825	0.0086741	7
GO:BP	GO:0120161	regulation of cold-induced thermogenesis	0.00399201	0.0111524	9
GO:BP	GO:1905521	regulation of macrophage migration	0.00402744	0.00619579	5
GO:BP	GO:0051703	biological process involved in intraspecies interaction between organisms	0.00402744	0.00619579	5
GO:BP	GO:0072210	metanephric nephron development	0.00402744	0.00619579	5
GO:BP	GO:0006911	phagocytosis, engulfment	0.00402744	0.00619579	5
GO:BP	GO:0010996	response to auditory stimulus	0.00405282	0.00495663	4
GO:BP	GO:0048634	regulation of muscle organ development	0.00405282	0.00495663	4
GO:BP	GO:1905523	positive regulation of macrophage migration	0.00405282	0.00495663	4
GO:BP	GO:0044237	cellular metabolic process	0.00405282	0.339529	274
GO:BP	GO:0035020	regulation of Rac protein signal transduction	0.00405282	0.00495663	4
GO:BP	GO:0071774	response to fibroblast growth factor	0.00416832	0.00991326	8
GO:BP	GO:0034767	positive regulation of monoatomic ion transmembrane transport	0.00418808	0.00743494	6
GO:BP	GO:0061045	negative regulation of wound healing	0.00418808	0.00743494	6
GO:BP	GO:0042246	tissue regeneration	0.00418808	0.00743494	6
GO:BP	GO:0106106	cold-induced thermogenesis	0.00421181	0.0111524	9
GO:BP	GO:0070201	regulation of establishment of protein localization	0.00425908	0.023544	19
GO:BP	GO:0051223	regulation of protein transport	0.00426797	0.0210657	17
GO:BP	GO:1903035	negative regulation of response to wounding	0.00428306	0.0086741	7
GO:BP	GO:0030301	cholesterol transport	0.00446556	0.00991326	8
GO:BP	GO:0061326	renal tubule development	0.00446556	0.00991326	8
GO:BP	GO:0031333	negative regulation of protein-containing complex assembly	0.00448118	0.0111524	9
GO:BP	GO:0015031	protein transport	0.00450109	0.047088	38
GO:BP	GO:0003254	regulation of membrane depolarization	0.0045743	0.00619579	5
GO:BP	GO:0008542	visual learning	0.0045743	0.00619579	5
GO:BP	GO:0030501	positive regulation of bone mineralization	0.0045743	0.00619579	5
GO:BP	GO:0051932	synaptic transmission, GABAergic	0.0045743	0.00619579	5
GO:BP	GO:0050853	B cell receptor signaling pathway	0.00461675	0.00743494	6
GO:BP	GO:0030193	regulation of blood coagulation	0.00461675	0.00743494	6
GO:BP	GO:0050709	negative regulation of protein secretion	0.00461675	0.00743494	6
GO:BP	GO:0060079	excitatory postsynaptic potential	0.00463056	0.0086741	7
GO:BP	GO:0034308	primary alcohol metabolic process	0.00463056	0.0086741	7
GO:BP	GO:0001659	temperature homeostasis	0.00465731	0.0123916	10
GO:BP	GO:0007519	skeletal muscle tissue development	0.00465731	0.0123916	10
GO:BP	GO:0055123	digestive system development	0.00472667	0.0111524	9
GO:BP	GO:0042692	muscle cell differentiation	0.00474316	0.0198265	16
GO:BP	GO:0048562	embryonic organ morphogenesis	0.00474316	0.0185874	15
GO:BP	GO:0048469	cell maturation	0.00482389	0.0136307	11
GO:BP	GO:0050433	regulation of catecholamine secretion	0.0048744	0.00495663	4
GO:BP	GO:0071800	podosome assembly	0.0048744	0.00495663	4
GO:BP	GO:0061298	retina vasculature development in camera-type eye	0.0048744	0.00495663	4
GO:BP	GO:1902905	positive regulation of supramolecular fiber organization	0.0048959	0.0123916	10
GO:BP	GO:0051494	negative regulation of cytoskeleton organization	0.0048959	0.0123916	10
GO:BP	GO:0022612	gland morphogenesis	0.00499895	0.0111524	9
GO:BP	GO:0045667	regulation of osteoblast differentiation	0.00499895	0.0111524	9
GO:BP	GO:0007269	neurotransmitter secretion	0.00505784	0.00991326	8
GO:BP	GO:0099643	signal release from synapse	0.00505784	0.00991326	8
GO:BP	GO:0001823	mesonephros development	0.00505784	0.00991326	8
GO:BP	GO:0018193	peptidyl-amino acid modification	0.00515802	0.023544	19
GO:BP	GO:0051966	regulation of synaptic transmission, glutamatergic	0.00515802	0.00619579	5
GO:BP	GO:0045184	establishment of protein localization	0.00517831	0.0545229	44
GO:BP	GO:0071407	cellular response to organic cyclic compound	0.00524991	0.0223048	18
GO:BP	GO:0007369	gastrulation	0.00528211	0.0136307	11
GO:BP	GO:0006694	steroid biosynthetic process	0.00528895	0.0111524	9
GO:BP	GO:1903829	positive regulation of protein localization	0.00538407	0.0223048	18
GO:BP	GO:0046683	response to organophosphorus	0.00538407	0.0086741	7
GO:BP	GO:0030048	actin filament-based movement	0.00538407	0.00991326	8
GO:BP	GO:0008543	fibroblast growth factor receptor signaling pathway	0.00538407	0.0086741	7
GO:BP	GO:0120162	positive regulation of cold-induced thermogenesis	0.00538407	0.0086741	7
GO:BP	GO:0031110	regulation of microtubule polymerization or depolymerization	0.00538407	0.0086741	7
GO:BP	GO:0090205	positive regulation of cholesterol metabolic process	0.00539455	0.00371747	3
GO:BP	GO:0014072	response to isoquinoline alkaloid	0.00539455	0.00371747	3
GO:BP	GO:2001053	regulation of mesenchymal cell apoptotic process	0.00539455	0.00371747	3
GO:BP	GO:0050851	antigen receptor-mediated signaling pathway	0.00539455	0.0123916	10
GO:BP	GO:0043278	response to morphine	0.00539455	0.00371747	3
GO:BP	GO:1901503	ether biosynthetic process	0.00539455	0.00371747	3
GO:BP	GO:0060371	regulation of atrial cardiac muscle cell membrane depolarization	0.00539455	0.00371747	3
GO:BP	GO:1903828	negative regulation of protein localization	0.00547333	0.0136307	11
GO:BP	GO:0032271	regulation of protein polymerization	0.00547333	0.0136307	11
GO:BP	GO:0031348	negative regulation of defense response	0.00559471	0.0148699	12
GO:BP	GO:0051302	regulation of cell division	0.00566351	0.0123916	10
GO:BP	GO:1903305	regulation of regulated secretory pathway	0.00572592	0.00991326	8
GO:BP	GO:0002274	myeloid leukocyte activation	0.00574328	0.0136307	11
GO:BP	GO:0046717	acid secretion	0.0057487	0.00495663	4
GO:BP	GO:0055094	response to lipoprotein particle	0.0057487	0.00495663	4
GO:BP	GO:0002115	store-operated calcium entry	0.0057487	0.00495663	4
GO:BP	GO:1904861	excitatory synapse assembly	0.0057487	0.00495663	4
GO:BP	GO:0014046	dopamine secretion	0.0057487	0.00495663	4
GO:BP	GO:0048678	response to axon injury	0.00575264	0.00619579	5
GO:BP	GO:0009790	embryo development	0.00594513	0.0446097	36
GO:BP	GO:0010810	regulation of cell-substrate adhesion	0.00599824	0.0136307	11
GO:BP	GO:0072348	sulfur compound transport	0.00604559	0.00743494	6
GO:BP	GO:0043583	ear development	0.00606993	0.0148699	12
GO:BP	GO:0042116	macrophage activation	0.00623198	0.0086741	7
GO:BP	GO:0048839	inner ear development	0.00628852	0.0136307	11
GO:BP	GO:1900047	negative regulation of hemostasis	0.00650462	0.00619579	5
GO:BP	GO:1990573	potassium ion import across plasma membrane	0.00650462	0.00619579	5
GO:BP	GO:2001222	regulation of neuron migration	0.00650462	0.00619579	5
GO:BP	GO:0021955	central nervous system neuron axonogenesis	0.00650462	0.00619579	5
GO:BP	GO:0016601	Rac protein signal transduction	0.00650462	0.00619579	5
GO:BP	GO:0051209	release of sequestered calcium ion into cytosol	0.00650462	0.00991326	8
GO:BP	GO:0048736	appendage development	0.0065561	0.0136307	11
GO:BP	GO:0060538	skeletal muscle organ development	0.0065561	0.0123916	10
GO:BP	GO:0060173	limb development	0.0065561	0.0136307	11
GO:BP	GO:0032880	regulation of protein localization	0.00660698	0.0346964	28
GO:BP	GO:0062208	positive regulation of pattern recognition receptor signaling pathway	0.00660698	0.00743494	6
GO:BP	GO:0099565	chemical synaptic transmission, postsynaptic	0.00668174	0.0086741	7
GO:BP	GO:0035023	regulation of Rho protein signal transduction	0.00668174	0.0086741	7
GO:BP	GO:0042110	T cell activation	0.00681012	0.0247831	20
GO:BP	GO:0017121	plasma membrane phospholipid scrambling	0.00681531	0.00495663	4
GO:BP	GO:0032368	regulation of lipid transport	0.00688526	0.00991326	8
GO:BP	GO:0051283	negative regulation of sequestering of calcium ion	0.00688526	0.00991326	8
GO:BP	GO:0071675	regulation of mononuclear cell migration	0.00688526	0.00991326	8
GO:BP	GO:0045766	positive regulation of angiogenesis	0.00688845	0.0111524	9
GO:BP	GO:0003002	regionalization	0.00688845	0.0223048	18
GO:BP	GO:1990845	adaptive thermogenesis	0.00688845	0.0111524	9
GO:BP	GO:0006520	amino acid metabolic process	0.00702936	0.0173482	14
GO:BP	GO:1900221	regulation of amyloid-beta clearance	0.00718073	0.00371747	3
GO:BP	GO:0032941	secretion by tissue	0.00718073	0.00619579	5
GO:BP	GO:0010232	vascular transport	0.00718073	0.00371747	3
GO:BP	GO:0086002	cardiac muscle cell action potential involved in contraction	0.00718073	0.00619579	5
GO:BP	GO:1901861	regulation of muscle tissue development	0.00718073	0.00619579	5
GO:BP	GO:0051345	positive regulation of hydrolase activity	0.00718073	0.00619579	5
GO:BP	GO:0150104	transport across blood-brain barrier	0.00718073	0.00371747	3
GO:BP	GO:0038063	collagen-activated tyrosine kinase receptor signaling pathway	0.00718073	0.00371747	3
GO:BP	GO:0050818	regulation of coagulation	0.00718073	0.00743494	6
GO:BP	GO:0035589	G protein-coupled purinergic nucleotide receptor signaling pathway	0.00718073	0.00371747	3
GO:BP	GO:0034154	toll-like receptor 7 signaling pathway	0.00718073	0.00371747	3
GO:BP	GO:0140894	endolysosomal toll-like receptor signaling pathway	0.00718073	0.00619579	5
GO:BP	GO:0072224	metanephric glomerulus development	0.00718073	0.00371747	3
GO:BP	GO:0032488	Cdc42 protein signal transduction	0.00718073	0.00371747	3
GO:BP	GO:0019370	leukotriene biosynthetic process	0.00718073	0.00371747	3
GO:BP	GO:0019827	stem cell population maintenance	0.00719973	0.0111524	9
GO:BP	GO:0030316	osteoclast differentiation	0.00722915	0.00991326	8
GO:BP	GO:1901605	alpha-amino acid metabolic process	0.00737988	0.0136307	11
GO:BP	GO:0051336	regulation of hydrolase activity	0.00763596	0.0086741	7
GO:BP	GO:0043473	pigmentation	0.00763596	0.0086741	7
GO:BP	GO:1901879	regulation of protein depolymerization	0.00763596	0.0086741	7
GO:BP	GO:0070482	response to oxygen levels	0.00769007	0.0136307	11
GO:BP	GO:0060560	developmental growth involved in morphogenesis	0.00769007	0.0136307	11
GO:BP	GO:0097530	granulocyte migration	0.00769007	0.00991326	8
GO:BP	GO:0051282	regulation of sequestering of calcium ion	0.00769007	0.00991326	8
GO:BP	GO:0030324	lung development	0.00769007	0.0136307	11
GO:BP	GO:0046530	photoreceptor cell differentiation	0.00775239	0.00743494	6
GO:BP	GO:0030166	proteoglycan biosynthetic process	0.00775239	0.00743494	6
GO:BP	GO:0071402	cellular response to lipoprotein particle stimulus	0.0078548	0.00495663	4
GO:BP	GO:2000036	regulation of stem cell population maintenance	0.0078548	0.00495663	4
GO:BP	GO:0099637	neurotransmitter receptor transport	0.0078548	0.00495663	4
GO:BP	GO:0015701	bicarbonate transport	0.0078548	0.00495663	4
GO:BP	GO:0035988	chondrocyte proliferation	0.0078548	0.00495663	4
GO:BP	GO:0051258	protein polymerization	0.0078689	0.016109	13
GO:BP	GO:0060341	regulation of cellular localization	0.0078888	0.0371747	30
GO:BP	GO:0032715	negative regulation of interleukin-6 production	0.00795557	0.00619579	5
GO:BP	GO:1904018	positive regulation of vasculature development	0.00795557	0.0111524	9
GO:BP	GO:0098727	maintenance of cell number	0.00795557	0.0111524	9
GO:BP	GO:0043030	regulation of macrophage activation	0.00795557	0.00619579	5
GO:BP	GO:0051216	cartilage development	0.00796269	0.0136307	11
GO:BP	GO:0002429	immune response-activating cell surface receptor signaling pathway	0.00819527	0.0148699	12
GO:BP	GO:1905312	positive regulation of cardiac neural crest cell migration involved in outflow tract morphogenesis	0.00838901	0.00247831	2
GO:BP	GO:0002540	leukotriene production involved in inflammatory response	0.00838901	0.00247831	2
GO:BP	GO:0002538	arachidonic acid metabolite production involved in inflammatory response	0.00838901	0.00247831	2
GO:BP	GO:0009892	negative regulation of metabolic process	0.00838901	0.0916976	74
GO:BP	GO:1903712	cysteine transmembrane transport	0.00838901	0.00247831	2
GO:BP	GO:0045123	cellular extravasation	0.00838901	0.00743494	6
GO:BP	GO:1904694	negative regulation of vascular associated smooth muscle contraction	0.00838901	0.00247831	2
GO:BP	GO:1905310	regulation of cardiac neural crest cell migration involved in outflow tract morphogenesis	0.00838901	0.00247831	2
GO:BP	GO:0071242	cellular response to ammonium ion	0.00838901	0.00247831	2
GO:BP	GO:0042883	cysteine transport	0.00838901	0.00247831	2
GO:BP	GO:0071288	cellular response to mercury ion	0.00838901	0.00247831	2
GO:BP	GO:1902994	regulation of phospholipid efflux	0.00838901	0.00247831	2
GO:BP	GO:0097647	amylin receptor signaling pathway	0.00838901	0.00247831	2
GO:BP	GO:0120041	positive regulation of macrophage proliferation	0.00838901	0.00247831	2
GO:BP	GO:0120040	regulation of macrophage proliferation	0.00838901	0.00247831	2
GO:BP	GO:1902995	positive regulation of phospholipid efflux	0.00838901	0.00247831	2
GO:BP	GO:0060359	response to ammonium ion	0.00838901	0.00247831	2
GO:BP	GO:0021543	pallium development	0.00838901	0.0111524	9
GO:BP	GO:1900223	positive regulation of amyloid-beta clearance	0.00838901	0.00247831	2
GO:BP	GO:1904062	regulation of monoatomic cation transmembrane transport	0.00838901	0.0111524	9
GO:BP	GO:1900245	positive regulation of MDA-5 signaling pathway	0.00838901	0.00247831	2
GO:BP	GO:0051208	sequestering of calcium ion	0.00846973	0.00991326	8
GO:BP	GO:0044706	multi-multicellular organism process	0.00846973	0.00991326	8
GO:BP	GO:0099587	inorganic ion import across plasma membrane	0.00854232	0.0086741	7
GO:BP	GO:0098659	inorganic cation import across plasma membrane	0.00854232	0.0086741	7
GO:BP	GO:0030323	respiratory tube development	0.00854232	0.0136307	11
GO:BP	GO:0046330	positive regulation of JNK cascade	0.00854232	0.0086741	7
GO:BP	GO:0044272	sulfur compound biosynthetic process	0.00867936	0.0111524	9
GO:BP	GO:0035850	epithelial cell differentiation involved in kidney development	0.00872378	0.00619579	5
GO:BP	GO:0051254	positive regulation of RNA metabolic process	0.00874923	0.063197	51
GO:BP	GO:0045935	positive regulation of nucleobase-containing compound metabolic process	0.00876194	0.0681537	55
GO:BP	GO:0006753	nucleoside phosphate metabolic process	0.00877592	0.0260223	21
GO:BP	GO:0008652	amino acid biosynthetic process	0.00892922	0.00743494	6
GO:BP	GO:0003156	regulation of animal organ formation	0.00892922	0.00495663	4
GO:BP	GO:0032964	collagen biosynthetic process	0.00892922	0.00495663	4
GO:BP	GO:0045745	positive regulation of G protein-coupled receptor signaling pathway	0.00892922	0.00495663	4
GO:BP	GO:0051281	positive regulation of release of sequestered calcium ion into cytosol	0.00892922	0.00495663	4
GO:BP	GO:0051057	positive regulation of small GTPase mediated signal transduction	0.00892922	0.00743494	6
GO:BP	GO:0051580	regulation of neurotransmitter uptake	0.00901918	0.00371747	3
GO:BP	GO:0098883	synapse pruning	0.00901918	0.00371747	3
GO:BP	GO:0097152	mesenchymal cell apoptotic process	0.00901918	0.00371747	3
GO:BP	GO:2000739	regulation of mesenchymal stem cell differentiation	0.00901918	0.00371747	3
GO:BP	GO:0021554	optic nerve development	0.00901918	0.00371747	3
GO:BP	GO:0061299	retina vasculature morphogenesis in camera-type eye	0.00901918	0.00371747	3
GO:BP	GO:1903978	regulation of microglial cell activation	0.00901918	0.00371747	3
GO:BP	GO:0006029	proteoglycan metabolic process	0.00906225	0.0086741	7
GO:BP	GO:0002761	regulation of myeloid leukocyte differentiation	0.00943602	0.00991326	8
GO:BP	GO:0050770	regulation of axonogenesis	0.00943602	0.00991326	8
GO:BP	GO:0009150	purine ribonucleotide metabolic process	0.00948313	0.0210657	17
GO:BP	GO:1901652	response to peptide	0.00952005	0.0185874	15
GO:BP	GO:0018108	peptidyl-tyrosine phosphorylation	0.00956545	0.0123916	10
GO:BP	GO:0031018	endocrine pancreas development	0.0095736	0.00619579	5
GO:BP	GO:0006636	unsaturated fatty acid biosynthetic process	0.0095736	0.00619579	5
GO:BP	GO:0070169	positive regulation of biomineral tissue development	0.0095736	0.00619579	5
GO:BP	GO:2000648	positive regulation of stem cell proliferation	0.0095736	0.00619579	5
GO:BP	GO:0050919	negative chemotaxis	0.0095736	0.00619579	5
GO:BP	GO:0006885	regulation of pH	0.00965831	0.0086741	7
GO:BP	GO:0021510	spinal cord development	0.00965831	0.0086741	7
GO:BP	GO:0140546	defense response to symbiont	0.00965831	0.0384139	31
GO:BP	GO:0040008	regulation of growth	0.00966556	0.023544	19
GO:BP	GO:0001666	response to hypoxia	0.00997137	0.0123916	10
GO:BP	GO:0050877	nervous system process	0.00997668	0.0842627	68
GO:BP	GO:0071312	cellular response to alkaloid	0.0102794	0.00495663	4
GO:BP	GO:0031400	negative regulation of protein modification process	0.0104312	0.0148699	12
GO:BP	GO:0043524	negative regulation of neuron apoptotic process	0.0105321	0.0111524	9
GO:BP	GO:0031349	positive regulation of defense response	0.0105726	0.0210657	17
GO:BP	GO:0048146	positive regulation of fibroblast proliferation	0.0106106	0.00619579	5
GO:BP	GO:0099024	plasma membrane invagination	0.0106106	0.00619579	5
GO:BP	GO:0006940	regulation of smooth muscle contraction	0.0106106	0.00619579	5
GO:BP	GO:0018212	peptidyl-tyrosine modification	0.0109328	0.0123916	10
GO:BP	GO:0030593	neutrophil chemotaxis	0.0113097	0.00743494	6
GO:BP	GO:0010638	positive regulation of organelle organization	0.0113097	0.023544	19
GO:BP	GO:0061337	cardiac conduction	0.0113097	0.00743494	6
GO:BP	GO:0042490	mechanoreceptor differentiation	0.0113097	0.00743494	6
GO:BP	GO:0007625	grooming behavior	0.0113814	0.00371747	3
GO:BP	GO:0030813	positive regulation of nucleotide catabolic process	0.0113814	0.00371747	3
GO:BP	GO:1903037	regulation of leukocyte cell-cell adhesion	0.0113814	0.0173482	14
GO:BP	GO:0072497	mesenchymal stem cell differentiation	0.0113814	0.00371747	3
GO:BP	GO:0032967	positive regulation of collagen biosynthetic process	0.0113814	0.00371747	3
GO:BP	GO:0033123	positive regulation of purine nucleotide catabolic process	0.0113814	0.00371747	3
GO:BP	GO:0042402	cellular biogenic amine catabolic process	0.0113814	0.00371747	3
GO:BP	GO:0030502	negative regulation of bone mineralization	0.0113814	0.00371747	3
GO:BP	GO:0043649	dicarboxylic acid catabolic process	0.0113814	0.00371747	3
GO:BP	GO:0015812	gamma-aminobutyric acid transport	0.0113814	0.00371747	3
GO:BP	GO:0010714	positive regulation of collagen metabolic process	0.0113814	0.00371747	3
GO:BP	GO:0045821	positive regulation of glycolytic process	0.0113814	0.00371747	3
GO:BP	GO:0038084	vascular endothelial growth factor signaling pathway	0.0116384	0.00619579	5
GO:BP	GO:0033628	regulation of cell adhesion mediated by integrin	0.0116384	0.00619579	5
GO:BP	GO:0001754	eye photoreceptor cell differentiation	0.0116384	0.00619579	5
GO:BP	GO:0044085	cellular component biogenesis	0.0116384	0.133829	108
GO:BP	GO:0040036	regulation of fibroblast growth factor receptor signaling pathway	0.0116404	0.00495663	4
GO:BP	GO:0072080	nephron tubule development	0.0116404	0.0086741	7
GO:BP	GO:0090022	regulation of neutrophil chemotaxis	0.0116404	0.00495663	4
GO:BP	GO:0072526	pyridine-containing compound catabolic process	0.0116404	0.0086741	7
GO:BP	GO:0055075	potassium ion homeostasis	0.0116404	0.00495663	4
GO:BP	GO:0090181	regulation of cholesterol metabolic process	0.0116404	0.00495663	4
GO:BP	GO:0050869	negative regulation of B cell activation	0.0116404	0.00495663	4
GO:BP	GO:0050432	catecholamine secretion	0.0116404	0.00495663	4
GO:BP	GO:0009101	glycoprotein biosynthetic process	0.0116501	0.0173482	14
GO:BP	GO:0016331	morphogenesis of embryonic epithelium	0.0120264	0.0111524	9
GO:BP	GO:0050679	positive regulation of epithelial cell proliferation	0.0122998	0.0123916	10
GO:BP	GO:0046328	regulation of JNK cascade	0.0122998	0.00991326	8
GO:BP	GO:0002768	immune response-regulating cell surface receptor signaling pathway	0.0123748	0.0148699	12
GO:BP	GO:0032231	regulation of actin filament bundle assembly	0.012403	0.0086741	7
GO:BP	GO:0010632	regulation of epithelial cell migration	0.0125396	0.0136307	11
GO:BP	GO:0019229	regulation of vasoconstriction	0.0127794	0.00619579	5
GO:BP	GO:0045893	positive regulation of DNA-templated transcription	0.012851	0.0582404	47
GO:BP	GO:0006941	striated muscle contraction	0.0131801	0.0111524	9
GO:BP	GO:0046890	regulation of lipid biosynthetic process	0.0131801	0.0111524	9
GO:BP	GO:0060993	kidney morphogenesis	0.0131801	0.0086741	7
GO:BP	GO:0003014	renal system process	0.0131801	0.0086741	7
GO:BP	GO:0046031	ADP metabolic process	0.0131801	0.0086741	7
GO:BP	GO:0070507	regulation of microtubule cytoskeleton organization	0.0131801	0.0111524	9
GO:BP	GO:1902680	positive regulation of RNA biosynthetic process	0.0131801	0.0582404	47
GO:BP	GO:0007565	female pregnancy	0.0131801	0.0086741	7
GO:BP	GO:0001935	endothelial cell proliferation	0.0131801	0.0111524	9
GO:BP	GO:0030856	regulation of epithelial cell differentiation	0.0131801	0.0111524	9
GO:BP	GO:0086005	ventricular cardiac muscle cell action potential	0.013238	0.00495663	4
GO:BP	GO:0086010	membrane depolarization during action potential	0.013238	0.00495663	4
GO:BP	GO:1905332	positive regulation of morphogenesis of an epithelium	0.013238	0.00495663	4
GO:BP	GO:0099171	presynaptic modulation of chemical synaptic transmission	0.013238	0.00495663	4
GO:BP	GO:1901566	organonitrogen compound biosynthetic process	0.013743	0.063197	51
GO:BP	GO:0030832	regulation of actin filament length	0.0138051	0.0111524	9
GO:BP	GO:0008064	regulation of actin polymerization or depolymerization	0.0138051	0.0111524	9
GO:BP	GO:0019217	regulation of fatty acid metabolic process	0.0138961	0.00743494	6
GO:BP	GO:0002088	lens development in camera-type eye	0.0138961	0.00743494	6
GO:BP	GO:0009410	response to xenobiotic stimulus	0.0138961	0.0123916	10
GO:BP	GO:0010644	cell communication by electrical coupling	0.0139495	0.00371747	3
GO:BP	GO:0042761	very long-chain fatty acid biosynthetic process	0.0139495	0.00371747	3
GO:BP	GO:0090190	positive regulation of branching involved in ureteric bud morphogenesis	0.0139495	0.00371747	3
GO:BP	GO:0030497	fatty acid elongation	0.0139495	0.00371747	3
GO:BP	GO:0048557	embryonic digestive tract morphogenesis	0.0139495	0.00371747	3
GO:BP	GO:0009310	amine catabolic process	0.0139495	0.00371747	3
GO:BP	GO:0009117	nucleotide metabolic process	0.0141316	0.0247831	20
GO:BP	GO:0090407	organophosphate biosynthetic process	0.0144131	0.023544	19
GO:BP	GO:0072521	purine-containing compound metabolic process	0.0144131	0.023544	19
GO:BP	GO:0097402	neuroblast migration	0.014586	0.00247831	2
GO:BP	GO:0021764	amygdala development	0.014586	0.00247831	2
GO:BP	GO:0097065	anterior head development	0.014586	0.00247831	2
GO:BP	GO:0060018	astrocyte fate commitment	0.014586	0.00247831	2
GO:BP	GO:1902338	negative regulation of apoptotic process involved in morphogenesis	0.014586	0.00247831	2
GO:BP	GO:0002118	aggressive behavior	0.014586	0.00247831	2
GO:BP	GO:0060681	branch elongation involved in ureteric bud branching	0.014586	0.00247831	2
GO:BP	GO:0060710	chorio-allantoic fusion	0.014586	0.00247831	2
GO:BP	GO:1902455	negative regulation of stem cell population maintenance	0.014586	0.00247831	2
GO:BP	GO:0032696	negative regulation of interleukin-13 production	0.014586	0.00247831	2
GO:BP	GO:2000741	positive regulation of mesenchymal stem cell differentiation	0.014586	0.00247831	2
GO:BP	GO:0021631	optic nerve morphogenesis	0.014586	0.00247831	2
GO:BP	GO:0071422	succinate transmembrane transport	0.014586	0.00247831	2
GO:BP	GO:1990963	establishment of blood-retinal barrier	0.014586	0.00247831	2
GO:BP	GO:1990379	lipid transport across blood-brain barrier	0.014586	0.00247831	2
GO:BP	GO:0048636	positive regulation of muscle organ development	0.014586	0.00247831	2
GO:BP	GO:0009259	ribonucleotide metabolic process	0.014586		17
GO:BP	GO:0045844	positive regulation of striated muscle tissue development	0.014586		2
GO:BP	GO:0072038	mesenchymal stem cell maintenance involved in nephron morphogenesis	0.014586		2
GO:BP	GO:0014051	gamma-aminobutyric acid secretion	0.014586		2
GO:BP	GO:1904746	negative regulation of apoptotic process involved in development	0.014586		2
GO:BP	GO:0015744	succinate transport	0.014586		2
GO:BP	GO:0043588	skin development	0.0146647		13
GO:BP	GO:0048566	embryonic digestive tract development	0.0146805		4
GO:BP	GO:0031128	developmental induction	0.0146805		4
GO:BP	GO:0043547	positive regulation of GTPase activity	0.0146805		4
GO:BP	GO:0045687	positive regulation of glial cell differentiation	0.0146805		4
GO:BP	GO:0050892	intestinal absorption	0.0146805		4
GO:BP	GO:1903307	positive regulation of regulated secretory pathway	0.0146805		4
GO:BP	GO:0050805	negative regulation of synaptic transmission	0.0146805		4
GO:BP	GO:0042180	cellular ketone metabolic process	0.0147117		10
GO:BP	GO:0035108	limb morphogenesis	0.0147235		9
GO:BP	GO:0035107	appendage morphogenesis	0.0147235		9
GO:BP	GO:0051180	vitamin transport	0.0148307		5
GO:BP	GO:0048488	synaptic vesicle endocytosis	0.0148307		5
GO:BP	GO:0060688	regulation of morphogenesis of a branching structure	0.0148307		5
GO:BP	GO:0021545	cranial nerve development	0.0148307		5
GO:BP	GO:1901137	carbohydrate derivative biosynthetic process	0.0151348		22
GO:BP	GO:0022409	positive regulation of cell-cell adhesion	0.015324		12
GO:BP	GO:0001819	positive regulation of cytokine production	0.0154192		17
GO:BP	GO:0090287	regulation of cellular response to growth factor stimulus	0.0155195		13
GO:BP	GO:0099072	regulation of postsynaptic membrane neurotransmitter receptor levels	0.0156159		6
GO:BP	GO:0045165	cell fate commitment	0.0158694		12
GO:BP	GO:0002695	negative regulation of leukocyte activation	0.0161264		9
GO:BP	GO:0033002	muscle cell proliferation	0.0161264		9
GO:BP	GO:0140238	presynaptic endocytosis	0.0162353		5
GO:BP	GO:0045639	positive regulation of myeloid cell differentiation	0.0162353		7
GO:BP	GO:0043087	regulation of GTPase activity	0.0162353		5
GO:BP	GO:0006937	regulation of muscle contraction	0.0162438		8
GO:BP	GO:0001936	regulation of endothelial cell proliferation	0.0162438		8
GO:BP	GO:0071560	cellular response to transforming growth factor beta stimulus	0.0163872		11
GO:BP	GO:0046434	organophosphate catabolic process	0.0163872		11
GO:BP	GO:0060219	camera-type eye photoreceptor cell differentiation	0.0164737		4
GO:BP	GO:0035025	positive regulation of Rho protein signal transduction	0.0164737		4
GO:BP	GO:1902930	regulation of alcohol biosynthetic process	0.0164737		4
GO:BP	GO:0098801	regulation of renal system process	0.0165034		3
GO:BP	GO:0090494	dopamine uptake	0.0165034		3
GO:BP	GO:0006691	leukotriene metabolic process	0.0165034		3
GO:BP	GO:0032965	regulation of collagen biosynthetic process	0.0165034		3
GO:BP	GO:0030322	stabilization of membrane potential	0.0165034		3
GO:BP	GO:0010544	negative regulation of platelet activation	0.0165034		3
GO:BP	GO:0014821	phasic smooth muscle contraction	0.0165034		3
GO:BP	GO:0038065	collagen-activated signaling pathway	0.0165034		3
GO:BP	GO:0051453	regulation of intracellular pH	0.0165602		6
GO:BP	GO:0048145	regulation of fibroblast proliferation	0.0165602		6
GO:BP	GO:0065009	regulation of molecular function	0.0166416		9
GO:BP	GO:0045664	regulation of neuron differentiation	0.0166416		9
GO:BP	GO:1990138	neuron projection extension	0.0169098		8
GO:BP	GO:0050796	regulation of insulin secretion	0.0169098		8
GO:BP	GO:0009179	purine ribonucleoside diphosphate metabolic process	0.0169632		7
GO:BP	GO:0009135	purine nucleoside diphosphate metabolic process	0.0169632		7
GO:BP	GO:0042100	B cell proliferation	0.0169632		7
GO:BP	GO:0034764	positive regulation of transmembrane transport	0.0169632		7
GO:BP	GO:0031324	negative regulation of cellular metabolic process	0.0171303		68
GO:BP	GO:0033344	cholesterol efflux	0.0173725		5
GO:BP	GO:0010324	membrane invagination	0.0173725		5
GO:BP	GO:0006163	purine nucleotide metabolic process	0.0173725		18
GO:BP	GO:0046854	phosphatidylinositol phosphate biosynthetic process	0.0173725		5
GO:BP	GO:0086001	cardiac muscle cell action potential	0.0173725		5
GO:BP	GO:0051279	regulation of release of sequestered calcium ion into cytosol	0.0173725		5
GO:BP	GO:0030239	myofibril assembly	0.0173725		5
GO:BP	GO:0002221	pattern recognition receptor signaling pathway	0.0173725		11
GO:BP	GO:0002704	negative regulation of leukocyte mediated immunity	0.0173725		5
GO:BP	GO:1903131	mononuclear cell differentiation	0.0175554		17
GO:BP	GO:0007200	phospholipase C-activating G protein-coupled receptor signaling pathway	0.0175554		6
GO:BP	GO:0043200	response to amino acid	0.0175554		6
GO:BP	GO:0061333	renal tubule morphogenesis	0.0175554		6
GO:BP	GO:0008643	carbohydrate transport	0.0175952		8
GO:BP	GO:0044703	multi-organism reproductive process	0.0178429		7
GO:BP	GO:0071559	response to transforming growth factor beta	0.0179377		11
GO:BP	GO:0022414	reproductive process	0.0179418		35
GO:BP	GO:0019693	ribose phosphate metabolic process	0.0179742		17
GO:BP	GO:0048246	macrophage chemotaxis	0.018137		4
GO:BP	GO:0006884	cell volume homeostasis	0.018137		4
GO:BP	GO:0070884	regulation of calcineurin-NFAT signaling cascade	0.018137		4
GO:BP	GO:0000038	very long-chain fatty acid metabolic process	0.018137		4
GO:BP	GO:0031329	regulation of cellular catabolic process	0.018137		21
GO:BP	GO:0050790	regulation of catalytic activity	0.0184326		8
GO:BP	GO:1990778	protein localization to cell periphery	0.0184593		14
GO:BP	GO:0016079	synaptic vesicle exocytosis	0.0187078		6
GO:BP	GO:0070252	actin-mediated cell contraction	0.0187078		6
GO:BP	GO:0048588	developmental cell growth	0.0187201		9
GO:BP	GO:0120254	olefinic compound metabolic process	0.0187383		7
GO:BP	GO:0097120	receptor localization to synapse	0.0187383		5
GO:BP	GO:0061005	cell differentiation involved in kidney development	0.0187383		5
GO:BP	GO:0055002	striated muscle cell development	0.0187383		5
GO:BP	GO:0009314	response to radiation	0.0193452		15
GO:BP	GO:0001502	cartilage condensation	0.0193862		3
GO:BP	GO:0031342	negative regulation of cell killing	0.0193862		3
GO:BP	GO:0090493	catecholamine uptake	0.0193862		3
GO:BP	GO:0045932	negative regulation of muscle contraction	0.0193862		3
GO:BP	GO:0015697	quaternary ammonium group transport	0.0193862		3
GO:BP	GO:0010759	positive regulation of macrophage chemotaxis	0.0193862		3
GO:BP	GO:0010866	regulation of triglyceride biosynthetic process	0.0193862		3
GO:BP	GO:1901881	positive regulation of protein depolymerization	0.0193862		3
GO:BP	GO:0040037	negative regulation of fibroblast growth factor receptor signaling pathway	0.0193862		3
GO:BP	GO:0048169	regulation of long-term neuronal synaptic plasticity	0.0193862		3
GO:BP	GO:0030073	insulin secretion	0.0193862		9
GO:BP	GO:1903587	regulation of blood vessel endothelial cell proliferation involved in sprouting angiogenesis	0.0193862		3
GO:BP	GO:0045088	regulation of innate immune response	0.019729		15
GO:BP	GO:1990869	cellular response to chemokine	0.0197688		6
GO:BP	GO:1990868	response to chemokine	0.0197688		6
GO:BP	GO:0033559	unsaturated fatty acid metabolic process	0.0197688		6
GO:BP	GO:0072028	nephron morphogenesis	0.0197688		6
GO:BP	GO:0000003	reproduction	0.0198544		35
GO:BP	GO:0051259	protein complex oligomerization	0.0199604		12
GO:BP	GO:0106056	regulation of calcineurin-mediated signaling	0.019963		4
GO:BP	GO:0002063	chondrocyte development	0.019963		4
GO:BP	GO:0019933	cAMP-mediated signaling	0.019963		4
GO:BP	GO:0045746	negative regulation of Notch signaling pathway	0.019963		4
GO:BP	GO:0017158	regulation of calcium ion-dependent exocytosis	0.019963		4
GO:BP	GO:0021988	olfactory lobe development	0.019963		4
GO:BP	GO:0007431	salivary gland development	0.019963		4
GO:BP	GO:0014003	oligodendrocyte development	0.019963		4
GO:BP	GO:1901292	nucleoside phosphate catabolic process	0.0200233		9
GO:BP	GO:0007528	neuromuscular junction development	0.0200233		5
GO:BP	GO:0046470	phosphatidylcholine metabolic process	0.0200233		5
GO:BP	GO:0045017	glycerolipid biosynthetic process	0.0208839		10
GO:BP	GO:0032602	chemokine production	0.0208839		6
GO:BP	GO:0010634	positive regulation of epithelial cell migration	0.0208839		8
GO:BP	GO:0002833	positive regulation of response to biotic stimulus	0.0208839		14
GO:BP	GO:0002758	innate immune response-activating signaling pathway	0.0208839		11
GO:BP	GO:0032642	regulation of chemokine production	0.0208839		6
GO:BP	GO:0009991	response to extracellular stimulus	0.0208839		14
GO:BP	GO:0042632	cholesterol homeostasis	0.0208839		6
GO:BP	GO:1905952	regulation of lipid localization	0.0208839		8
GO:BP	GO:1990079	cartilage homeostasis	0.0210584		2
GO:BP	GO:0001977	renal system process involved in regulation of blood volume	0.0210584		2
GO:BP	GO:0061217	regulation of mesonephros development	0.0210584		2
GO:BP	GO:1904778	positive regulation of protein localization to cell cortex	0.0210584		2
GO:BP	GO:0006538	glutamate catabolic process	0.0210584		2
GO:BP	GO:0071731	response to nitric oxide	0.0210584		2
GO:BP	GO:1904124	microglial cell migration	0.0210584		2
GO:BP	GO:0010524	positive regulation of calcium ion transport into cytosol	0.0210584		2
GO:BP	GO:0015015	heparan sulfate proteoglycan biosynthetic process, enzymatic modification	0.0210584		2
GO:BP	GO:1990384	hyaloid vascular plexus regression	0.0210584		2
GO:BP	GO:0021843	substrate-independent telencephalic tangential interneuron migration	0.0210584		2
GO:BP	GO:0072102	glomerulus morphogenesis	0.0210584		2
GO:BP	GO:0035766	cell chemotaxis to fibroblast growth factor	0.0210584		2
GO:BP	GO:1904847	regulation of cell chemotaxis to fibroblast growth factor	0.0210584		2
GO:BP	GO:0003093	regulation of glomerular filtration	0.0210584		2
GO:BP	GO:0019375	galactolipid biosynthetic process	0.0210584		2
GO:BP	GO:0021826	substrate-independent telencephalic tangential migration	0.0210584		2
GO:BP	GO:0006682	galactosylceramide biosynthetic process	0.0210584		2
GO:BP	GO:1905806	regulation of synapse pruning	0.0210584		2
GO:BP	GO:0072239	metanephric glomerulus vasculature development	0.0210584		2
GO:BP	GO:0050748	negative regulation of lipoprotein metabolic process	0.0210584		2
GO:BP	GO:0021830	interneuron migration from the subpallium to the cortex	0.0210584		2
GO:BP	GO:0032730	positive regulation of interleukin-1 alpha production	0.0210584		2
GO:BP	GO:1903979	negative regulation of microglial cell activation	0.0210584		2
GO:BP	GO:0034155	regulation of toll-like receptor 7 signaling pathway	0.0210584		2
GO:BP	GO:1904139	regulation of microglial cell migration	0.0210584		2
GO:BP	GO:0034157	positive regulation of toll-like receptor 7 signaling pathway	0.0210584		2
GO:BP	GO:1903598	positive regulation of gap junction assembly	0.0210584		2
GO:BP	GO:0099545	trans-synaptic signaling by trans-synaptic complex	0.0210584		2
GO:BP	GO:0032714	negative regulation of interleukin-5 production	0.0210584		2
GO:BP	GO:0051940	regulation of catecholamine uptake involved in synaptic transmission	0.0210584		2
GO:BP	GO:2000544	regulation of endothelial cell chemotaxis to fibroblast growth factor	0.0210584		2
GO:BP	GO:0051584	regulation of dopamine uptake involved in synaptic transmission	0.0210584		2
GO:BP	GO:0097105	presynaptic membrane assembly	0.0210584		2
GO:BP	GO:0035768	endothelial cell chemotaxis to fibroblast growth factor	0.0210584		2
GO:BP	GO:0034625	fatty acid elongation, monounsaturated fatty acid	0.0210584		2
GO:BP	GO:0036465	synaptic vesicle recycling	0.0211168		5
GO:BP	GO:0060350	endochondral bone morphogenesis	0.0211168		5
GO:BP	GO:1901653	cellular response to peptide	0.0212288		12
GO:BP	GO:0055086	nucleobase-containing small molecule metabolic process	0.0212573		21
GO:BP	GO:0002831	regulation of response to biotic stimulus	0.0212783		17
GO:BP	GO:0042398	cellular modified amino acid biosynthetic process	0.0215401		4
GO:BP	GO:0010256	endomembrane system organization	0.0215401		19
GO:BP	GO:0090207	regulation of triglyceride metabolic process	0.0215401		4
GO:BP	GO:0060351	cartilage development involved in endochondral bone morphogenesis	0.0215401		4
GO:BP	GO:0030517	negative regulation of axon extension	0.0215401		4
GO:BP	GO:0055092	sterol homeostasis	0.0215784		6
GO:BP	GO:0033555	multicellular organismal response to stress	0.0215784		6
GO:BP	GO:0030641	regulation of cellular pH	0.0215784		6
GO:BP	GO:0009100	glycoprotein metabolic process	0.0215784		15
GO:BP	GO:0060348	bone development	0.0217608		10
GO:BP	GO:0045940	positive regulation of steroid metabolic process	0.0218864		3
GO:BP	GO:0043605	amide catabolic process	0.0218864		3
GO:BP	GO:0010842	retina layer formation	0.0218864		3
GO:BP	GO:0050730	regulation of peptidyl-tyrosine phosphorylation	0.0218864		9
GO:BP	GO:0070542	response to fatty acid	0.0218864		3
GO:BP	GO:0010043	response to zinc ion	0.0218864		3
GO:BP	GO:0038166	angiotensin-activated signaling pathway	0.0218864		3
GO:BP	GO:2000738	positive regulation of stem cell differentiation	0.0218864		3
GO:BP	GO:0060004	reflex	0.0218864		3
GO:BP	GO:0060221	retinal rod cell differentiation	0.0218864		3
GO:BP	GO:0035336	long-chain fatty-acyl-CoA metabolic process	0.0218864		3
GO:BP	GO:0045723	positive regulation of fatty acid biosynthetic process	0.0218864		3
GO:BP	GO:0090189	regulation of branching involved in ureteric bud morphogenesis	0.0218864		3
GO:BP	GO:0006665	sphingolipid metabolic process	0.021959		8
GO:BP	GO:0038127	ERBB signaling pathway	0.021959		7
GO:BP	GO:0000041	transition metal ion transport	0.021959		7
GO:BP	GO:0070665	positive regulation of leukocyte proliferation	0.021959		8
GO:BP	GO:0001658	branching involved in ureteric bud morphogenesis	0.0224599		5
GO:BP	GO:0086003	cardiac muscle cell contraction	0.0224599		5
GO:BP	GO:0045921	positive regulation of exocytosis	0.0224599		5
GO:BP	GO:0170041	non-proteinogenic amino acid metabolic process	0.0224599		5
GO:BP	GO:2000241	regulation of reproductive process	0.0226203		9
GO:BP	GO:0007204	positive regulation of cytosolic calcium ion concentration	0.0227059		6
GO:BP	GO:0072091	regulation of stem cell proliferation	0.0227059		6
GO:BP	GO:0031668	cellular response to extracellular stimulus	0.0229306		11
GO:BP	GO:0030010	establishment of cell polarity	0.0229306		8
GO:BP	GO:0010629	negative regulation of gene expression	0.0230297		37
GO:BP	GO:0051261	protein depolymerization	0.0230534		7
GO:BP	GO:0042633	hair cycle	0.0230534		7
GO:BP	GO:0042303	molting cycle	0.0230534		7
GO:BP	GO:0050727	regulation of inflammatory response	0.0230651		13
GO:BP	GO:0031111	negative regulation of microtubule polymerization or depolymerization	0.0235139		4
GO:BP	GO:0030866	cortical actin cytoskeleton organization	0.0235139		4
GO:BP	GO:0001890	placenta development	0.0239404		8
GO:BP	GO:0046488	phosphatidylinositol metabolic process	0.0239404		8
GO:BP	GO:0030516	regulation of axon extension	0.0241454		5
GO:BP	GO:0015909	long-chain fatty acid transport	0.0241454		5
GO:BP	GO:0031644	regulation of nervous system process	0.0241454		5
GO:BP	GO:0045089	positive regulation of innate immune response	0.0244456		13
GO:BP	GO:0051222	positive regulation of protein transport	0.0248539		10
GO:BP	GO:0010565	regulation of cellular ketone metabolic process	0.0253885		7
GO:BP	GO:0031290	retinal ganglion cell axon guidance	0.0253885		3
GO:BP	GO:0030325	adrenal gland development	0.0253885		3
GO:BP	GO:0002062	chondrocyte differentiation	0.0253885		7
GO:BP	GO:0002443	leukocyte mediated immunity	0.0253885		14
GO:BP	GO:0095500	acetylcholine receptor signaling pathway	0.0253885		3
GO:BP	GO:0042423	catecholamine biosynthetic process	0.0253885		3
GO:BP	GO:0006883	intracellular sodium ion homeostasis	0.0253885		3
GO:BP	GO:0009185	ribonucleoside diphosphate metabolic process	0.0253885		7
GO:BP	GO:0051882	mitochondrial depolarization	0.0253885		3
GO:BP	GO:0034219	carbohydrate transmembrane transport	0.0253885		7
GO:BP	GO:0009713	catechol-containing compound biosynthetic process	0.0253885		3
GO:BP	GO:0086011	membrane repolarization during action potential	0.0253885		3
GO:BP	GO:0072079	nephron tubule formation	0.0253885		3
GO:BP	GO:0050670	regulation of lymphocyte proliferation	0.0255822		10
GO:BP	GO:1902622	regulation of neutrophil migration	0.0258534		4
GO:BP	GO:0035148	tube formation	0.0260016		8
GO:BP	GO:0062197	cellular response to chemical stress	0.0268817		11
GO:BP	GO:0051146	striated muscle cell differentiation	0.0268817		11
GO:BP	GO:0008585	female gonad development	0.0270019		6
GO:BP	GO:1990266	neutrophil migration	0.0270019		6
GO:BP	GO:1901362	organic cyclic compound biosynthetic process	0.0270019		94
GO:BP	GO:0043523	regulation of neuron apoptotic process	0.0273562		9
GO:BP	GO:0003006	developmental process involved in reproduction	0.0274003		25
GO:BP	GO:0032722	positive regulation of chemokine production	0.027885		5
GO:BP	GO:0031109	microtubule polymerization or depolymerization	0.0280963		7
GO:BP	GO:0009266	response to temperature stimulus	0.0280963		7
GO:BP	GO:1902105	regulation of leukocyte differentiation	0.0281496		12
GO:BP	GO:0001662	behavioral fear response	0.0283788		4
GO:BP	GO:0062237	protein localization to postsynapse	0.0283788		4
GO:BP	GO:0086091	regulation of heart rate by cardiac conduction	0.0283788		4
GO:BP	GO:0001837	epithelial to mesenchymal transition	0.0283788		8
GO:BP	GO:0030195	negative regulation of blood coagulation	0.0283788		4
GO:BP	GO:0090102	cochlea development	0.0283788		4
GO:BP	GO:1903539	protein localization to postsynaptic membrane	0.0283788		4
GO:BP	GO:0032944	regulation of mononuclear cell proliferation	0.0283788		10
GO:BP	GO:1900226	negative regulation of NLRP3 inflammasome complex assembly	0.0283972		2
GO:BP	GO:0097090	presynaptic membrane organization	0.0283972		2
GO:BP	GO:0090184	positive regulation of kidney development	0.0283972		2
GO:BP	GO:0098700	neurotransmitter loading into synaptic vesicle	0.0283972		2
GO:BP	GO:0150172	regulation of phosphatidylcholine metabolic process	0.0283972		2
GO:BP	GO:0032489	regulation of Cdc42 protein signal transduction	0.0283972		2
GO:BP	GO:0032650	regulation of interleukin-1 alpha production	0.0283972		2
GO:BP	GO:1905155	positive regulation of membrane invagination	0.0283972		2
GO:BP	GO:0060100	positive regulation of phagocytosis, engulfment	0.0283972		2
GO:BP	GO:0003406	retinal pigment epithelium development	0.0283972		2
GO:BP	GO:0051458	corticotropin secretion	0.0283972		2
GO:BP	GO:0034775	glutathione transmembrane transport	0.0283972		2
GO:BP	GO:0048675	axon extension	0.0283972		6
GO:BP	GO:0046689	response to mercury ion	0.0283972		2
GO:BP	GO:0046476	glycosylceramide biosynthetic process	0.0283972		2
GO:BP	GO:0045843	negative regulation of striated muscle tissue development	0.0283972		2
GO:BP	GO:0019374	galactolipid metabolic process	0.0283972		2
GO:BP	GO:0002634	regulation of germinal center formation	0.0283972		2
GO:BP	GO:0021626	central nervous system maturation	0.0283972		2
GO:BP	GO:0043950	positive regulation of cAMP-mediated signaling	0.0283972		2
GO:BP	GO:0021856	hypothalamic tangential migration using cell-axon interactions	0.0283972		2
GO:BP	GO:0021932	hindbrain radial glia guided cell migration	0.0283972		2
GO:BP	GO:0032610	interleukin-1 alpha production	0.0283972		2
GO:BP	GO:0042420	dopamine catabolic process	0.0283972		2
GO:BP	GO:0042159	lipoprotein catabolic process	0.0283972		2
GO:BP	GO:0032808	lacrimal gland development	0.0283972		2
GO:BP	GO:0039533	regulation of MDA-5 signaling pathway	0.0283972		2
GO:BP	GO:2000794	regulation of epithelial cell proliferation involved in lung morphogenesis	0.0283972		2
GO:BP	GO:0038145	macrophage colony-stimulating factor signaling pathway	0.0283972		2
GO:BP	GO:0021828	gonadotrophin-releasing hormone neuronal migration to the hypothalamus	0.0283972		2
GO:BP	GO:0060677	ureteric bud elongation	0.0283972		2
GO:BP	GO:0006681	galactosylceramide metabolic process	0.0283972		2
GO:BP	GO:0035443	tripeptide transmembrane transport	0.0283972		2
GO:BP	GO:0072014	proximal tubule development	0.0283972		2
GO:BP	GO:0061304	retinal blood vessel morphogenesis	0.0283972		2
GO:BP	GO:0061046	regulation of branching involved in lung morphogenesis	0.0283972		2
GO:BP	GO:0072311	glomerular epithelial cell differentiation	0.0284263		3
GO:BP	GO:0034377	plasma lipoprotein particle assembly	0.0284263		3
GO:BP	GO:0034114	regulation of heterotypic cell-cell adhesion	0.0284263		3
GO:BP	GO:0090023	positive regulation of neutrophil chemotaxis	0.0284263		3
GO:BP	GO:0030318	melanocyte differentiation	0.0284263		3
GO:BP	GO:0018904	ether metabolic process	0.0284263		3
GO:BP	GO:0150077	regulation of neuroinflammatory response	0.0284263		3
GO:BP	GO:1905145	cellular response to acetylcholine	0.0284263		3
GO:BP	GO:0001759	organ induction	0.0284263		3
GO:BP	GO:0050951	sensory perception of temperature stimulus	0.0284263		3
GO:BP	GO:0097320	plasma membrane tubulation	0.0284263		3
GO:BP	GO:0010712	regulation of collagen metabolic process	0.0284263		3
GO:BP	GO:0060713	labyrinthine layer morphogenesis	0.0284263		3
GO:BP	GO:0002089	lens morphogenesis in camera-type eye	0.0284263		3
GO:BP	GO:0060602	branch elongation of an epithelium	0.0284263		3
GO:BP	GO:0060907	positive regulation of macrophage cytokine production	0.0284263		3
GO:BP	GO:0016042	lipid catabolic process	0.0285223		13
GO:BP	GO:0007224	smoothened signaling pathway	0.0285223		8
GO:BP	GO:0030858	positive regulation of epithelial cell differentiation	0.0288156		5
GO:BP	GO:0010605	negative regulation of macromolecule metabolic process	0.0288156		66
GO:BP	GO:0051249	regulation of lymphocyte activation	0.0290854		16
GO:BP	GO:0006096	glycolytic process	0.0291504		6
GO:BP	GO:0030148	sphingolipid biosynthetic process	0.0291504		6
GO:BP	GO:0001101	response to acid chemical	0.0291504		6
GO:BP	GO:0045936	negative regulation of phosphate metabolic process	0.029296		10
GO:BP	GO:0010563	negative regulation of phosphorus metabolic process	0.029296		10
GO:BP	GO:0002460	adaptive immune response based on somatic recombination of immune receptors built from immunoglobulin superfamily domains	0.0295476		12
GO:BP	GO:0097696	receptor signaling pathway via STAT	0.0296841		8
GO:BP	GO:0048609	multicellular organismal reproductive process	0.029959		22
GO:BP	GO:0086009	membrane repolarization	0.0300165		4
GO:BP	GO:0046850	regulation of bone remodeling	0.0300165		4
GO:BP	GO:0002209	behavioral defense response	0.0300165		4
GO:BP	GO:0021879	forebrain neuron differentiation	0.0300165		4
GO:BP	GO:1901361	organic cyclic compound catabolic process	0.0300617		19
GO:BP	GO:1903039	positive regulation of leukocyte cell-cell adhesion	0.0302363		10
GO:BP	GO:2000181	negative regulation of blood vessel morphogenesis	0.0306303		6
GO:BP	GO:1904377	positive regulation of protein localization to cell periphery	0.0306303		5
GO:BP	GO:0060996	dendritic spine development	0.0306303		5
GO:BP	GO:0060113	inner ear receptor cell differentiation	0.0306303		5
GO:BP	GO:0016525	negative regulation of angiogenesis	0.0306303		6
GO:BP	GO:0019364	pyridine nucleotide catabolic process	0.0306303		6
GO:BP	GO:0046545	development of primary female sexual characteristics	0.0306303		6
GO:BP	GO:0046513	ceramide biosynthetic process	0.0306303		5
GO:BP	GO:0006575	cellular modified amino acid metabolic process	0.0307544		8
GO:BP	GO:1901575	organic substance catabolic process	0.0310021		51
GO:BP	GO:0009725	response to hormone	0.0314654		20
GO:BP	GO:0002218	activation of innate immune response	0.0320338		11
GO:BP	GO:1901343	negative regulation of vasculature development	0.0320613		6
GO:BP	GO:0001963	synaptic transmission, dopaminergic	0.0320613		3
GO:BP	GO:0003417	growth plate cartilage development	0.0320613		3
GO:BP	GO:0008211	glucocorticoid metabolic process	0.0320613		3
GO:BP	GO:0008544	epidermis development	0.0320613		13
GO:BP	GO:0010875	positive regulation of cholesterol efflux	0.0320613		3
GO:BP	GO:0015802	basic amino acid transport	0.0320613		3
GO:BP	GO:0007218	neuropeptide signaling pathway	0.0320613		6
GO:BP	GO:0001919	regulation of receptor recycling	0.0320613		3
GO:BP	GO:1903580	positive regulation of ATP metabolic process	0.0320613		3
GO:BP	GO:0098743	cell aggregation	0.0320613		3
GO:BP	GO:0046032	ADP catabolic process	0.0320613		6
GO:BP	GO:0071624	positive regulation of granulocyte chemotaxis	0.0320613		3
GO:BP	GO:1904385	cellular response to angiotensin	0.0320613		3
GO:BP	GO:0072012	glomerulus vasculature development	0.0320613		3
GO:BP	GO:0060292	long-term synaptic depression	0.0320613		3
GO:BP	GO:0044794	positive regulation by host of viral process	0.0320613		3
GO:BP	GO:1904893	negative regulation of receptor signaling pathway via STAT	0.0320613		3
GO:BP	GO:0071404	cellular response to low-density lipoprotein particle stimulus	0.0320613		3
GO:BP	GO:1905144	response to acetylcholine	0.0320613		3
GO:BP	GO:0070168	negative regulation of biomineral tissue development	0.0320613		3
GO:BP	GO:0006090	pyruvate metabolic process	0.0321144		7
GO:BP	GO:0001838	embryonic epithelial tube formation	0.0321144		7
GO:BP	GO:0060675	ureteric bud morphogenesis	0.0323025		5
GO:BP	GO:2000242	negative regulation of reproductive process	0.0323025		5
GO:BP	GO:0002686	negative regulation of leukocyte migration	0.0323025		4
GO:BP	GO:0045669	positive regulation of osteoblast differentiation	0.0323025		5
GO:BP	GO:0045665	negative regulation of neuron differentiation	0.0323025		5
GO:BP	GO:0035924	cellular response to vascular endothelial growth factor stimulus	0.0323025		5
GO:BP	GO:1904951	positive regulation of establishment of protein localization	0.0324871		11
GO:BP	GO:0016049	cell growth	0.0334334		14
GO:BP	GO:0002696	positive regulation of leukocyte activation	0.0334386		12
GO:BP	GO:0008154	actin polymerization or depolymerization	0.0334772		9
GO:BP	GO:0003158	endothelium development	0.0335383		7
GO:BP	GO:0009132	nucleoside diphosphate metabolic process	0.0335383		7
GO:BP	GO:0048660	regulation of smooth muscle cell proliferation	0.03364		6
GO:BP	GO:0048144	fibroblast proliferation	0.03364		6
GO:BP	GO:0060349	bone morphogenesis	0.03364		6
GO:BP	GO:0009166	nucleotide catabolic process	0.0342518		8
GO:BP	GO:0035019	somatic stem cell population maintenance	0.0344716		5
GO:BP	GO:0071230	cellular response to amino acid stimulus	0.0344716		5
GO:BP	GO:0072171	mesonephric tubule morphogenesis	0.0344716		5
GO:BP	GO:0072593	reactive oxygen species metabolic process	0.0346107		9
GO:BP	GO:0048814	regulation of dendrite morphogenesis	0.0350581		4
GO:BP	GO:0060563	neuroepithelial cell differentiation	0.0350581		4
GO:BP	GO:0050819	negative regulation of coagulation	0.0350581		4
GO:BP	GO:0039532	negative regulation of cytoplasmic pattern recognition receptor signaling pathway	0.0350581		4
GO:BP	GO:0048662	negative regulation of smooth muscle cell proliferation	0.0350581		4
GO:BP	GO:0033173	calcineurin-NFAT signaling cascade	0.0350581		4
GO:BP	GO:0045944	positive regulation of transcription by RNA polymerase II	0.0353548		35
GO:BP	GO:1904754	positive regulation of vascular associated smooth muscle cell migration	0.0353758		2
GO:BP	GO:0060669	embryonic placenta morphogenesis	0.0353758		3
GO:BP	GO:0002053	positive regulation of mesenchymal cell proliferation	0.0353758		3
GO:BP	GO:1903596	regulation of gap junction assembly	0.0353758		2
GO:BP	GO:0090521	podocyte cell migration	0.0353758		2
GO:BP	GO:0070837	dehydroascorbic acid transport	0.0353758		2
GO:BP	GO:0070587	regulation of cell-cell adhesion involved in gastrulation	0.0353758		2
GO:BP	GO:1901863	positive regulation of muscle tissue development	0.0353758		3
GO:BP	GO:0002043	blood vessel endothelial cell proliferation involved in sprouting angiogenesis	0.0353758		3
GO:BP	GO:0060561	apoptotic process involved in morphogenesis	0.0353758		3
GO:BP	GO:0060099	regulation of phagocytosis, engulfment	0.0353758		2
GO:BP	GO:1905153	regulation of membrane invagination	0.0353758		2
GO:BP	GO:0021855	hypothalamus cell migration	0.0353758		2
GO:BP	GO:0043301	negative regulation of leukocyte degranulation	0.0353758		2
GO:BP	GO:0043244	regulation of protein-containing complex disassembly	0.0353758		7
GO:BP	GO:0021884	forebrain neuron development	0.0353758		3
GO:BP	GO:0098937	anterograde dendritic transport	0.0353758		2
GO:BP	GO:0021936	regulation of cerebellar granule cell precursor proliferation	0.0353758		2
GO:BP	GO:0098943	neurotransmitter receptor transport, postsynaptic endosome to lysosome	0.0353758		2
GO:BP	GO:0098953	receptor diffusion trapping	0.0353758		2
GO:BP	GO:0098970	postsynaptic neurotransmitter receptor diffusion trapping	0.0353758		2
GO:BP	GO:0030903	notochord development	0.0353758		3
GO:BP	GO:0031579	membrane raft organization	0.0353758		3
GO:BP	GO:0042424	catecholamine catabolic process	0.0353758		2
GO:BP	GO:0099645	neurotransmitter receptor localization to postsynaptic specialization membrane	0.0353758		3
GO:BP	GO:0099118	microtubule-based protein transport	0.0353758		2
GO:BP	GO:0099633	protein localization to postsynaptic specialization membrane	0.0353758		3
GO:BP	GO:0099628	neurotransmitter receptor diffusion trapping	0.0353758		2
GO:BP	GO:0099625	ventricular cardiac muscle cell membrane repolarization	0.0353758		3
GO:BP	GO:0099590	neurotransmitter receptor internalization	0.0353758		3
GO:BP	GO:0099151	regulation of postsynaptic density assembly	0.0353758		2
GO:BP	GO:0034115	negative regulation of heterotypic cell-cell adhesion	0.0353758		2
GO:BP	GO:0039530	MDA-5 signaling pathway	0.0353758		2
GO:BP	GO:0045588	positive regulation of gamma-delta T cell differentiation	0.0353758		2
GO:BP	GO:0002232	leukocyte chemotaxis involved in inflammatory response	0.0353758		2
GO:BP	GO:0080144	intracellular amino acid homeostasis	0.0353758		2
GO:BP	GO:0141086	negative regulation of inflammasome-mediated signaling pathway	0.0353758		2
GO:BP	GO:0060478	acrosomal vesicle exocytosis	0.0353758		2
GO:BP	GO:0060353	regulation of cell adhesion molecule production	0.0353758		2
GO:BP	GO:0002887	negative regulation of myeloid leukocyte mediated immunity	0.0353758		2
GO:BP	GO:0003056	regulation of vascular associated smooth muscle contraction	0.0353758		2
GO:BP	GO:0003094	glomerular filtration	0.0353758		3
GO:BP	GO:0035812	renal sodium excretion	0.0353758		2
GO:BP	GO:0060013	righting reflex	0.0353758		2
GO:BP	GO:0050650	chondroitin sulfate proteoglycan biosynthetic process	0.0353758		3
GO:BP	GO:1900544	positive regulation of purine nucleotide metabolic process	0.0353758		3
GO:BP	GO:1900272	negative regulation of long-term synaptic potentiation	0.0353758		2
GO:BP	GO:0019614	catechol-containing compound catabolic process	0.0353758		2
GO:BP	GO:0097646	calcitonin family receptor signaling pathway	0.0353758		2
GO:BP	GO:1990776	response to angiotensin	0.0353758		3
GO:BP	GO:1900006	positive regulation of dendrite development	0.0353758		2
GO:BP	GO:0048485	sympathetic nervous system development	0.0353758		3
GO:BP	GO:0046645	positive regulation of gamma-delta T cell activation	0.0353758		2
GO:BP	GO:0046322	negative regulation of fatty acid oxidation	0.0353758		2
GO:BP	GO:0015742	alpha-ketoglutarate transport	0.0353758		2
GO:BP	GO:0150146	cell junction disassembly	0.0353758		3
GO:BP	GO:0045981	positive regulation of nucleotide metabolic process	0.0353758		3
GO:BP	GO:0098840	protein transport along microtubule	0.0353758		2
GO:BP	GO:0048635	negative regulation of muscle organ development	0.0353758		2
GO:BP	GO:0043085	positive regulation of catalytic activity	0.0354527		5
GO:BP	GO:0021536	diencephalon development	0.0354527		5
GO:BP	GO:0009636	response to toxic substance	0.0356997		8
GO:BP	GO:0009137	purine nucleoside diphosphate catabolic process	0.0360031		6
GO:BP	GO:0009582	detection of abiotic stimulus	0.0360031		6
GO:BP	GO:0009181	purine ribonucleoside diphosphate catabolic process	0.0360031		6
GO:BP	GO:0015908	fatty acid transport	0.0360031		6
GO:BP	GO:0070925	organelle assembly	0.0360852		28
GO:BP	GO:0046189	phenol-containing compound biosynthetic process	0.0367864		4
GO:BP	GO:0030857	negative regulation of epithelial cell differentiation	0.0367864		4
GO:BP	GO:0097720	calcineurin-mediated signaling	0.0367864		4
GO:BP	GO:0048546	digestive tract morphogenesis	0.0367864		4
GO:BP	GO:0050864	regulation of B cell activation	0.0368619		7
GO:BP	GO:0007507	heart development	0.0370335		18
GO:BP	GO:0043149	stress fiber assembly	0.0378651		6
GO:BP	GO:0030038	contractile actin filament bundle assembly	0.0378651		6
GO:BP	GO:0009581	detection of external stimulus	0.0378651		6
GO:BP	GO:0048659	smooth muscle cell proliferation	0.0378651		6
GO:BP	GO:0048545	response to steroid hormone	0.0383199		9
GO:BP	GO:0042471	ear morphogenesis	0.0385291		7
GO:BP	GO:1901570	fatty acid derivative biosynthetic process	0.0393902		3
GO:BP	GO:0010758	regulation of macrophage chemotaxis	0.0393902		3
GO:BP	GO:0008406	gonad development	0.0393902		9
GO:BP	GO:0061437	renal system vasculature development	0.0393902		3
GO:BP	GO:0030522	intracellular receptor signaling pathway	0.0393902		13
GO:BP	GO:0010639	negative regulation of organelle organization	0.0393902		13
GO:BP	GO:0072010	glomerular epithelium development	0.0393902		3
GO:BP	GO:0065005	protein-lipid complex assembly	0.0393902		3
GO:BP	GO:0034599	cellular response to oxidative stress	0.0393902		9
GO:BP	GO:0098926	postsynaptic signal transduction	0.0393902		3
GO:BP	GO:0042113	B cell activation	0.0393902		11
GO:BP	GO:0090330	regulation of platelet aggregation	0.0393902		3
GO:BP	GO:0051301	cell division	0.0393902		15
GO:BP	GO:1904646	cellular response to amyloid-beta	0.0393902		3
GO:BP	GO:0061440	kidney vasculature development	0.0393902		3
GO:BP	GO:0048843	negative regulation of axon extension involved in axon guidance	0.0393902		3
GO:BP	GO:0009191	ribonucleoside diphosphate catabolic process	0.0395409		6
GO:BP	GO:0034446	substrate adhesion-dependent cell spreading	0.0395409		6
GO:BP	GO:0045576	mast cell activation	0.0395409		4
GO:BP	GO:0001937	negative regulation of endothelial cell proliferation	0.0395409		4
GO:BP	GO:0031113	regulation of microtubule polymerization	0.0395409		4
GO:BP	GO:0060711	labyrinthine layer development	0.0395409		4
GO:BP	GO:0042157	lipoprotein metabolic process	0.0396538		5
GO:BP	GO:1901880	negative regulation of protein depolymerization	0.0396538		5
GO:BP	GO:0032272	negative regulation of protein polymerization	0.0396538		5
GO:BP	GO:0070098	chemokine-mediated signaling pathway	0.0396538		5
GO:BP	GO:0001704	formation of primary germ layer	0.0397609		7
GO:BP	GO:0050867	positive regulation of cell activation	0.0405602		12
GO:BP	GO:0042098	T cell proliferation	0.0405777		9
GO:BP	GO:0033554	cellular response to stress	0.0409462		43
GO:BP	GO:0072175	epithelial tube formation	0.0415852		7
GO:BP	GO:0061387	regulation of extent of cell growth	0.0422323		5
GO:BP	GO:0006721	terpenoid metabolic process	0.0422323		5
GO:BP	GO:0043113	receptor clustering	0.0427509		4
GO:BP	GO:0042596	fear response	0.0427509		4
GO:BP	GO:0010463	mesenchymal cell proliferation	0.0427509		4
GO:BP	GO:0030865	cortical cytoskeleton organization	0.0427509		4
GO:BP	GO:2001238	positive regulation of extrinsic apoptotic signaling pathway	0.0427509		4
GO:BP	GO:0002697	regulation of immune effector process	0.0433122		13
GO:BP	GO:0050870	positive regulation of T cell activation	0.04341		9
GO:BP	GO:1901565	organonitrogen compound catabolic process	0.0435027		36
GO:BP	GO:0071887	leukocyte apoptotic process	0.0435027		6
GO:BP	GO:0006720	isoprenoid metabolic process	0.0435027		6
GO:BP	GO:0021888	hypothalamus gonadotrophin-releasing hormone neuron development	0.0435088		2
GO:BP	GO:0021886	hypothalamus gonadotrophin-releasing hormone neuron differentiation	0.0435088		2
GO:BP	GO:0001696	gastric acid secretion	0.0435088		2
GO:BP	GO:0019227	neuronal action potential propagation	0.0435088		2
GO:BP	GO:0015871	choline transport	0.0435088		2
GO:BP	GO:0015822	ornithine transport	0.0435088		2
GO:BP	GO:0008611	ether lipid biosynthetic process	0.0435088		2
GO:BP	GO:0006688	glycosphingolipid biosynthetic process	0.0435088		3
GO:BP	GO:0003338	metanephros morphogenesis	0.0435088		3
GO:BP	GO:0002031	G protein-coupled receptor internalization	0.0435088		2
GO:BP	GO:0019336	phenol-containing compound catabolic process	0.0435088		2
GO:BP	GO:0030201	heparan sulfate proteoglycan metabolic process	0.0435088		2
GO:BP	GO:1903589	positive regulation of blood vessel endothelial cell proliferation involved in sprouting angiogenesis	0.0435088		2
GO:BP	GO:0043252	sodium-independent organic anion transport	0.0435088		2
GO:BP	GO:0046643	regulation of gamma-delta T cell activation	0.0435088		2
GO:BP	GO:0051934	catecholamine uptake involved in synaptic transmission	0.0435088		2
GO:BP	GO:0046504	glycerol ether biosynthetic process	0.0435088		2
GO:BP	GO:0045779	negative regulation of bone resorption	0.0435088		2
GO:BP	GO:0045742	positive regulation of epidermal growth factor receptor signaling pathway	0.0435088		3
GO:BP	GO:0060352	cell adhesion molecule production	0.0435088		2
GO:BP	GO:0045586	regulation of gamma-delta T cell differentiation	0.0435088		2
GO:BP	GO:0060502	epithelial cell proliferation involved in lung morphogenesis	0.0435088		2
GO:BP	GO:0070255	regulation of mucus secretion	0.0435088		2
GO:BP	GO:0048537	mucosa-associated lymphoid tissue development	0.0435088		2
[truncated: 371 more rows]
